# Supplementary material for: Germline inherited small RNAs facilitate the clearance of untranslated maternal mRNAs in C. elegans embryos
Source: Nat Commun. 2021 Mar 4;12:1441. doi: 10.1038/s41467-021-21691-6 (PMC7933186; doi:10.1038/s41467-021-21691-6)
Supplement: Supplementary file 3 — Supplementary Data 1 [file 41467_2021_21691_MOESM3_ESM.xlsx]

## Sheet: Supplementary Data 1a
Supplementary Data 1: Gene lists generated and used in this study and associated TPM values.
CSR-1 Embryo Targets > 1 RPM (2351)	CSR-1 Embryo Targets > 50 RPM (919)	CSR-1 Embryo Targets 1–50 RPM (1432)	CSR-1 Embryo Targets 50–150 RPM (670)	CSR-1 Embryo Targets > 150 RPM (249)	Late degraded (1572)	Early degraded (483)	Maternal cleared (1320)	Stable (1020)	zygotic (704)	Maternal and zygotic (1958)	total in 1-cell (7033)	CSR-1 Targets Adults > 1 RPM (4046)	CSR-1 Targets Adults > 50 RPM (1367)	CSR-1 Targets Adults > 150 RPM (333)
WBGene00000040	WBGene00000041	WBGene00000040	WBGene00000090	WBGene00000041	WBGene00000001	WBGene00000041	WBGene00000041	WBGene00000095	WBGene00000002	WBGene00000003	WBGene00000001	WBGene00000007	WBGene00000064	WBGene00000115
WBGene00000041	WBGene00000090	WBGene00000063	WBGene00000098	WBGene00000101	WBGene00000010	WBGene00000107	WBGene00000093	WBGene00000097	WBGene00000020	WBGene00000004	WBGene00000003	WBGene00000010	WBGene00000079	WBGene00000123
WBGene00000063	WBGene00000098	WBGene00000064	WBGene00000099	WBGene00000156	WBGene00000063	WBGene00000186	WBGene00000101	WBGene00000099	WBGene00000039	WBGene00000018	WBGene00000004	WBGene00000019	WBGene00000099	WBGene00000197
WBGene00000064	WBGene00000099	WBGene00000065	WBGene00000107	WBGene00000186	WBGene00000064	WBGene00000203	WBGene00000107	WBGene00000117	WBGene00000081	WBGene00000040	WBGene00000010	WBGene00000041	WBGene00000109	WBGene00000226
WBGene00000065	WBGene00000101	WBGene00000066	WBGene00000146	WBGene00000229	WBGene00000065	WBGene00000204	WBGene00000155	WBGene00000156	WBGene00000096	WBGene00000066	WBGene00000018	WBGene00000063	WBGene00000115	WBGene00000227
WBGene00000066	WBGene00000107	WBGene00000074	WBGene00000151	WBGene00000377	WBGene00000075	WBGene00000378	WBGene00000186	WBGene00000157	WBGene00000118	WBGene00000073	WBGene00000040	WBGene00000064	WBGene00000123	WBGene00000257
WBGene00000074	WBGene00000146	WBGene00000094	WBGene00000158	WBGene00000378	WBGene00000090	WBGene00000381	WBGene00000200	WBGene00000162	WBGene00000211	WBGene00000079	WBGene00000041	WBGene00000065	WBGene00000155	WBGene00000274
WBGene00000090	WBGene00000151	WBGene00000106	WBGene00000161	WBGene00000379	WBGene00000094	WBGene00000417	WBGene00000203	WBGene00000163	WBGene00000217	WBGene00000092	WBGene00000063	WBGene00000066	WBGene00000156	WBGene00000275
WBGene00000094	WBGene00000156	WBGene00000137	WBGene00000199	WBGene00000380	WBGene00000098	WBGene00000420	WBGene00000204	WBGene00000184	WBGene00000266	WBGene00000100	WBGene00000064	WBGene00000079	WBGene00000158	WBGene00000405
WBGene00000098	WBGene00000158	WBGene00000143	WBGene00000204	WBGene00000381	WBGene00000102	WBGene00000465	WBGene00000250	WBGene00000196	WBGene00000425	WBGene00000103	WBGene00000065	WBGene00000080	WBGene00000182	WBGene00000499
WBGene00000099	WBGene00000161	WBGene00000144	WBGene00000231	WBGene00000386	WBGene00000121	WBGene00000473	WBGene00000268	WBGene00000199	WBGene00000430	WBGene00000105	WBGene00000066	WBGene00000090	WBGene00000197	WBGene00000508
WBGene00000101	WBGene00000186	WBGene00000150	WBGene00000264	WBGene00000465	WBGene00000142	WBGene00000474	WBGene00000378	WBGene00000210	WBGene00000437	WBGene00000106	WBGene00000073	WBGene00000093	WBGene00000226	WBGene00000549
WBGene00000106	WBGene00000199	WBGene00000157	WBGene00000271	WBGene00000473	WBGene00000143	WBGene00000496	WBGene00000379	WBGene00000227	WBGene00000439	WBGene00000109	WBGene00000074	WBGene00000094	WBGene00000227	WBGene00000592
WBGene00000107	WBGene00000204	WBGene00000163	WBGene00000376	WBGene00000479	WBGene00000144	WBGene00000499	WBGene00000380	WBGene00000231	WBGene00000453	WBGene00000114	WBGene00000075	WBGene00000099	WBGene00000229	WBGene00000772
WBGene00000137	WBGene00000229	WBGene00000165	WBGene00000411	WBGene00000496	WBGene00000145	WBGene00000530	WBGene00000381	WBGene00000235	WBGene00000457	WBGene00000115	WBGene00000079	WBGene00000101	WBGene00000231	WBGene00000863
WBGene00000143	WBGene00000231	WBGene00000168	WBGene00000417	WBGene00000802	WBGene00000146	WBGene00000537	WBGene00000392	WBGene00000249	WBGene00000478	WBGene00000120	WBGene00000080	WBGene00000102	WBGene00000257	WBGene00000872
WBGene00000144	WBGene00000264	WBGene00000181	WBGene00000419	WBGene00000837	WBGene00000165	WBGene00000770	WBGene00000407	WBGene00000264	WBGene00000493	WBGene00000122	WBGene00000090	WBGene00000106	WBGene00000264	WBGene00000874
WBGene00000146	WBGene00000271	WBGene00000183	WBGene00000472	WBGene00000871	WBGene00000168	WBGene00000777	WBGene00000417	WBGene00000265	WBGene00000515	WBGene00000123	WBGene00000092	WBGene00000107	WBGene00000265	WBGene00000875
WBGene00000150	WBGene00000376	WBGene00000184	WBGene00000474	WBGene00000883	WBGene00000181	WBGene00000797	WBGene00000420	WBGene00000276	WBGene00000561	WBGene00000137	WBGene00000093	WBGene00000109	WBGene00000271	WBGene00000889
WBGene00000151	WBGene00000377	WBGene00000195	WBGene00000475	WBGene00000913	WBGene00000189	WBGene00000877	WBGene00000465	WBGene00000292	WBGene00000562	WBGene00000140	WBGene00000094	WBGene00000110	WBGene00000274	WBGene00000915
WBGene00000156	WBGene00000378	WBGene00000201	WBGene00000498	WBGene00000915	WBGene00000192	WBGene00000879	WBGene00000467	WBGene00000293	WBGene00000639	WBGene00000149	WBGene00000095	WBGene00000115	WBGene00000275	WBGene00000962
WBGene00000157	WBGene00000379	WBGene00000203	WBGene00000548	WBGene00000938	WBGene00000197	WBGene00000883	WBGene00000473	WBGene00000294	WBGene00000652	WBGene00000150	WBGene00000097	WBGene00000122	WBGene00000276	WBGene00001016
WBGene00000158	WBGene00000380	WBGene00000206	WBGene00000550	WBGene00000962	WBGene00000198	WBGene00000915	WBGene00000474	WBGene00000375	WBGene00000775	WBGene00000158	WBGene00000098	WBGene00000123	WBGene00000369	WBGene00001049
WBGene00000161	WBGene00000381	WBGene00000223	WBGene00000564	WBGene00001016	WBGene00000202	WBGene00000935	WBGene00000496	WBGene00000383	WBGene00000776	WBGene00000159	WBGene00000099	WBGene00000142	WBGene00000376	WBGene00001085
WBGene00000163	WBGene00000386	WBGene00000230	WBGene00000567	WBGene00001049	WBGene00000205	WBGene00001044	WBGene00000499	WBGene00000393	WBGene00000786	WBGene00000160	WBGene00000100	WBGene00000143	WBGene00000377	WBGene00001093
WBGene00000165	WBGene00000411	WBGene00000249	WBGene00000777	WBGene00001058	WBGene00000206	WBGene00001058	WBGene00000507	WBGene00000403	WBGene00000858	WBGene00000164	WBGene00000101	WBGene00000144	WBGene00000378	WBGene00001110
WBGene00000168	WBGene00000417	WBGene00000259	WBGene00000796	WBGene00001085	WBGene00000209	WBGene00001154	WBGene00000517	WBGene00000410	WBGene00000928	WBGene00000178	WBGene00000102	WBGene00000145	WBGene00000382	WBGene00001209
WBGene00000181	WBGene00000419	WBGene00000263	WBGene00000804	WBGene00001137	WBGene00000229	WBGene00001214	WBGene00000530	WBGene00000415	WBGene00000958	WBGene00000179	WBGene00000103	WBGene00000146	WBGene00000383	WBGene00001214
WBGene00000183	WBGene00000465	WBGene00000265	WBGene00000817	WBGene00001167	WBGene00000230	WBGene00001401	WBGene00000533	WBGene00000418	WBGene00000964	WBGene00000180	WBGene00000105	WBGene00000148	WBGene00000386	WBGene00001401
WBGene00000184	WBGene00000472	WBGene00000289	WBGene00000833	WBGene00001168	WBGene00000236	WBGene00001402	WBGene00000537	WBGene00000419	WBGene00000967	WBGene00000182	WBGene00000106	WBGene00000150	WBGene00000405	WBGene00001402
WBGene00000186	WBGene00000473	WBGene00000292	WBGene00000838	WBGene00001194	WBGene00000245	WBGene00001404	WBGene00000615	WBGene00000424	WBGene00000968	WBGene00000183	WBGene00000107	WBGene00000155	WBGene00000410	WBGene00001423
WBGene00000195	WBGene00000474	WBGene00000375	WBGene00000839	WBGene00001259	WBGene00000254	WBGene00001405	WBGene00000644	WBGene00000459	WBGene00000969	WBGene00000195	WBGene00000109	WBGene00000156	WBGene00000411	WBGene00001431
WBGene00000199	WBGene00000475	WBGene00000388	WBGene00000840	WBGene00001423	WBGene00000269	WBGene00001431	WBGene00000761	WBGene00000466	WBGene00000972	WBGene00000196	WBGene00000110	WBGene00000158	WBGene00000413	WBGene00001526
WBGene00000201	WBGene00000479	WBGene00000390	WBGene00000866	WBGene00001431	WBGene00000270	WBGene00001481	WBGene00000767	WBGene00000512	WBGene00000991	WBGene00000207	WBGene00000112	WBGene00000160	WBGene00000418	WBGene00001598
WBGene00000203	WBGene00000496	WBGene00000396	WBGene00000867	WBGene00001599	WBGene00000376	WBGene00001514	WBGene00000770	WBGene00000514	WBGene00000992	WBGene00000208	WBGene00000113	WBGene00000163	WBGene00000419	WBGene00001599
WBGene00000204	WBGene00000498	WBGene00000406	WBGene00000869	WBGene00001744	WBGene00000377	WBGene00001571	WBGene00000777	WBGene00000523	WBGene00001064	WBGene00000222	WBGene00000114	WBGene00000165	WBGene00000465	WBGene00001601
WBGene00000206	WBGene00000548	WBGene00000408	WBGene00000877	WBGene00001829	WBGene00000386	WBGene00001606	WBGene00000797	WBGene00000564	WBGene00001075	WBGene00000223	WBGene00000115	WBGene00000168	WBGene00000466	WBGene00001688
WBGene00000223	WBGene00000550	WBGene00000414	WBGene00000879	WBGene00001832	WBGene00000388	WBGene00001607	WBGene00000817	WBGene00000567	WBGene00001103	WBGene00000224	WBGene00000117	WBGene00000181	WBGene00000467	WBGene00001689
WBGene00000229	WBGene00000564	WBGene00000416	WBGene00000891	WBGene00001855	WBGene00000405	WBGene00001632	WBGene00000866	WBGene00000764	WBGene00001118	WBGene00000225	WBGene00000120	WBGene00000182	WBGene00000473	WBGene00001748
WBGene00000230	WBGene00000567	WBGene00000420	WBGene00000894	WBGene00001860	WBGene00000416	WBGene00001647	WBGene00000867	WBGene00000795	WBGene00001149	WBGene00000226	WBGene00000121	WBGene00000183	WBGene00000474	WBGene00001829
WBGene00000231	WBGene00000777	WBGene00000423	WBGene00000935	WBGene00001973	WBGene00000421	WBGene00001686	WBGene00000877	WBGene00000812	WBGene00001150	WBGene00000228	WBGene00000122	WBGene00000184	WBGene00000479	WBGene00001830
WBGene00000249	WBGene00000796	WBGene00000425	WBGene00000995	WBGene00001978	WBGene00000479	WBGene00001749	WBGene00000879	WBGene00000813	WBGene00001172	WBGene00000231	WBGene00000123	WBGene00000187	WBGene00000496	WBGene00001832
WBGene00000259	WBGene00000802	WBGene00000444	WBGene00001028	WBGene00002005	WBGene00000480	WBGene00001780	WBGene00000883	WBGene00000837	WBGene00001208	WBGene00000237	WBGene00000137	WBGene00000197	WBGene00000498	WBGene00001833
WBGene00000263	WBGene00000804	WBGene00000459	WBGene00001037	WBGene00002010	WBGene00000500	WBGene00001793	WBGene00000894	WBGene00000839	WBGene00001210	WBGene00000253	WBGene00000140	WBGene00000198	WBGene00000499	WBGene00001840
WBGene00000264	WBGene00000817	WBGene00000464	WBGene00001060	WBGene00002025	WBGene00000509	WBGene00001812	WBGene00000912	WBGene00000840	WBGene00001247	WBGene00000257	WBGene00000142	WBGene00000201	WBGene00000508	WBGene00001855
WBGene00000265	WBGene00000833	WBGene00000482	WBGene00001061	WBGene00002035	WBGene00000542	WBGene00001862	WBGene00000913	WBGene00000874	WBGene00001310	WBGene00000259	WBGene00000143	WBGene00000202	WBGene00000517	WBGene00001860
WBGene00000271	WBGene00000837	WBGene00000507	WBGene00001090	WBGene00002072	WBGene00000547	WBGene00001872	WBGene00000915	WBGene00000875	WBGene00001328	WBGene00000262	WBGene00000144	WBGene00000204	WBGene00000532	WBGene00001977
WBGene00000289	WBGene00000838	WBGene00000509	WBGene00001094	WBGene00002073	WBGene00000592	WBGene00001977	WBGene00000935	WBGene00000897	WBGene00001428	WBGene00000263	WBGene00000145	WBGene00000205	WBGene00000542	WBGene00001979
WBGene00000292	WBGene00000839	WBGene00000520	WBGene00001102	WBGene00002083	WBGene00000765	WBGene00002005	WBGene00000985	WBGene00000914	WBGene00001432	WBGene00000274	WBGene00000146	WBGene00000206	WBGene00000549	WBGene00001999
WBGene00000375	WBGene00000840	WBGene00000552	WBGene00001130	WBGene00002192	WBGene00000772	WBGene00002010	WBGene00001020	WBGene00000917	WBGene00001434	WBGene00000275	WBGene00000147	WBGene00000209	WBGene00000550	WBGene00002008
WBGene00000376	WBGene00000866	WBGene00000585	WBGene00001160	WBGene00002225	WBGene00000773	WBGene00002025	WBGene00001034	WBGene00000931	WBGene00001440	WBGene00000301	WBGene00000148	WBGene00000223	WBGene00000567	WBGene00002025
WBGene00000377	WBGene00000867	WBGene00000767	WBGene00001173	WBGene00002226	WBGene00000798	WBGene00002042	WBGene00001044	WBGene00000937	WBGene00001501	WBGene00000366	WBGene00000149	WBGene00000226	WBGene00000592	WBGene00002032
WBGene00000378	WBGene00000869	WBGene00000774	WBGene00001209	WBGene00002229	WBGene00000833	WBGene00002073	WBGene00001046	WBGene00000939	WBGene00001523	WBGene00000368	WBGene00000150	WBGene00000227	WBGene00000763	WBGene00002034
WBGene00000379	WBGene00000871	WBGene00000793	WBGene00001227	WBGene00002250	WBGene00000834	WBGene00002183	WBGene00001058	WBGene00000970	WBGene00001537	WBGene00000371	WBGene00000151	WBGene00000228	WBGene00000772	WBGene00002036
WBGene00000380	WBGene00000877	WBGene00000794	WBGene00001228	WBGene00002297	WBGene00000843	WBGene00002225	WBGene00001092	WBGene00000993	WBGene00001564	WBGene00000383	WBGene00000155	WBGene00000229	WBGene00000774	WBGene00002047
WBGene00000381	WBGene00000879	WBGene00000797	WBGene00001231	WBGene00002717	WBGene00000846	WBGene00002250	WBGene00001094	WBGene00000996	WBGene00001604	WBGene00000387	WBGene00000156	WBGene00000231	WBGene00000796	WBGene00002074
WBGene00000386	WBGene00000883	WBGene00000813	WBGene00001303	WBGene00002845	WBGene00000865	WBGene00003010	WBGene00001119	WBGene00001019	WBGene00001633	WBGene00000395	WBGene00000157	WBGene00000235	WBGene00000804	WBGene00002219
WBGene00000388	WBGene00000891	WBGene00000834	WBGene00001324	WBGene00002998	WBGene00000869	WBGene00003026	WBGene00001137	WBGene00001021	WBGene00001788	WBGene00000396	WBGene00000158	WBGene00000236	WBGene00000834	WBGene00002225
WBGene00000390	WBGene00000894	WBGene00000835	WBGene00001332	WBGene00003009	WBGene00000885	WBGene00003030	WBGene00001151	WBGene00001028	WBGene00001790	WBGene00000411	WBGene00000159	WBGene00000249	WBGene00000836	WBGene00002226
WBGene00000396	WBGene00000913	WBGene00000843	WBGene00001336	WBGene00003026	WBGene00000887	WBGene00003043	WBGene00001154	WBGene00001031	WBGene00001821	WBGene00000413	WBGene00000160	WBGene00000250	WBGene00000837	WBGene00002228
WBGene00000406	WBGene00000915	WBGene00000881	WBGene00001337	WBGene00003132	WBGene00000888	WBGene00003082	WBGene00001175	WBGene00001047	WBGene00001828	WBGene00000414	WBGene00000161	WBGene00000257	WBGene00000839	WBGene00002229
WBGene00000408	WBGene00000935	WBGene00000884	WBGene00001372	WBGene00003150	WBGene00000890	WBGene00003107	WBGene00001214	WBGene00001073	WBGene00001843	WBGene00000422	WBGene00000162	WBGene00000259	WBGene00000840	WBGene00002231
WBGene00000411	WBGene00000938	WBGene00000889	WBGene00001404	WBGene00003159	WBGene00000896	WBGene00003162	WBGene00001239	WBGene00001078	WBGene00001857	WBGene00000443	WBGene00000163	WBGene00000263	WBGene00000863	WBGene00002368
WBGene00000414	WBGene00000962	WBGene00000900	WBGene00001412	WBGene00003160	WBGene00000898	WBGene00003410	WBGene00001371	WBGene00001087	WBGene00001948	WBGene00000444	WBGene00000164	WBGene00000264	WBGene00000868	WBGene00002637
WBGene00000416	WBGene00000995	WBGene00000914	WBGene00001498	WBGene00003162	WBGene00000900	WBGene00003415	WBGene00001401	WBGene00001102	WBGene00001958	WBGene00000460	WBGene00000165	WBGene00000265	WBGene00000872	WBGene00002694
WBGene00000417	WBGene00001016	WBGene00000933	WBGene00001503	WBGene00003184	WBGene00000941	WBGene00003421	WBGene00001402	WBGene00001134	WBGene00001960	WBGene00000461	WBGene00000168	WBGene00000268	WBGene00000874	WBGene00002850
WBGene00000419	WBGene00001028	WBGene00000976	WBGene00001511	WBGene00003210	WBGene00000962	WBGene00003422	WBGene00001404	WBGene00001155	WBGene00001987	WBGene00000462	WBGene00000178	WBGene00000271	WBGene00000875	WBGene00002889
WBGene00000420	WBGene00001037	WBGene00000980	WBGene00001514	WBGene00003218	WBGene00000965	WBGene00003783	WBGene00001405	WBGene00001166	WBGene00002015	WBGene00000464	WBGene00000179	WBGene00000274	WBGene00000880	WBGene00002994
WBGene00000423	WBGene00001049	WBGene00000985	WBGene00001569	WBGene00003229	WBGene00000974	WBGene00003815	WBGene00001413	WBGene00001167	WBGene00002016	WBGene00000472	WBGene00000180	WBGene00000275	WBGene00000889	WBGene00003002
WBGene00000425	WBGene00001058	WBGene00001000	WBGene00001574	WBGene00003241	WBGene00000975	WBGene00003829	WBGene00001431	WBGene00001178	WBGene00002019	WBGene00000482	WBGene00000181	WBGene00000276	WBGene00000891	WBGene00003034
WBGene00000444	WBGene00001060	WBGene00001005	WBGene00001584	WBGene00003410	WBGene00000976	WBGene00003865	WBGene00001481	WBGene00001193	WBGene00002020	WBGene00000503	WBGene00000182	WBGene00000292	WBGene00000915	WBGene00003052
WBGene00000459	WBGene00001061	WBGene00001018	WBGene00001595	WBGene00003415	WBGene00000994	WBGene00003920	WBGene00001482	WBGene00001215	WBGene00002053	WBGene00000508	WBGene00000183	WBGene00000293	WBGene00000931	WBGene00003063
WBGene00000464	WBGene00001085	WBGene00001020	WBGene00001596	WBGene00003598	WBGene00001005	WBGene00003989	WBGene00001496	WBGene00001229	WBGene00002189	WBGene00000511	WBGene00000184	WBGene00000369	WBGene00000933	WBGene00003085
WBGene00000465	WBGene00001090	WBGene00001022	WBGene00001597	WBGene00003777	WBGene00001007	WBGene00003994	WBGene00001497	WBGene00001230	WBGene00002233	WBGene00000516	WBGene00000186	WBGene00000371	WBGene00000935	WBGene00003133
WBGene00000472	WBGene00001094	WBGene00001027	WBGene00001600	WBGene00003785	WBGene00001022	WBGene00004043	WBGene00001499	WBGene00001284	WBGene00002243	WBGene00000523	WBGene00000187	WBGene00000375	WBGene00000939	WBGene00003156
WBGene00000473	WBGene00001102	WBGene00001033	WBGene00001606	WBGene00003905	WBGene00001023	WBGene00004044	WBGene00001503	WBGene00001324	WBGene00002246	WBGene00000534	WBGene00000189	WBGene00000376	WBGene00000962	WBGene00003159
WBGene00000474	WBGene00001130	WBGene00001036	WBGene00001607	WBGene00003918	WBGene00001027	WBGene00004049	WBGene00001514	WBGene00001329	WBGene00002248	WBGene00000545	WBGene00000192	WBGene00000377	WBGene00001002	WBGene00003160
WBGene00000475	WBGene00001137	WBGene00001043	WBGene00001647	WBGene00003920	WBGene00001029	WBGene00004075	WBGene00001571	WBGene00001333	WBGene00002257	WBGene00000550	WBGene00000195	WBGene00000378	WBGene00001007	WBGene00003210
WBGene00000479	WBGene00001160	WBGene00001046	WBGene00001653	WBGene00003922	WBGene00001035	WBGene00004091	WBGene00001595	WBGene00001340	WBGene00002280	WBGene00000554	WBGene00000196	WBGene00000379	WBGene00001016	WBGene00003214
WBGene00000482	WBGene00001167	WBGene00001051	WBGene00001679	WBGene00003927	WBGene00001036	WBGene00004093	WBGene00001596	WBGene00001352	WBGene00002978	WBGene00000566	WBGene00000197	WBGene00000380	WBGene00001017	WBGene00003218
WBGene00000496	WBGene00001168	WBGene00001077	WBGene00001683	WBGene00003928	WBGene00001043	WBGene00004094	WBGene00001597	WBGene00001358	WBGene00002983	WBGene00000591	WBGene00000198	WBGene00000381	WBGene00001023	WBGene00003222
WBGene00000498	WBGene00001173	WBGene00001080	WBGene00001686	WBGene00003962	WBGene00001050	WBGene00004208	WBGene00001599	WBGene00001365	WBGene00002989	WBGene00000763	WBGene00000199	WBGene00000382	WBGene00001028	WBGene00003367
WBGene00000507	WBGene00001194	WBGene00001081	WBGene00001747	WBGene00003989	WBGene00001051	WBGene00004209	WBGene00001601	WBGene00001396	WBGene00002990	WBGene00000778	WBGene00000200	WBGene00000383	WBGene00001029	WBGene00003389
WBGene00000509	WBGene00001209	WBGene00001082	WBGene00001748	WBGene00003994	WBGene00001056	WBGene00004217	WBGene00001606	WBGene00001411	WBGene00003018	WBGene00000787	WBGene00000201	WBGene00000386	WBGene00001030	WBGene00003410
WBGene00000520	WBGene00001227	WBGene00001086	WBGene00001749	WBGene00004075	WBGene00001061	WBGene00004239	WBGene00001607	WBGene00001426	WBGene00003089	WBGene00000792	WBGene00000202	WBGene00000388	WBGene00001031	WBGene00003421
WBGene00000548	WBGene00001228	WBGene00001089	WBGene00001793	WBGene00004078	WBGene00001090	WBGene00004241	WBGene00001632	WBGene00001427	WBGene00003102	WBGene00000793	WBGene00000203	WBGene00000390	WBGene00001047	WBGene00003504
WBGene00000550	WBGene00001231	WBGene00001104	WBGene00001827	WBGene00004095	WBGene00001093	WBGene00004244	WBGene00001645	WBGene00001433	WBGene00003104	WBGene00000814	WBGene00000204	WBGene00000392	WBGene00001049	WBGene00003507
WBGene00000552	WBGene00001259	WBGene00001148	WBGene00001834	WBGene00004110	WBGene00001162	WBGene00004258	WBGene00001647	WBGene00001470	WBGene00003112	WBGene00000829	WBGene00000205	WBGene00000405	WBGene00001061	WBGene00003676
WBGene00000564	WBGene00001303	WBGene00001154	WBGene00001862	WBGene00004143	WBGene00001232	WBGene00004266	WBGene00001683	WBGene00001502	WBGene00003242	WBGene00000830	WBGene00000206	WBGene00000406	WBGene00001080	WBGene00003777
WBGene00000567	WBGene00001324	WBGene00001155	WBGene00001974	WBGene00004208	WBGene00001233	WBGene00004268	WBGene00001686	WBGene00001516	WBGene00003245	WBGene00000831	WBGene00000207	WBGene00000408	WBGene00001085	WBGene00003785
WBGene00000585	WBGene00001332	WBGene00001169	WBGene00001997	WBGene00004217	WBGene00001234	WBGene00004269	WBGene00001709	WBGene00001520	WBGene00003370	WBGene00000832	WBGene00000208	WBGene00000410	WBGene00001087	WBGene00003789
WBGene00000767	WBGene00001336	WBGene00001193	WBGene00002000	WBGene00004239	WBGene00001309	WBGene00004272	WBGene00001744	WBGene00001538	WBGene00003377	WBGene00000836	WBGene00000209	WBGene00000411	WBGene00001090	WBGene00003792
WBGene00000774	WBGene00001337	WBGene00001233	WBGene00002007	WBGene00004241	WBGene00001320	WBGene00004298	WBGene00001749	WBGene00001579	WBGene00003387	WBGene00000857	WBGene00000210	WBGene00000413	WBGene00001093	WBGene00003793
WBGene00000777	WBGene00001372	WBGene00001234	WBGene00002008	WBGene00004244	WBGene00001332	WBGene00004333	WBGene00001753	WBGene00001580	WBGene00003388	WBGene00000863	WBGene00000222	WBGene00000416	WBGene00001102	WBGene00003795
WBGene00000793	WBGene00001404	WBGene00001239	WBGene00002027	WBGene00004254	WBGene00001372	WBGene00004358	WBGene00001755	WBGene00001589	WBGene00003407	WBGene00000870	WBGene00000223	WBGene00000417	WBGene00001110	WBGene00003796
WBGene00000794	WBGene00001412	WBGene00001241	WBGene00002061	WBGene00004266	WBGene00001393	WBGene00004373	WBGene00001780	WBGene00001629	WBGene00003412	WBGene00000881	WBGene00000224	WBGene00000418	WBGene00001137	WBGene00003798
WBGene00000796	WBGene00001423	WBGene00001249	WBGene00002066	WBGene00004323	WBGene00001412	WBGene00004374	WBGene00001792	WBGene00001638	WBGene00003517	WBGene00000882	WBGene00000225	WBGene00000419	WBGene00001161	WBGene00003799
WBGene00000797	WBGene00001431	WBGene00001309	WBGene00002074	WBGene00004374	WBGene00001485	WBGene00004464	WBGene00001793	WBGene00001651	WBGene00003555	WBGene00000884	WBGene00000226	WBGene00000420	WBGene00001166	WBGene00003801
WBGene00000802	WBGene00001498	WBGene00001328	WBGene00002079	WBGene00004378	WBGene00001486	WBGene00004506	WBGene00001812	WBGene00001660	WBGene00003577	WBGene00000889	WBGene00000227	WBGene00000421	WBGene00001168	WBGene00003904
WBGene00000804	WBGene00001503	WBGene00001340	WBGene00002144	WBGene00004458	WBGene00001494	WBGene00004768	WBGene00001815	WBGene00001682	WBGene00003602	WBGene00000891	WBGene00000228	WBGene00000423	WBGene00001194	WBGene00003914
WBGene00000813	WBGene00001511	WBGene00001405	WBGene00002148	WBGene00004460	WBGene00001509	WBGene00004798	WBGene00001856	WBGene00001684	WBGene00003625	WBGene00000892	WBGene00000229	WBGene00000426	WBGene00001209	WBGene00003951
WBGene00000817	WBGene00001514	WBGene00001413	WBGene00002201	WBGene00004461	WBGene00001513	WBGene00004883	WBGene00001862	WBGene00001685	WBGene00003643	WBGene00000899	WBGene00000230	WBGene00000464	WBGene00001214	WBGene00003992
WBGene00000833	WBGene00001569	WBGene00001435	WBGene00002202	WBGene00004738	WBGene00001558	WBGene00004981	WBGene00001864	WBGene00001708	WBGene00003658	WBGene00000901	WBGene00000231	WBGene00000465	WBGene00001224	WBGene00003994
WBGene00000834	WBGene00001574	WBGene00001436	WBGene00002238	WBGene00004798	WBGene00001569	WBGene00005019	WBGene00001865	WBGene00001747	WBGene00003675	WBGene00000904	WBGene00000235	WBGene00000466	WBGene00001225	WBGene00004042
WBGene00000835	WBGene00001584	WBGene00001449	WBGene00002244	WBGene00004804	WBGene00001598	WBGene00005020	WBGene00001867	WBGene00001748	WBGene00003681	WBGene00000910	WBGene00000236	WBGene00000467	WBGene00001226	WBGene00004043
WBGene00000837	WBGene00001595	WBGene00001470	WBGene00002344	WBGene00004874	WBGene00001600	WBGene00005022	WBGene00001872	WBGene00001787	WBGene00003704	WBGene00000929	WBGene00000237	WBGene00000473	WBGene00001228	WBGene00004094
WBGene00000838	WBGene00001596	WBGene00001481	WBGene00002957	WBGene00004980	WBGene00001609	WBGene00005026	WBGene00001973	WBGene00001791	WBGene00003706	WBGene00000938	WBGene00000245	WBGene00000474	WBGene00001230	WBGene00004167
WBGene00000839	WBGene00001597	WBGene00001482	WBGene00002985	WBGene00004984	WBGene00001639	WBGene00005058	WBGene00001977	WBGene00001817	WBGene00003709	WBGene00000959	WBGene00000247	WBGene00000479	WBGene00001258	WBGene00004179
WBGene00000840	WBGene00001599	WBGene00001484	WBGene00002986	WBGene00006439	WBGene00001678	WBGene00006377	WBGene00001985	WBGene00001831	WBGene00003738	WBGene00000961	WBGene00000248	WBGene00000496	WBGene00001259	WBGene00004187
WBGene00000843	WBGene00001600	WBGene00001486	WBGene00003030	WBGene00006440	WBGene00001760	WBGene00006490	WBGene00002005	WBGene00001834	WBGene00003749	WBGene00000973	WBGene00000249	WBGene00000498	WBGene00001284	WBGene00004239
WBGene00000866	WBGene00001606	WBGene00001491	WBGene00003043	WBGene00006626	WBGene00001808	WBGene00006503	WBGene00002010	WBGene00001835	WBGene00003779	WBGene00000980	WBGene00000250	WBGene00000499	WBGene00001332	WBGene00004343
WBGene00000867	WBGene00001607	WBGene00001492	WBGene00003048	WBGene00006699	WBGene00001811	WBGene00006555	WBGene00002025	WBGene00001836	WBGene00003812	WBGene00000982	WBGene00000253	WBGene00000502	WBGene00001336	WBGene00004355
WBGene00000869	WBGene00001647	WBGene00001493	WBGene00003073	WBGene00006727	WBGene00001813	WBGene00006562	WBGene00002032	WBGene00001837	WBGene00003828	WBGene00000988	WBGene00000254	WBGene00000506	WBGene00001337	WBGene00004374
WBGene00000871	WBGene00001653	WBGene00001497	WBGene00003076	WBGene00006734	WBGene00001838	WBGene00006619	WBGene00002034	WBGene00001860	WBGene00003893	WBGene00000990	WBGene00000257	WBGene00000507	WBGene00001352	WBGene00004458
WBGene00000877	WBGene00001679	WBGene00001502	WBGene00003086	WBGene00006793	WBGene00001855	WBGene00006740	WBGene00002042	WBGene00001869	WBGene00003933	WBGene00000995	WBGene00000259	WBGene00000508	WBGene00001372	WBGene00004459
WBGene00000879	WBGene00001683	WBGene00001516	WBGene00003144	WBGene00006794	WBGene00001874	WBGene00006751	WBGene00002043	WBGene00001909	WBGene00003939	WBGene00001000	WBGene00000262	WBGene00000509	WBGene00001401	WBGene00004465
WBGene00000881	WBGene00001686	WBGene00001565	WBGene00003196	WBGene00006840	WBGene00001955	WBGene00006916	WBGene00002046	WBGene00001919	WBGene00003968	WBGene00001002	WBGene00000263	WBGene00000517	WBGene00001402	WBGene00004467
WBGene00000883	WBGene00001744	WBGene00001582	WBGene00003220	WBGene00006924	WBGene00001975	WBGene00006921	WBGene00002061	WBGene00001920	WBGene00003978	WBGene00001006	WBGene00000264	WBGene00000519	WBGene00001423	WBGene00004504
WBGene00000884	WBGene00001747	WBGene00001585	WBGene00003222	WBGene00006944	WBGene00001983	WBGene00006924	WBGene00002070	WBGene00001921	WBGene00003983	WBGene00001008	WBGene00000265	WBGene00000520	WBGene00001431	WBGene00004508
WBGene00000889	WBGene00001748	WBGene00001590	WBGene00003228	WBGene00006993	WBGene00001998	WBGene00006935	WBGene00002072	WBGene00001922	WBGene00003996	WBGene00001017	WBGene00000268	WBGene00000530	WBGene00001443	WBGene00004510
WBGene00000891	WBGene00001749	WBGene00001632	WBGene00003230	WBGene00006994	WBGene00002004	WBGene00006944	WBGene00002073	WBGene00001929	WBGene00004013	WBGene00001025	WBGene00000269	WBGene00000532	WBGene00001497	WBGene00004706
WBGene00000894	WBGene00001793	WBGene00001645	WBGene00003253	WBGene00006996	WBGene00002008	WBGene00006945	WBGene00002080	WBGene00001931	WBGene00004025	WBGene00001030	WBGene00000270	WBGene00000537	WBGene00001498	WBGene00004737
WBGene00000900	WBGene00001827	WBGene00001649	WBGene00003378	WBGene00007000	WBGene00002027	WBGene00006996	WBGene00002136	WBGene00001932	WBGene00004030	WBGene00001032	WBGene00000271	WBGene00000542	WBGene00001509	WBGene00004755
WBGene00000913	WBGene00001829	WBGene00001651	WBGene00003391	WBGene00007028	WBGene00002028	WBGene00007045	WBGene00002143	WBGene00001933	WBGene00004057	WBGene00001037	WBGene00000274	WBGene00000548	WBGene00001510	WBGene00004775
WBGene00000914	WBGene00001832	WBGene00001661	WBGene00003405	WBGene00007048	WBGene00002033	WBGene00007087	WBGene00002144	WBGene00001935	WBGene00004059	WBGene00001038	WBGene00000275	WBGene00000549	WBGene00001511	WBGene00004782
WBGene00000915	WBGene00001834	WBGene00001708	WBGene00003406	WBGene00007150	WBGene00002036	WBGene00007150	WBGene00002180	WBGene00001936	WBGene00004130	WBGene00001040	WBGene00000276	WBGene00000550	WBGene00001513	WBGene00004806
WBGene00000933	WBGene00001855	WBGene00001743	WBGene00003413	WBGene00007352	WBGene00002059	WBGene00007167	WBGene00002183	WBGene00001937	WBGene00004131	WBGene00001041	WBGene00000289	WBGene00000552	WBGene00001514	WBGene00004874
WBGene00000935	WBGene00001860	WBGene00001746	WBGene00003422	WBGene00007433	WBGene00002064	WBGene00007189	WBGene00002214	WBGene00001938	WBGene00004157	WBGene00001045	WBGene00000292	WBGene00000564	WBGene00001526	WBGene00004952
WBGene00000938	WBGene00001862	WBGene00001755	WBGene00003476	WBGene00007645	WBGene00002068	WBGene00007207	WBGene00002219	WBGene00001939	WBGene00004191	WBGene00001072	WBGene00000293	WBGene00000565	WBGene00001558	WBGene00004955
WBGene00000962	WBGene00001973	WBGene00001815	WBGene00003478	WBGene00007969	WBGene00002075	WBGene00007234	WBGene00002225	WBGene00001940	WBGene00004192	WBGene00001076	WBGene00000294	WBGene00000567	WBGene00001563	WBGene00004980
WBGene00000976	WBGene00001974	WBGene00001816	WBGene00003479	WBGene00008053	WBGene00002076	WBGene00007290	WBGene00002226	WBGene00001941	WBGene00004193	WBGene00001077	WBGene00000301	WBGene00000592	WBGene00001566	WBGene00006307
WBGene00000980	WBGene00001978	WBGene00001851	WBGene00003508	WBGene00008166	WBGene00002079	WBGene00007297	WBGene00002238	WBGene00001942	WBGene00004194	WBGene00001078	WBGene00000366	WBGene00000761	WBGene00001568	WBGene00006381
WBGene00000985	WBGene00001997	WBGene00001869	WBGene00003576	WBGene00008274	WBGene00002133	WBGene00007352	WBGene00002250	WBGene00001947	WBGene00004195	WBGene00001080	WBGene00000368	WBGene00000763	WBGene00001571	WBGene00006383
WBGene00000995	WBGene00002000	WBGene00001872	WBGene00003587	WBGene00008385	WBGene00002147	WBGene00007435	WBGene00002256	WBGene00001995	WBGene00004197	WBGene00001081	WBGene00000369	WBGene00000764	WBGene00001580	WBGene00006405
WBGene00001000	WBGene00002005	WBGene00001906	WBGene00003815	WBGene00008506	WBGene00002148	WBGene00007545	WBGene00002263	WBGene00001996	WBGene00004220	WBGene00001082	WBGene00000371	WBGene00000765	WBGene00001584	WBGene00006440
WBGene00001005	WBGene00002007	WBGene00001949	WBGene00003825	WBGene00008546	WBGene00002151	WBGene00007556	WBGene00002264	WBGene00002031	WBGene00004237	WBGene00001085	WBGene00000375	WBGene00000766	WBGene00001589	WBGene00006497
WBGene00001016	WBGene00002008	WBGene00001975	WBGene00003831	WBGene00008682	WBGene00002153	WBGene00007573	WBGene00002368	WBGene00002071	WBGene00004321	WBGene00001086	WBGene00000376	WBGene00000767	WBGene00001595	WBGene00006536
WBGene00001018	WBGene00002010	WBGene00001985	WBGene00003864	WBGene00008920	WBGene00002192	WBGene00007580	WBGene00002879	WBGene00002132	WBGene00004335	WBGene00001089	WBGene00000377	WBGene00000771	WBGene00001596	WBGene00006565
WBGene00001020	WBGene00002025	WBGene00001987	WBGene00003865	WBGene00009119	WBGene00002201	WBGene00007589	WBGene00002982	WBGene00002152	WBGene00004372	WBGene00001101	WBGene00000378	WBGene00000772	WBGene00001598	WBGene00006571
WBGene00001022	WBGene00002027	WBGene00001994	WBGene00003901	WBGene00009267	WBGene00002228	WBGene00007616	WBGene00002986	WBGene00002202	WBGene00004815	WBGene00001104	WBGene00000379	WBGene00000774	WBGene00001599	WBGene00006647
WBGene00001027	WBGene00002035	WBGene00002002	WBGene00003916	WBGene00009385	WBGene00002240	WBGene00007622	WBGene00002992	WBGene00002207	WBGene00004854	WBGene00001115	WBGene00000380	WBGene00000777	WBGene00001600	WBGene00006699
WBGene00001028	WBGene00002061	WBGene00002045	WBGene00003923	WBGene00009542	WBGene00002249	WBGene00007624	WBGene00002996	WBGene00002210	WBGene00004875	WBGene00001131	WBGene00000381	WBGene00000794	WBGene00001601	WBGene00006727
WBGene00001033	WBGene00002066	WBGene00002046	WBGene00003924	WBGene00009587	WBGene00002267	WBGene00007644	WBGene00003010	WBGene00002223	WBGene00004949	WBGene00001145	WBGene00000382	WBGene00000796	WBGene00001635	WBGene00006734
WBGene00001036	WBGene00002072	WBGene00002059	WBGene00003926	WBGene00010056	WBGene00002275	WBGene00007646	WBGene00003026	WBGene00002229	WBGene00004995	WBGene00001148	WBGene00000383	WBGene00000797	WBGene00001653	WBGene00006737
WBGene00001037	WBGene00002073	WBGene00002060	WBGene00003964	WBGene00010061	WBGene00002276	WBGene00007720	WBGene00003030	WBGene00002241	WBGene00005018	WBGene00001152	WBGene00000386	WBGene00000802	WBGene00001660	WBGene00006817
WBGene00001043	WBGene00002074	WBGene00002068	WBGene00004014	WBGene00010263	WBGene00002344	WBGene00007732	WBGene00003043	WBGene00002244	WBGene00005324	WBGene00001155	WBGene00000387	WBGene00000804	WBGene00001679	WBGene00006840
WBGene00001046	WBGene00002079	WBGene00002070	WBGene00004027	WBGene00010280	WBGene00002891	WBGene00007766	WBGene00003064	WBGene00002251	WBGene00006140	WBGene00001161	WBGene00000388	WBGene00000813	WBGene00001683	WBGene00006888
WBGene00001049	WBGene00002083	WBGene00002071	WBGene00004028	WBGene00010351	WBGene00003047	WBGene00007773	WBGene00003082	WBGene00002335	WBGene00006195	WBGene00001165	WBGene00000390	WBGene00000814	WBGene00001686	WBGene00006943
WBGene00001051	WBGene00002144	WBGene00002125	WBGene00004049	WBGene00010353	WBGene00003061	WBGene00007780	WBGene00003086	WBGene00002363	WBGene00006308	WBGene00001169	WBGene00000392	WBGene00000815	WBGene00001688	WBGene00006964
WBGene00001058	WBGene00002148	WBGene00002129	WBGene00004051	WBGene00010367	WBGene00003065	WBGene00007907	WBGene00003107	WBGene00002694	WBGene00006366	WBGene00001179	WBGene00000393	WBGene00000816	WBGene00001689	WBGene00006974
WBGene00001060	WBGene00002192	WBGene00002130	WBGene00004076	WBGene00010419	WBGene00003083	WBGene00007909	WBGene00003162	WBGene00002850	WBGene00006367	WBGene00001186	WBGene00000395	WBGene00000817	WBGene00001744	WBGene00006994
WBGene00001061	WBGene00002201	WBGene00002136	WBGene00004090	WBGene00010621	WBGene00003129	WBGene00007965	WBGene00003184	WBGene00002855	WBGene00006404	WBGene00001194	WBGene00000396	WBGene00000818	WBGene00001747	WBGene00007009
WBGene00001077	WBGene00002202	WBGene00002143	WBGene00004101	WBGene00010627	WBGene00003136	WBGene00007966	WBGene00003228	WBGene00002979	WBGene00006438	WBGene00001196	WBGene00000403	WBGene00000830	WBGene00001748	WBGene00007028
WBGene00001080	WBGene00002225	WBGene00002162	WBGene00004109	WBGene00010631	WBGene00003148	WBGene00007969	WBGene00003230	WBGene00002981	WBGene00006462	WBGene00001225	WBGene00000405	WBGene00000833	WBGene00001829	WBGene00007030
WBGene00001081	WBGene00002226	WBGene00002180	WBGene00004125	WBGene00010664	WBGene00003155	WBGene00007985	WBGene00003236	WBGene00002994	WBGene00006545	WBGene00001236	WBGene00000406	WBGene00000834	WBGene00001830	WBGene00007042
WBGene00001082	WBGene00002229	WBGene00002196	WBGene00004167	WBGene00010794	WBGene00003156	WBGene00008041	WBGene00003395	WBGene00002997	WBGene00006570	WBGene00001244	WBGene00000407	WBGene00000835	WBGene00001832	WBGene00007048
WBGene00001085	WBGene00002238	WBGene00002207	WBGene00004180	WBGene00010892	WBGene00003158	WBGene00008052	WBGene00003405	WBGene00003009	WBGene00006592	WBGene00001249	WBGene00000408	WBGene00000836	WBGene00001833	WBGene00007092
WBGene00001086	WBGene00002244	WBGene00002215	WBGene00004189	WBGene00011047	WBGene00003164	WBGene00008053	WBGene00003410	WBGene00003012	WBGene00006603	WBGene00001253	WBGene00000409	WBGene00000837	WBGene00001840	WBGene00007258
WBGene00001089	WBGene00002250	WBGene00002239	WBGene00004204	WBGene00011061	WBGene00003177	WBGene00008118	WBGene00003413	WBGene00003014	WBGene00006623	WBGene00001259	WBGene00000410	WBGene00000838	WBGene00001855	WBGene00007352
WBGene00001090	WBGene00002297	WBGene00002241	WBGene00004209	WBGene00011063	WBGene00003183	WBGene00008169	WBGene00003415	WBGene00003021	WBGene00006624	WBGene00001284	WBGene00000411	WBGene00000839	WBGene00001856	WBGene00007433
WBGene00001094	WBGene00002344	WBGene00002247	WBGene00004258	WBGene00011071	WBGene00003185	WBGene00008385	WBGene00003421	WBGene00003036	WBGene00006657	WBGene00001325	WBGene00000413	WBGene00000840	WBGene00001860	WBGene00007505
WBGene00001102	WBGene00002717	WBGene00002249	WBGene00004259	WBGene00011146	WBGene00003209	WBGene00008387	WBGene00003422	WBGene00003038	WBGene00006690	WBGene00001330	WBGene00000414	WBGene00000843	WBGene00001862	WBGene00007615
WBGene00001104	WBGene00002845	WBGene00002256	WBGene00004268	WBGene00011230	WBGene00003214	WBGene00008409	WBGene00003479	WBGene00003044	WBGene00006714	WBGene00001331	WBGene00000415	WBGene00000846	WBGene00001865	WBGene00007617
WBGene00001130	WBGene00002957	WBGene00002261	WBGene00004271	WBGene00011240	WBGene00003219	WBGene00008410	WBGene00003499	WBGene00003046	WBGene00006766	WBGene00001337	WBGene00000416	WBGene00000854	WBGene00001874	WBGene00007624
WBGene00001137	WBGene00002985	WBGene00002262	WBGene00004296	WBGene00011270	WBGene00003220	WBGene00008503	WBGene00003507	WBGene00003059	WBGene00006767	WBGene00001338	WBGene00000417	WBGene00000863	WBGene00001946	WBGene00007788
WBGene00001148	WBGene00002986	WBGene00002295	WBGene00004304	WBGene00011300	WBGene00003222	WBGene00008506	WBGene00003509	WBGene00003060	WBGene00006775	WBGene00001340	WBGene00000418	WBGene00000865	WBGene00001972	WBGene00007789
WBGene00001154	WBGene00002998	WBGene00002324	WBGene00004319	WBGene00011318	WBGene00003225	WBGene00008526	WBGene00003510	WBGene00003062	WBGene00006787	WBGene00001345	WBGene00000419	WBGene00000866	WBGene00001973	WBGene00008005
WBGene00001155	WBGene00003009	WBGene00002783	WBGene00004324	WBGene00011320	WBGene00003229	WBGene00008546	WBGene00003581	WBGene00003077	WBGene00006807	WBGene00001368	WBGene00000420	WBGene00000867	WBGene00001974	WBGene00008035
WBGene00001160	WBGene00003026	WBGene00002891	WBGene00004333	WBGene00011352	WBGene00003231	WBGene00008642	WBGene00003586	WBGene00003084	WBGene00006853	WBGene00001377	WBGene00000421	WBGene00000868	WBGene00001977	WBGene00008107
WBGene00001167	WBGene00003030	WBGene00002982	WBGene00004336	WBGene00011480	WBGene00003241	WBGene00008780	WBGene00003588	WBGene00003119	WBGene00006870	WBGene00001394	WBGene00000422	WBGene00000869	WBGene00001978	WBGene00008145
WBGene00001168	WBGene00003043	WBGene00002999	WBGene00004357	WBGene00011501	WBGene00003373	WBGene00008860	WBGene00003612	WBGene00003123	WBGene00006873	WBGene00001395	WBGene00000423	WBGene00000870	WBGene00001979	WBGene00008166
WBGene00001169	WBGene00003048	WBGene00003001	WBGene00004373	WBGene00011560	WBGene00003401	WBGene00008918	WBGene00003622	WBGene00003132	WBGene00006902	WBGene00001430	WBGene00000424	WBGene00000872	WBGene00001997	WBGene00008399
WBGene00001173	WBGene00003073	WBGene00003014	WBGene00004391	WBGene00011629	WBGene00003406	WBGene00008968	WBGene00003656	WBGene00003133	WBGene00006942	WBGene00001435	WBGene00000426	WBGene00000874	WBGene00001999	WBGene00008400
WBGene00001193	WBGene00003076	WBGene00003024	WBGene00004392	WBGene00011729	WBGene00003417	WBGene00009013	WBGene00003676	WBGene00003144	WBGene00006956	WBGene00001436	WBGene00000443	WBGene00000875	WBGene00002000	WBGene00008503
WBGene00001194	WBGene00003086	WBGene00003040	WBGene00004462	WBGene00011734	WBGene00003418	WBGene00009035	WBGene00003783	WBGene00003159	WBGene00006962	WBGene00001439	WBGene00000444	WBGene00000876	WBGene00002001	WBGene00008710
WBGene00001209	WBGene00003132	WBGene00003046	WBGene00004463	WBGene00011867	WBGene00003478	WBGene00009113	WBGene00003784	WBGene00003186	WBGene00006970	WBGene00001441	WBGene00000459	WBGene00000880	WBGene00002005	WBGene00008740
WBGene00001227	WBGene00003144	WBGene00003053	WBGene00004464	WBGene00011884	WBGene00003504	WBGene00009119	WBGene00003795	WBGene00003196	WBGene00007036	WBGene00001443	WBGene00000460	WBGene00000881	WBGene00002008	WBGene00008781
WBGene00001228	WBGene00003150	WBGene00003056	WBGene00004465	WBGene00011986	WBGene00003508	WBGene00009246	WBGene00003798	WBGene00003221	WBGene00007055	WBGene00001480	WBGene00000461	WBGene00000883	WBGene00002025	WBGene00008848
WBGene00001231	WBGene00003159	WBGene00003059	WBGene00004501	WBGene00012151	WBGene00003582	WBGene00009264	WBGene00003815	WBGene00003224	WBGene00007056	WBGene00001483	WBGene00000462	WBGene00000884	WBGene00002027	WBGene00008921
WBGene00001233	WBGene00003160	WBGene00003064	WBGene00004504	WBGene00012484	WBGene00003605	WBGene00009300	WBGene00003829	WBGene00003234	WBGene00007070	WBGene00001484	WBGene00000464	WBGene00000885	WBGene00002032	WBGene00009035
WBGene00001234	WBGene00003162	WBGene00003065	WBGene00004505	WBGene00012524	WBGene00003661	WBGene00009302	WBGene00003835	WBGene00003246	WBGene00007079	WBGene00001488	WBGene00000465	WBGene00000886	WBGene00002033	WBGene00009113
WBGene00001239	WBGene00003184	WBGene00003068	WBGene00004506	WBGene00012714	WBGene00003728	WBGene00009319	WBGene00003865	WBGene00003254	WBGene00007096	WBGene00001489	WBGene00000466	WBGene00000887	WBGene00002034	WBGene00009180
WBGene00001241	WBGene00003196	WBGene00003071	WBGene00004510	WBGene00012802	WBGene00003777	WBGene00009322	WBGene00003868	WBGene00003374	WBGene00007103	WBGene00001492	WBGene00000467	WBGene00000888	WBGene00002036	WBGene00009284
WBGene00001249	WBGene00003210	WBGene00003072	WBGene00004684	WBGene00012868	WBGene00003785	WBGene00009366	WBGene00003918	WBGene00003385	WBGene00007139	WBGene00001510	WBGene00000472	WBGene00000889	WBGene00002047	WBGene00009368
WBGene00001259	WBGene00003218	WBGene00003074	WBGene00004704	WBGene00013168	WBGene00003793	WBGene00009404	WBGene00003920	WBGene00003390	WBGene00007182	WBGene00001522	WBGene00000473	WBGene00000891	WBGene00002066	WBGene00009374
WBGene00001303	WBGene00003220	WBGene00003078	WBGene00004706	WBGene00013223	WBGene00003794	WBGene00009435	WBGene00003922	WBGene00003394	WBGene00007224	WBGene00001526	WBGene00000474	WBGene00000892	WBGene00002073	WBGene00009460
WBGene00001309	WBGene00003222	WBGene00003081	WBGene00004736	WBGene00013270	WBGene00003796	WBGene00009439	WBGene00003924	WBGene00003476	WBGene00007260	WBGene00001560	WBGene00000475	WBGene00000894	WBGene00002074	WBGene00009507
WBGene00001324	WBGene00003228	WBGene00003083	WBGene00004754	WBGene00013311	WBGene00003800	WBGene00009445	WBGene00003925	WBGene00003559	WBGene00007317	WBGene00001561	WBGene00000479	WBGene00000896	WBGene00002075	WBGene00009542
WBGene00001328	WBGene00003229	WBGene00003084	WBGene00004768	WBGene00013340	WBGene00003801	WBGene00009559	WBGene00003927	WBGene00003564	WBGene00007349	WBGene00001562	WBGene00000480	WBGene00000915	WBGene00002077	WBGene00009587
WBGene00001332	WBGene00003230	WBGene00003130	WBGene00004882	WBGene00013380	WBGene00003802	WBGene00009701	WBGene00003928	WBGene00003576	WBGene00007395	WBGene00001563	WBGene00000482	WBGene00000931	WBGene00002078	WBGene00009922
WBGene00001336	WBGene00003241	WBGene00003149	WBGene00004914	WBGene00013553	WBGene00003803	WBGene00009713	WBGene00003960	WBGene00003594	WBGene00007479	WBGene00001565	WBGene00000496	WBGene00000933	WBGene00002079	WBGene00010037
WBGene00001337	WBGene00003253	WBGene00003151	WBGene00004919	WBGene00013557	WBGene00003804	WBGene00009937	WBGene00003989	WBGene00003619	WBGene00007509	WBGene00001577	WBGene00000498	WBGene00000935	WBGene00002080	WBGene00010056
WBGene00001340	WBGene00003378	WBGene00003164	WBGene00004946	WBGene00013606	WBGene00003805	WBGene00009940	WBGene00003992	WBGene00003620	WBGene00007531	WBGene00001583	WBGene00000499	WBGene00000939	WBGene00002083	WBGene00010061
WBGene00001372	WBGene00003391	WBGene00003172	WBGene00004953	WBGene00013689	WBGene00003830	WBGene00010036	WBGene00003993	WBGene00003638	WBGene00007549	WBGene00001602	WBGene00000500	WBGene00000941	WBGene00002144	WBGene00010232
WBGene00001404	WBGene00003405	WBGene00003185	WBGene00005006	WBGene00014243	WBGene00003836	WBGene00010048	WBGene00003994	WBGene00003639	WBGene00007552	WBGene00001636	WBGene00000502	WBGene00000962	WBGene00002148	WBGene00010260
WBGene00001405	WBGene00003406	WBGene00003221	WBGene00005010	WBGene00015083	WBGene00003864	WBGene00010053	WBGene00004014	WBGene00003646	WBGene00007591	WBGene00001637	WBGene00000503	WBGene00000970	WBGene00002169	WBGene00010263
WBGene00001412	WBGene00003410	WBGene00003231	WBGene00005019	WBGene00015102	WBGene00003870	WBGene00010061	WBGene00004015	WBGene00003655	WBGene00007593	WBGene00001646	WBGene00000506	WBGene00000975	WBGene00002201	WBGene00010279
WBGene00001413	WBGene00003413	WBGene00003236	WBGene00005022	WBGene00015145	WBGene00003912	WBGene00010080	WBGene00004027	WBGene00003660	WBGene00007650	WBGene00001648	WBGene00000507	WBGene00000976	WBGene00002202	WBGene00010280
WBGene00001423	WBGene00003415	WBGene00003243	WBGene00006307	WBGene00015283	WBGene00003914	WBGene00010131	WBGene00004043	WBGene00003692	WBGene00007652	WBGene00001649	WBGene00000508	WBGene00000985	WBGene00002214	WBGene00010281
WBGene00001431	WBGene00003422	WBGene00003254	WBGene00006352	WBGene00015565	WBGene00003917	WBGene00010185	WBGene00004044	WBGene00003723	WBGene00007679	WBGene00001663	WBGene00000509	WBGene00000994	WBGene00002219	WBGene00010351
WBGene00001435	WBGene00003476	WBGene00003372	WBGene00006373	WBGene00015677	WBGene00003919	WBGene00010193	WBGene00004046	WBGene00003735	WBGene00007694	WBGene00001669	WBGene00000511	WBGene00000995	WBGene00002225	WBGene00010582
WBGene00001436	WBGene00003478	WBGene00003390	WBGene00006381	WBGene00015754	WBGene00003923	WBGene00010194	WBGene00004049	WBGene00003792	WBGene00007813	WBGene00001679	WBGene00000512	WBGene00000996	WBGene00002226	WBGene00010583
WBGene00001449	WBGene00003479	WBGene00003395	WBGene00006392	WBGene00016170	WBGene00003926	WBGene00010227	WBGene00004053	WBGene00003806	WBGene00007838	WBGene00001680	WBGene00000514	WBGene00001001	WBGene00002228	WBGene00010621
WBGene00001470	WBGene00003508	WBGene00003396	WBGene00006406	WBGene00016194	WBGene00003947	WBGene00010263	WBGene00004075	WBGene00003827	WBGene00007856	WBGene00001688	WBGene00000516	WBGene00001002	WBGene00002229	WBGene00010627
WBGene00001481	WBGene00003576	WBGene00003417	WBGene00006434	WBGene00016236	WBGene00003948	WBGene00010303	WBGene00004091	WBGene00003834	WBGene00007903	WBGene00001689	WBGene00000517	WBGene00001005	WBGene00002231	WBGene00010785
WBGene00001482	WBGene00003587	WBGene00003423	WBGene00006437	WBGene00016317	WBGene00003949	WBGene00010307	WBGene00004093	WBGene00003858	WBGene00007939	WBGene00001719	WBGene00000519	WBGene00001007	WBGene00002244	WBGene00010787
WBGene00001484	WBGene00003598	WBGene00003477	WBGene00006446	WBGene00016331	WBGene00003950	WBGene00010339	WBGene00004094	WBGene00003904	WBGene00007982	WBGene00001743	WBGene00000520	WBGene00001016	WBGene00002245	WBGene00010844
WBGene00001486	WBGene00003777	WBGene00003499	WBGene00006460	WBGene00016405	WBGene00003951	WBGene00010351	WBGene00004109	WBGene00003916	WBGene00008016	WBGene00001768	WBGene00000523	WBGene00001017	WBGene00002251	WBGene00010912
WBGene00001491	WBGene00003785	WBGene00003516	WBGene00006481	WBGene00016971	WBGene00003952	WBGene00010353	WBGene00004178	WBGene00003921	WBGene00008019	WBGene00001778	WBGene00000530	WBGene00001018	WBGene00002275	WBGene00011043
WBGene00001492	WBGene00003815	WBGene00003564	WBGene00006492	WBGene00017079	WBGene00003953	WBGene00010354	WBGene00004182	WBGene00003930	WBGene00008066	WBGene00001794	WBGene00000532	WBGene00001019	WBGene00002276	WBGene00011047
WBGene00001493	WBGene00003825	WBGene00003566	WBGene00006496	WBGene00017166	WBGene00003961	WBGene00010367	WBGene00004189	WBGene00003954	WBGene00008070	WBGene00001820	WBGene00000533	WBGene00001020	WBGene00002297	WBGene00011061
WBGene00001497	WBGene00003831	WBGene00003568	WBGene00006499	WBGene00017641	WBGene00003967	WBGene00010408	WBGene00004206	WBGene00003964	WBGene00008086	WBGene00001824	WBGene00000534	WBGene00001021	WBGene00002335	WBGene00011146
WBGene00001498	WBGene00003864	WBGene00003581	WBGene00006562	WBGene00017686	WBGene00003975	WBGene00010425	WBGene00004208	WBGene00003970	WBGene00008177	WBGene00001829	WBGene00000536	WBGene00001022	WBGene00002344	WBGene00011240
WBGene00001502	WBGene00003865	WBGene00003586	WBGene00006565	WBGene00017774	WBGene00003982	WBGene00010458	WBGene00004209	WBGene00003990	WBGene00008205	WBGene00001832	WBGene00000537	WBGene00001023	WBGene00002363	WBGene00011282
WBGene00001503	WBGene00003901	WBGene00003599	WBGene00006577	WBGene00017816	WBGene00004032	WBGene00010459	WBGene00004217	WBGene00004029	WBGene00008221	WBGene00001833	WBGene00000540	WBGene00001027	WBGene00002368	WBGene00011333
WBGene00001511	WBGene00003905	WBGene00003601	WBGene00006601	WBGene00018152	WBGene00004042	WBGene00010465	WBGene00004239	WBGene00004038	WBGene00008273	WBGene00001840	WBGene00000542	WBGene00001028	WBGene00002637	WBGene00011338
WBGene00001514	WBGene00003916	WBGene00003603	WBGene00006613	WBGene00018294	WBGene00004050	WBGene00010470	WBGene00004241	WBGene00004040	WBGene00008354	WBGene00001842	WBGene00000543	WBGene00001029	WBGene00002694	WBGene00011507
WBGene00001516	WBGene00003918	WBGene00003612	WBGene00006619	WBGene00018316	WBGene00004068	WBGene00010471	WBGene00004242	WBGene00004047	WBGene00008401	WBGene00001844	WBGene00000545	WBGene00001030	WBGene00002717	WBGene00011560
WBGene00001565	WBGene00003920	WBGene00003619	WBGene00006703	WBGene00018612	WBGene00004078	WBGene00010546	WBGene00004243	WBGene00004060	WBGene00008436	WBGene00001851	WBGene00000547	WBGene00001031	WBGene00002845	WBGene00011562
WBGene00001569	WBGene00003922	WBGene00003621	WBGene00006707	WBGene00018812	WBGene00004086	WBGene00010551	WBGene00004244	WBGene00004090	WBGene00008510	WBGene00001853	WBGene00000548	WBGene00001033	WBGene00002850	WBGene00011638
WBGene00001574	WBGene00003923	WBGene00003627	WBGene00006708	WBGene00018849	WBGene00004089	WBGene00010565	WBGene00004258	WBGene00004105	WBGene00008519	WBGene00001875	WBGene00000549	WBGene00001034	WBGene00002879	WBGene00011729
WBGene00001582	WBGene00003924	WBGene00003660	WBGene00006720	WBGene00018953	WBGene00004132	WBGene00010579	WBGene00004266	WBGene00004111	WBGene00008611	WBGene00001876	WBGene00000550	WBGene00001035	WBGene00002889	WBGene00011819
WBGene00001584	WBGene00003926	WBGene00003678	WBGene00006755	WBGene00018998	WBGene00004136	WBGene00010621	WBGene00004268	WBGene00004167	WBGene00008612	WBGene00001877	WBGene00000552	WBGene00001036	WBGene00002957	WBGene00011959
WBGene00001585	WBGene00003927	WBGene00003690	WBGene00006773	WBGene00019510	WBGene00004147	WBGene00010665	WBGene00004269	WBGene00004169	WBGene00008613	WBGene00001878	WBGene00000554	WBGene00001038	WBGene00002985	WBGene00012148
WBGene00001590	WBGene00003928	WBGene00003728	WBGene00006796	WBGene00019628	WBGene00004175	WBGene00010677	WBGene00004272	WBGene00004180	WBGene00008695	WBGene00001879	WBGene00000564	WBGene00001040	WBGene00002994	WBGene00012360
WBGene00001595	WBGene00003962	WBGene00003733	WBGene00006829	WBGene00019771	WBGene00004181	WBGene00010678	WBGene00004298	WBGene00004187	WBGene00008706	WBGene00001880	WBGene00000565	WBGene00001041	WBGene00002998	WBGene00012471
WBGene00001596	WBGene00003964	WBGene00003776	WBGene00006833	WBGene00019983	WBGene00004199	WBGene00010770	WBGene00004306	WBGene00004188	WBGene00008742	WBGene00001881	WBGene00000566	WBGene00001043	WBGene00003002	WBGene00012474
WBGene00001597	WBGene00003989	WBGene00003818	WBGene00006868	WBGene00020035	WBGene00004201	WBGene00010781	WBGene00004333	WBGene00004190	WBGene00008748	WBGene00001882	WBGene00000567	WBGene00001046	WBGene00003009	WBGene00012484
WBGene00001599	WBGene00003994	WBGene00003822	WBGene00006910	WBGene00020391	WBGene00004205	WBGene00010783	WBGene00004336	WBGene00004270	WBGene00008782	WBGene00001883	WBGene00000585	WBGene00001047	WBGene00003020	WBGene00012524
WBGene00001600	WBGene00004014	WBGene00003830	WBGene00006916	WBGene00020462	WBGene00004214	WBGene00010812	WBGene00004358	WBGene00004274	WBGene00008783	WBGene00001884	WBGene00000591	WBGene00001049	WBGene00003026	WBGene00012543
WBGene00001606	WBGene00004027	WBGene00003836	WBGene00006917	WBGene00020481	WBGene00004273	WBGene00010988	WBGene00004373	WBGene00004276	WBGene00008803	WBGene00001885	WBGene00000592	WBGene00001051	WBGene00003034	WBGene00012715
WBGene00001607	WBGene00004028	WBGene00003870	WBGene00006933	WBGene00020652	WBGene00004279	WBGene00011011	WBGene00004374	WBGene00004296	WBGene00008847	WBGene00001886	WBGene00000615	WBGene00001056	WBGene00003036	WBGene00012730
WBGene00001632	WBGene00004049	WBGene00003898	WBGene00006934	WBGene00020679	WBGene00004297	WBGene00011017	WBGene00004405	WBGene00004303	WBGene00008978	WBGene00001887	WBGene00000644	WBGene00001058	WBGene00003037	WBGene00012845
WBGene00001645	WBGene00004051	WBGene00003912	WBGene00006936	WBGene00020684	WBGene00004302	WBGene00011054	WBGene00004458	WBGene00004313	WBGene00009015	WBGene00001888	WBGene00000761	WBGene00001061	WBGene00003041	WBGene00012896
WBGene00001647	WBGene00004075	WBGene00003949	WBGene00006957	WBGene00020696	WBGene00004304	WBGene00011062	WBGene00004459	WBGene00004315	WBGene00009048	WBGene00001889	WBGene00000762	WBGene00001080	WBGene00003047	WBGene00012897
WBGene00001649	WBGene00004076	WBGene00003950	WBGene00006974	WBGene00021206	WBGene00004305	WBGene00011063	WBGene00004460	WBGene00004317	WBGene00009089	WBGene00001890	WBGene00000763	WBGene00001081	WBGene00003052	WBGene00012936
WBGene00001651	WBGene00004078	WBGene00003952	WBGene00006977	WBGene00021248	WBGene00004320	WBGene00011066	WBGene00004461	WBGene00004318	WBGene00009297	WBGene00001891	WBGene00000764	WBGene00001085	WBGene00003060	WBGene00012999
WBGene00001653	WBGene00004090	WBGene00003953	WBGene00007008	WBGene00021292	WBGene00004324	WBGene00011087	WBGene00004464	WBGene00004319	WBGene00009304	WBGene00001892	WBGene00000765	WBGene00001087	WBGene00003062	WBGene00013038
WBGene00001661	WBGene00004095	WBGene00003965	WBGene00007010	WBGene00021486	WBGene00004326	WBGene00011152	WBGene00004506	WBGene00004343	WBGene00009371	WBGene00001893	WBGene00000766	WBGene00001088	WBGene00003063	WBGene00013106
WBGene00001679	WBGene00004101	WBGene00003979	WBGene00007024	WBGene00021562	WBGene00004337	WBGene00011225	WBGene00004768	WBGene00004356	WBGene00009410	WBGene00001894	WBGene00000767	WBGene00001090	WBGene00003085	WBGene00013143
WBGene00001683	WBGene00004109	WBGene00003982	WBGene00007029	WBGene00021857	WBGene00004339	WBGene00011306	WBGene00004795	WBGene00004364	WBGene00009415	WBGene00001895	WBGene00000770	WBGene00001093	WBGene00003123	WBGene00013156
WBGene00001686	WBGene00004110	WBGene00003983	WBGene00007042	WBGene00022037	WBGene00004349	WBGene00011320	WBGene00004798	WBGene00004367	WBGene00009509	WBGene00001896	WBGene00000772	WBGene00001094	WBGene00003132	WBGene00013168
WBGene00001708	WBGene00004125	WBGene00003998	WBGene00007050	WBGene00022119	WBGene00004351	WBGene00011350	WBGene00004804	WBGene00004371	WBGene00009514	WBGene00001899	WBGene00000773	WBGene00001095	WBGene00003133	WBGene00013189
WBGene00001743	WBGene00004143	WBGene00004015	WBGene00007087	WBGene00022257	WBGene00004352	WBGene00011352	WBGene00004809	WBGene00004377	WBGene00009544	WBGene00001900	WBGene00000774	WBGene00001102	WBGene00003134	WBGene00013270
WBGene00001744	WBGene00004167	WBGene00004032	WBGene00007100	WBGene00022599	WBGene00004353	WBGene00011376	WBGene00004883	WBGene00004378	WBGene00009546	WBGene00001901	WBGene00000777	WBGene00001110	WBGene00003144	WBGene00013380
WBGene00001746	WBGene00004180	WBGene00004034	WBGene00007101	WBGene00022765	WBGene00004354	WBGene00011409	WBGene00004918	WBGene00004385	WBGene00009560	WBGene00001902	WBGene00000778	WBGene00001130	WBGene00003150	WBGene00013591
WBGene00001747	WBGene00004189	WBGene00004038	WBGene00007111	WBGene00022831	WBGene00004380	WBGene00011412	WBGene00004931	WBGene00004386	WBGene00009657	WBGene00001903	WBGene00000787	WBGene00001137	WBGene00003155	WBGene00013689
WBGene00001748	WBGene00004204	WBGene00004046	WBGene00007118	WBGene00044077	WBGene00004381	WBGene00011435	WBGene00004954	WBGene00004400	WBGene00009658	WBGene00001904	WBGene00000792	WBGene00001151	WBGene00003156	WBGene00013729
WBGene00001749	WBGene00004208	WBGene00004053	WBGene00007135	WBGene00045419	WBGene00004383	WBGene00011501	WBGene00004959	WBGene00004404	WBGene00009691	WBGene00001905	WBGene00000793	WBGene00001154	WBGene00003157	WBGene00014151
WBGene00001755	WBGene00004209	WBGene00004055	WBGene00007144		WBGene00004384	WBGene00011505	WBGene00004981	WBGene00004409	WBGene00009692	WBGene00001906	WBGene00000794	WBGene00001160	WBGene00003158	WBGene00014208
WBGene00001793	WBGene00004217	WBGene00004088	WBGene00007186		WBGene00004391	WBGene00011511	WBGene00005019	WBGene00004410	WBGene00009696	WBGene00001907	WBGene00000795	WBGene00001161	WBGene00003159	WBGene00015098
WBGene00001815	WBGene00004239	WBGene00004111	WBGene00007256		WBGene00004392	WBGene00011513	WBGene00005020	WBGene00004421	WBGene00009698	WBGene00001908	WBGene00000796	WBGene00001166	WBGene00003160	WBGene00015143
WBGene00001816	WBGene00004241	WBGene00004121	WBGene00007258		WBGene00004462	WBGene00011543	WBGene00005021	WBGene00004424	WBGene00009721	WBGene00001910	WBGene00000797	WBGene00001168	WBGene00003162	WBGene00015504
WBGene00001827	WBGene00004244	WBGene00004126	WBGene00007385		WBGene00004463	WBGene00011559	WBGene00005022	WBGene00004437	WBGene00009741	WBGene00001911	WBGene00000798	WBGene00001170	WBGene00003177	WBGene00015515
WBGene00001829	WBGene00004254	WBGene00004134	WBGene00007412		WBGene00004465	WBGene00011601	WBGene00005024	WBGene00004439	WBGene00009743	WBGene00001913	WBGene00000800	WBGene00001186	WBGene00003183	WBGene00015557
WBGene00001832	WBGene00004258	WBGene00004147	WBGene00007413		WBGene00004466	WBGene00011629	WBGene00005025	WBGene00004443	WBGene00009861	WBGene00001914	WBGene00000802	WBGene00001193	WBGene00003184	WBGene00015817
WBGene00001834	WBGene00004259	WBGene00004163	WBGene00007463		WBGene00004467	WBGene00011688	WBGene00005026	WBGene00004471	WBGene00009863	WBGene00001915	WBGene00000803	WBGene00001194	WBGene00003186	WBGene00016015
WBGene00001851	WBGene00004266	WBGene00004186	WBGene00007500		WBGene00004468	WBGene00011691	WBGene00005058	WBGene00004472	WBGene00009962	WBGene00001916	WBGene00000804	WBGene00001209	WBGene00003210	WBGene00016140
WBGene00001855	WBGene00004268	WBGene00004190	WBGene00007534		WBGene00004501	WBGene00011735	WBGene00005153	WBGene00004479	WBGene00010045	WBGene00001917	WBGene00000812	WBGene00001214	WBGene00003214	WBGene00016178
WBGene00001860	WBGene00004271	WBGene00004201	WBGene00007561		WBGene00004502	WBGene00011759	WBGene00006311	WBGene00004481	WBGene00010059	WBGene00001918	WBGene00000813	WBGene00001224	WBGene00003218	WBGene00016202
WBGene00001862	WBGene00004296	WBGene00004205	WBGene00007564		WBGene00004503	WBGene00011812	WBGene00006376	WBGene00004498	WBGene00010083	WBGene00001923	WBGene00000814	WBGene00001225	WBGene00003220	WBGene00016250
WBGene00001869	WBGene00004304	WBGene00004215	WBGene00007587		WBGene00004504	WBGene00011884	WBGene00006377	WBGene00004510	WBGene00010098	WBGene00001924	WBGene00000815	WBGene00001226	WBGene00003222	WBGene00016277
WBGene00001872	WBGene00004319	WBGene00004269	WBGene00007588		WBGene00004505	WBGene00011898	WBGene00006391	WBGene00004682	WBGene00010100	WBGene00001925	WBGene00000816	WBGene00001227	WBGene00003224	WBGene00016317
WBGene00001906	WBGene00004323	WBGene00004272	WBGene00007616		WBGene00004679	WBGene00011986	WBGene00006395	WBGene00004736	WBGene00010104	WBGene00001926	WBGene00000817	WBGene00001228	WBGene00003228	WBGene00016405
WBGene00001949	WBGene00004324	WBGene00004273	WBGene00007617		WBGene00004680	WBGene00012020	WBGene00006402	WBGene00004737	WBGene00010105	WBGene00001927	WBGene00000818	WBGene00001229	WBGene00003241	WBGene00016444
WBGene00001973	WBGene00004333	WBGene00004276	WBGene00007622		WBGene00004702	WBGene00012031	WBGene00006443	WBGene00004753	WBGene00010144	WBGene00001928	WBGene00000829	WBGene00001230	WBGene00003253	WBGene00016836
WBGene00001974	WBGene00004336	WBGene00004283	WBGene00007630		WBGene00004759	WBGene00012104	WBGene00006460	WBGene00004756	WBGene00010163	WBGene00001930	WBGene00000830	WBGene00001231	WBGene00003367	WBGene00016971
WBGene00001975	WBGene00004357	WBGene00004284	WBGene00007643		WBGene00004762	WBGene00012203	WBGene00006466	WBGene00004760	WBGene00010219	WBGene00001945	WBGene00000831	WBGene00001233	WBGene00003389	WBGene00016981
WBGene00001978	WBGene00004373	WBGene00004297	WBGene00007646		WBGene00004767	WBGene00012361	WBGene00006490	WBGene00004765	WBGene00010296	WBGene00001946	WBGene00000832	WBGene00001234	WBGene00003390	WBGene00017031
WBGene00001985	WBGene00004374	WBGene00004313	WBGene00007703		WBGene00004775	WBGene00012466	WBGene00006492	WBGene00004766	WBGene00010336	WBGene00001949	WBGene00000833	WBGene00001239	WBGene00003391	WBGene00017075
WBGene00001987	WBGene00004378	WBGene00004320	WBGene00007786		WBGene00004802	WBGene00012483	WBGene00006499	WBGene00004774	WBGene00010341	WBGene00001950	WBGene00000834	WBGene00001241	WBGene00003392	WBGene00017300
WBGene00001994	WBGene00004391	WBGene00004322	WBGene00007797		WBGene00004803	WBGene00012484	WBGene00006503	WBGene00004788	WBGene00010361	WBGene00001971	WBGene00000835	WBGene00001245	WBGene00003393	WBGene00017482
WBGene00001997	WBGene00004392	WBGene00004334	WBGene00007965		WBGene00004808	WBGene00012524	WBGene00006510	WBGene00004800	WBGene00010365	WBGene00001972	WBGene00000836	WBGene00001249	WBGene00003401	WBGene00017641
WBGene00002000	WBGene00004458	WBGene00004338	WBGene00007971		WBGene00004823	WBGene00012614	WBGene00006518	WBGene00004801	WBGene00010386	WBGene00001976	WBGene00000837	WBGene00001258	WBGene00003406	WBGene00017774
WBGene00002002	WBGene00004460	WBGene00004351	WBGene00008052		WBGene00004880	WBGene00012640	WBGene00006555	WBGene00004806	WBGene00010504	WBGene00001978	WBGene00000838	WBGene00001259	WBGene00003410	WBGene00017797
WBGene00002005	WBGene00004461	WBGene00004354	WBGene00008081		WBGene00004882	WBGene00012650	WBGene00006562	WBGene00004858	WBGene00010507	WBGene00001980	WBGene00000839	WBGene00001262	WBGene00003413	WBGene00017920
WBGene00002007	WBGene00004462	WBGene00004356	WBGene00008140		WBGene00004884	WBGene00012657	WBGene00006572	WBGene00004874	WBGene00010526	WBGene00001981	WBGene00000840	WBGene00001284	WBGene00003415	WBGene00017951
WBGene00002008	WBGene00004463	WBGene00004367	WBGene00008183		WBGene00004885	WBGene00012716	WBGene00006574	WBGene00004879	WBGene00010569	WBGene00001994	WBGene00000843	WBGene00001303	WBGene00003418	WBGene00017967
WBGene00002010	WBGene00004464	WBGene00004369	WBGene00008218		WBGene00004886	WBGene00012795	WBGene00006604	WBGene00004881	WBGene00010580	WBGene00001999	WBGene00000846	WBGene00001309	WBGene00003421	WBGene00017981
WBGene00002025	WBGene00004465	WBGene00004380	WBGene00008219		WBGene00004887	WBGene00012830	WBGene00006607	WBGene00004895	WBGene00010585	WBGene00002000	WBGene00000854	WBGene00001320	WBGene00003422	WBGene00017988
WBGene00002027	WBGene00004501	WBGene00004386	WBGene00008345		WBGene00004891	WBGene00012835	WBGene00006608	WBGene00004900	WBGene00010587	WBGene00002007	WBGene00000857	WBGene00001324	WBGene00003504	WBGene00018285
WBGene00002035	WBGene00004504	WBGene00004388	WBGene00008363		WBGene00004892	WBGene00012934	WBGene00006617	WBGene00004916	WBGene00010610	WBGene00002023	WBGene00000863	WBGene00001332	WBGene00003507	WBGene00018341
WBGene00002045	WBGene00004505	WBGene00004408	WBGene00008400		WBGene00004905	WBGene00012981	WBGene00006619	WBGene00004960	WBGene00010640	WBGene00002029	WBGene00000865	WBGene00001333	WBGene00003508	WBGene00018512
WBGene00002046	WBGene00004506	WBGene00004415	WBGene00008412		WBGene00004913	WBGene00012987	WBGene00006699	WBGene00004980	WBGene00010724	WBGene00002035	WBGene00000866	WBGene00001336	WBGene00003559	WBGene00018612
WBGene00002059	WBGene00004510	WBGene00004440	WBGene00008480		WBGene00004915	WBGene00013017	WBGene00006707	WBGene00005010	WBGene00010742	WBGene00002040	WBGene00000867	WBGene00001337	WBGene00003592	WBGene00018781
WBGene00002060	WBGene00004684	WBGene00004479	WBGene00008505		WBGene00004919	WBGene00013122	WBGene00006740	WBGene00005528	WBGene00010744	WBGene00002044	WBGene00000868	WBGene00001340	WBGene00003596	WBGene00018866
WBGene00002061	WBGene00004704	WBGene00004488	WBGene00008514		WBGene00004930	WBGene00013193	WBGene00006751	WBGene00005529	WBGene00010755	WBGene00002047	WBGene00000869	WBGene00001352	WBGene00003598	WBGene00018892
WBGene00002066	WBGene00004706	WBGene00004679	WBGene00008532		WBGene00004953	WBGene00013210	WBGene00006791	WBGene00005663	WBGene00010838	WBGene00002062	WBGene00000870	WBGene00001358	WBGene00003622	WBGene00018898
WBGene00002068	WBGene00004736	WBGene00004721	WBGene00008549		WBGene00004955	WBGene00013214	WBGene00006802	WBGene00006066	WBGene00010877	WBGene00002065	WBGene00000871	WBGene00001365	WBGene00003676	WBGene00018900
WBGene00002070	WBGene00004738	WBGene00004728	WBGene00008670		WBGene00004984	WBGene00013246	WBGene00006916	WBGene00006307	WBGene00010976	WBGene00002066	WBGene00000872	WBGene00001371	WBGene00003777	WBGene00018967
WBGene00002071	WBGene00004754	WBGene00004729	WBGene00008684		WBGene00004985	WBGene00013248	WBGene00006921	WBGene00006368	WBGene00010983	WBGene00002081	WBGene00000874	WBGene00001372	WBGene00003783	WBGene00019013
WBGene00002072	WBGene00004768	WBGene00004758	WBGene00008722		WBGene00005007	WBGene00013324	WBGene00006924	WBGene00006369	WBGene00010989	WBGene00002117	WBGene00000875	WBGene00001396	WBGene00003785	WBGene00019087
WBGene00002073	WBGene00004798	WBGene00004769	WBGene00008780		WBGene00005023	WBGene00013325	WBGene00006933	WBGene00006381	WBGene00011039	WBGene00002124	WBGene00000876	WBGene00001401	WBGene00003787	WBGene00019323
WBGene00002074	WBGene00004804	WBGene00004774	WBGene00008789		WBGene00005168	WBGene00013353	WBGene00006935	WBGene00006383	WBGene00011049	WBGene00002125	WBGene00000877	WBGene00001402	WBGene00003788	WBGene00019510
WBGene00002079	WBGene00004874	WBGene00004776	WBGene00008882		WBGene00005282	WBGene00013359	WBGene00006944	WBGene00006396	WBGene00011069	WBGene00002127	WBGene00000879	WBGene00001404	WBGene00003789	WBGene00019600
WBGene00002083	WBGene00004882	WBGene00004779	WBGene00009006		WBGene00005648	WBGene00013380	WBGene00006945	WBGene00006437	WBGene00011083	WBGene00002134	WBGene00000880	WBGene00001405	WBGene00003790	WBGene00019608
WBGene00002125	WBGene00004914	WBGene00004786	WBGene00009050		WBGene00005662	WBGene00013381	WBGene00006963	WBGene00006450	WBGene00011095	WBGene00002135	WBGene00000881	WBGene00001412	WBGene00003791	WBGene00019766
WBGene00002129	WBGene00004919	WBGene00004788	WBGene00009064		WBGene00005718	WBGene00013419	WBGene00006977	WBGene00006461	WBGene00011101	WBGene00002175	WBGene00000882	WBGene00001423	WBGene00003792	WBGene00019877
WBGene00002130	WBGene00004946	WBGene00004807	WBGene00009082		WBGene00006061	WBGene00013431	WBGene00006996	WBGene00006472	WBGene00011337	WBGene00002181	WBGene00000883	WBGene00001424	WBGene00003793	WBGene00019883
WBGene00002136	WBGene00004953	WBGene00004808	WBGene00009084		WBGene00006266	WBGene00013442	WBGene00007000	WBGene00006473	WBGene00011383	WBGene00002187	WBGene00000884	WBGene00001431	WBGene00003794	WBGene00020035
WBGene00002143	WBGene00004980	WBGene00004818	WBGene00009098		WBGene00006324	WBGene00013447	WBGene00007001	WBGene00006477	WBGene00011432	WBGene00002190	WBGene00000885	WBGene00001436	WBGene00003795	WBGene00020284
WBGene00002144	WBGene00004984	WBGene00004820	WBGene00009163		WBGene00006352	WBGene00013567	WBGene00007024	WBGene00006479	WBGene00011531	WBGene00002191	WBGene00000886	WBGene00001439	WBGene00003796	WBGene00020392
WBGene00002148	WBGene00005006	WBGene00004822	WBGene00009174		WBGene00006374	WBGene00013569	WBGene00007045	WBGene00006489	WBGene00011563	WBGene00002198	WBGene00000887	WBGene00001443	WBGene00003797	WBGene00020463
WBGene00002162	WBGene00005010	WBGene00004829	WBGene00009186		WBGene00006375	WBGene00013597	WBGene00007048	WBGene00006508	WBGene00011599	WBGene00002203	WBGene00000888	WBGene00001482	WBGene00003798	WBGene00020464
WBGene00002180	WBGene00005019	WBGene00004855	WBGene00009188		WBGene00006387	WBGene00013622	WBGene00007054	WBGene00006563	WBGene00011704	WBGene00002213	WBGene00000889	WBGene00001486	WBGene00003799	WBGene00020588
WBGene00002192	WBGene00005022	WBGene00004881	WBGene00009245		WBGene00006389	WBGene00013727	WBGene00007065	WBGene00006591	WBGene00011732	WBGene00002215	WBGene00000890	WBGene00001487	WBGene00003800	WBGene00020652
WBGene00002196	WBGene00006307	WBGene00004888	WBGene00009254		WBGene00006390	WBGene00013804	WBGene00007087	WBGene00006593	WBGene00011737	WBGene00002216	WBGene00000891	WBGene00001491	WBGene00003801	WBGene00020684
WBGene00002201	WBGene00006352	WBGene00004894	WBGene00009264		WBGene00006392	WBGene00013966	WBGene00007100	WBGene00006647	WBGene00011770	WBGene00002218	WBGene00000892	WBGene00001497	WBGene00003804	WBGene00020821
WBGene00002202	WBGene00006373	WBGene00004915	WBGene00009284		WBGene00006394	WBGene00013997	WBGene00007102	WBGene00006732	WBGene00011774	WBGene00002220	WBGene00000894	WBGene00001498	WBGene00003805	WBGene00020915
WBGene00002207	WBGene00006381	WBGene00004916	WBGene00009286		WBGene00006414	WBGene00014095	WBGene00007106	WBGene00006735	WBGene00011791	WBGene00002230	WBGene00000896	WBGene00001499	WBGene00003821	WBGene00021014
WBGene00002215	WBGene00006392	WBGene00004917	WBGene00009319		WBGene00006433	WBGene00014113	WBGene00007111	WBGene00006737	WBGene00011830	WBGene00002231	WBGene00000897	WBGene00001503	WBGene00003825	WBGene00021073
WBGene00002225	WBGene00006406	WBGene00004918	WBGene00009322		WBGene00006434	WBGene00014120	WBGene00007114	WBGene00006755	WBGene00011831	WBGene00002232	WBGene00000898	WBGene00001509	WBGene00003827	WBGene00021097
WBGene00002226	WBGene00006434	WBGene00004927	WBGene00009366		WBGene00006439	WBGene00014205	WBGene00007118	WBGene00006768	WBGene00011838	WBGene00002239	WBGene00000899	WBGene00001510	WBGene00003829	WBGene00021192
WBGene00002229	WBGene00006437	WBGene00004929	WBGene00009367		WBGene00006446	WBGene00014243	WBGene00007144	WBGene00006776	WBGene00011868	WBGene00002247	WBGene00000900	WBGene00001511	WBGene00003831	WBGene00021206
WBGene00002238	WBGene00006439	WBGene00004931	WBGene00009372		WBGene00006448	WBGene00015083	WBGene00007150	WBGene00006779	WBGene00011899	WBGene00002253	WBGene00000901	WBGene00001513	WBGene00003834	WBGene00021313
WBGene00002239	WBGene00006440	WBGene00004945	WBGene00009439		WBGene00006463	WBGene00015102	WBGene00007167	WBGene00006781	WBGene00011936	WBGene00002261	WBGene00000904	WBGene00001514	WBGene00003835	WBGene00021465
WBGene00002241	WBGene00006446	WBGene00004978	WBGene00009477		WBGene00006478	WBGene00015146	WBGene00007171	WBGene00006810	WBGene00011938	WBGene00002295	WBGene00000910	WBGene00001526	WBGene00003858	WBGene00021470
WBGene00002244	WBGene00006460	WBGene00004981	WBGene00009594		WBGene00006481	WBGene00015273	WBGene00007185	WBGene00006829	WBGene00011964	WBGene00002632	WBGene00000911	WBGene00001538	WBGene00003901	WBGene00021555
WBGene00002247	WBGene00006481	WBGene00005007	WBGene00009661		WBGene00006483	WBGene00015313	WBGene00007189	WBGene00006833	WBGene00011978	WBGene00002637	WBGene00000912	WBGene00001558	WBGene00003904	WBGene00021560
WBGene00002249	WBGene00006492	WBGene00005023	WBGene00009772		WBGene00006491	WBGene00015326	WBGene00007194	WBGene00006861	WBGene00012009	WBGene00002696	WBGene00000913	WBGene00001561	WBGene00003905	WBGene00021667
WBGene00002250	WBGene00006496	WBGene00005024	WBGene00009793		WBGene00006504	WBGene00015404	WBGene00007201	WBGene00006868	WBGene00012038	WBGene00002717	WBGene00000914	WBGene00001563	WBGene00003914	WBGene00021676
WBGene00002256	WBGene00006499	WBGene00005662	WBGene00009882		WBGene00006512	WBGene00015425	WBGene00007207	WBGene00006888	WBGene00012041	WBGene00002783	WBGene00000915	WBGene00001565	WBGene00003916	WBGene00021697
WBGene00002261	WBGene00006562	WBGene00005663	WBGene00009946		WBGene00006514	WBGene00015463	WBGene00007223	WBGene00006890	WBGene00012063	WBGene00002889	WBGene00000917	WBGene00001566	WBGene00003918	WBGene00021698
WBGene00002262	WBGene00006565	WBGene00006059	WBGene00009974		WBGene00006515	WBGene00015504	WBGene00007234	WBGene00006912	WBGene00012066	WBGene00002957	WBGene00000929	WBGene00001568	WBGene00003920	WBGene00022048
WBGene00002295	WBGene00006577	WBGene00006331	WBGene00009994		WBGene00006516	WBGene00015565	WBGene00007290	WBGene00006922	WBGene00012085	WBGene00002980	WBGene00000931	WBGene00001571	WBGene00003926	WBGene00022069
WBGene00002297	WBGene00006601	WBGene00006368	WBGene00010006		WBGene00006529	WBGene00015662	WBGene00007297	WBGene00006941	WBGene00012103	WBGene00002985	WBGene00000933	WBGene00001574	WBGene00003927	WBGene00022203
WBGene00002324	WBGene00006613	WBGene00006386	WBGene00010015		WBGene00006537	WBGene00015677	WBGene00007299	WBGene00006951	WBGene00012122	WBGene00002991	WBGene00000935	WBGene00001579	WBGene00003928	WBGene00022257
WBGene00002344	WBGene00006619	WBGene00006387	WBGene00010038		WBGene00006540	WBGene00015698	WBGene00007330	WBGene00006958	WBGene00012180	WBGene00002998	WBGene00000937	WBGene00001580	WBGene00003947	WBGene00022286
WBGene00002717	WBGene00006626	WBGene00006394	WBGene00010053		WBGene00006542	WBGene00015766	WBGene00007332	WBGene00006959	WBGene00012186	WBGene00002999	WBGene00000938	WBGene00001582	WBGene00003948	WBGene00022399
WBGene00002783	WBGene00006699	WBGene00006395	WBGene00010080		WBGene00006546	WBGene00015912	WBGene00007333	WBGene00006974	WBGene00012226	WBGene00003001	WBGene00000939	WBGene00001584	WBGene00003951	WBGene00022531
WBGene00002845	WBGene00006703	WBGene00006431	WBGene00010139		WBGene00006567	WBGene00015955	WBGene00007334	WBGene00006988	WBGene00012239	WBGene00003002	WBGene00000940	WBGene00001589	WBGene00003955	WBGene00022739
WBGene00002891	WBGene00006707	WBGene00006433	WBGene00010198		WBGene00006568	WBGene00016014	WBGene00007352	WBGene00006993	WBGene00012261	WBGene00003006	WBGene00000941	WBGene00001595	WBGene00003964	WBGene00022774
WBGene00002957	WBGene00006708	WBGene00006443	WBGene00010232		WBGene00006573	WBGene00016129	WBGene00007387	WBGene00007014	WBGene00012290	WBGene00003011	WBGene00000959	WBGene00001596	WBGene00003989	WBGene00044789
WBGene00002982	WBGene00006720	WBGene00006444	WBGene00010283		WBGene00006590	WBGene00016142	WBGene00007435	WBGene00007018	WBGene00012339	WBGene00003019	WBGene00000961	WBGene00001597	WBGene00003992
WBGene00002985	WBGene00006727	WBGene00006462	WBGene00010303		WBGene00006596	WBGene00016163	WBGene00007444	WBGene00007020	WBGene00012345	WBGene00003020	WBGene00000962	WBGene00001598	WBGene00003994
WBGene00002986	WBGene00006734	WBGene00006479	WBGene00010317		WBGene00006601	WBGene00016169	WBGene00007449	WBGene00007023	WBGene00012372	WBGene00003024	WBGene00000965	WBGene00001599	WBGene00004015
WBGene00002998	WBGene00006755	WBGene00006489	WBGene00010325		WBGene00006618	WBGene00016178	WBGene00007488	WBGene00007026	WBGene00012407	WBGene00003025	WBGene00000970	WBGene00001600	WBGene00004031
WBGene00002999	WBGene00006773	WBGene00006498	WBGene00010354		WBGene00006638	WBGene00016236	WBGene00007492	WBGene00007050	WBGene00012428	WBGene00003034	WBGene00000973	WBGene00001601	WBGene00004040
WBGene00003001	WBGene00006793	WBGene00006503	WBGene00010363		WBGene00006700	WBGene00016250	WBGene00007504	WBGene00007058	WBGene00012538	WBGene00003040	WBGene00000974	WBGene00001607	WBGene00004042
WBGene00003009	WBGene00006794	WBGene00006504	WBGene00010405		WBGene00006701	WBGene00016261	WBGene00007545	WBGene00007088	WBGene00012554	WBGene00003041	WBGene00000975	WBGene00001630	WBGene00004043
WBGene00003014	WBGene00006796	WBGene00006510	WBGene00010409		WBGene00006703	WBGene00016311	WBGene00007556	WBGene00007090	WBGene00012623	WBGene00003045	WBGene00000976	WBGene00001632	WBGene00004051
WBGene00003024	WBGene00006829	WBGene00006514	WBGene00010465		WBGene00006704	WBGene00016333	WBGene00007573	WBGene00007124	WBGene00012654	WBGene00003048	WBGene00000980	WBGene00001635	WBGene00004075
WBGene00003026	WBGene00006833	WBGene00006515	WBGene00010476		WBGene00006706	WBGene00016392	WBGene00007580	WBGene00007129	WBGene00012717	WBGene00003053	WBGene00000982	WBGene00001646	WBGene00004076
WBGene00003030	WBGene00006840	WBGene00006537	WBGene00010478		WBGene00006708	WBGene00016402	WBGene00007585	WBGene00007143	WBGene00012834	WBGene00003056	WBGene00000985	WBGene00001647	WBGene00004094
WBGene00003040	WBGene00006868	WBGene00006542	WBGene00010480		WBGene00006710	WBGene00016418	WBGene00007589	WBGene00007173	WBGene00012889	WBGene00003063	WBGene00000987	WBGene00001648	WBGene00004095
WBGene00003043	WBGene00006910	WBGene00006546	WBGene00010492		WBGene00006715	WBGene00016589	WBGene00007614	WBGene00007184	WBGene00012914	WBGene00003068	WBGene00000988	WBGene00001653	WBGene00004101
WBGene00003046	WBGene00006916	WBGene00006555	WBGene00010551		WBGene00006720	WBGene00016739	WBGene00007615	WBGene00007242	WBGene00012916	WBGene00003071	WBGene00000990	WBGene00001660	WBGene00004105
WBGene00003048	WBGene00006917	WBGene00006568	WBGene00010616		WBGene00006726	WBGene00016793	WBGene00007616	WBGene00007386	WBGene00012922	WBGene00003072	WBGene00000993	WBGene00001661	WBGene00004125
WBGene00003053	WBGene00006924	WBGene00006573	WBGene00010629		WBGene00006729	WBGene00016822	WBGene00007622	WBGene00007403	WBGene00013055	WBGene00003073	WBGene00000994	WBGene00001679	WBGene00004128
WBGene00003056	WBGene00006933	WBGene00006578	WBGene00010638		WBGene00006730	WBGene00016844	WBGene00007624	WBGene00007413	WBGene00013100	WBGene00003079	WBGene00000995	WBGene00001682	WBGene00004132
WBGene00003059	WBGene00006934	WBGene00006580	WBGene00010663		WBGene00006733	WBGene00016960	WBGene00007630	WBGene00007417	WBGene00013111	WBGene00003085	WBGene00000996	WBGene00001683	WBGene00004143
WBGene00003064	WBGene00006936	WBGene00006593	WBGene00010665		WBGene00006736	WBGene00016995	WBGene00007637	WBGene00007429	WBGene00013145	WBGene00003087	WBGene00001000	WBGene00001686	WBGene00004167
WBGene00003065	WBGene00006944	WBGene00006595	WBGene00010677		WBGene00006738	WBGene00017062	WBGene00007643	WBGene00007433	WBGene00013197	WBGene00003111	WBGene00001001	WBGene00001688	WBGene00004179
WBGene00003068	WBGene00006957	WBGene00006602	WBGene00010685		WBGene00006739	WBGene00017164	WBGene00007644	WBGene00007436	WBGene00013233	WBGene00003124	WBGene00001002	WBGene00001689	WBGene00004180
WBGene00003071	WBGene00006974	WBGene00006638	WBGene00010736		WBGene00006856	WBGene00017219	WBGene00007646	WBGene00007501	WBGene00013234	WBGene00003134	WBGene00001005	WBGene00001743	WBGene00004185
WBGene00003072	WBGene00006977	WBGene00006660	WBGene00010806		WBGene00006863	WBGene00017239	WBGene00007681	WBGene00007574	WBGene00013257	WBGene00003149	WBGene00001006	WBGene00001744	WBGene00004187
WBGene00003073	WBGene00006993	WBGene00006690	WBGene00010839		WBGene00006913	WBGene00017283	WBGene00007686	WBGene00007576	WBGene00013280	WBGene00003151	WBGene00001007	WBGene00001746	WBGene00004188
WBGene00003074	WBGene00006994	WBGene00006702	WBGene00010844		WBGene00006917	WBGene00017319	WBGene00007697	WBGene00007581	WBGene00013284	WBGene00003160	WBGene00001008	WBGene00001747	WBGene00004203
WBGene00003076	WBGene00006996	WBGene00006704	WBGene00010847		WBGene00006918	WBGene00017321	WBGene00007698	WBGene00007602	WBGene00013326	WBGene00003161	WBGene00001016	WBGene00001748	WBGene00004204
WBGene00003078	WBGene00007000	WBGene00006709	WBGene00010882		WBGene00006931	WBGene00017397	WBGene00007712	WBGene00007620	WBGene00013327	WBGene00003163	WBGene00001017	WBGene00001749	WBGene00004208
WBGene00003081	WBGene00007008	WBGene00006711	WBGene00010908		WBGene00006937	WBGene00017407	WBGene00007720	WBGene00007628	WBGene00013403	WBGene00003172	WBGene00001018	WBGene00001812	WBGene00004214
WBGene00003083	WBGene00007010	WBGene00006715	WBGene00011011		WBGene00006940	WBGene00017480	WBGene00007732	WBGene00007647	WBGene00013408	WBGene00003210	WBGene00001019	WBGene00001813	WBGene00004217
WBGene00003084	WBGene00007024	WBGene00006729	WBGene00011043		WBGene00006957	WBGene00017532	WBGene00007766	WBGene00007666	WBGene00013418	WBGene00003218	WBGene00001020	WBGene00001816	WBGene00004239
WBGene00003086	WBGene00007028	WBGene00006730	WBGene00011111		WBGene00006976	WBGene00017587	WBGene00007773	WBGene00007683	WBGene00013497	WBGene00003235	WBGene00001021	WBGene00001827	WBGene00004241
WBGene00003130	WBGene00007029	WBGene00006735	WBGene00011195		WBGene00007013	WBGene00017674	WBGene00007780	WBGene00007703	WBGene00013500	WBGene00003238	WBGene00001022	WBGene00001829	WBGene00004242
WBGene00003132	WBGene00007042	WBGene00006757	WBGene00011250		WBGene00007017	WBGene00017712	WBGene00007788	WBGene00007704	WBGene00013501	WBGene00003239	WBGene00001023	WBGene00001830	WBGene00004244
WBGene00003144	WBGene00007048	WBGene00006786	WBGene00011259		WBGene00007022	WBGene00017714	WBGene00007797	WBGene00007708	WBGene00013508	WBGene00003243	WBGene00001025	WBGene00001832	WBGene00004254
WBGene00003149	WBGene00007050	WBGene00006795	WBGene00011282		WBGene00007043	WBGene00017733	WBGene00007825	WBGene00007731	WBGene00013575	WBGene00003247	WBGene00001026	WBGene00001833	WBGene00004274
WBGene00003150	WBGene00007087	WBGene00006803	WBGene00011299		WBGene00007089	WBGene00017799	WBGene00007826	WBGene00007744	WBGene00013583	WBGene00003367	WBGene00001027	WBGene00001834	WBGene00004277
WBGene00003151	WBGene00007100	WBGene00006804	WBGene00011338		WBGene00007092	WBGene00017818	WBGene00007859	WBGene00007774	WBGene00013650	WBGene00003378	WBGene00001028	WBGene00001839	WBGene00004298
WBGene00003159	WBGene00007101	WBGene00006805	WBGene00011350		WBGene00007093	WBGene00017886	WBGene00007907	WBGene00007878	WBGene00013672	WBGene00003400	WBGene00001029	WBGene00001840	WBGene00004302
WBGene00003160	WBGene00007111	WBGene00006816	WBGene00011375		WBGene00007107	WBGene00018010	WBGene00007909	WBGene00007886	WBGene00013693	WBGene00003408	WBGene00001030	WBGene00001855	WBGene00004303
WBGene00003162	WBGene00007118	WBGene00006826	WBGene00011409		WBGene00007108	WBGene00018045	WBGene00007965	WBGene00007924	WBGene00013698	WBGene00003411	WBGene00001031	WBGene00001856	WBGene00004304
WBGene00003164	WBGene00007135	WBGene00006862	WBGene00011410		WBGene00007109	WBGene00018118	WBGene00007966	WBGene00007956	WBGene00013699	WBGene00003414	WBGene00001032	WBGene00001860	WBGene00004312
WBGene00003172	WBGene00007144	WBGene00006882	WBGene00011481		WBGene00007110	WBGene00018152	WBGene00007969	WBGene00007967	WBGene00013717	WBGene00003423	WBGene00001033	WBGene00001862	WBGene00004322
WBGene00003184	WBGene00007150	WBGene00006911	WBGene00011489		WBGene00007122	WBGene00018408	WBGene00007978	WBGene00007972	WBGene00013779	WBGene00003475	WBGene00001034	WBGene00001865	WBGene00004323
WBGene00003185	WBGene00007186	WBGene00006918	WBGene00011511		WBGene00007137	WBGene00018426	WBGene00007985	WBGene00007980	WBGene00013859	WBGene00003477	WBGene00001035	WBGene00001869	WBGene00004324
WBGene00003196	WBGene00007256	WBGene00006919	WBGene00011532		WBGene00007168	WBGene00018433	WBGene00007991	WBGene00008006	WBGene00013873	WBGene00003482	WBGene00001036	WBGene00001872	WBGene00004333
WBGene00003210	WBGene00007258	WBGene00006920	WBGene00011559		WBGene00007186	WBGene00018455	WBGene00008005	WBGene00008008	WBGene00013875	WBGene00003518	WBGene00001037	WBGene00001874	WBGene00004338
WBGene00003218	WBGene00007352	WBGene00006921	WBGene00011625		WBGene00007187	WBGene00018491	WBGene00008041	WBGene00008035	WBGene00014000	WBGene00003559	WBGene00001038	WBGene00001919	WBGene00004343
WBGene00003220	WBGene00007385	WBGene00006935	WBGene00011647		WBGene00007188	WBGene00018599	WBGene00008052	WBGene00008085	WBGene00014001	WBGene00003566	WBGene00001039	WBGene00001929	WBGene00004355
WBGene00003221	WBGene00007412	WBGene00006937	WBGene00011662		WBGene00007192	WBGene00018632	WBGene00008053	WBGene00008100	WBGene00014040	WBGene00003568	WBGene00001040	WBGene00001937	WBGene00004371
WBGene00003222	WBGene00007413	WBGene00006959	WBGene00011722		WBGene00007193	WBGene00018660	WBGene00008061	WBGene00008143	WBGene00014143	WBGene00003583	WBGene00001041	WBGene00001945	WBGene00004373
WBGene00003228	WBGene00007433	WBGene00007007	WBGene00011735		WBGene00007202	WBGene00018765	WBGene00008118	WBGene00008151	WBGene00014144	WBGene00003589	WBGene00001043	WBGene00001946	WBGene00004374
WBGene00003229	WBGene00007463	WBGene00007011	WBGene00011775		WBGene00007216	WBGene00018813	WBGene00008122	WBGene00008183	WBGene00014153	WBGene00003596	WBGene00001044	WBGene00001949	WBGene00004378
WBGene00003230	WBGene00007500	WBGene00007043	WBGene00011788		WBGene00007221	WBGene00018819	WBGene00008134	WBGene00008225	WBGene00014159	WBGene00003599	WBGene00001045	WBGene00001950	WBGene00004388
WBGene00003231	WBGene00007534	WBGene00007045	WBGene00011834		WBGene00007226	WBGene00018833	WBGene00008136	WBGene00008266	WBGene00014206	WBGene00003600	WBGene00001046	WBGene00001971	WBGene00004391
WBGene00003236	WBGene00007561	WBGene00007053	WBGene00011885		WBGene00007227	WBGene00018863	WBGene00008140	WBGene00008331	WBGene00014836	WBGene00003601	WBGene00001047	WBGene00001972	WBGene00004411
WBGene00003241	WBGene00007564	WBGene00007059	WBGene00011940		WBGene00007235	WBGene00018867	WBGene00008147	WBGene00008339	WBGene00015057	WBGene00003603	WBGene00001048	WBGene00001973	WBGene00004416
WBGene00003243	WBGene00007587	WBGene00007062	WBGene00011985		WBGene00007267	WBGene00018921	WBGene00008148	WBGene00008348	WBGene00015088	WBGene00003609	WBGene00001049	WBGene00001974	WBGene00004458
WBGene00003253	WBGene00007588	WBGene00007102	WBGene00011988		WBGene00007270	WBGene00018925	WBGene00008164	WBGene00008349	WBGene00015119	WBGene00003618	WBGene00001050	WBGene00001975	WBGene00004459
WBGene00003254	WBGene00007616	WBGene00007105	WBGene00012000		WBGene00007277	WBGene00018959	WBGene00008165	WBGene00008370	WBGene00015298	WBGene00003620	WBGene00001051	WBGene00001977	WBGene00004460
WBGene00003372	WBGene00007617	WBGene00007122	WBGene00012019		WBGene00007278	WBGene00018961	WBGene00008169	WBGene00008379	WBGene00015328	WBGene00003624	WBGene00001056	WBGene00001978	WBGene00004461
WBGene00003378	WBGene00007622	WBGene00007143	WBGene00012020		WBGene00007355	WBGene00019001	WBGene00008171	WBGene00008403	WBGene00015336	WBGene00003626	WBGene00001057	WBGene00001979	WBGene00004462
WBGene00003390	WBGene00007630	WBGene00007145	WBGene00012031		WBGene00007385	WBGene00019075	WBGene00008174	WBGene00008404	WBGene00015366	WBGene00003627	WBGene00001058	WBGene00001983	WBGene00004463
WBGene00003391	WBGene00007643	WBGene00007167	WBGene00012104		WBGene00007390	WBGene00019189	WBGene00008210	WBGene00008422	WBGene00015370	WBGene00003628	WBGene00001060	WBGene00001997	WBGene00004465
WBGene00003395	WBGene00007645	WBGene00007168	WBGene00012105		WBGene00007391	WBGene00019197	WBGene00008232	WBGene00008429	WBGene00015386	WBGene00003632	WBGene00001061	WBGene00001999	WBGene00004466
WBGene00003396	WBGene00007646	WBGene00007184	WBGene00012117		WBGene00007445	WBGene00019247	WBGene00008238	WBGene00008430	WBGene00015430	WBGene00003635	WBGene00001072	WBGene00002000	WBGene00004467
WBGene00003405	WBGene00007703	WBGene00007185	WBGene00012243		WBGene00007464	WBGene00019254	WBGene00008274	WBGene00008434	WBGene00015431	WBGene00003636	WBGene00001073	WBGene00002001	WBGene00004488
WBGene00003406	WBGene00007786	WBGene00007188	WBGene00012319		WBGene00007476	WBGene00019503	WBGene00008275	WBGene00008439	WBGene00015464	WBGene00003637	WBGene00001076	WBGene00002002	WBGene00004501
WBGene00003410	WBGene00007797	WBGene00007192	WBGene00012326		WBGene00007493	WBGene00019505	WBGene00008281	WBGene00008446	WBGene00015472	WBGene00003647	WBGene00001077	WBGene00002005	WBGene00004502
WBGene00003413	WBGene00007965	WBGene00007201	WBGene00012337		WBGene00007499	WBGene00019534	WBGene00008317	WBGene00008452	WBGene00015582	WBGene00003651	WBGene00001078	WBGene00002008	WBGene00004503
WBGene00003415	WBGene00007969	WBGene00007221	WBGene00012341		WBGene00007513	WBGene00019546	WBGene00008364	WBGene00008455	WBGene00015610	WBGene00003654	WBGene00001080	WBGene00002010	WBGene00004504
WBGene00003417	WBGene00007971	WBGene00007223	WBGene00012342		WBGene00007515	WBGene00019710	WBGene00008385	WBGene00008504	WBGene00015633	WBGene00003668	WBGene00001081	WBGene00002025	WBGene00004505
WBGene00003422	WBGene00008052	WBGene00007225	WBGene00012344		WBGene00007547	WBGene00019712	WBGene00008387	WBGene00008530	WBGene00015802	WBGene00003678	WBGene00001082	WBGene00002027	WBGene00004506
WBGene00003423	WBGene00008053	WBGene00007226	WBGene00012353		WBGene00007554	WBGene00019794	WBGene00008408	WBGene00008555	WBGene00015830	WBGene00003687	WBGene00001085	WBGene00002032	WBGene00004508
WBGene00003476	WBGene00008081	WBGene00007227	WBGene00012469		WBGene00007561	WBGene00019795	WBGene00008409	WBGene00008576	WBGene00015894	WBGene00003694	WBGene00001086	WBGene00002033	WBGene00004510
WBGene00003477	WBGene00008140	WBGene00007235	WBGene00012522		WBGene00007588	WBGene00019811	WBGene00008410	WBGene00008579	WBGene00015981	WBGene00003695	WBGene00001087	WBGene00002034	WBGene00004684
WBGene00003478	WBGene00008166	WBGene00007260	WBGene00012562		WBGene00007603	WBGene00019833	WBGene00008412	WBGene00008588	WBGene00016006	WBGene00003712	WBGene00001088	WBGene00002036	WBGene00004698
WBGene00003479	WBGene00008183	WBGene00007267	WBGene00012650		WBGene00007621	WBGene00019888	WBGene00008413	WBGene00008624	WBGene00016023	WBGene00003725	WBGene00001089	WBGene00002043	WBGene00004699
WBGene00003499	WBGene00008218	WBGene00007277	WBGene00012828		WBGene00007625	WBGene00019890	WBGene00008415	WBGene00008664	WBGene00016037	WBGene00003772	WBGene00001090	WBGene00002045	WBGene00004703
WBGene00003508	WBGene00008219	WBGene00007278	WBGene00012835		WBGene00007684	WBGene00019894	WBGene00008417	WBGene00008665	WBGene00016071	WBGene00003776	WBGene00001092	WBGene00002046	WBGene00004704
WBGene00003516	WBGene00008274	WBGene00007287	WBGene00012934		WBGene00007696	WBGene00019983	WBGene00008431	WBGene00008683	WBGene00016072	WBGene00003787	WBGene00001093	WBGene00002047	WBGene00004705
WBGene00003564	WBGene00008345	WBGene00007297	WBGene00012978		WBGene00007707	WBGene00019989	WBGene00008456	WBGene00008687	WBGene00016110	WBGene00003790	WBGene00001094	WBGene00002059	WBGene00004706
WBGene00003566	WBGene00008363	WBGene00007330	WBGene00012983		WBGene00007709	WBGene00020035	WBGene00008457	WBGene00008688	WBGene00016121	WBGene00003799	WBGene00001095	WBGene00002061	WBGene00004726
WBGene00003568	WBGene00008385	WBGene00007332	WBGene00013025		WBGene00007710	WBGene00020089	WBGene00008459	WBGene00008720	WBGene00016130	WBGene00003821	WBGene00001101	WBGene00002066	WBGene00004736
WBGene00003576	WBGene00008400	WBGene00007333	WBGene00013038		WBGene00007711	WBGene00020314	WBGene00008503	WBGene00008769	WBGene00016189	WBGene00003822	WBGene00001102	WBGene00002068	WBGene00004737
WBGene00003581	WBGene00008412	WBGene00007355	WBGene00013093		WBGene00007718	WBGene00020374	WBGene00008506	WBGene00008800	WBGene00016264	WBGene00003825	WBGene00001104	WBGene00002070	WBGene00004738
WBGene00003586	WBGene00008480	WBGene00007390	WBGene00013095		WBGene00007757	WBGene00020391	WBGene00008526	WBGene00008806	WBGene00016298	WBGene00003844	WBGene00001110	WBGene00002072	WBGene00004744
WBGene00003587	WBGene00008505	WBGene00007400	WBGene00013208		WBGene00007762	WBGene00020425	WBGene00008531	WBGene00008832	WBGene00016300	WBGene00003847	WBGene00001112	WBGene00002073	WBGene00004755
WBGene00003598	WBGene00008506	WBGene00007435	WBGene00013214		WBGene00007785	WBGene00020442	WBGene00008546	WBGene00008859	WBGene00016309	WBGene00003887	WBGene00001115	WBGene00002074	WBGene00004756
WBGene00003599	WBGene00008514	WBGene00007443	WBGene00013238		WBGene00007787	WBGene00020447	WBGene00008561	WBGene00008882	WBGene00016337	WBGene00003902	WBGene00001119	WBGene00002075	WBGene00004775
WBGene00003601	WBGene00008532	WBGene00007449	WBGene00013373		WBGene00007789	WBGene00020461	WBGene00008580	WBGene00008925	WBGene00016445	WBGene00003903	WBGene00001130	WBGene00002077	WBGene00004781
WBGene00003603	WBGene00008546	WBGene00007476	WBGene00013383		WBGene00007824	WBGene00020549	WBGene00008642	WBGene00008934	WBGene00016545	WBGene00003907	WBGene00001131	WBGene00002078	WBGene00004782
WBGene00003612	WBGene00008549	WBGene00007488	WBGene00013441		WBGene00007860	WBGene00020652	WBGene00008648	WBGene00008979	WBGene00016547	WBGene00003911	WBGene00001134	WBGene00002079	WBGene00004783
WBGene00003619	WBGene00008670	WBGene00007513	WBGene00013443		WBGene00007870	WBGene00020679	WBGene00008670	WBGene00008980	WBGene00016549	WBGene00003915	WBGene00001137	WBGene00002080	WBGene00004800
WBGene00003621	WBGene00008682	WBGene00007523	WBGene00013460		WBGene00007892	WBGene00020696	WBGene00008686	WBGene00008986	WBGene00016550	WBGene00003931	WBGene00001145	WBGene00002083	WBGene00004804
WBGene00003627	WBGene00008684	WBGene00007573	WBGene00013596		WBGene00007911	WBGene00020721	WBGene00008740	WBGene00009010	WBGene00016571	WBGene00003932	WBGene00001148	WBGene00002136	WBGene00004806
WBGene00003660	WBGene00008722	WBGene00007574	WBGene00013597		WBGene00007912	WBGene00020910	WBGene00008775	WBGene00009025	WBGene00016705	WBGene00003934	WBGene00001151	WBGene00002143	WBGene00004824
WBGene00003678	WBGene00008780	WBGene00007579	WBGene00013610		WBGene00007927	WBGene00021035	WBGene00008780	WBGene00009054	WBGene00016733	WBGene00003936	WBGene00001152	WBGene00002144	WBGene00004873
WBGene00003690	WBGene00008789	WBGene00007580	WBGene00013680		WBGene00007952	WBGene00021093	WBGene00008789	WBGene00009084	WBGene00016735	WBGene00003955	WBGene00001153	WBGene00002148	WBGene00004874
WBGene00003728	WBGene00008882	WBGene00007592	WBGene00013703		WBGene00007974	WBGene00021123	WBGene00008860	WBGene00009122	WBGene00016838	WBGene00003963	WBGene00001154	WBGene00002153	WBGene00004880
WBGene00003733	WBGene00008920	WBGene00007621	WBGene00013730		WBGene00007975	WBGene00021200	WBGene00008877	WBGene00009123	WBGene00016863	WBGene00003965	WBGene00001155	WBGene00002169	WBGene00004881
WBGene00003776	WBGene00009006	WBGene00007637	WBGene00013792		WBGene00007979	WBGene00021206	WBGene00008918	WBGene00009127	WBGene00016880	WBGene00003976	WBGene00001160	WBGene00002180	WBGene00004896
WBGene00003777	WBGene00009050	WBGene00007651	WBGene00013816		WBGene00008000	WBGene00021227	WBGene00008968	WBGene00009133	WBGene00016885	WBGene00003977	WBGene00001161	WBGene00002186	WBGene00004914
WBGene00003785	WBGene00009064	WBGene00007666	WBGene00013966		WBGene00008003	WBGene00021286	WBGene00008976	WBGene00009135	WBGene00016903	WBGene00003979	WBGene00001162	WBGene00002191	WBGene00004916
WBGene00003815	WBGene00009082	WBGene00007686	WBGene00013983		WBGene00008018	WBGene00021305	WBGene00008991	WBGene00009137	WBGene00016904	WBGene00003991	WBGene00001165	WBGene00002193	WBGene00004946
WBGene00003818	WBGene00009084	WBGene00007696	WBGene00013985		WBGene00008062	WBGene00021344	WBGene00009006	WBGene00009140	WBGene00016918	WBGene00003998	WBGene00001166	WBGene00002196	WBGene00004952
WBGene00003822	WBGene00009098	WBGene00007709	WBGene00013997		WBGene00008080	WBGene00021442	WBGene00009013	WBGene00009177	WBGene00016943	WBGene00004010	WBGene00001167	WBGene00002201	WBGene00004953
WBGene00003825	WBGene00009119	WBGene00007710	WBGene00014019		WBGene00008081	WBGene00021486	WBGene00009035	WBGene00009179	WBGene00016948	WBGene00004016	WBGene00001168	WBGene00002202	WBGene00004955
WBGene00003830	WBGene00009163	WBGene00007711	WBGene00014095		WBGene00008082	WBGene00021555	WBGene00009064	WBGene00009188	WBGene00016997	WBGene00004031	WBGene00001169	WBGene00002204	WBGene00004975
WBGene00003831	WBGene00009174	WBGene00007712	WBGene00014097		WBGene00008117	WBGene00021564	WBGene00009086	WBGene00009191	WBGene00017012	WBGene00004055	WBGene00001173	WBGene00002206	WBGene00004980
WBGene00003836	WBGene00009186	WBGene00007732	WBGene00014120		WBGene00008131	WBGene00021626	WBGene00009092	WBGene00009220	WBGene00017082	WBGene00004076	WBGene00001175	WBGene00002212	WBGene00005006
WBGene00003864	WBGene00009188	WBGene00007736	WBGene00015017		WBGene00008132	WBGene00021795	WBGene00009098	WBGene00009254	WBGene00017123	WBGene00004077	WBGene00001177	WBGene00002214	WBGene00005010
WBGene00003865	WBGene00009245	WBGene00007756	WBGene00015021		WBGene00008145	WBGene00021847	WBGene00009113	WBGene00009267	WBGene00017184	WBGene00004087	WBGene00001178	WBGene00002219	WBGene00005015
WBGene00003870	WBGene00009254	WBGene00007772	WBGene00015023		WBGene00008170	WBGene00021854	WBGene00009119	WBGene00009285	WBGene00017208	WBGene00004106	WBGene00001179	WBGene00002225	WBGene00005022
WBGene00003898	WBGene00009264	WBGene00007773	WBGene00015104		WBGene00008172	WBGene00021888	WBGene00009124	WBGene00009289	WBGene00017211	WBGene00004116	WBGene00001186	WBGene00002226	WBGene00006307
WBGene00003901	WBGene00009267	WBGene00007780	WBGene00015130		WBGene00008173	WBGene00021898	WBGene00009126	WBGene00009352	WBGene00017251	WBGene00004121	WBGene00001193	WBGene00002227	WBGene00006311
WBGene00003905	WBGene00009284	WBGene00007824	WBGene00015134		WBGene00008196	WBGene00022035	WBGene00009128	WBGene00009369	WBGene00017252	WBGene00004125	WBGene00001194	WBGene00002228	WBGene00006352
WBGene00003912	WBGene00009286	WBGene00007836	WBGene00015146		WBGene00008207	WBGene00022037	WBGene00009131	WBGene00009443	WBGene00017253	WBGene00004126	WBGene00001196	WBGene00002229	WBGene00006359
WBGene00003916	WBGene00009319	WBGene00007847	WBGene00015157		WBGene00008218	WBGene00022048	WBGene00009164	WBGene00009450	WBGene00017257	WBGene00004128	WBGene00001209	WBGene00002231	WBGene00006373
WBGene00003918	WBGene00009322	WBGene00007860	WBGene00015207		WBGene00008219	WBGene00022150	WBGene00009173	WBGene00009469	WBGene00017303	WBGene00004134	WBGene00001214	WBGene00002238	WBGene00006379
WBGene00003920	WBGene00009366	WBGene00007880	WBGene00015237		WBGene00008224	WBGene00022159	WBGene00009176	WBGene00009478	WBGene00017343	WBGene00004138	WBGene00001215	WBGene00002240	WBGene00006381
WBGene00003922	WBGene00009367	WBGene00007912	WBGene00015248		WBGene00008236	WBGene00022172	WBGene00009186	WBGene00009498	WBGene00017381	WBGene00004140	WBGene00001224	WBGene00002241	WBGene00006382
WBGene00003923	WBGene00009372	WBGene00007922	WBGene00015301		WBGene00008237	WBGene00022218	WBGene00009246	WBGene00009521	WBGene00017405	WBGene00004148	WBGene00001225	WBGene00002244	WBGene00006383
WBGene00003924	WBGene00009385	WBGene00007927	WBGene00015308		WBGene00008288	WBGene00022237	WBGene00009264	WBGene00009553	WBGene00017440	WBGene00004151	WBGene00001226	WBGene00002245	WBGene00006385
WBGene00003926	WBGene00009439	WBGene00007956	WBGene00015312		WBGene00008316	WBGene00022257	WBGene00009270	WBGene00009565	WBGene00017571	WBGene00004152	WBGene00001227	WBGene00002247	WBGene00006392
WBGene00003927	WBGene00009477	WBGene00007978	WBGene00015347		WBGene00008318	WBGene00022390	WBGene00009272	WBGene00009583	WBGene00017601	WBGene00004161	WBGene00001228	WBGene00002249	WBGene00006405
WBGene00003928	WBGene00009542	WBGene00007991	WBGene00015418		WBGene00008330	WBGene00022464	WBGene00009276	WBGene00009635	WBGene00017651	WBGene00004163	WBGene00001229	WBGene00002250	WBGene00006414
WBGene00003949	WBGene00009587	WBGene00008080	WBGene00015468		WBGene00008338	WBGene00022470	WBGene00009286	WBGene00009636	WBGene00017698	WBGene00004164	WBGene00001230	WBGene00002251	WBGene00006437
WBGene00003950	WBGene00009594	WBGene00008082	WBGene00015481		WBGene00008343	WBGene00022493	WBGene00009300	WBGene00009666	WBGene00017732	WBGene00004166	WBGene00001231	WBGene00002256	WBGene00006440
WBGene00003952	WBGene00009661	WBGene00008085	WBGene00015484		WBGene00008344	WBGene00022590	WBGene00009301	WBGene00009711	WBGene00017755	WBGene00004185	WBGene00001232	WBGene00002262	WBGene00006442
WBGene00003953	WBGene00009772	WBGene00008131	WBGene00015486		WBGene00008346	WBGene00022608	WBGene00009302	WBGene00009726	WBGene00017834	WBGene00004202	WBGene00001233	WBGene00002275	WBGene00006446
WBGene00003962	WBGene00009793	WBGene00008147	WBGene00015567		WBGene00008361	WBGene00022721	WBGene00009305	WBGene00009732	WBGene00017893	WBGene00004203	WBGene00001234	WBGene00002276	WBGene00006450
WBGene00003964	WBGene00009882	WBGene00008149	WBGene00015702		WBGene00008363	WBGene00022773	WBGene00009319	WBGene00009918	WBGene00017911	WBGene00004204	WBGene00001235	WBGene00002295	WBGene00006489
WBGene00003965	WBGene00009946	WBGene00008169	WBGene00015810		WBGene00008371	WBGene00022783	WBGene00009322	WBGene00009930	WBGene00017912	WBGene00004210	WBGene00001236	WBGene00002297	WBGene00006497
WBGene00003979	WBGene00009974	WBGene00008170	WBGene00015813		WBGene00008380	WBGene00022791	WBGene00009330	WBGene00009959	WBGene00017930	WBGene00004215	WBGene00001239	WBGene00002324	WBGene00006499
WBGene00003982	WBGene00009994	WBGene00008206	WBGene00015815		WBGene00008398	WBGene00022830	WBGene00009366	WBGene00009980	WBGene00018021	WBGene00004235	WBGene00001240	WBGene00002335	WBGene00006514
WBGene00003983	WBGene00010006	WBGene00008207	WBGene00015920		WBGene00008399	WBGene00022862	WBGene00009404	WBGene00009993	WBGene00018085	WBGene00004238	WBGene00001241	WBGene00002344	WBGene00006516
WBGene00003989	WBGene00010015	WBGene00008210	WBGene00015927		WBGene00008400	WBGene00022883	WBGene00009435	WBGene00010009	WBGene00018103	WBGene00004245	WBGene00001244	WBGene00002363	WBGene00006528
WBGene00003994	WBGene00010038	WBGene00008262	WBGene00016002		WBGene00008402	WBGene00023419	WBGene00009436	WBGene00010012	WBGene00018104	WBGene00004254	WBGene00001249	WBGene00002368	WBGene00006529
WBGene00003998	WBGene00010053	WBGene00008281	WBGene00016015		WBGene00008405	WBGene00043279	WBGene00009439	WBGene00010013	WBGene00018144	WBGene00004259	WBGene00001253	WBGene00002637	WBGene00006536
WBGene00004014	WBGene00010056	WBGene00008330	WBGene00016020		WBGene00008411	WBGene00044094	WBGene00009442	WBGene00010028	WBGene00018146	WBGene00004270	WBGene00001258	WBGene00002694	WBGene00006537
WBGene00004015	WBGene00010061	WBGene00008338	WBGene00016045		WBGene00008418	WBGene00044310	WBGene00009445	WBGene00010040	WBGene00018207	WBGene00004271	WBGene00001259	WBGene00002717	WBGene00006563
WBGene00004027	WBGene00010080	WBGene00008344	WBGene00016060		WBGene00008419	WBGene00044323	WBGene00009551	WBGene00010044	WBGene00018215	WBGene00004278	WBGene00001262	WBGene00002783	WBGene00006565
WBGene00004028	WBGene00010139	WBGene00008410	WBGene00016151		WBGene00008420	WBGene00044344	WBGene00009556	WBGene00010051	WBGene00018236	WBGene00004334	WBGene00001281	WBGene00002845	WBGene00006567
WBGene00004032	WBGene00010198	WBGene00008413	WBGene00016158		WBGene00008440	WBGene00044413	WBGene00009559	WBGene00010055	WBGene00018241	WBGene00004342	WBGene00001284	WBGene00002850	WBGene00006571
WBGene00004034	WBGene00010232	WBGene00008414	WBGene00016182		WBGene00008441	WBGene00044666	WBGene00009561	WBGene00010089	WBGene00018242	WBGene00004344	WBGene00001303	WBGene00002855	WBGene00006577
WBGene00004038	WBGene00010263	WBGene00008431	WBGene00016202		WBGene00008443	WBGene00045292	WBGene00009584	WBGene00010161	WBGene00018247	WBGene00004348	WBGene00001309	WBGene00002879	WBGene00006579
WBGene00004046	WBGene00010280	WBGene00008440	WBGene00016250		WBGene00008464	WBGene00045297	WBGene00009594	WBGene00010178	WBGene00018358	WBGene00004350	WBGene00001320	WBGene00002889	WBGene00006590
WBGene00004049	WBGene00010283	WBGene00008456	WBGene00016277		WBGene00008480	WBGene00077732	WBGene00009606	WBGene00010231	WBGene00018383	WBGene00004355	WBGene00001324	WBGene00002891	WBGene00006595
WBGene00004051	WBGene00010303	WBGene00008457	WBGene00016326		WBGene00008502	WBGene00185089	WBGene00009627	WBGene00010233	WBGene00018436	WBGene00004357	WBGene00001325	WBGene00002957	WBGene00006613
WBGene00004053	WBGene00010317	WBGene00008458	WBGene00016333		WBGene00008505	WBGene00194706	WBGene00009650	WBGene00010280	WBGene00018452	WBGene00004361	WBGene00001329	WBGene00002981	WBGene00006626
WBGene00004055	WBGene00010325	WBGene00008459	WBGene00016392		WBGene00008514		WBGene00009701	WBGene00010302	WBGene00018456	WBGene00004373	WBGene00001330	WBGene00002985	WBGene00006647
WBGene00004075	WBGene00010351	WBGene00008464	WBGene00016418		WBGene00008535		WBGene00009713	WBGene00010304	WBGene00018485	WBGene00004375	WBGene00001331	WBGene00002986	WBGene00006699
WBGene00004076	WBGene00010353	WBGene00008502	WBGene00016421		WBGene00008536		WBGene00009734	WBGene00010308	WBGene00018532	WBGene00004387	WBGene00001332	WBGene00002994	WBGene00006703
WBGene00004078	WBGene00010354	WBGene00008528	WBGene00016603		WBGene00008569		WBGene00009776	WBGene00010326	WBGene00018547	WBGene00004390	WBGene00001333	WBGene00002998	WBGene00006704
WBGene00004088	WBGene00010363	WBGene00008530	WBGene00016606		WBGene00008639		WBGene00009784	WBGene00010333	WBGene00018561	WBGene00004412	WBGene00001334	WBGene00003002	WBGene00006707
WBGene00004090	WBGene00010367	WBGene00008533	WBGene00016630		WBGene00008641		WBGene00009878	WBGene00010364	WBGene00018606	WBGene00004413	WBGene00001335	WBGene00003009	WBGene00006727
WBGene00004095	WBGene00010405	WBGene00008561	WBGene00016632		WBGene00008677		WBGene00009925	WBGene00010383	WBGene00018656	WBGene00004414	WBGene00001336	WBGene00003010	WBGene00006733
WBGene00004101	WBGene00010409	WBGene00008576	WBGene00016650		WBGene00008682		WBGene00009937	WBGene00010406	WBGene00018688	WBGene00004417	WBGene00001337	WBGene00003019	WBGene00006734
WBGene00004109	WBGene00010419	WBGene00008580	WBGene00016653		WBGene00008722		WBGene00009940	WBGene00010427	WBGene00018690	WBGene00004418	WBGene00001338	WBGene00003020	WBGene00006736
WBGene00004110	WBGene00010465	WBGene00008606	WBGene00016741		WBGene00008747		WBGene00009946	WBGene00010435	WBGene00018754	WBGene00004419	WBGene00001340	WBGene00003022	WBGene00006737
WBGene00004111	WBGene00010476	WBGene00008641	WBGene00016803		WBGene00008764		WBGene00010036	WBGene00010436	WBGene00018766	WBGene00004420	WBGene00001345	WBGene00003026	WBGene00006740
WBGene00004121	WBGene00010478	WBGene00008666	WBGene00016837		WBGene00008765		WBGene00010042	WBGene00010439	WBGene00018779	WBGene00004423	WBGene00001352	WBGene00003030	WBGene00006755
WBGene00004125	WBGene00010480	WBGene00008686	WBGene00016844		WBGene00008774		WBGene00010048	WBGene00010472	WBGene00018811	WBGene00004425	WBGene00001358	WBGene00003034	WBGene00006768
WBGene00004126	WBGene00010492	WBGene00008688	WBGene00016944		WBGene00008822		WBGene00010053	WBGene00010481	WBGene00018828	WBGene00004426	WBGene00001365	WBGene00003036	WBGene00006794
WBGene00004134	WBGene00010551	WBGene00008720	WBGene00016966		WBGene00008823		WBGene00010061	WBGene00010552	WBGene00019035	WBGene00004427	WBGene00001368	WBGene00003037	WBGene00006817
WBGene00004143	WBGene00010616	WBGene00008747	WBGene00016977		WBGene00008824		WBGene00010080	WBGene00010615	WBGene00019037	WBGene00004428	WBGene00001371	WBGene00003041	WBGene00006840
WBGene00004147	WBGene00010621	WBGene00008774	WBGene00016987		WBGene00008825		WBGene00010081	WBGene00010638	WBGene00019039	WBGene00004429	WBGene00001372	WBGene00003047	WBGene00006856
WBGene00004163	WBGene00010627	WBGene00008775	WBGene00016995		WBGene00008844		WBGene00010094	WBGene00010676	WBGene00019040	WBGene00004430	WBGene00001377	WBGene00003048	WBGene00006888
WBGene00004167	WBGene00010629	WBGene00008805	WBGene00017031		WBGene00008848		WBGene00010113	WBGene00010700	WBGene00019041	WBGene00004431	WBGene00001393	WBGene00003052	WBGene00006924
WBGene00004180	WBGene00010631	WBGene00008806	WBGene00017064		WBGene00008856		WBGene00010130	WBGene00010720	WBGene00019042	WBGene00004432	WBGene00001394	WBGene00003059	WBGene00006932
WBGene00004186	WBGene00010638	WBGene00008822	WBGene00017137		WBGene00008876		WBGene00010131	WBGene00010756	WBGene00019043	WBGene00004433	WBGene00001395	WBGene00003060	WBGene00006933
WBGene00004189	WBGene00010663	WBGene00008825	WBGene00017161		WBGene00008878		WBGene00010185	WBGene00010759	WBGene00019045	WBGene00004434	WBGene00001396	WBGene00003062	WBGene00006934
WBGene00004190	WBGene00010664	WBGene00008860	WBGene00017162		WBGene00008890		WBGene00010193	WBGene00010766	WBGene00019103	WBGene00004435	WBGene00001401	WBGene00003063	WBGene00006936
WBGene00004201	WBGene00010665	WBGene00008877	WBGene00017163		WBGene00008920		WBGene00010194	WBGene00010778	WBGene00019122	WBGene00004436	WBGene00001402	WBGene00003064	WBGene00006940
WBGene00004204	WBGene00010677	WBGene00008918	WBGene00017273		WBGene00008948		WBGene00010227	WBGene00010858	WBGene00019212	WBGene00004438	WBGene00001404	WBGene00003065	WBGene00006941
WBGene00004205	WBGene00010685	WBGene00008925	WBGene00017298		WBGene00008959		WBGene00010248	WBGene00010882	WBGene00019239	WBGene00004441	WBGene00001405	WBGene00003073	WBGene00006943
WBGene00004208	WBGene00010736	WBGene00008940	WBGene00017319		WBGene00008995		WBGene00010259	WBGene00010918	WBGene00019243	WBGene00004442	WBGene00001406	WBGene00003077	WBGene00006944
WBGene00004209	WBGene00010794	WBGene00008974	WBGene00017349		WBGene00009002		WBGene00010263	WBGene00010947	WBGene00019266	WBGene00004444	WBGene00001411	WBGene00003078	WBGene00006957
WBGene00004215	WBGene00010806	WBGene00008976	WBGene00017373		WBGene00009004		WBGene00010264	WBGene00010951	WBGene00019282	WBGene00004445	WBGene00001412	WBGene00003081	WBGene00006964
WBGene00004217	WBGene00010839	WBGene00009002	WBGene00017547		WBGene00009007		WBGene00010283	WBGene00011043	WBGene00019298	WBGene00004446	WBGene00001413	WBGene00003083	WBGene00006974
WBGene00004239	WBGene00010844	WBGene00009011	WBGene00017605		WBGene00009011		WBGene00010303	WBGene00011050	WBGene00019311	WBGene00004447	WBGene00001423	WBGene00003084	WBGene00006977
WBGene00004241	WBGene00010847	WBGene00009012	WBGene00017607		WBGene00009050		WBGene00010307	WBGene00011051	WBGene00019312	WBGene00004448	WBGene00001425	WBGene00003085	WBGene00006988
WBGene00004244	WBGene00010882	WBGene00009013	WBGene00017643		WBGene00009051		WBGene00010325	WBGene00011056	WBGene00019327	WBGene00004449	WBGene00001426	WBGene00003123	WBGene00006993
WBGene00004254	WBGene00010892	WBGene00009027	WBGene00017696		WBGene00009052		WBGene00010332	WBGene00011060	WBGene00019343	WBGene00004450	WBGene00001427	WBGene00003130	WBGene00006994
WBGene00004258	WBGene00010908	WBGene00009051	WBGene00017733		WBGene00009065		WBGene00010339	WBGene00011065	WBGene00019413	WBGene00004451	WBGene00001430	WBGene00003132	WBGene00006996
WBGene00004259	WBGene00011011	WBGene00009124	WBGene00017735		WBGene00009082		WBGene00010351	WBGene00011071	WBGene00019414	WBGene00004452	WBGene00001431	WBGene00003133	WBGene00006997
WBGene00004266	WBGene00011043	WBGene00009128	WBGene00017757		WBGene00009112		WBGene00010353	WBGene00011111	WBGene00019416	WBGene00004453	WBGene00001433	WBGene00003134	WBGene00007008
WBGene00004268	WBGene00011047	WBGene00009132	WBGene00017760		WBGene00009118		WBGene00010354	WBGene00011116	WBGene00019417	WBGene00004454	WBGene00001435	WBGene00003136	WBGene00007009
WBGene00004269	WBGene00011061	WBGene00009138	WBGene00017801		WBGene00009120		WBGene00010363	WBGene00011122	WBGene00019418	WBGene00004456	WBGene00001436	WBGene00003144	WBGene00007012
WBGene00004271	WBGene00011063	WBGene00009159	WBGene00017895		WBGene00009132		WBGene00010367	WBGene00011144	WBGene00019420	WBGene00004457	WBGene00001439	WBGene00003148	WBGene00007016
WBGene00004272	WBGene00011071	WBGene00009164	WBGene00017988		WBGene00009138		WBGene00010408	WBGene00011146	WBGene00019477	WBGene00004469	WBGene00001441	WBGene00003149	WBGene00007027
WBGene00004273	WBGene00011111	WBGene00009176	WBGene00017992		WBGene00009145		WBGene00010416	WBGene00011189	WBGene00019479	WBGene00004470	WBGene00001443	WBGene00003150	WBGene00007028
WBGene00004276	WBGene00011146	WBGene00009177	WBGene00017997		WBGene00009159		WBGene00010419	WBGene00011194	WBGene00019512	WBGene00004473	WBGene00001470	WBGene00003155	WBGene00007029
WBGene00004283	WBGene00011195	WBGene00009179	WBGene00018008		WBGene00009163		WBGene00010425	WBGene00011205	WBGene00019514	WBGene00004474	WBGene00001480	WBGene00003156	WBGene00007030
WBGene00004284	WBGene00011230	WBGene00009187	WBGene00018090		WBGene00009172		WBGene00010437	WBGene00011215	WBGene00019541	WBGene00004475	WBGene00001481	WBGene00003157	WBGene00007042
WBGene00004296	WBGene00011240	WBGene00009201	WBGene00018160		WBGene00009182		WBGene00010458	WBGene00011232	WBGene00019591	WBGene00004476	WBGene00001482	WBGene00003158	WBGene00007048
WBGene00004297	WBGene00011250	WBGene00009202	WBGene00018161		WBGene00009187		WBGene00010459	WBGene00011291	WBGene00019609	WBGene00004477	WBGene00001483	WBGene00003159	WBGene00007050
WBGene00004304	WBGene00011259	WBGene00009219	WBGene00018290		WBGene00009189		WBGene00010465	WBGene00011311	WBGene00019638	WBGene00004480	WBGene00001484	WBGene00003160	WBGene00007087
WBGene00004313	WBGene00011270	WBGene00009262	WBGene00018319		WBGene00009203		WBGene00010470	WBGene00011333	WBGene00019703	WBGene00004482	WBGene00001485	WBGene00003161	WBGene00007092
WBGene00004319	WBGene00011282	WBGene00009272	WBGene00018339		WBGene00009222		WBGene00010471	WBGene00011338	WBGene00019705	WBGene00004483	WBGene00001486	WBGene00003162	WBGene00007100
WBGene00004320	WBGene00011299	WBGene00009294	WBGene00018426		WBGene00009223		WBGene00010483	WBGene00011441	WBGene00019730	WBGene00004484	WBGene00001488	WBGene00003164	WBGene00007109
WBGene00004322	WBGene00011300	WBGene00009305	WBGene00018482		WBGene00009225		WBGene00010492	WBGene00011451	WBGene00019749	WBGene00004485	WBGene00001489	WBGene00003172	WBGene00007110
WBGene00004323	WBGene00011318	WBGene00009341	WBGene00018491		WBGene00009245		WBGene00010493	WBGene00011502	WBGene00019768	WBGene00004486	WBGene00001490	WBGene00003177	WBGene00007111
WBGene00004324	WBGene00011320	WBGene00009353	WBGene00018564		WBGene00009262		WBGene00010502	WBGene00011538	WBGene00019788	WBGene00004487	WBGene00001491	WBGene00003183	WBGene00007118
WBGene00004333	WBGene00011338	WBGene00009364	WBGene00018586		WBGene00009277		WBGene00010546	WBGene00011580	WBGene00019791	WBGene00004488	WBGene00001492	WBGene00003184	WBGene00007135
WBGene00004334	WBGene00011350	WBGene00009404	WBGene00018599		WBGene00009280		WBGene00010551	WBGene00011612	WBGene00019814	WBGene00004489	WBGene00001493	WBGene00003186	WBGene00007184
WBGene00004336	WBGene00011352	WBGene00009435	WBGene00018609		WBGene00009284		WBGene00010565	WBGene00011647	WBGene00019832	WBGene00004490	WBGene00001494	WBGene00003196	WBGene00007235
WBGene00004338	WBGene00011375	WBGene00009441	WBGene00018613		WBGene00009287		WBGene00010579	WBGene00011661	WBGene00019843	WBGene00004491	WBGene00001496	WBGene00003210	WBGene00007258
WBGene00004351	WBGene00011409	WBGene00009445	WBGene00018638		WBGene00009294		WBGene00010608	WBGene00011679	WBGene00019855	WBGene00004493	WBGene00001497	WBGene00003214	WBGene00007329
WBGene00004354	WBGene00011410	WBGene00009448	WBGene00018678		WBGene00009307		WBGene00010621	WBGene00011806	WBGene00019872	WBGene00004494	WBGene00001498	WBGene00003218	WBGene00007333
WBGene00004356	WBGene00011480	WBGene00009455	WBGene00018762		WBGene00009308		WBGene00010645	WBGene00011859	WBGene00019882	WBGene00004495	WBGene00001499	WBGene00003220	WBGene00007352
WBGene00004357	WBGene00011481	WBGene00009456	WBGene00018781		WBGene00009336		WBGene00010664	WBGene00011864	WBGene00019911	WBGene00004496	WBGene00001502	WBGene00003221	WBGene00007355
WBGene00004367	WBGene00011489	WBGene00009469	WBGene00018782		WBGene00009346		WBGene00010665	WBGene00011871	WBGene00019923	WBGene00004497	WBGene00001503	WBGene00003222	WBGene00007386
WBGene00004369	WBGene00011501	WBGene00009478	WBGene00018802		WBGene00009353		WBGene00010667	WBGene00011917	WBGene00019927	WBGene00004499	WBGene00001509	WBGene00003224	WBGene00007412
WBGene00004373	WBGene00011511	WBGene00009508	WBGene00018806		WBGene00009364		WBGene00010677	WBGene00011932	WBGene00019963	WBGene00004698	WBGene00001510	WBGene00003228	WBGene00007413
WBGene00004374	WBGene00011532	WBGene00009537	WBGene00018934		WBGene00009372		WBGene00010678	WBGene00011940	WBGene00019965	WBGene00004700	WBGene00001511	WBGene00003229	WBGene00007433
WBGene00004378	WBGene00011559	WBGene00009553	WBGene00018950		WBGene00009374		WBGene00010690	WBGene00011956	WBGene00020004	WBGene00004701	WBGene00001513	WBGene00003230	WBGene00007445
WBGene00004380	WBGene00011560	WBGene00009554	WBGene00018963		WBGene00009440		WBGene00010721	WBGene00011975	WBGene00020007	WBGene00004703	WBGene00001514	WBGene00003231	WBGene00007463
WBGene00004386	WBGene00011625	WBGene00009559	WBGene00018964		WBGene00009441		WBGene00010770	WBGene00011980	WBGene00020022	WBGene00004704	WBGene00001516	WBGene00003236	WBGene00007500
WBGene00004388	WBGene00011629	WBGene00009563	WBGene00018974		WBGene00009448		WBGene00010771	WBGene00012005	WBGene00020073	WBGene00004705	WBGene00001520	WBGene00003239	WBGene00007501
WBGene00004391	WBGene00011647	WBGene00009580	WBGene00019075		WBGene00009456		WBGene00010781	WBGene00012014	WBGene00020170	WBGene00004706	WBGene00001522	WBGene00003241	WBGene00007504
WBGene00004392	WBGene00011662	WBGene00009584	WBGene00019121		WBGene00009460		WBGene00010783	WBGene00012029	WBGene00020204	WBGene00004726	WBGene00001526	WBGene00003253	WBGene00007505
WBGene00004408	WBGene00011722	WBGene00009606	WBGene00019162		WBGene00009499		WBGene00010787	WBGene00012037	WBGene00020205	WBGene00004727	WBGene00001527	WBGene00003367	WBGene00007554
WBGene00004415	WBGene00011729	WBGene00009627	WBGene00019217		WBGene00009505		WBGene00010794	WBGene00012059	WBGene00020343	WBGene00004729	WBGene00001538	WBGene00003372	WBGene00007587
WBGene00004440	WBGene00011734	WBGene00009648	WBGene00019322		WBGene00009507		WBGene00010810	WBGene00012100	WBGene00020354	WBGene00004735	WBGene00001558	WBGene00003389	WBGene00007588
WBGene00004458	WBGene00011735	WBGene00009662	WBGene00019334		WBGene00009508		WBGene00010812	WBGene00012179	WBGene00020365	WBGene00004738	WBGene00001560	WBGene00003390	WBGene00007602
WBGene00004460	WBGene00011775	WBGene00009664	WBGene00019380		WBGene00009554		WBGene00010815	WBGene00012193	WBGene00020436	WBGene00004739	WBGene00001561	WBGene00003391	WBGene00007615
WBGene00004461	WBGene00011788	WBGene00009665	WBGene00019396		WBGene00009557		WBGene00010839	WBGene00012230	WBGene00020451	WBGene00004743	WBGene00001562	WBGene00003392	WBGene00007616
WBGene00004462	WBGene00011834	WBGene00009667	WBGene00019429		WBGene00009563		WBGene00010905	WBGene00012236	WBGene00020491	WBGene00004745	WBGene00001563	WBGene00003393	WBGene00007617
WBGene00004463	WBGene00011867	WBGene00009671	WBGene00019432		WBGene00009575		WBGene00010908	WBGene00012298	WBGene00020504	WBGene00004746	WBGene00001565	WBGene00003395	WBGene00007624
WBGene00004464	WBGene00011884	WBGene00009678	WBGene00019543		WBGene00009576		WBGene00010909	WBGene00012329	WBGene00020509	WBGene00004747	WBGene00001566	WBGene00003396	WBGene00007645
WBGene00004465	WBGene00011885	WBGene00009701	WBGene00019726		WBGene00009580		WBGene00010922	WBGene00012342	WBGene00020537	WBGene00004749	WBGene00001568	WBGene00003397	WBGene00007686
WBGene00004479	WBGene00011940	WBGene00009726	WBGene00019747		WBGene00009588		WBGene00010941	WBGene00012347	WBGene00020541	WBGene00004750	WBGene00001569	WBGene00003401	WBGene00007696
WBGene00004488	WBGene00011985	WBGene00009732	WBGene00019811		WBGene00009648		WBGene00010972	WBGene00012352	WBGene00020542	WBGene00004751	WBGene00001571	WBGene00003405	WBGene00007703
WBGene00004501	WBGene00011986	WBGene00009734	WBGene00019821		WBGene00009659		WBGene00010988	WBGene00012356	WBGene00020543	WBGene00004755	WBGene00001574	WBGene00003406	WBGene00007709
WBGene00004504	WBGene00011988	WBGene00009739	WBGene00019831		WBGene00009661		WBGene00011011	WBGene00012370	WBGene00020544	WBGene00004758	WBGene00001577	WBGene00003410	WBGene00007761
WBGene00004505	WBGene00012000	WBGene00009776	WBGene00019833		WBGene00009662		WBGene00011017	WBGene00012371	WBGene00020563	WBGene00004771	WBGene00001579	WBGene00003413	WBGene00007762
WBGene00004506	WBGene00012019	WBGene00009784	WBGene00019888		WBGene00009664		WBGene00011052	WBGene00012375	WBGene00020592	WBGene00004776	WBGene00001580	WBGene00003415	WBGene00007784
WBGene00004510	WBGene00012020	WBGene00009820	WBGene00019890		WBGene00009665		WBGene00011054	WBGene00012386	WBGene00020624	WBGene00004781	WBGene00001582	WBGene00003417	WBGene00007785
WBGene00004679	WBGene00012031	WBGene00009825	WBGene00019943		WBGene00009667		WBGene00011058	WBGene00012390	WBGene00020658	WBGene00004782	WBGene00001583	WBGene00003418	WBGene00007786
WBGene00004684	WBGene00012104	WBGene00009829	WBGene00019953		WBGene00009668		WBGene00011061	WBGene00012435	WBGene00020672	WBGene00004783	WBGene00001584	WBGene00003421	WBGene00007788
WBGene00004704	WBGene00012105	WBGene00009878	WBGene00020031		WBGene00009673		WBGene00011062	WBGene00012436	WBGene00020688	WBGene00004786	WBGene00001585	WBGene00003422	WBGene00007789
WBGene00004706	WBGene00012117	WBGene00009899	WBGene00020068		WBGene00009731		WBGene00011063	WBGene00012458	WBGene00020691	WBGene00004787	WBGene00001589	WBGene00003426	WBGene00007882
WBGene00004721	WBGene00012151	WBGene00009918	WBGene00020091		WBGene00009733		WBGene00011066	WBGene00012459	WBGene00020701	WBGene00004813	WBGene00001590	WBGene00003448	WBGene00007971
WBGene00004728	WBGene00012243	WBGene00009921	WBGene00020092		WBGene00009736		WBGene00011087	WBGene00012465	WBGene00020727	WBGene00004814	WBGene00001595	WBGene00003450	WBGene00007972
WBGene00004729	WBGene00012319	WBGene00009925	WBGene00020097		WBGene00009745		WBGene00011110	WBGene00012471	WBGene00020765	WBGene00004816	WBGene00001596	WBGene00003458	WBGene00007975
WBGene00004736	WBGene00012326	WBGene00009930	WBGene00020102		WBGene00009769		WBGene00011119	WBGene00012513	WBGene00020795	WBGene00004818	WBGene00001597	WBGene00003468	WBGene00008005
WBGene00004738	WBGene00012337	WBGene00009937	WBGene00020103		WBGene00009770		WBGene00011143	WBGene00012528	WBGene00020800	WBGene00004819	WBGene00001598	WBGene00003469	WBGene00008006
WBGene00004754	WBGene00012341	WBGene00009939	WBGene00020110		WBGene00009801		WBGene00011152	WBGene00012555	WBGene00020808	WBGene00004820	WBGene00001599	WBGene00003475	WBGene00008035
WBGene00004758	WBGene00012342	WBGene00009940	WBGene00020111		WBGene00009882		WBGene00011193	WBGene00012576	WBGene00020817	WBGene00004821	WBGene00001600	WBGene00003476	WBGene00008053
WBGene00004768	WBGene00012344	WBGene00009944	WBGene00020185		WBGene00009919		WBGene00011195	WBGene00012578	WBGene00020834	WBGene00004822	WBGene00001601	WBGene00003477	WBGene00008061
WBGene00004769	WBGene00012353	WBGene00009977	WBGene00020263		WBGene00009920		WBGene00011201	WBGene00012641	WBGene00020861	WBGene00004825	WBGene00001602	WBGene00003478	WBGene00008062
WBGene00004774	WBGene00012469	WBGene00009978	WBGene00020269		WBGene00009921		WBGene00011225	WBGene00012643	WBGene00020891	WBGene00004826	WBGene00001606	WBGene00003479	WBGene00008081
WBGene00004776	WBGene00012484	WBGene00009987	WBGene00020284		WBGene00009922		WBGene00011236	WBGene00012660	WBGene00020902	WBGene00004855	WBGene00001607	WBGene00003499	WBGene00008107
WBGene00004779	WBGene00012522	WBGene00010042	WBGene00020300		WBGene00009974		WBGene00011272	WBGene00012674	WBGene00020952	WBGene00004857	WBGene00001609	WBGene00003504	WBGene00008145
WBGene00004786	WBGene00012524	WBGene00010044	WBGene00020375		WBGene00009978		WBGene00011276	WBGene00012676	WBGene00020986	WBGene00004862	WBGene00001628	WBGene00003507	WBGene00008151
WBGene00004788	WBGene00012562	WBGene00010052	WBGene00020442		WBGene00009987		WBGene00011299	WBGene00012693	WBGene00021002	WBGene00004873	WBGene00001629	WBGene00003508	WBGene00008166
WBGene00004798	WBGene00012650	WBGene00010055	WBGene00020496		WBGene00009992		WBGene00011306	WBGene00012723	WBGene00021048	WBGene00004876	WBGene00001630	WBGene00003510	WBGene00008183
WBGene00004804	WBGene00012714	WBGene00010075	WBGene00020549		WBGene00010000		WBGene00011320	WBGene00012766	WBGene00021050	WBGene00004888	WBGene00001632	WBGene00003559	WBGene00008338
WBGene00004807	WBGene00012802	WBGene00010081	WBGene00020558		WBGene00010002		WBGene00011324	WBGene00012804	WBGene00021053	WBGene00004889	WBGene00001635	WBGene00003564	WBGene00008361
WBGene00004808	WBGene00012828	WBGene00010093	WBGene00020601		WBGene00010037		WBGene00011342	WBGene00012807	WBGene00021054	WBGene00004893	WBGene00001636	WBGene00003576	WBGene00008380
WBGene00004818	WBGene00012835	WBGene00010094	WBGene00020716		WBGene00010038		WBGene00011350	WBGene00012828	WBGene00021092	WBGene00004894	WBGene00001637	WBGene00003581	WBGene00008385
WBGene00004820	WBGene00012868	WBGene00010096	WBGene00020721		WBGene00010054		WBGene00011352	WBGene00012858	WBGene00021101	WBGene00004896	WBGene00001638	WBGene00003586	WBGene00008386
WBGene00004822	WBGene00012934	WBGene00010113	WBGene00020742		WBGene00010066		WBGene00011376	WBGene00012860	WBGene00021129	WBGene00004897	WBGene00001639	WBGene00003587	WBGene00008387
WBGene00004829	WBGene00012978	WBGene00010130	WBGene00020763		WBGene00010075		WBGene00011409	WBGene00012868	WBGene00021130	WBGene00004945	WBGene00001645	WBGene00003589	WBGene00008399
WBGene00004855	WBGene00012983	WBGene00010159	WBGene00020831		WBGene00010077		WBGene00011410	WBGene00012906	WBGene00021185	WBGene00004946	WBGene00001646	WBGene00003592	WBGene00008400
WBGene00004874	WBGene00013025	WBGene00010160	WBGene00020868		WBGene00010093		WBGene00011412	WBGene00012907	WBGene00021188	WBGene00004947	WBGene00001647	WBGene00003596	WBGene00008404
WBGene00004881	WBGene00013038	WBGene00010178	WBGene00020948		WBGene00010096		WBGene00011431	WBGene00012929	WBGene00021198	WBGene00004951	WBGene00001648	WBGene00003598	WBGene00008418
WBGene00004882	WBGene00013093	WBGene00010192	WBGene00020968		WBGene00010132		WBGene00011435	WBGene00012931	WBGene00021204	WBGene00004952	WBGene00001649	WBGene00003611	WBGene00008428
WBGene00004888	WBGene00013095	WBGene00010194	WBGene00021004		WBGene00010140		WBGene00011440	WBGene00012933	WBGene00021252	WBGene00004979	WBGene00001651	WBGene00003622	WBGene00008429
WBGene00004894	WBGene00013168	WBGene00010199	WBGene00021009		WBGene00010159		WBGene00011488	WBGene00012978	WBGene00021272	WBGene00005006	WBGene00001653	WBGene00003636	WBGene00008430
WBGene00004914	WBGene00013208	WBGene00010227	WBGene00021022		WBGene00010195		WBGene00011499	WBGene00012998	WBGene00021309	WBGene00005008	WBGene00001660	WBGene00003639	WBGene00008503
WBGene00004915	WBGene00013214	WBGene00010230	WBGene00021035		WBGene00010198		WBGene00011501	WBGene00013002	WBGene00021333	WBGene00005009	WBGene00001661	WBGene00003676	WBGene00008506
WBGene00004916	WBGene00013223	WBGene00010231	WBGene00021051		WBGene00010230		WBGene00011505	WBGene00013004	WBGene00021362	WBGene00005011	WBGene00001662	WBGene00003728	WBGene00008532
WBGene00004917	WBGene00013238	WBGene00010255	WBGene00021058		WBGene00010232		WBGene00011507	WBGene00013038	WBGene00021375	WBGene00005014	WBGene00001663	WBGene00003777	WBGene00008533
WBGene00004918	WBGene00013270	WBGene00010264	WBGene00021088		WBGene00010279		WBGene00011511	WBGene00013109	WBGene00021430	WBGene00005015	WBGene00001669	WBGene00003783	WBGene00008555
WBGene00004919	WBGene00013311	WBGene00010272	WBGene00021093		WBGene00010281		WBGene00011513	WBGene00013151	WBGene00021458	WBGene00005020	WBGene00001678	WBGene00003784	WBGene00008645
WBGene00004927	WBGene00013340	WBGene00010288	WBGene00021097		WBGene00010286		WBGene00011526	WBGene00013164	WBGene00021463	WBGene00005022	WBGene00001679	WBGene00003785	WBGene00008670
WBGene00004929	WBGene00013373	WBGene00010304	WBGene00021155		WBGene00010305		WBGene00011529	WBGene00013200	WBGene00021505	WBGene00005077	WBGene00001680	WBGene00003787	WBGene00008682
WBGene00004931	WBGene00013380	WBGene00010326	WBGene00021187		WBGene00010309		WBGene00011543	WBGene00013202	WBGene00021516	WBGene00005078	WBGene00001682	WBGene00003788	WBGene00008683
WBGene00004945	WBGene00013383	WBGene00010333	WBGene00021189		WBGene00010405		WBGene00011559	WBGene00013204	WBGene00021542	WBGene00005643	WBGene00001683	WBGene00003789	WBGene00008685
WBGene00004946	WBGene00013441	WBGene00010337	WBGene00021200		WBGene00010409		WBGene00011575	WBGene00013211	WBGene00021679	WBGene00006063	WBGene00001684	WBGene00003790	WBGene00008688
WBGene00004953	WBGene00013443	WBGene00010397	WBGene00021270		WBGene00010418		WBGene00011597	WBGene00013219	WBGene00021709	WBGene00006331	WBGene00001685	WBGene00003791	WBGene00008710
WBGene00004978	WBGene00013460	WBGene00010408	WBGene00021334		WBGene00010420		WBGene00011600	WBGene00013223	WBGene00021716	WBGene00006342	WBGene00001686	WBGene00003792	WBGene00008729
WBGene00004980	WBGene00013553	WBGene00010416	WBGene00021351		WBGene00010498		WBGene00011601	WBGene00013241	WBGene00021717	WBGene00006359	WBGene00001688	WBGene00003793	WBGene00008740
WBGene00004981	WBGene00013557	WBGene00010427	WBGene00021363		WBGene00010500		WBGene00011625	WBGene00013242	WBGene00021719	WBGene00006364	WBGene00001689	WBGene00003794	WBGene00008781
WBGene00004984	WBGene00013596	WBGene00010428	WBGene00021366		WBGene00010542		WBGene00011629	WBGene00013302	WBGene00021724	WBGene00006371	WBGene00001708	WBGene00003795	WBGene00008800
WBGene00005006	WBGene00013597	WBGene00010437	WBGene00021420		WBGene00010549		WBGene00011641	WBGene00013303	WBGene00021726	WBGene00006379	WBGene00001709	WBGene00003796	WBGene00008848
WBGene00005007	WBGene00013606	WBGene00010444	WBGene00021456		WBGene00010557		WBGene00011645	WBGene00013354	WBGene00021773	WBGene00006382	WBGene00001719	WBGene00003797	WBGene00008878
WBGene00005010	WBGene00013610	WBGene00010458	WBGene00021474		WBGene00010560		WBGene00011688	WBGene00013355	WBGene00021774	WBGene00006384	WBGene00001740	WBGene00003798	WBGene00008887
WBGene00005019	WBGene00013680	WBGene00010471	WBGene00021506		WBGene00010583		WBGene00011691	WBGene00013365	WBGene00021788	WBGene00006385	WBGene00001743	WBGene00003799	WBGene00008919
WBGene00005022	WBGene00013689	WBGene00010481	WBGene00021522		WBGene00010609		WBGene00011735	WBGene00013407	WBGene00021790	WBGene00006388	WBGene00001744	WBGene00003800	WBGene00008921
WBGene00005023	WBGene00013703	WBGene00010493	WBGene00021539		WBGene00010620		WBGene00011740	WBGene00013462	WBGene00021852	WBGene00006393	WBGene00001746	WBGene00003801	WBGene00008934
WBGene00005024	WBGene00013730	WBGene00010498	WBGene00021638		WBGene00010629		WBGene00011741	WBGene00013522	WBGene00021861	WBGene00006410	WBGene00001747	WBGene00003803	WBGene00008948
WBGene00005662	WBGene00013792	WBGene00010502	WBGene00021681		WBGene00010637		WBGene00011746	WBGene00013549	WBGene00021913	WBGene00006412	WBGene00001748	WBGene00003804	WBGene00008968
WBGene00005663	WBGene00013816	WBGene00010519	WBGene00021733		WBGene00010641		WBGene00011759	WBGene00013553	WBGene00021983	WBGene00006416	WBGene00001749	WBGene00003805	WBGene00008990
WBGene00006059	WBGene00013966	WBGene00010537	WBGene00021784		WBGene00010663		WBGene00011812	WBGene00013557	WBGene00022063	WBGene00006423	WBGene00001753	WBGene00003806	WBGene00008995
WBGene00006307	WBGene00013983	WBGene00010542	WBGene00021810		WBGene00010666		WBGene00011813	WBGene00013584	WBGene00022112	WBGene00006430	WBGene00001755	WBGene00003818	WBGene00009012
WBGene00006331	WBGene00013985	WBGene00010565	WBGene00021832		WBGene00010670		WBGene00011834	WBGene00013591	WBGene00022160	WBGene00006432	WBGene00001760	WBGene00003821	WBGene00009035
WBGene00006352	WBGene00013997	WBGene00010608	WBGene00021868		WBGene00010671		WBGene00011857	WBGene00013593	WBGene00022265	WBGene00006440	WBGene00001764	WBGene00003825	WBGene00009050
WBGene00006368	WBGene00014019	WBGene00010624	WBGene00021906		WBGene00010685		WBGene00011858	WBGene00013606	WBGene00022284	WBGene00006444	WBGene00001768	WBGene00003827	WBGene00009064
WBGene00006373	WBGene00014095	WBGene00010670	WBGene00021934		WBGene00010687		WBGene00011884	WBGene00013623	WBGene00022322	WBGene00006445	WBGene00001778	WBGene00003829	WBGene00009065
WBGene00006381	WBGene00014097	WBGene00010678	WBGene00022034		WBGene00010697		WBGene00011885	WBGene00013677	WBGene00022334	WBGene00006467	WBGene00001780	WBGene00003830	WBGene00009069
WBGene00006386	WBGene00014120	WBGene00010681	WBGene00022048		WBGene00010702		WBGene00011886	WBGene00013687	WBGene00022349	WBGene00006476	WBGene00001787	WBGene00003831	WBGene00009084
WBGene00006387	WBGene00014243	WBGene00010702	WBGene00022089		WBGene00010709		WBGene00011898	WBGene00013688	WBGene00022441	WBGene00006493	WBGene00001791	WBGene00003834	WBGene00009098
WBGene00006392	WBGene00015017	WBGene00010721	WBGene00022121		WBGene00010730		WBGene00011914	WBGene00013690	WBGene00022555	WBGene00006494	WBGene00001792	WBGene00003835	WBGene00009103
WBGene00006394	WBGene00015021	WBGene00010723	WBGene00022127		WBGene00010758		WBGene00011945	WBGene00013695	WBGene00022559	WBGene00006495	WBGene00001793	WBGene00003836	WBGene00009112
WBGene00006395	WBGene00015023	WBGene00010730	WBGene00022235		WBGene00010767		WBGene00011959	WBGene00013708	WBGene00022685	WBGene00006496	WBGene00001794	WBGene00003858	WBGene00009113
WBGene00006406	WBGene00015083	WBGene00010738	WBGene00022296		WBGene00010780		WBGene00011986	WBGene00013709	WBGene00022741	WBGene00006517	WBGene00001808	WBGene00003864	WBGene00009122
WBGene00006431	WBGene00015102	WBGene00010744	WBGene00022301		WBGene00010806		WBGene00011993	WBGene00013732	WBGene00022781	WBGene00006523	WBGene00001811	WBGene00003865	WBGene00009127
WBGene00006433	WBGene00015104	WBGene00010758	WBGene00022381		WBGene00010807		WBGene00012002	WBGene00013737	WBGene00022814	WBGene00006524	WBGene00001812	WBGene00003870	WBGene00009159
WBGene00006434	WBGene00015130	WBGene00010771	WBGene00022425		WBGene00010828		WBGene00012020	WBGene00013768	WBGene00022816	WBGene00006527	WBGene00001813	WBGene00003882	WBGene00009163
WBGene00006437	WBGene00015134	WBGene00010776	WBGene00022452		WBGene00010840		WBGene00012031	WBGene00013789	WBGene00022861	WBGene00006543	WBGene00001815	WBGene00003898	WBGene00009180
WBGene00006439	WBGene00015145	WBGene00010778	WBGene00022463		WBGene00010843		WBGene00012074	WBGene00013803	WBGene00023500	WBGene00006547	WBGene00001816	WBGene00003901	WBGene00009203
WBGene00006440	WBGene00015146	WBGene00010815	WBGene00022583		WBGene00010846		WBGene00012095	WBGene00013807	WBGene00023504	WBGene00006552	WBGene00001817	WBGene00003904	WBGene00009211
WBGene00006443	WBGene00015157	WBGene00010828	WBGene00022598		WBGene00010875		WBGene00012104	WBGene00013876	WBGene00043990	WBGene00006561	WBGene00001820	WBGene00003905	WBGene00009254
WBGene00006444	WBGene00015207	WBGene00010878	WBGene00022667		WBGene00010878		WBGene00012110	WBGene00013893	WBGene00044004	WBGene00006578	WBGene00001823	WBGene00003912	WBGene00009267
WBGene00006446	WBGene00015237	WBGene00010905	WBGene00022678		WBGene00010879		WBGene00012112	WBGene00013919	WBGene00044034	WBGene00006579	WBGene00001824	WBGene00003914	WBGene00009284
WBGene00006460	WBGene00015248	WBGene00010913	WBGene00022717		WBGene00010889		WBGene00012182	WBGene00013985	WBGene00044047	WBGene00006580	WBGene00001827	WBGene00003916	WBGene00009285
WBGene00006462	WBGene00015283	WBGene00010922	WBGene00022718		WBGene00010890		WBGene00012203	WBGene00014012	WBGene00044066	WBGene00006595	WBGene00001829	WBGene00003918	WBGene00009289
WBGene00006479	WBGene00015301	WBGene00010923	WBGene00022719		WBGene00010892		WBGene00012208	WBGene00014014	WBGene00044068	WBGene00006599	WBGene00001830	WBGene00003920	WBGene00009352
WBGene00006481	WBGene00015308	WBGene00010942	WBGene00022722		WBGene00010896		WBGene00012210	WBGene00014015	WBGene00044180	WBGene00006602	WBGene00001831	WBGene00003921	WBGene00009365
WBGene00006489	WBGene00015312	WBGene00010951	WBGene00022759		WBGene00010907		WBGene00012221	WBGene00014025	WBGene00044200	WBGene00006606	WBGene00001832	WBGene00003922	WBGene00009368
WBGene00006492	WBGene00015347	WBGene00011015	WBGene00022774		WBGene00010910		WBGene00012276	WBGene00014031	WBGene00044280	WBGene00006626	WBGene00001833	WBGene00003923	WBGene00009372
WBGene00006496	WBGene00015418	WBGene00011016	WBGene00022785		WBGene00010911		WBGene00012301	WBGene00014036	WBGene00044281	WBGene00006635	WBGene00001834	WBGene00003924	WBGene00009374
WBGene00006498	WBGene00015468	WBGene00011017	WBGene00022792		WBGene00010912		WBGene00012341	WBGene00014060	WBGene00044303	WBGene00006639	WBGene00001835	WBGene00003926	WBGene00009385
WBGene00006499	WBGene00015481	WBGene00011028	WBGene00022800		WBGene00010913		WBGene00012344	WBGene00014075	WBGene00044314	WBGene00006646	WBGene00001836	WBGene00003927	WBGene00009460
WBGene00006503	WBGene00015484	WBGene00011032	WBGene00022880		WBGene00010942		WBGene00012353	WBGene00014078	WBGene00044359	WBGene00006649	WBGene00001837	WBGene00003928	WBGene00009477
WBGene00006504	WBGene00015486	WBGene00011034	WBGene00022882		WBGene00010975		WBGene00012360	WBGene00014087	WBGene00044420	WBGene00006697	WBGene00001838	WBGene00003930	WBGene00009498
WBGene00006510	WBGene00015565	WBGene00011036	WBGene00044063		WBGene00010990		WBGene00012361	WBGene00014109	WBGene00044443	WBGene00006698	WBGene00001840	WBGene00003947	WBGene00009507
WBGene00006514	WBGene00015567	WBGene00011038	WBGene00044072		WBGene00011010		WBGene00012434	WBGene00014123	WBGene00044459	WBGene00006702	WBGene00001842	WBGene00003948	WBGene00009542
WBGene00006515	WBGene00015677	WBGene00011050	WBGene00044324		WBGene00011012		WBGene00012460	WBGene00014140	WBGene00044522	WBGene00006713	WBGene00001844	WBGene00003949	WBGene00009553
WBGene00006537	WBGene00015702	WBGene00011054	WBGene00044329		WBGene00011015		WBGene00012466	WBGene00014208	WBGene00044567	WBGene00006723	WBGene00001851	WBGene00003950	WBGene00009584
WBGene00006542	WBGene00015754	WBGene00011056	WBGene00045192		WBGene00011036		WBGene00012481	WBGene00014233	WBGene00044676	WBGene00006725	WBGene00001853	WBGene00003951	WBGene00009587
WBGene00006546	WBGene00015810	WBGene00011062	WBGene00045357		WBGene00011037		WBGene00012483	WBGene00014251	WBGene00044693	WBGene00006734	WBGene00001855	WBGene00003952	WBGene00009661
WBGene00006555	WBGene00015813	WBGene00011142	WBGene00077453		WBGene00011038		WBGene00012484	WBGene00014938	WBGene00044726	WBGene00006745	WBGene00001856	WBGene00003953	WBGene00009666
WBGene00006562	WBGene00015815	WBGene00011221	WBGene00195063		WBGene00011040		WBGene00012514	WBGene00015017	WBGene00044736	WBGene00006746	WBGene00001860	WBGene00003955	WBGene00009731
WBGene00006565	WBGene00015920	WBGene00011225			WBGene00011044		WBGene00012524	WBGene00015021	WBGene00044770	WBGene00006757	WBGene00001862	WBGene00003960	WBGene00009744
WBGene00006568	WBGene00015927	WBGene00011232			WBGene00011109		WBGene00012543	WBGene00015075	WBGene00044789	WBGene00006769	WBGene00001864	WBGene00003961	WBGene00009770
WBGene00006573	WBGene00016002	WBGene00011242			WBGene00011115		WBGene00012556	WBGene00015105	WBGene00044798	WBGene00006770	WBGene00001865	WBGene00003962	WBGene00009922
WBGene00006577	WBGene00016015	WBGene00011274			WBGene00011117		WBGene00012606	WBGene00015125	WBGene00044978	WBGene00006771	WBGene00001867	WBGene00003964	WBGene00009966
WBGene00006578	WBGene00016020	WBGene00011276			WBGene00011142		WBGene00012614	WBGene00015163	WBGene00045058	WBGene00006773	WBGene00001869	WBGene00003965	WBGene00009974
WBGene00006580	WBGene00016045	WBGene00011280			WBGene00011145		WBGene00012640	WBGene00015185	WBGene00045289	WBGene00006780	WBGene00001872	WBGene00003975	WBGene00009993
WBGene00006593	WBGene00016060	WBGene00011304			WBGene00011153		WBGene00012650	WBGene00015200	WBGene00045298	WBGene00006786	WBGene00001874	WBGene00003982	WBGene00009994
WBGene00006595	WBGene00016151	WBGene00011306			WBGene00011155		WBGene00012652	WBGene00015204	WBGene00045302	WBGene00006796	WBGene00001875	WBGene00003989	WBGene00009996
WBGene00006601	WBGene00016158	WBGene00011309			WBGene00011156		WBGene00012657	WBGene00015228	WBGene00045498	WBGene00006798	WBGene00001876	WBGene00003992	WBGene00010013
WBGene00006602	WBGene00016170	WBGene00011344			WBGene00011216		WBGene00012658	WBGene00015344	WBGene00077508	WBGene00006801	WBGene00001877	WBGene00003994	WBGene00010015
WBGene00006613	WBGene00016182	WBGene00011361			WBGene00011237		WBGene00012659	WBGene00015346	WBGene00077531	WBGene00006803	WBGene00001878	WBGene00004014	WBGene00010037
WBGene00006619	WBGene00016194	WBGene00011391			WBGene00011239		WBGene00012672	WBGene00015391	WBGene00077663	WBGene00006805	WBGene00001879	WBGene00004015	WBGene00010042
WBGene00006626	WBGene00016202	WBGene00011408			WBGene00011242		WBGene00012675	WBGene00015418	WBGene00086555	WBGene00006815	WBGene00001880	WBGene00004027	WBGene00010044
WBGene00006638	WBGene00016236	WBGene00011411			WBGene00011253		WBGene00012678	WBGene00015461	WBGene00086562	WBGene00006816	WBGene00001881	WBGene00004028	WBGene00010048
WBGene00006660	WBGene00016250	WBGene00011412			WBGene00011268		WBGene00012713	WBGene00015466	WBGene00164974	WBGene00006826	WBGene00001882	WBGene00004029	WBGene00010053
WBGene00006690	WBGene00016277	WBGene00011431			WBGene00011270		WBGene00012715	WBGene00015553	WBGene00185077	WBGene00006831	WBGene00001883	WBGene00004031	WBGene00010056
WBGene00006699	WBGene00016317	WBGene00011432			WBGene00011271		WBGene00012716	WBGene00015586	WBGene00185098	WBGene00006836	WBGene00001884	WBGene00004032	WBGene00010061
WBGene00006702	WBGene00016326	WBGene00011440			WBGene00011273		WBGene00012758	WBGene00015638	WBGene00189954	WBGene00006839	WBGene00001885	WBGene00004034	WBGene00010093
WBGene00006703	WBGene00016331	WBGene00011444			WBGene00011274		WBGene00012789	WBGene00015647	WBGene00194651	WBGene00006840	WBGene00001886	WBGene00004040	WBGene00010132
WBGene00006704	WBGene00016333	WBGene00011503			WBGene00011275		WBGene00012790	WBGene00015734	WBGene00194679	WBGene00006843	WBGene00001887	WBGene00004042	WBGene00010232
WBGene00006707	WBGene00016392	WBGene00011509			WBGene00011281		WBGene00012795	WBGene00015742	WBGene00194890	WBGene00006862	WBGene00001888	WBGene00004043	WBGene00010259
WBGene00006708	WBGene00016405	WBGene00011510			WBGene00011282		WBGene00012806	WBGene00015743	WBGene00195077	WBGene00006869	WBGene00001889	WBGene00004046	WBGene00010260
WBGene00006709	WBGene00016418	WBGene00011522			WBGene00011292		WBGene00012830	WBGene00015789	WBGene00195155	WBGene00006874	WBGene00001890	WBGene00004047	WBGene00010263
WBGene00006711	WBGene00016421	WBGene00011527			WBGene00011312		WBGene00012835	WBGene00015793	WBGene00206376	WBGene00006876	WBGene00001891	WBGene00004051	WBGene00010279
WBGene00006715	WBGene00016603	WBGene00011529			WBGene00011323		WBGene00012864	WBGene00015800	WBGene00206380	WBGene00006882	WBGene00001892	WBGene00004060	WBGene00010280
WBGene00006720	WBGene00016606	WBGene00011538			WBGene00011329		WBGene00012879	WBGene00015801	WBGene00206414	WBGene00006887	WBGene00001893	WBGene00004063	WBGene00010281
WBGene00006727	WBGene00016630	WBGene00011543			WBGene00011334		WBGene00012885	WBGene00015806	WBGene00206469	WBGene00006896	WBGene00001894	WBGene00004064	WBGene00010283
WBGene00006729	WBGene00016632	WBGene00011558			WBGene00011348		WBGene00012897	WBGene00015809	WBGene00206519	WBGene00006919	WBGene00001895	WBGene00004068	WBGene00010303
WBGene00006730	WBGene00016650	WBGene00011578			WBGene00011349		WBGene00012920	WBGene00015940	WBGene00219207	WBGene00006923	WBGene00001896	WBGene00004075	WBGene00010317
WBGene00006734	WBGene00016653	WBGene00011631			WBGene00011367		WBGene00012934	WBGene00015941	WBGene00219217	WBGene00006932	WBGene00001899	WBGene00004076	WBGene00010351
WBGene00006735	WBGene00016741	WBGene00011637			WBGene00011375		WBGene00012973	WBGene00015971	WBGene00219399	WBGene00006943	WBGene00001900	WBGene00004077	WBGene00010353
WBGene00006755	WBGene00016803	WBGene00011642			WBGene00011399		WBGene00012981	WBGene00016019	WBGene00219491	WBGene00006950	WBGene00001901	WBGene00004078	WBGene00010363
WBGene00006757	WBGene00016837	WBGene00011664			WBGene00011408		WBGene00012983	WBGene00016074	WBGene00235095	WBGene00006961	WBGene00001902	WBGene00004084	WBGene00010367
WBGene00006773	WBGene00016844	WBGene00011679			WBGene00011415		WBGene00012984	WBGene00016102	WBGene00235351	WBGene00006964	WBGene00001903	WBGene00004085	WBGene00010405
WBGene00006786	WBGene00016944	WBGene00011680			WBGene00011449		WBGene00012987	WBGene00016124		WBGene00006975	WBGene00001904	WBGene00004088	WBGene00010406
WBGene00006793	WBGene00016966	WBGene00011738			WBGene00011464		WBGene00012992	WBGene00016138		WBGene00006999	WBGene00001905	WBGene00004090	WBGene00010409
WBGene00006794	WBGene00016971	WBGene00011739			WBGene00011489		WBGene00012997	WBGene00016140		WBGene00007007	WBGene00001906	WBGene00004091	WBGene00010420
WBGene00006795	WBGene00016977	WBGene00011740			WBGene00011490		WBGene00013017	WBGene00016170		WBGene00007008	WBGene00001907	WBGene00004094	WBGene00010425
WBGene00006796	WBGene00016987	WBGene00011741			WBGene00011500		WBGene00013025	WBGene00016200		WBGene00007011	WBGene00001908	WBGene00004095	WBGene00010476
WBGene00006803	WBGene00016995	WBGene00011743			WBGene00011510		WBGene00013041	WBGene00016262		WBGene00007016	WBGene00001909	WBGene00004101	WBGene00010478
WBGene00006804	WBGene00017031	WBGene00011747			WBGene00011527		WBGene00013122	WBGene00016313		WBGene00007021	WBGene00001910	WBGene00004105	WBGene00010479
WBGene00006805	WBGene00017064	WBGene00011759			WBGene00011528		WBGene00013137	WBGene00016315		WBGene00007025	WBGene00001911	WBGene00004109	WBGene00010556
WBGene00006816	WBGene00017079	WBGene00011773			WBGene00011560		WBGene00013178	WBGene00016342		WBGene00007027	WBGene00001912	WBGene00004110	WBGene00010557
WBGene00006826	WBGene00017137	WBGene00011776			WBGene00011610		WBGene00013193	WBGene00016352		WBGene00007030	WBGene00001913	WBGene00004116	WBGene00010579
WBGene00006829	WBGene00017161	WBGene00011802			WBGene00011611		WBGene00013196	WBGene00016381		WBGene00007042	WBGene00001914	WBGene00004125	WBGene00010582
WBGene00006833	WBGene00017162	WBGene00011820			WBGene00011635		WBGene00013208	WBGene00016395		WBGene00007047	WBGene00001915	WBGene00004126	WBGene00010583
WBGene00006840	WBGene00017163	WBGene00011823			WBGene00011636		WBGene00013210	WBGene00016411		WBGene00007050	WBGene00001916	WBGene00004128	WBGene00010621
WBGene00006862	WBGene00017166	WBGene00011858			WBGene00011637		WBGene00013214	WBGene00016489		WBGene00007053	WBGene00001917	WBGene00004132	WBGene00010626
WBGene00006868	WBGene00017273	WBGene00011886			WBGene00011638		WBGene00013237	WBGene00016490		WBGene00007059	WBGene00001918	WBGene00004143	WBGene00010627
WBGene00006882	WBGene00017298	WBGene00011887			WBGene00011639		WBGene00013238	WBGene00016508		WBGene00007062	WBGene00001919	WBGene00004152	WBGene00010629
WBGene00006910	WBGene00017319	WBGene00011898			WBGene00011642		WBGene00013246	WBGene00016509		WBGene00007063	WBGene00001920	WBGene00004163	WBGene00010631
WBGene00006911	WBGene00017349	WBGene00011904			WBGene00011662		WBGene00013248	WBGene00016511		WBGene00007064	WBGene00001921	WBGene00004167	WBGene00010638
WBGene00006916	WBGene00017373	WBGene00011914			WBGene00011664		WBGene00013259	WBGene00016606		WBGene00007068	WBGene00001922	WBGene00004179	WBGene00010663
WBGene00006917	WBGene00017547	WBGene00011916			WBGene00011687		WBGene00013270	WBGene00016621		WBGene00007091	WBGene00001923	WBGene00004180	WBGene00010676
WBGene00006918	WBGene00017605	WBGene00011920			WBGene00011720		WBGene00013324	WBGene00016622		WBGene00007128	WBGene00001924	WBGene00004181	WBGene00010677
WBGene00006919	WBGene00017607	WBGene00011935			WBGene00011722		WBGene00013325	WBGene00016624		WBGene00007136	WBGene00001925	WBGene00004185	WBGene00010685
WBGene00006920	WBGene00017641	WBGene00011945			WBGene00011731		WBGene00013339	WBGene00016643		WBGene00007162	WBGene00001926	WBGene00004186	WBGene00010713
WBGene00006921	WBGene00017643	WBGene00011956			WBGene00011734		WBGene00013340	WBGene00016653		WBGene00007175	WBGene00001927	WBGene00004187	WBGene00010732
WBGene00006924	WBGene00017686	WBGene00011962			WBGene00011743		WBGene00013353	WBGene00016661		WBGene00007195	WBGene00001928	WBGene00004188	WBGene00010781
WBGene00006933	WBGene00017696	WBGene00011967			WBGene00011747		WBGene00013358	WBGene00016791		WBGene00007222	WBGene00001929	WBGene00004189	WBGene00010785
WBGene00006934	WBGene00017733	WBGene00011970			WBGene00011761		WBGene00013359	WBGene00016837		WBGene00007225	WBGene00001930	WBGene00004201	WBGene00010787
WBGene00006935	WBGene00017735	WBGene00011976			WBGene00011773		WBGene00013361	WBGene00016889		WBGene00007236	WBGene00001931	WBGene00004203	WBGene00010807
WBGene00006936	WBGene00017757	WBGene00012002			WBGene00011776		WBGene00013380	WBGene00016902		WBGene00007244	WBGene00001932	WBGene00004204	WBGene00010844
WBGene00006937	WBGene00017760	WBGene00012041			WBGene00011788		WBGene00013381	WBGene00016905		WBGene00007256	WBGene00001933	WBGene00004206	WBGene00010845
WBGene00006944	WBGene00017774	WBGene00012059			WBGene00011804		WBGene00013406	WBGene00016935		WBGene00007258	WBGene00001934	WBGene00004208	WBGene00010847
WBGene00006957	WBGene00017801	WBGene00012074			WBGene00011807		WBGene00013419	WBGene00016967		WBGene00007261	WBGene00001935	WBGene00004209	WBGene00010890
WBGene00006959	WBGene00017816	WBGene00012094			WBGene00011814		WBGene00013431	WBGene00016968		WBGene00007284	WBGene00001936	WBGene00004214	WBGene00010892
WBGene00006974	WBGene00017895	WBGene00012121			WBGene00011819		WBGene00013435	WBGene00016970		WBGene00007286	WBGene00001937	WBGene00004217	WBGene00010908
WBGene00006977	WBGene00017988	WBGene00012136			WBGene00011823		WBGene00013442	WBGene00016971		WBGene00007296	WBGene00001938	WBGene00004239	WBGene00010912
WBGene00006993	WBGene00017992	WBGene00012149			WBGene00011835		WBGene00013443	WBGene00016977		WBGene00007321	WBGene00001939	WBGene00004241	WBGene00010941
WBGene00006994	WBGene00017997	WBGene00012166			WBGene00011860		WBGene00013447	WBGene00017045		WBGene00007324	WBGene00001940	WBGene00004242	WBGene00010990
WBGene00006996	WBGene00018008	WBGene00012167			WBGene00011872		WBGene00013567	WBGene00017088		WBGene00007329	WBGene00001941	WBGene00004244	WBGene00011032
WBGene00007000	WBGene00018090	WBGene00012182			WBGene00011875		WBGene00013569	WBGene00017121		WBGene00007348	WBGene00001942	WBGene00004254	WBGene00011037
WBGene00007007	WBGene00018152	WBGene00012187			WBGene00011887		WBGene00013577	WBGene00017162		WBGene00007350	WBGene00001945	WBGene00004258	WBGene00011043
WBGene00007008	WBGene00018160	WBGene00012192			WBGene00011890		WBGene00013578	WBGene00017169		WBGene00007372	WBGene00001946	WBGene00004266	WBGene00011047
WBGene00007010	WBGene00018161	WBGene00012203			WBGene00011892		WBGene00013597	WBGene00017195		WBGene00007388	WBGene00001947	WBGene00004268	WBGene00011051
WBGene00007011	WBGene00018290	WBGene00012205			WBGene00011908		WBGene00013601	WBGene00017280		WBGene00007405	WBGene00001949	WBGene00004269	WBGene00011061
WBGene00007024	WBGene00018294	WBGene00012208			WBGene00011912		WBGene00013604	WBGene00017284		WBGene00007443	WBGene00001950	WBGene00004271	WBGene00011071
WBGene00007028	WBGene00018316	WBGene00012245			WBGene00011915		WBGene00013610	WBGene00017300		WBGene00007463	WBGene00001955	WBGene00004272	WBGene00011087
WBGene00007029	WBGene00018319	WBGene00012316			WBGene00011916		WBGene00013622	WBGene00017332		WBGene00007486	WBGene00001971	WBGene00004273	WBGene00011111
WBGene00007042	WBGene00018339	WBGene00012317			WBGene00011939		WBGene00013718	WBGene00017349		WBGene00007528	WBGene00001972	WBGene00004274	WBGene00011122
WBGene00007043	WBGene00018426	WBGene00012324			WBGene00011941		WBGene00013720	WBGene00017352		WBGene00007529	WBGene00001973	WBGene00004277	WBGene00011142
WBGene00007045	WBGene00018482	WBGene00012347			WBGene00011962		WBGene00013724	WBGene00017360		WBGene00007532	WBGene00001974	WBGene00004279	WBGene00011146
WBGene00007048	WBGene00018491	WBGene00012354			WBGene00011970		WBGene00013727	WBGene00017369		WBGene00007548	WBGene00001975	WBGene00004282	WBGene00011230
WBGene00007050	WBGene00018564	WBGene00012361			WBGene00011985		WBGene00013729	WBGene00017422		WBGene00007555	WBGene00001976	WBGene00004283	WBGene00011240
WBGene00007053	WBGene00018586	WBGene00012376			WBGene00011988		WBGene00013738	WBGene00017431		WBGene00007579	WBGene00001977	WBGene00004286	WBGene00011270
WBGene00007059	WBGene00018599	WBGene00012385			WBGene00011994		WBGene00013740	WBGene00017463		WBGene00007583	WBGene00001978	WBGene00004297	WBGene00011282
WBGene00007062	WBGene00018609	WBGene00012389			WBGene00012015		WBGene00013804	WBGene00017583		WBGene00007587	WBGene00001979	WBGene00004298	WBGene00011292
WBGene00007087	WBGene00018612	WBGene00012435			WBGene00012019		WBGene00013878	WBGene00017640		WBGene00007592	WBGene00001980	WBGene00004302	WBGene00011300
WBGene00007100	WBGene00018613	WBGene00012436			WBGene00012033		WBGene00013880	WBGene00017735		WBGene00007609	WBGene00001981	WBGene00004303	WBGene00011320
WBGene00007101	WBGene00018638	WBGene00012458			WBGene00012106		WBGene00013894	WBGene00017749		WBGene00007617	WBGene00001983	WBGene00004304	WBGene00011323
WBGene00007102	WBGene00018678	WBGene00012463			WBGene00012109		WBGene00013958	WBGene00017751		WBGene00007627	WBGene00001985	WBGene00004307	WBGene00011324
WBGene00007105	WBGene00018762	WBGene00012465			WBGene00012111		WBGene00013966	WBGene00017766		WBGene00007642	WBGene00001994	WBGene00004308	WBGene00011333
WBGene00007111	WBGene00018781	WBGene00012466			WBGene00012128		WBGene00013967	WBGene00017811		WBGene00007645	WBGene00001995	WBGene00004312	WBGene00011334
WBGene00007118	WBGene00018782	WBGene00012497			WBGene00012146		WBGene00013997	WBGene00017920		WBGene00007651	WBGene00001996	WBGene00004319	WBGene00011338
WBGene00007122	WBGene00018802	WBGene00012512			WBGene00012149		WBGene00014013	WBGene00017928		WBGene00007653	WBGene00001997	WBGene00004322	WBGene00011350
WBGene00007135	WBGene00018806	WBGene00012528			WBGene00012157		WBGene00014020	WBGene00018090		WBGene00007675	WBGene00001998	WBGene00004323	WBGene00011376
WBGene00007143	WBGene00018812	WBGene00012546			WBGene00012166		WBGene00014022	WBGene00018132		WBGene00007706	WBGene00001999	WBGene00004324	WBGene00011411
WBGene00007144	WBGene00018849	WBGene00012550			WBGene00012167		WBGene00014027	WBGene00018140		WBGene00007736	WBGene00002000	WBGene00004333	WBGene00011464
WBGene00007145	WBGene00018934	WBGene00012553			WBGene00012187		WBGene00014095	WBGene00018154		WBGene00007752	WBGene00002001	WBGene00004336	WBGene00011501
WBGene00007150	WBGene00018950	WBGene00012578			WBGene00012188		WBGene00014097	WBGene00018161		WBGene00007761	WBGene00002002	WBGene00004337	WBGene00011502
WBGene00007167	WBGene00018953	WBGene00012600			WBGene00012205		WBGene00014113	WBGene00018208		WBGene00007812	WBGene00002003	WBGene00004338	WBGene00011507
WBGene00007168	WBGene00018963	WBGene00012643			WBGene00012209		WBGene00014120	WBGene00018212		WBGene00007836	WBGene00002004	WBGene00004339	WBGene00011538
WBGene00007184	WBGene00018964	WBGene00012645			WBGene00012220		WBGene00014139	WBGene00018285		WBGene00007846	WBGene00002005	WBGene00004342	WBGene00011559
WBGene00007185	WBGene00018974	WBGene00012646			WBGene00012234		WBGene00014166	WBGene00018339		WBGene00007847	WBGene00002007	WBGene00004343	WBGene00011560
WBGene00007186	WBGene00018998	WBGene00012647			WBGene00012277		WBGene00014176	WBGene00018370		WBGene00007848	WBGene00002008	WBGene00004351	WBGene00011562
WBGene00007188	WBGene00019075	WBGene00012652			WBGene00012299		WBGene00014202	WBGene00018419		WBGene00007850	WBGene00002010	WBGene00004355	WBGene00011580
WBGene00007192	WBGene00019121	WBGene00012658			WBGene00012315		WBGene00014205	WBGene00018422		WBGene00007855	WBGene00002023	WBGene00004357	WBGene00011601
WBGene00007201	WBGene00019162	WBGene00012660			WBGene00012316		WBGene00014222	WBGene00018481		WBGene00007877	WBGene00002025	WBGene00004367	WBGene00011604
WBGene00007221	WBGene00019217	WBGene00012672			WBGene00012319		WBGene00014224	WBGene00018508		WBGene00007904	WBGene00002027	WBGene00004371	WBGene00011605
WBGene00007223	WBGene00019322	WBGene00012697			WBGene00012324		WBGene00014230	WBGene00018516		WBGene00007918	WBGene00002028	WBGene00004373	WBGene00011629
WBGene00007225	WBGene00019334	WBGene00012713			WBGene00012385		WBGene00014243	WBGene00018518		WBGene00007923	WBGene00002029	WBGene00004374	WBGene00011638
WBGene00007226	WBGene00019380	WBGene00012716			WBGene00012389		WBGene00014258	WBGene00018578		WBGene00007934	WBGene00002031	WBGene00004375	WBGene00011648
WBGene00007227	WBGene00019396	WBGene00012733			WBGene00012405		WBGene00015011	WBGene00018611		WBGene00007941	WBGene00002032	WBGene00004378	WBGene00011720
WBGene00007235	WBGene00019429	WBGene00012735			WBGene00012423		WBGene00015029	WBGene00018615		WBGene00007942	WBGene00002033	WBGene00004380	WBGene00011722
WBGene00007256	WBGene00019432	WBGene00012738			WBGene00012431		WBGene00015083	WBGene00018637		WBGene00007943	WBGene00002034	WBGene00004381	WBGene00011729
WBGene00007258	WBGene00019510	WBGene00012765			WBGene00012463		WBGene00015095	WBGene00018657		WBGene00007944	WBGene00002035	WBGene00004383	WBGene00011734
WBGene00007260	WBGene00019543	WBGene00012766			WBGene00012474		WBGene00015098	WBGene00018672		WBGene00007955	WBGene00002036	WBGene00004385	WBGene00011758
WBGene00007267	WBGene00019628	WBGene00012780			WBGene00012479		WBGene00015099	WBGene00018703		WBGene00007993	WBGene00002040	WBGene00004386	WBGene00011775
WBGene00007277	WBGene00019726	WBGene00012830			WBGene00012496		WBGene00015101	WBGene00018769		WBGene00007997	WBGene00002042	WBGene00004387	WBGene00011788
WBGene00007278	WBGene00019747	WBGene00012861			WBGene00012497		WBGene00015102	WBGene00018781		WBGene00008041	WBGene00002043	WBGene00004388	WBGene00011806
WBGene00007287	WBGene00019771	WBGene00012885			WBGene00012512		WBGene00015133	WBGene00018785		WBGene00008079	WBGene00002044	WBGene00004389	WBGene00011819
WBGene00007297	WBGene00019811	WBGene00012888			WBGene00012527		WBGene00015134	WBGene00018788		WBGene00008094	WBGene00002045	WBGene00004391	WBGene00011835
WBGene00007330	WBGene00019821	WBGene00012916			WBGene00012546		WBGene00015136	WBGene00018794		WBGene00008107	WBGene00002046	WBGene00004392	WBGene00011867
WBGene00007332	WBGene00019831	WBGene00012932			WBGene00012550		WBGene00015146	WBGene00018802		WBGene00008110	WBGene00002047	WBGene00004403	WBGene00011884
WBGene00007333	WBGene00019833	WBGene00012935			WBGene00012551		WBGene00015150	WBGene00018831		WBGene00008121	WBGene00002059	WBGene00004404	WBGene00011885
WBGene00007352	WBGene00019888	WBGene00012961			WBGene00012558		WBGene00015161	WBGene00018848		WBGene00008151	WBGene00002060	WBGene00004408	WBGene00011912
WBGene00007355	WBGene00019890	WBGene00012964			WBGene00012559		WBGene00015183	WBGene00018866		WBGene00008157	WBGene00002061	WBGene00004409	WBGene00011940
WBGene00007385	WBGene00019943	WBGene00012977			WBGene00012560		WBGene00015189	WBGene00018890		WBGene00008195	WBGene00002062	WBGene00004411	WBGene00011944
WBGene00007390	WBGene00019953	WBGene00012987			WBGene00012562		WBGene00015245	WBGene00018891		WBGene00008198	WBGene00002063	WBGene00004412	WBGene00011945
WBGene00007400	WBGene00019983	WBGene00012988			WBGene00012564		WBGene00015266	WBGene00018893		WBGene00008204	WBGene00002064	WBGene00004414	WBGene00011959
WBGene00007412	WBGene00020031	WBGene00013000			WBGene00012565		WBGene00015267	WBGene00018898		WBGene00008222	WBGene00002065	WBGene00004416	WBGene00011980
WBGene00007413	WBGene00020035	WBGene00013001			WBGene00012600		WBGene00015273	WBGene00018934		WBGene00008262	WBGene00002066	WBGene00004417	WBGene00011986
WBGene00007433	WBGene00020068	WBGene00013004			WBGene00012646		WBGene00015282	WBGene00018967		WBGene00008283	WBGene00002068	WBGene00004418	WBGene00011988
WBGene00007435	WBGene00020091	WBGene00013006			WBGene00012666		WBGene00015297	WBGene00018989		WBGene00008334	WBGene00002070	WBGene00004419	WBGene00011994
WBGene00007443	WBGene00020092	WBGene00013016			WBGene00012673		WBGene00015299	WBGene00018997		WBGene00008362	WBGene00002071	WBGene00004420	WBGene00012030
WBGene00007449	WBGene00020097	WBGene00013082			WBGene00012695		WBGene00015301	WBGene00018998		WBGene00008384	WBGene00002072	WBGene00004421	WBGene00012059
WBGene00007463	WBGene00020102	WBGene00013096			WBGene00012697		WBGene00015312	WBGene00019006		WBGene00008386	WBGene00002073	WBGene00004422	WBGene00012097
WBGene00007476	WBGene00020103	WBGene00013129			WBGene00012700		WBGene00015313	WBGene00019078		WBGene00008397	WBGene00002074	WBGene00004425	WBGene00012105
WBGene00007488	WBGene00020110	WBGene00013131			WBGene00012702		WBGene00015326	WBGene00019124		WBGene00008424	WBGene00002075	WBGene00004426	WBGene00012109
WBGene00007500	WBGene00020111	WBGene00013140			WBGene00012718		WBGene00015404	WBGene00019125		WBGene00008426	WBGene00002076	WBGene00004430	WBGene00012111
WBGene00007513	WBGene00020185	WBGene00013176			WBGene00012719		WBGene00015413	WBGene00019126		WBGene00008447	WBGene00002077	WBGene00004432	WBGene00012148
WBGene00007523	WBGene00020263	WBGene00013177			WBGene00012732		WBGene00015425	WBGene00019129		WBGene00008476	WBGene00002078	WBGene00004435	WBGene00012156
WBGene00007534	WBGene00020269	WBGene00013210			WBGene00012740		WBGene00015462	WBGene00019143		WBGene00008538	WBGene00002079	WBGene00004436	WBGene00012188
WBGene00007561	WBGene00020284	WBGene00013217			WBGene00012762		WBGene00015463	WBGene00019158		WBGene00008546	WBGene00002080	WBGene00004437	WBGene00012192
WBGene00007564	WBGene00020300	WBGene00013237			WBGene00012765		WBGene00015504	WBGene00019219		WBGene00008549	WBGene00002081	WBGene00004439	WBGene00012205
WBGene00007573	WBGene00020375	WBGene00013253			WBGene00012768		WBGene00015505	WBGene00019221		WBGene00008555	WBGene00002083	WBGene00004440	WBGene00012209
WBGene00007574	WBGene00020391	WBGene00013256			WBGene00012780		WBGene00015512	WBGene00019240		WBGene00008563	WBGene00002117	WBGene00004441	WBGene00012243
WBGene00007579	WBGene00020442	WBGene00013265			WBGene00012802		WBGene00015538	WBGene00019241		WBGene00008571	WBGene00002124	WBGene00004442	WBGene00012245
WBGene00007580	WBGene00020462	WBGene00013306			WBGene00012845		WBGene00015540	WBGene00019276		WBGene00008578	WBGene00002125	WBGene00004444	WBGene00012276
WBGene00007587	WBGene00020481	WBGene00013308			WBGene00012867		WBGene00015557	WBGene00019380		WBGene00008585	WBGene00002127	WBGene00004446	WBGene00012341
WBGene00007588	WBGene00020496	WBGene00013324			WBGene00012919		WBGene00015565	WBGene00019427		WBGene00008586	WBGene00002129	WBGene00004447	WBGene00012342
WBGene00007592	WBGene00020549	WBGene00013349			WBGene00012927		WBGene00015577	WBGene00019467		WBGene00008601	WBGene00002132	WBGene00004448	WBGene00012359
WBGene00007616	WBGene00020558	WBGene00013354			WBGene00012932		WBGene00015579	WBGene00019554		WBGene00008622	WBGene00002133	WBGene00004449	WBGene00012360
WBGene00007617	WBGene00020601	WBGene00013358			WBGene00012935		WBGene00015590	WBGene00019604		WBGene00008646	WBGene00002134	WBGene00004451	WBGene00012386
WBGene00007621	WBGene00020652	WBGene00013360			WBGene00012950		WBGene00015591	WBGene00019651		WBGene00008666	WBGene00002135	WBGene00004456	WBGene00012393
WBGene00007622	WBGene00020679	WBGene00013371			WBGene00012964		WBGene00015642	WBGene00019656		WBGene00008667	WBGene00002136	WBGene00004458	WBGene00012395
WBGene00007630	WBGene00020684	WBGene00013381			WBGene00012977		WBGene00015662	WBGene00019678		WBGene00008690	WBGene00002143	WBGene00004459	WBGene00012471
WBGene00007637	WBGene00020696	WBGene00013419			WBGene00013014		WBGene00015677	WBGene00019731		WBGene00008691	WBGene00002144	WBGene00004460	WBGene00012472
WBGene00007643	WBGene00020716	WBGene00013438			WBGene00013015		WBGene00015691	WBGene00019733		WBGene00008694	WBGene00002147	WBGene00004461	WBGene00012474
WBGene00007645	WBGene00020721	WBGene00013442			WBGene00013018		WBGene00015693	WBGene00019746		WBGene00008710	WBGene00002148	WBGene00004462	WBGene00012481
WBGene00007646	WBGene00020742	WBGene00013465			WBGene00013019		WBGene00015698	WBGene00019766		WBGene00008744	WBGene00002151	WBGene00004463	WBGene00012484
WBGene00007651	WBGene00020763	WBGene00013482			WBGene00013024		WBGene00015747	WBGene00019769		WBGene00008745	WBGene00002152	WBGene00004464	WBGene00012496
WBGene00007666	WBGene00020831	WBGene00013522			WBGene00013026		WBGene00015766	WBGene00019771		WBGene00008766	WBGene00002153	WBGene00004465	WBGene00012522
WBGene00007686	WBGene00020868	WBGene00013529			WBGene00013030		WBGene00015769	WBGene00019787		WBGene00008768	WBGene00002162	WBGene00004466	WBGene00012524
WBGene00007696	WBGene00020948	WBGene00013538			WBGene00013075		WBGene00015778	WBGene00019831		WBGene00008784	WBGene00002169	WBGene00004467	WBGene00012527
WBGene00007703	WBGene00020968	WBGene00013595			WBGene00013093		WBGene00015807	WBGene00019877		WBGene00008805	WBGene00002175	WBGene00004468	WBGene00012543
WBGene00007709	WBGene00021004	WBGene00013668			WBGene00013123		WBGene00015815	WBGene00019881		WBGene00008819	WBGene00002176	WBGene00004469	WBGene00012551
WBGene00007710	WBGene00021009	WBGene00013686			WBGene00013127		WBGene00015816	WBGene00019898		WBGene00008838	WBGene00002180	WBGene00004470	WBGene00012562
WBGene00007711	WBGene00021022	WBGene00013687			WBGene00013132		WBGene00015819	WBGene00019907		WBGene00008880	WBGene00002181	WBGene00004471	WBGene00012576
WBGene00007712	WBGene00021035	WBGene00013691			WBGene00013176		WBGene00015842	WBGene00019937		WBGene00008901	WBGene00002183	WBGene00004472	WBGene00012578
WBGene00007732	WBGene00021051	WBGene00013718			WBGene00013212		WBGene00015843	WBGene00019947		WBGene00008904	WBGene00002185	WBGene00004474	WBGene00012650
WBGene00007736	WBGene00021058	WBGene00013724			WBGene00013218		WBGene00015850	WBGene00019987		WBGene00008913	WBGene00002187	WBGene00004478	WBGene00012651
WBGene00007756	WBGene00021088	WBGene00013732			WBGene00013235		WBGene00015852	WBGene00020028		WBGene00008915	WBGene00002190	WBGene00004479	WBGene00012676
WBGene00007772	WBGene00021093	WBGene00013733			WBGene00013239		WBGene00015885	WBGene00020037		WBGene00008924	WBGene00002191	WBGene00004480	WBGene00012692
WBGene00007773	WBGene00021097	WBGene00013734			WBGene00013243		WBGene00015912	WBGene00020038		WBGene00008930	WBGene00002192	WBGene00004483	WBGene00012714
WBGene00007780	WBGene00021155	WBGene00013735			WBGene00013247		WBGene00015915	WBGene00020092		WBGene00008939	WBGene00002196	WBGene00004484	WBGene00012715
WBGene00007786	WBGene00021187	WBGene00013740			WBGene00013250		WBGene00015955	WBGene00020099		WBGene00008940	WBGene00002198	WBGene00004485	WBGene00012730
WBGene00007797	WBGene00021189	WBGene00013794			WBGene00013252		WBGene00015975	WBGene00020102		WBGene00008951	WBGene00002201	WBGene00004486	WBGene00012756
WBGene00007824	WBGene00021200	WBGene00013797			WBGene00013256		WBGene00015976	WBGene00020109		WBGene00008971	WBGene00002202	WBGene00004488	WBGene00012762
WBGene00007836	WBGene00021206	WBGene00013804			WBGene00013261		WBGene00016014	WBGene00020111		WBGene00008973	WBGene00002203	WBGene00004493	WBGene00012767
WBGene00007847	WBGene00021248	WBGene00013876			WBGene00013265		WBGene00016045	WBGene00020166		WBGene00008986	WBGene00002207	WBGene00004494	WBGene00012768
WBGene00007860	WBGene00021270	WBGene00013892			WBGene00013268		WBGene00016055	WBGene00020171		WBGene00008990	WBGene00002210	WBGene00004495	WBGene00012769
WBGene00007880	WBGene00021292	WBGene00013898			WBGene00013269		WBGene00016057	WBGene00020172		WBGene00008999	WBGene00002213	WBGene00004501	WBGene00012802
WBGene00007912	WBGene00021334	WBGene00013934			WBGene00013308		WBGene00016068	WBGene00020197		WBGene00009009	WBGene00002214	WBGene00004502	WBGene00012828
WBGene00007922	WBGene00021351	WBGene00013967			WBGene00013323		WBGene00016129	WBGene00020209		WBGene00009027	WBGene00002215	WBGene00004503	WBGene00012845
WBGene00007927	WBGene00021363	WBGene00014004			WBGene00013348		WBGene00016142	WBGene00020214		WBGene00009049	WBGene00002216	WBGene00004504	WBGene00012868
WBGene00007956	WBGene00021366	WBGene00014014			WBGene00013349		WBGene00016144	WBGene00020235		WBGene00009067	WBGene00002218	WBGene00004505	WBGene00012887
WBGene00007965	WBGene00021420	WBGene00014016			WBGene00013373		WBGene00016162	WBGene00020251		WBGene00009069	WBGene00002219	WBGene00004506	WBGene00012894
WBGene00007969	WBGene00021456	WBGene00014017			WBGene00013405		WBGene00016163	WBGene00020274		WBGene00009081	WBGene00002220	WBGene00004508	WBGene00012896
WBGene00007971	WBGene00021474	WBGene00014020			WBGene00013432		WBGene00016169	WBGene00020284		WBGene00009088	WBGene00002223	WBGene00004510	WBGene00012897
WBGene00007978	WBGene00021486	WBGene00014030			WBGene00013433		WBGene00016178	WBGene00020295		WBGene00009103	WBGene00002225	WBGene00004679	WBGene00012928
WBGene00007991	WBGene00021506	WBGene00014031			WBGene00013441		WBGene00016182	WBGene00020298		WBGene00009116	WBGene00002226	WBGene00004684	WBGene00012936
WBGene00008052	WBGene00021522	WBGene00014054			WBGene00013445		WBGene00016236	WBGene00020321		WBGene00009156	WBGene00002228	WBGene00004698	WBGene00012964
WBGene00008053	WBGene00021539	WBGene00014086			WBGene00013446		WBGene00016249	WBGene00020348		WBGene00009161	WBGene00002229	WBGene00004699	WBGene00012972
WBGene00008080	WBGene00021562	WBGene00014098			WBGene00013461		WBGene00016250	WBGene00020389		WBGene00009162	WBGene00002230	WBGene00004702	WBGene00012973
WBGene00008081	WBGene00021638	WBGene00014112			WBGene00013482		WBGene00016261	WBGene00020392		WBGene00009165	WBGene00002231	WBGene00004703	WBGene00012978
WBGene00008082	WBGene00021681	WBGene00014114			WBGene00013529		WBGene00016277	WBGene00020443		WBGene00009180	WBGene00002232	WBGene00004704	WBGene00012982
WBGene00008085	WBGene00021733	WBGene00014115			WBGene00013532		WBGene00016291	WBGene00020464		WBGene00009212	WBGene00002238	WBGene00004705	WBGene00012999
WBGene00008131	WBGene00021784	WBGene00014119			WBGene00013538		WBGene00016311	WBGene00020486		WBGene00009218	WBGene00002239	WBGene00004706	WBGene00013019
WBGene00008140	WBGene00021810	WBGene00014144			WBGene00013551		WBGene00016318	WBGene00020507		WBGene00009219	WBGene00002240	WBGene00004721	WBGene00013021
WBGene00008147	WBGene00021832	WBGene00014202			WBGene00013576		WBGene00016333	WBGene00020511		WBGene00009233	WBGene00002241	WBGene00004723	WBGene00013038
WBGene00008149	WBGene00021857	WBGene00014215			WBGene00013590		WBGene00016353	WBGene00020557		WBGene00009234	WBGene00002244	WBGene00004726	WBGene00013075
WBGene00008166	WBGene00021868	WBGene00014222			WBGene00013596		WBGene00016374	WBGene00020596		WBGene00009260	WBGene00002245	WBGene00004736	WBGene00013094
WBGene00008169	WBGene00021906	WBGene00014228			WBGene00013658		WBGene00016378	WBGene00020706		WBGene00009266	WBGene00002247	WBGene00004737	WBGene00013095
WBGene00008170	WBGene00021934	WBGene00014230			WBGene00013669		WBGene00016390	WBGene00020763		WBGene00009299	WBGene00002249	WBGene00004738	WBGene00013096
WBGene00008183	WBGene00022034	WBGene00014258			WBGene00013671		WBGene00016392	WBGene00020852		WBGene00009306	WBGene00002250	WBGene00004743	WBGene00013106
WBGene00008206	WBGene00022037	WBGene00015009			WBGene00013674		WBGene00016402	WBGene00020894		WBGene00009314	WBGene00002251	WBGene00004744	WBGene00013143
WBGene00008207	WBGene00022048	WBGene00015011			WBGene00013689		WBGene00016412	WBGene00020901		WBGene00009334	WBGene00002253	WBGene00004749	WBGene00013150
WBGene00008210	WBGene00022089	WBGene00015035			WBGene00013691		WBGene00016418	WBGene00020915		WBGene00009337	WBGene00002256	WBGene00004752	WBGene00013156
WBGene00008218	WBGene00022119	WBGene00015057			WBGene00013697		WBGene00016439	WBGene00020932		WBGene00009354	WBGene00002261	WBGene00004753	WBGene00013167
WBGene00008219	WBGene00022121	WBGene00015063			WBGene00013719		WBGene00016442	WBGene00020935		WBGene00009361	WBGene00002262	WBGene00004755	WBGene00013168
WBGene00008262	WBGene00022127	WBGene00015095			WBGene00013726		WBGene00016443	WBGene00020953		WBGene00009367	WBGene00002263	WBGene00004756	WBGene00013177
WBGene00008274	WBGene00022235	WBGene00015126			WBGene00013728		WBGene00016446	WBGene00020968		WBGene00009370	WBGene00002264	WBGene00004759	WBGene00013188
WBGene00008281	WBGene00022257	WBGene00015133			WBGene00013739		WBGene00016485	WBGene00021012		WBGene00009380	WBGene00002267	WBGene00004765	WBGene00013189
WBGene00008330	WBGene00022296	WBGene00015138			WBGene00013766		WBGene00016486	WBGene00021026		WBGene00009427	WBGene00002275	WBGene00004766	WBGene00013201
WBGene00008338	WBGene00022301	WBGene00015150			WBGene00013792		WBGene00016507	WBGene00021049		WBGene00009452	WBGene00002276	WBGene00004767	WBGene00013209
WBGene00008344	WBGene00022381	WBGene00015171			WBGene00013857		WBGene00016589	WBGene00021074		WBGene00009453	WBGene00002295	WBGene00004768	WBGene00013219
WBGene00008345	WBGene00022425	WBGene00015181			WBGene00013862		WBGene00016590	WBGene00021109		WBGene00009454	WBGene00002297	WBGene00004774	WBGene00013223
WBGene00008363	WBGene00022452	WBGene00015187			WBGene00013877		WBGene00016592	WBGene00021112		WBGene00009468	WBGene00002324	WBGene00004775	WBGene00013260
WBGene00008385	WBGene00022463	WBGene00015189			WBGene00013881		WBGene00016610	WBGene00021133		WBGene00009477	WBGene00002335	WBGene00004781	WBGene00013267
WBGene00008400	WBGene00022583	WBGene00015194			WBGene00013924		WBGene00016623	WBGene00021155		WBGene00009483	WBGene00002344	WBGene00004782	WBGene00013270
WBGene00008410	WBGene00022598	WBGene00015205			WBGene00013925		WBGene00016630	WBGene00021209		WBGene00009531	WBGene00002363	WBGene00004783	WBGene00013311
WBGene00008412	WBGene00022599	WBGene00015235			WBGene00013994		WBGene00016652	WBGene00021237		WBGene00009534	WBGene00002368	WBGene00004800	WBGene00013343
WBGene00008413	WBGene00022667	WBGene00015245			WBGene00013998		WBGene00016676	WBGene00021239		WBGene00009542	WBGene00002583	WBGene00004804	WBGene00013350
WBGene00008414	WBGene00022678	WBGene00015285			WBGene00014011		WBGene00016739	WBGene00021246		WBGene00009587	WBGene00002632	WBGene00004806	WBGene00013355
WBGene00008431	WBGene00022717	WBGene00015296			WBGene00014016		WBGene00016740	WBGene00021247		WBGene00009632	WBGene00002637	WBGene00004807	WBGene00013380
WBGene00008440	WBGene00022718	WBGene00015327			WBGene00014019		WBGene00016764	WBGene00021276		WBGene00009646	WBGene00002694	WBGene00004808	WBGene00013434
WBGene00008456	WBGene00022719	WBGene00015329			WBGene00014030		WBGene00016793	WBGene00021281		WBGene00009660	WBGene00002696	WBGene00004824	WBGene00013436
WBGene00008457	WBGene00022722	WBGene00015346			WBGene00014034		WBGene00016799	WBGene00021282		WBGene00009671	WBGene00002717	WBGene00004873	WBGene00013441
WBGene00008458	WBGene00022759	WBGene00015360			WBGene00014054		WBGene00016812	WBGene00021319		WBGene00009674	WBGene00002783	WBGene00004874	WBGene00013443
WBGene00008459	WBGene00022765	WBGene00015391			WBGene00014058		WBGene00016822	WBGene00021324		WBGene00009676	WBGene00002845	WBGene00004880	WBGene00013445
WBGene00008464	WBGene00022774	WBGene00015413			WBGene00014066		WBGene00016823	WBGene00021329		WBGene00009688	WBGene00002850	WBGene00004881	WBGene00013460
WBGene00008480	WBGene00022785	WBGene00015450			WBGene00014096		WBGene00016844	WBGene00021340		WBGene00009717	WBGene00002855	WBGene00004882	WBGene00013532
WBGene00008502	WBGene00022792	WBGene00015460			WBGene00014114		WBGene00016849	WBGene00021346		WBGene00009729	WBGene00002879	WBGene00004883	WBGene00013549
WBGene00008505	WBGene00022800	WBGene00015461			WBGene00014115		WBGene00016872	WBGene00021353		WBGene00009793	WBGene00002889	WBGene00004885	WBGene00013557
WBGene00008506	WBGene00022831	WBGene00015477			WBGene00014117		WBGene00016947	WBGene00021363		WBGene00009812	WBGene00002891	WBGene00004888	WBGene00013558
WBGene00008514	WBGene00022880	WBGene00015507			WBGene00014119		WBGene00016955	WBGene00021377		WBGene00009820	WBGene00002957	WBGene00004891	WBGene00013580
WBGene00008528	WBGene00022882	WBGene00015509			WBGene00014124		WBGene00016960	WBGene00021387		WBGene00009823	WBGene00002979	WBGene00004895	WBGene00013591
WBGene00008530	WBGene00044063	WBGene00015512			WBGene00014163		WBGene00016987	WBGene00021401		WBGene00009825	WBGene00002980	WBGene00004896	WBGene00013606
WBGene00008532	WBGene00044072	WBGene00015513			WBGene00014172		WBGene00016989	WBGene00021411		WBGene00009834	WBGene00002981	WBGene00004897	WBGene00013610
WBGene00008533	WBGene00044077	WBGene00015538			WBGene00014203		WBGene00016993	WBGene00021421		WBGene00009851	WBGene00002982	WBGene00004900	WBGene00013670
WBGene00008546	WBGene00044324	WBGene00015540			WBGene00014209		WBGene00016995	WBGene00021423		WBGene00009862	WBGene00002985	WBGene00004901	WBGene00013674
WBGene00008549	WBGene00044329	WBGene00015541			WBGene00014228		WBGene00017003	WBGene00021444		WBGene00009880	WBGene00002986	WBGene00004904	WBGene00013677
WBGene00008561	WBGene00045192	WBGene00015624			WBGene00014234		WBGene00017015	WBGene00021474		WBGene00009899	WBGene00002991	WBGene00004909	WBGene00013679
WBGene00008576	WBGene00045357	WBGene00015658			WBGene00014250		WBGene00017031	WBGene00021493		WBGene00009915	WBGene00002992	WBGene00004914	WBGene00013688
WBGene00008580	WBGene00045419	WBGene00015678			WBGene00015008		WBGene00017038	WBGene00021514		WBGene00009926	WBGene00002994	WBGene00004915	WBGene00013689
WBGene00008606	WBGene00077453	WBGene00015687			WBGene00015009		WBGene00017062	WBGene00021536		WBGene00009939	WBGene00002996	WBGene00004916	WBGene00013703
WBGene00008641	WBGene00195063	WBGene00015691			WBGene00015023		WBGene00017070	WBGene00021563		WBGene00009945	WBGene00002997	WBGene00004917	WBGene00013725
WBGene00008666		WBGene00015697			WBGene00015073		WBGene00017078	WBGene00021595		WBGene00009951	WBGene00002998	WBGene00004918	WBGene00013727
WBGene00008670		WBGene00015703			WBGene00015074		WBGene00017084	WBGene00021636		WBGene00009953	WBGene00002999	WBGene00004919	WBGene00013729
WBGene00008682		WBGene00015744			WBGene00015104		WBGene00017141	WBGene00021638		WBGene00009973	WBGene00003001	WBGene00004920	WBGene00013792
WBGene00008684		WBGene00015745			WBGene00015126		WBGene00017142	WBGene00021681		WBGene00009976	WBGene00003002	WBGene00004930	WBGene00013808
WBGene00008686		WBGene00015746			WBGene00015128		WBGene00017159	WBGene00021691		WBGene00009977	WBGene00003006	WBGene00004945	WBGene00013877
WBGene00008688		WBGene00015755			WBGene00015143		WBGene00017160	WBGene00021697		WBGene00010006	WBGene00003009	WBGene00004946	WBGene00013924
WBGene00008720		WBGene00015778			WBGene00015145		WBGene00017161	WBGene00021715		WBGene00010011	WBGene00003010	WBGene00004947	WBGene00013983
WBGene00008722		WBGene00015800			WBGene00015147		WBGene00017164	WBGene00021738		WBGene00010115	WBGene00003011	WBGene00004952	WBGene00013994
WBGene00008747		WBGene00015801			WBGene00015156		WBGene00017177	WBGene00021756		WBGene00010120	WBGene00003012	WBGene00004953	WBGene00014012
WBGene00008774		WBGene00015866			WBGene00015160		WBGene00017181	WBGene00021784		WBGene00010139	WBGene00003014	WBGene00004955	WBGene00014015
WBGene00008775		WBGene00015899			WBGene00015162		WBGene00017219	WBGene00021840		WBGene00010142	WBGene00003019	WBGene00004958	WBGene00014018
WBGene00008780		WBGene00015938			WBGene00015164		WBGene00017239	WBGene00021845		WBGene00010149	WBGene00003020	WBGene00004959	WBGene00014023
WBGene00008789		WBGene00015941			WBGene00015180		WBGene00017261	WBGene00021867		WBGene00010158	WBGene00003021	WBGene00004962	WBGene00014036
WBGene00008805		WBGene00015966			WBGene00015184		WBGene00017263	WBGene00021882		WBGene00010174	WBGene00003022	WBGene00004964	WBGene00014066
WBGene00008806		WBGene00015971			WBGene00015188		WBGene00017283	WBGene00021884		WBGene00010177	WBGene00003024	WBGene00004965	WBGene00014075
WBGene00008822		WBGene00015972			WBGene00015203		WBGene00017293	WBGene00021890		WBGene00010199	WBGene00003025	WBGene00004975	WBGene00014095
WBGene00008825		WBGene00015974			WBGene00015205		WBGene00017319	WBGene00021899		WBGene00010212	WBGene00003026	WBGene00004978	WBGene00014113
WBGene00008860		WBGene00015976			WBGene00015233		WBGene00017321	WBGene00021902		WBGene00010221	WBGene00003030	WBGene00004980	WBGene00014114
WBGene00008877		WBGene00015978			WBGene00015235		WBGene00017348	WBGene00021905		WBGene00010234	WBGene00003034	WBGene00004981	WBGene00014123
WBGene00008882		WBGene00016038			WBGene00015238		WBGene00017358	WBGene00021925		WBGene00010260	WBGene00003035	WBGene00004984	WBGene00014124
WBGene00008918		WBGene00016055			WBGene00015248		WBGene00017397	WBGene00021973		WBGene00010262	WBGene00003036	WBGene00004985	WBGene00014151
WBGene00008920		WBGene00016057			WBGene00015249		WBGene00017407	WBGene00022021		WBGene00010266	WBGene00003037	WBGene00005006	WBGene00014165
WBGene00008925		WBGene00016088			WBGene00015251		WBGene00017450	WBGene00022027		WBGene00010269	WBGene00003038	WBGene00005007	WBGene00014176
WBGene00008940		WBGene00016116			WBGene00015270		WBGene00017452	WBGene00022029		WBGene00010272	WBGene00003040	WBGene00005009	WBGene00014205
WBGene00008974		WBGene00016138			WBGene00015283		WBGene00017459	WBGene00022042		WBGene00010288	WBGene00003041	WBGene00005010	WBGene00014208
WBGene00008976		WBGene00016139			WBGene00015291		WBGene00017460	WBGene00022044		WBGene00010306	WBGene00003043	WBGene00005011	WBGene00014209
WBGene00009002		WBGene00016156			WBGene00015307		WBGene00017461	WBGene00022067		WBGene00010317	WBGene00003044	WBGene00005013	WBGene00014218
WBGene00009006		WBGene00016188			WBGene00015308		WBGene00017480	WBGene00022099		WBGene00010337	WBGene00003045	WBGene00005014	WBGene00014243
WBGene00009011		WBGene00016226			WBGene00015327		WBGene00017532	WBGene00022114		WBGene00010338	WBGene00003046	WBGene00005015	WBGene00015007
WBGene00009012		WBGene00016244			WBGene00015329		WBGene00017547	WBGene00022118		WBGene00010362	WBGene00003047	WBGene00005019	WBGene00015017
WBGene00009013		WBGene00016245			WBGene00015349		WBGene00017587	WBGene00022122		WBGene00010369	WBGene00003048	WBGene00005020	WBGene00015021
WBGene00009027		WBGene00016258			WBGene00015353		WBGene00017607	WBGene00022152		WBGene00010370	WBGene00003052	WBGene00005021	WBGene00015083
WBGene00009050		WBGene00016261			WBGene00015437		WBGene00017674	WBGene00022153		WBGene00010396	WBGene00003053	WBGene00005022	WBGene00015091
WBGene00009051		WBGene00016303			WBGene00015450		WBGene00017696	WBGene00022158		WBGene00010433	WBGene00003056	WBGene00005023	WBGene00015095
WBGene00009064		WBGene00016311			WBGene00015454		WBGene00017708	WBGene00022166		WBGene00010444	WBGene00003059	WBGene00005024	WBGene00015098
WBGene00009082		WBGene00016316			WBGene00015468		WBGene00017712	WBGene00022182		WBGene00010451	WBGene00003060	WBGene00005025	WBGene00015102
WBGene00009084		WBGene00016318			WBGene00015470		WBGene00017714	WBGene00022201		WBGene00010479	WBGene00003061	WBGene00005077	WBGene00015104
WBGene00009098		WBGene00016323			WBGene00015481		WBGene00017733	WBGene00022215		WBGene00010484	WBGene00003062	WBGene00005153	WBGene00015143
WBGene00009119		WBGene00016353			WBGene00015487		WBGene00017734	WBGene00022251		WBGene00010485	WBGene00003063	WBGene00005648	WBGene00015147
WBGene00009124		WBGene00016375			WBGene00015499		WBGene00017767	WBGene00022259		WBGene00010491	WBGene00003064	WBGene00005662	WBGene00015173
WBGene00009128		WBGene00016380			WBGene00015508		WBGene00017770	WBGene00022306		WBGene00010495	WBGene00003065	WBGene00005663	WBGene00015176
WBGene00009132		WBGene00016381			WBGene00015509		WBGene00017777	WBGene00022309		WBGene00010519	WBGene00003066	WBGene00006039	WBGene00015207
WBGene00009138		WBGene00016387			WBGene00015513		WBGene00017799	WBGene00022358		WBGene00010550	WBGene00003068	WBGene00006056	WBGene00015249
WBGene00009159		WBGene00016390			WBGene00015524		WBGene00017801	WBGene00022365		WBGene00010553	WBGene00003071	WBGene00006058	WBGene00015283
WBGene00009163		WBGene00016391			WBGene00015554		WBGene00017818	WBGene00022371		WBGene00010556	WBGene00003072	WBGene00006061	WBGene00015296
WBGene00009164		WBGene00016400			WBGene00015567		WBGene00017843	WBGene00022373		WBGene00010567	WBGene00003073	WBGene00006307	WBGene00015297
WBGene00009174		WBGene00016409			WBGene00015635		WBGene00017886	WBGene00022427		WBGene00010568	WBGene00003074	WBGene00006311	WBGene00015312
WBGene00009176		WBGene00016411			WBGene00015648		WBGene00017934	WBGene00022431		WBGene00010572	WBGene00003076	WBGene00006331	WBGene00015329
WBGene00009177		WBGene00016412			WBGene00015670		WBGene00017947	WBGene00022459		WBGene00010606	WBGene00003077	WBGene00006352	WBGene00015330
WBGene00009179		WBGene00016415			WBGene00015686		WBGene00017985	WBGene00022471		WBGene00010626	WBGene00003078	WBGene00006359	WBGene00015347
WBGene00009186		WBGene00016449			WBGene00015697		WBGene00018010	WBGene00022489		WBGene00010639	WBGene00003079	WBGene00006373	WBGene00015418
WBGene00009187		WBGene00016453			WBGene00015702		WBGene00018037	WBGene00022518		WBGene00010681	WBGene00003080	WBGene00006374	WBGene00015461
WBGene00009188		WBGene00016457			WBGene00015703		WBGene00018045	WBGene00022579		WBGene00010691	WBGene00003081	WBGene00006375	WBGene00015468
WBGene00009201		WBGene00016501			WBGene00015704		WBGene00018046	WBGene00022613		WBGene00010701	WBGene00003082	WBGene00006376	WBGene00015486
WBGene00009202		WBGene00016507			WBGene00015731		WBGene00018061	WBGene00022668		WBGene00010704	WBGene00003083	WBGene00006377	WBGene00015499
WBGene00009219		WBGene00016511			WBGene00015733		WBGene00018072	WBGene00022712		WBGene00010726	WBGene00003084	WBGene00006379	WBGene00015501
WBGene00009245		WBGene00016539			WBGene00015745		WBGene00018118	WBGene00022739		WBGene00010731	WBGene00003085	WBGene00006381	WBGene00015504
WBGene00009254		WBGene00016573			WBGene00015746		WBGene00018131	WBGene00022742		WBGene00010738	WBGene00003086	WBGene00006382	WBGene00015515
WBGene00009262		WBGene00016592			WBGene00015810		WBGene00018152	WBGene00022749		WBGene00010757	WBGene00003087	WBGene00006383	WBGene00015525
WBGene00009264		WBGene00016602			WBGene00015814		WBGene00018160	WBGene00022765		WBGene00010768	WBGene00003107	WBGene00006385	WBGene00015538
WBGene00009267		WBGene00016607			WBGene00015817		WBGene00018181	WBGene00022769		WBGene00010776	WBGene00003111	WBGene00006386	WBGene00015557
WBGene00009272		WBGene00016608			WBGene00015849		WBGene00018189	WBGene00022788		WBGene00010785	WBGene00003119	WBGene00006387	WBGene00015591
WBGene00009284		WBGene00016610			WBGene00015853		WBGene00018218	WBGene00022805		WBGene00010803	WBGene00003123	WBGene00006390	WBGene00015677
WBGene00009286		WBGene00016642			WBGene00015861		WBGene00018230	WBGene00022812		WBGene00010809	WBGene00003124	WBGene00006391	WBGene00015687
WBGene00009294		WBGene00016643			WBGene00015899		WBGene00018240	WBGene00022851		WBGene00010836	WBGene00003129	WBGene00006392	WBGene00015743
WBGene00009305		WBGene00016671			WBGene00015903		WBGene00018265	WBGene00022852		WBGene00010844	WBGene00003130	WBGene00006395	WBGene00015754
WBGene00009319		WBGene00016676			WBGene00015905		WBGene00018269	WBGene00022854		WBGene00010845	WBGene00003132	WBGene00006405	WBGene00015806
WBGene00009322		WBGene00016704			WBGene00015927		WBGene00018305	WBGene00022865		WBGene00010847	WBGene00003133	WBGene00006406	WBGene00015809
WBGene00009341		WBGene00016725			WBGene00015928		WBGene00018321	WBGene00022885		WBGene00010848	WBGene00003134	WBGene00006414	WBGene00015811
WBGene00009353		WBGene00016728			WBGene00015938		WBGene00018335	WBGene00023172		WBGene00010867	WBGene00003136	WBGene00006430	WBGene00015813
WBGene00009364		WBGene00016735			WBGene00015939		WBGene00018337	WBGene00023405		WBGene00010872	WBGene00003142	WBGene00006431	WBGene00015816
WBGene00009366		WBGene00016739			WBGene00015974		WBGene00018357	WBGene00023498		WBGene00010924	WBGene00003144	WBGene00006433	WBGene00015817
WBGene00009367		WBGene00016746			WBGene00015978		WBGene00018366	WBGene00043057		WBGene00010935	WBGene00003148	WBGene00006434	WBGene00015920
WBGene00009372		WBGene00016750			WBGene00016002		WBGene00018399	WBGene00044001		WBGene00010943	WBGene00003149	WBGene00006437	WBGene00015927
WBGene00009385		WBGene00016764			WBGene00016011		WBGene00018408	WBGene00044025		WBGene00010957	WBGene00003150	WBGene00006440	WBGene00015941
WBGene00009404		WBGene00016793			WBGene00016056		WBGene00018421	WBGene00044063		WBGene00010958	WBGene00003151	WBGene00006442	WBGene00015943
WBGene00009435		WBGene00016811			WBGene00016060		WBGene00018426	WBGene00044071		WBGene00010959	WBGene00003153	WBGene00006443	WBGene00016002
WBGene00009439		WBGene00016812			WBGene00016087		WBGene00018433	WBGene00044072		WBGene00010960	WBGene00003154	WBGene00006446	WBGene00016014
WBGene00009441		WBGene00016824			WBGene00016112		WBGene00018455	WBGene00044188		WBGene00010961	WBGene00003155	WBGene00006447	WBGene00016015
WBGene00009445		WBGene00016867			WBGene00016113		WBGene00018491	WBGene00044258		WBGene00010962	WBGene00003156	WBGene00006448	WBGene00016073
WBGene00009448		WBGene00016868			WBGene00016115		WBGene00018509	WBGene00044312		WBGene00010963	WBGene00003157	WBGene00006449	WBGene00016113
WBGene00009455		WBGene00016873			WBGene00016116		WBGene00018511	WBGene00044318		WBGene00010964	WBGene00003158	WBGene00006450	WBGene00016115
WBGene00009456		WBGene00016888			WBGene00016118		WBGene00018513	WBGene00044345		WBGene00010965	WBGene00003159	WBGene00006460	WBGene00016117
WBGene00009469		WBGene00016902			WBGene00016123		WBGene00018564	WBGene00044609		WBGene00010966	WBGene00003160	WBGene00006465	WBGene00016139
WBGene00009477		WBGene00016905			WBGene00016143		WBGene00018586	WBGene00044650		WBGene00010967	WBGene00003161	WBGene00006466	WBGene00016140
WBGene00009478		WBGene00016939			WBGene00016145		WBGene00018599	WBGene00044651		WBGene00010993	WBGene00003162	WBGene00006473	WBGene00016142
WBGene00009508		WBGene00016955			WBGene00016150		WBGene00018612	WBGene00044675		WBGene00011028	WBGene00003163	WBGene00006474	WBGene00016148
WBGene00009537		WBGene00016960			WBGene00016156		WBGene00018613	WBGene00044690		WBGene00011030	WBGene00003164	WBGene00006481	WBGene00016151
WBGene00009542		WBGene00016968			WBGene00016158		WBGene00018632	WBGene00044742		WBGene00011047	WBGene00003172	WBGene00006483	WBGene00016158
WBGene00009553		WBGene00016970			WBGene00016167		WBGene00018636	WBGene00044762		WBGene00011059	WBGene00003177	WBGene00006487	WBGene00016163
WBGene00009554		WBGene00016978			WBGene00016171		WBGene00018659	WBGene00045433		WBGene00011092	WBGene00003182	WBGene00006489	WBGene00016178
WBGene00009559		WBGene00016980			WBGene00016192		WBGene00018660	WBGene00050944		WBGene00011094	WBGene00003183	WBGene00006491	WBGene00016194
WBGene00009563		WBGene00017011			WBGene00016195		WBGene00018665	WBGene00077526		WBGene00011198	WBGene00003184	WBGene00006492	WBGene00016195
WBGene00009580		WBGene00017037			WBGene00016209		WBGene00018678	WBGene00077643		WBGene00011205	WBGene00003185	WBGene00006496	WBGene00016202
WBGene00009584		WBGene00017046			WBGene00016235		WBGene00018680	WBGene00086566		WBGene00011212	WBGene00003186	WBGene00006497	WBGene00016236
WBGene00009587		WBGene00017062			WBGene00016238		WBGene00018698	WBGene00185079		WBGene00011221	WBGene00003196	WBGene00006499	WBGene00016249
WBGene00009594		WBGene00017085			WBGene00016244		WBGene00018765	WBGene00194707		WBGene00011226	WBGene00003209	WBGene00006503	WBGene00016250
WBGene00009606		WBGene00017132			WBGene00016263		WBGene00018808	WBGene00195063		WBGene00011229	WBGene00003210	WBGene00006504	WBGene00016258
WBGene00009627		WBGene00017135			WBGene00016278		WBGene00018813	WBGene00195085		WBGene00011230	WBGene00003214	WBGene00006510	WBGene00016271
WBGene00009648		WBGene00017147			WBGene00016316		WBGene00018819	WBGene00206487		WBGene00011259	WBGene00003218	WBGene00006512	WBGene00016277
WBGene00009661		WBGene00017157			WBGene00016321		WBGene00018833	WBGene00219436		WBGene00011263	WBGene00003219	WBGene00006514	WBGene00016313
WBGene00009662		WBGene00017158			WBGene00016341		WBGene00018863			WBGene00011279	WBGene00003220	WBGene00006515	WBGene00016317
WBGene00009664		WBGene00017159			WBGene00016373		WBGene00018867			WBGene00011283	WBGene00003221	WBGene00006516	WBGene00016318
WBGene00009665		WBGene00017178			WBGene00016380		WBGene00018894			WBGene00011303	WBGene00003222	WBGene00006518	WBGene00016326
WBGene00009667		WBGene00017195			WBGene00016384		WBGene00018901			WBGene00011308	WBGene00003224	WBGene00006520	WBGene00016405
WBGene00009671		WBGene00017217			WBGene00016387		WBGene00018902			WBGene00011318	WBGene00003225	WBGene00006528	WBGene00016440
WBGene00009678		WBGene00017244			WBGene00016391		WBGene00018903			WBGene00011344	WBGene00003228	WBGene00006529	WBGene00016444
WBGene00009701		WBGene00017263			WBGene00016400		WBGene00018921			WBGene00011353	WBGene00003229	WBGene00006536	WBGene00016460
WBGene00009726		WBGene00017269			WBGene00016404		WBGene00018925			WBGene00011366	WBGene00003230	WBGene00006537	WBGene00016508
WBGene00009732		WBGene00017275			WBGene00016408		WBGene00018932			WBGene00011388	WBGene00003231	WBGene00006540	WBGene00016524
WBGene00009734		WBGene00017283			WBGene00016409		WBGene00018948			WBGene00011391	WBGene00003234	WBGene00006542	WBGene00016562
WBGene00009739		WBGene00017289			WBGene00016415		WBGene00018950			WBGene00011398	WBGene00003235	WBGene00006546	WBGene00016582
WBGene00009772		WBGene00017293			WBGene00016421		WBGene00018955			WBGene00011418	WBGene00003236	WBGene00006552	WBGene00016583
WBGene00009776		WBGene00017304			WBGene00016449		WBGene00018959			WBGene00011444	WBGene00003238	WBGene00006553	WBGene00016601
WBGene00009784		WBGene00017321			WBGene00016460		WBGene00018960			WBGene00011475	WBGene00003239	WBGene00006562	WBGene00016603
WBGene00009793		WBGene00017328			WBGene00016495		WBGene00018961			WBGene00011480	WBGene00003241	WBGene00006563	WBGene00016607
WBGene00009820		WBGene00017332			WBGene00016501		WBGene00019001			WBGene00011497	WBGene00003243	WBGene00006565	WBGene00016650
WBGene00009825		WBGene00017342			WBGene00016564		WBGene00019003			WBGene00011498	WBGene00003246	WBGene00006566	WBGene00016701
WBGene00009829		WBGene00017356			WBGene00016567		WBGene00019075			WBGene00011509	WBGene00003247	WBGene00006567	WBGene00016702
WBGene00009878		WBGene00017360			WBGene00016586		WBGene00019076			WBGene00011562	WBGene00003253	WBGene00006568	WBGene00016741
WBGene00009882		WBGene00017449			WBGene00016591		WBGene00019120			WBGene00011605	WBGene00003254	WBGene00006571	WBGene00016836
WBGene00009899		WBGene00017480			WBGene00016602		WBGene00019121			WBGene00011606	WBGene00003258	WBGene00006577	WBGene00016837
WBGene00009918		WBGene00017548			WBGene00016608		WBGene00019138			WBGene00011613	WBGene00003367	WBGene00006579	WBGene00016888
WBGene00009921		WBGene00017584			WBGene00016609		WBGene00019140			WBGene00011614	WBGene00003368	WBGene00006590	WBGene00016889
WBGene00009925		WBGene00017589			WBGene00016632		WBGene00019141			WBGene00011633	WBGene00003372	WBGene00006593	WBGene00016947
WBGene00009930		WBGene00017640			WBGene00016654		WBGene00019189			WBGene00011689	WBGene00003373	WBGene00006595	WBGene00016960
WBGene00009937		WBGene00017675			WBGene00016655		WBGene00019196			WBGene00011696	WBGene00003374	WBGene00006607	WBGene00016961
WBGene00009939		WBGene00017676			WBGene00016674		WBGene00019197			WBGene00011706	WBGene00003378	WBGene00006608	WBGene00016971
WBGene00009940		WBGene00017701			WBGene00016695		WBGene00019247			WBGene00011719	WBGene00003384	WBGene00006613	WBGene00016977
WBGene00009944		WBGene00017708			WBGene00016701		WBGene00019254			WBGene00011729	WBGene00003385	WBGene00006618	WBGene00016981
WBGene00009946		WBGene00017712			WBGene00016702		WBGene00019274			WBGene00011738	WBGene00003389	WBGene00006619	WBGene00017031
WBGene00009974		WBGene00017734			WBGene00016703		WBGene00019296			WBGene00011739	WBGene00003390	WBGene00006626	WBGene00017064
WBGene00009977		WBGene00017742			WBGene00016737		WBGene00019362			WBGene00011758	WBGene00003391	WBGene00006638	WBGene00017075
WBGene00009978		WBGene00017746			WBGene00016741		WBGene00019396			WBGene00011760	WBGene00003392	WBGene00006647	WBGene00017079
WBGene00009987		WBGene00017749			WBGene00016750		WBGene00019429			WBGene00011767	WBGene00003393	WBGene00006648	WBGene00017085
WBGene00009994		WBGene00017766			WBGene00016767		WBGene00019431			WBGene00011771	WBGene00003394	WBGene00006689	WBGene00017088
WBGene00010006		WBGene00017799			WBGene00016796		WBGene00019480			WBGene00011775	WBGene00003395	WBGene00006699	WBGene00017125
WBGene00010015		WBGene00017811			WBGene00016803		WBGene00019503			WBGene00011805	WBGene00003396	WBGene00006701	WBGene00017161
WBGene00010038		WBGene00017825			WBGene00016816		WBGene00019505			WBGene00011809	WBGene00003397	WBGene00006702	WBGene00017162
WBGene00010042		WBGene00017864			WBGene00016824		WBGene00019534			WBGene00011820	WBGene00003400	WBGene00006703	WBGene00017163
WBGene00010044		WBGene00017874			WBGene00016846		WBGene00019546			WBGene00011849	WBGene00003401	WBGene00006704	WBGene00017237
WBGene00010052		WBGene00017886			WBGene00016873		WBGene00019578			WBGene00011850	WBGene00003405	WBGene00006706	WBGene00017261
WBGene00010053		WBGene00017891			WBGene00016930		WBGene00019608			WBGene00011900	WBGene00003406	WBGene00006707	WBGene00017268
WBGene00010055		WBGene00017929			WBGene00016939		WBGene00019628			WBGene00011904	WBGene00003408	WBGene00006708	WBGene00017273
WBGene00010056		WBGene00017934			WBGene00016944		WBGene00019645			WBGene00011905	WBGene00003410	WBGene00006711	WBGene00017300
WBGene00010061		WBGene00017939			WBGene00016953		WBGene00019664			WBGene00011920	WBGene00003411	WBGene00006713	WBGene00017301
WBGene00010075		WBGene00017982			WBGene00016965		WBGene00019665			WBGene00011924	WBGene00003413	WBGene00006720	WBGene00017313
WBGene00010080		WBGene00017984			WBGene00016980		WBGene00019677			WBGene00011925	WBGene00003414	WBGene00006725	WBGene00017317
WBGene00010081		WBGene00017985			WBGene00016981		WBGene00019683			WBGene00011930	WBGene00003415	WBGene00006726	WBGene00017349
WBGene00010093		WBGene00017986			WBGene00016992		WBGene00019710			WBGene00011944	WBGene00003417	WBGene00006727	WBGene00017356
WBGene00010094		WBGene00018018			WBGene00017002		WBGene00019712			WBGene00011965	WBGene00003418	WBGene00006729	WBGene00017435
WBGene00010096		WBGene00018024			WBGene00017005		WBGene00019723			WBGene00011966	WBGene00003421	WBGene00006730	WBGene00017482
WBGene00010113		WBGene00018037			WBGene00017011		WBGene00019724			WBGene00011977	WBGene00003422	WBGene00006732	WBGene00017605
WBGene00010130		WBGene00018045			WBGene00017017		WBGene00019747			WBGene00011981	WBGene00003423	WBGene00006733	WBGene00017607
WBGene00010139		WBGene00018046			WBGene00017044		WBGene00019792			WBGene00011995	WBGene00003472	WBGene00006734	WBGene00017641
WBGene00010159		WBGene00018064			WBGene00017053		WBGene00019794			WBGene00012021	WBGene00003475	WBGene00006735	WBGene00017642
WBGene00010160		WBGene00018076			WBGene00017066		WBGene00019795			WBGene00012097	WBGene00003476	WBGene00006736	WBGene00017643
WBGene00010178		WBGene00018131			WBGene00017077		WBGene00019799			WBGene00012113	WBGene00003477	WBGene00006737	WBGene00017646
WBGene00010192		WBGene00018145			WBGene00017079		WBGene00019800			WBGene00012119	WBGene00003478	WBGene00006739	WBGene00017686
WBGene00010194		WBGene00018154			WBGene00017080		WBGene00019801			WBGene00012121	WBGene00003479	WBGene00006740	WBGene00017699
WBGene00010198		WBGene00018159			WBGene00017087		WBGene00019811			WBGene00012136	WBGene00003482	WBGene00006751	WBGene00017749
WBGene00010199		WBGene00018164			WBGene00017101		WBGene00019833			WBGene00012139	WBGene00003499	WBGene00006755	WBGene00017757
WBGene00010227		WBGene00018218			WBGene00017119		WBGene00019838			WBGene00012141	WBGene00003504	WBGene00006768	WBGene00017760
WBGene00010230		WBGene00018226			WBGene00017132		WBGene00019888			WBGene00012150	WBGene00003507	WBGene00006773	WBGene00017769
WBGene00010231		WBGene00018230			WBGene00017134		WBGene00019890			WBGene00012158	WBGene00003508	WBGene00006785	WBGene00017774
WBGene00010232		WBGene00018239			WBGene00017137		WBGene00019893			WBGene00012194	WBGene00003509	WBGene00006793	WBGene00017797
WBGene00010255		WBGene00018305			WBGene00017153		WBGene00019894			WBGene00012195	WBGene00003510	WBGene00006794	WBGene00017800
WBGene00010263		WBGene00018321			WBGene00017165		WBGene00019905			WBGene00012197	WBGene00003518	WBGene00006795	WBGene00017816
WBGene00010264		WBGene00018327			WBGene00017166		WBGene00019983			WBGene00012198	WBGene00003559	WBGene00006796	WBGene00017827
WBGene00010272		WBGene00018330			WBGene00017269		WBGene00019989			WBGene00012203	WBGene00003564	WBGene00006804	WBGene00017855
WBGene00010280		WBGene00018349			WBGene00017272		WBGene00020035			WBGene00012206	WBGene00003566	WBGene00006805	WBGene00017888
WBGene00010283		WBGene00018362			WBGene00017289		WBGene00020068			WBGene00012216	WBGene00003568	WBGene00006808	WBGene00017895
WBGene00010288		WBGene00018364			WBGene00017316		WBGene00020088			WBGene00012222	WBGene00003576	WBGene00006817	WBGene00017916
WBGene00010303		WBGene00018399			WBGene00017328		WBGene00020089			WBGene00012240	WBGene00003580	WBGene00006823	WBGene00017920
WBGene00010304		WBGene00018408			WBGene00017355		WBGene00020091			WBGene00012241	WBGene00003581	WBGene00006829	WBGene00017928
WBGene00010317		WBGene00018421			WBGene00017357		WBGene00020103			WBGene00012245	WBGene00003582	WBGene00006833	WBGene00017931
WBGene00010325		WBGene00018431			WBGene00017385		WBGene00020110			WBGene00012247	WBGene00003583	WBGene00006836	WBGene00017951
WBGene00010326		WBGene00018446			WBGene00017413		WBGene00020185			WBGene00012300	WBGene00003584	WBGene00006840	WBGene00017967
WBGene00010333		WBGene00018509			WBGene00017451		WBGene00020189			WBGene00012317	WBGene00003586	WBGene00006856	WBGene00017981
WBGene00010337		WBGene00018518			WBGene00017530		WBGene00020193			WBGene00012343	WBGene00003587	WBGene00006888	WBGene00017988
WBGene00010351		WBGene00018520			WBGene00017548		WBGene00020199			WBGene00012348	WBGene00003588	WBGene00006889	WBGene00017989
WBGene00010353		WBGene00018635			WBGene00017549		WBGene00020219			WBGene00012351	WBGene00003589	WBGene00006910	WBGene00018017
WBGene00010354		WBGene00018657			WBGene00017584		WBGene00020264			WBGene00012363	WBGene00003592	WBGene00006911	WBGene00018064
WBGene00010363		WBGene00018679			WBGene00017589		WBGene00020268			WBGene00012365	WBGene00003594	WBGene00006912	WBGene00018090
WBGene00010367		WBGene00018682			WBGene00017608		WBGene00020314			WBGene00012366	WBGene00003596	WBGene00006913	WBGene00018118
WBGene00010397		WBGene00018700			WBGene00017620		WBGene00020316			WBGene00012395	WBGene00003598	WBGene00006916	WBGene00018152
WBGene00010405		WBGene00018703			WBGene00017641		WBGene00020374			WBGene00012420	WBGene00003599	WBGene00006917	WBGene00018154
WBGene00010408		WBGene00018710			WBGene00017643		WBGene00020376			WBGene00012443	WBGene00003600	WBGene00006918	WBGene00018161
WBGene00010409		WBGene00018713			WBGene00017675		WBGene00020391			WBGene00012468	WBGene00003601	WBGene00006919	WBGene00018285
WBGene00010416		WBGene00018735			WBGene00017676		WBGene00020422			WBGene00012476	WBGene00003603	WBGene00006920	WBGene00018294
WBGene00010419		WBGene00018740			WBGene00017686		WBGene00020425			WBGene00012480	WBGene00003605	WBGene00006924	WBGene00018305
WBGene00010427		WBGene00018785			WBGene00017742		WBGene00020442			WBGene00012492	WBGene00003609	WBGene00006931	WBGene00018316
WBGene00010428		WBGene00018786			WBGene00017746		WBGene00020447			WBGene00012584	WBGene00003611	WBGene00006932	WBGene00018317
WBGene00010437		WBGene00018795			WBGene00017759		WBGene00020461			WBGene00012602	WBGene00003612	WBGene00006933	WBGene00018339
WBGene00010444		WBGene00018808			WBGene00017763		WBGene00020467			WBGene00012608	WBGene00003616	WBGene00006934	WBGene00018341
WBGene00010458		WBGene00018819			WBGene00017775		WBGene00020481			WBGene00012628	WBGene00003618	WBGene00006936	WBGene00018362
WBGene00010465		WBGene00018828			WBGene00017786		WBGene00020498			WBGene00012645	WBGene00003619	WBGene00006940	WBGene00018426
WBGene00010471		WBGene00018830			WBGene00017800		WBGene00020549			WBGene00012692	WBGene00003620	WBGene00006941	WBGene00018482
WBGene00010476		WBGene00018872			WBGene00017825		WBGene00020558			WBGene00012701	WBGene00003621	WBGene00006943	WBGene00018512
WBGene00010478		WBGene00018903			WBGene00017826		WBGene00020600			WBGene00012703	WBGene00003622	WBGene00006944	WBGene00018599
WBGene00010480		WBGene00018925			WBGene00017827		WBGene00020652			WBGene00012712	WBGene00003624	WBGene00006957	WBGene00018612
WBGene00010481		WBGene00018954			WBGene00017830		WBGene00020679			WBGene00012722	WBGene00003626	WBGene00006958	WBGene00018625
WBGene00010492		WBGene00018957			WBGene00017837		WBGene00020684			WBGene00012730	WBGene00003627	WBGene00006964	WBGene00018680
WBGene00010493		WBGene00018961			WBGene00017852		WBGene00020696			WBGene00012733	WBGene00003628	WBGene00006968	WBGene00018762
WBGene00010498		WBGene00018987			WBGene00017887		WBGene00020716			WBGene00012734	WBGene00003630	WBGene00006974	WBGene00018769
WBGene00010502		WBGene00018997			WBGene00017888		WBGene00020721			WBGene00012735	WBGene00003632	WBGene00006976	WBGene00018781
WBGene00010519		WBGene00019005			WBGene00017898		WBGene00020761			WBGene00012739	WBGene00003635	WBGene00006977	WBGene00018802
WBGene00010537		WBGene00019007			WBGene00017916		WBGene00020777			WBGene00012755	WBGene00003636	WBGene00006988	WBGene00018806
WBGene00010542		WBGene00019020			WBGene00017931		WBGene00020783			WBGene00012759	WBGene00003637	WBGene00006993	WBGene00018812
WBGene00010551		WBGene00019061			WBGene00017982		WBGene00020820			WBGene00012769	WBGene00003638	WBGene00006994	WBGene00018849
WBGene00010565		WBGene00019077			WBGene00017984		WBGene00020831			WBGene00012803	WBGene00003639	WBGene00006996	WBGene00018864
WBGene00010608		WBGene00019118			WBGene00017986		WBGene00020842			WBGene00012813	WBGene00003646	WBGene00006997	WBGene00018866
WBGene00010616		WBGene00019120			WBGene00017988		WBGene00020843			WBGene00012825	WBGene00003647	WBGene00007008	WBGene00018891
WBGene00010621		WBGene00019127			WBGene00017992		WBGene00020883			WBGene00012829	WBGene00003651	WBGene00007009	WBGene00018892
WBGene00010624		WBGene00019157			WBGene00017996		WBGene00020896			WBGene00012841	WBGene00003654	WBGene00007010	WBGene00018893
WBGene00010627		WBGene00019163			WBGene00017999		WBGene00020909			WBGene00012844	WBGene00003655	WBGene00007011	WBGene00018898
WBGene00010629		WBGene00019173			WBGene00018006		WBGene00020910			WBGene00012850	WBGene00003656	WBGene00007012	WBGene00018900
WBGene00010631		WBGene00019196			WBGene00018008		WBGene00020941			WBGene00012861	WBGene00003660	WBGene00007014	WBGene00018921
WBGene00010638		WBGene00019209			WBGene00018009		WBGene00020948			WBGene00012866	WBGene00003661	WBGene00007016	WBGene00018950
WBGene00010663		WBGene00019218			WBGene00018011		WBGene00020949			WBGene00012888	WBGene00003668	WBGene00007018	WBGene00018953
WBGene00010664		WBGene00019219			WBGene00018014		WBGene00020950			WBGene00012890	WBGene00003674	WBGene00007020	WBGene00018963
WBGene00010665		WBGene00019249			WBGene00018015		WBGene00020964			WBGene00012894	WBGene00003676	WBGene00007021	WBGene00018967
WBGene00010670		WBGene00019274			WBGene00018016		WBGene00020999			WBGene00012896	WBGene00003678	WBGene00007023	WBGene00018998
WBGene00010677		WBGene00019275			WBGene00018017		WBGene00021034			WBGene00012900	WBGene00003685	WBGene00007024	WBGene00019002
WBGene00010678		WBGene00019305			WBGene00018044		WBGene00021035			WBGene00012904	WBGene00003687	WBGene00007027	WBGene00019008
WBGene00010681		WBGene00019326			WBGene00018060		WBGene00021038			WBGene00012936	WBGene00003690	WBGene00007028	WBGene00019013
WBGene00010685		WBGene00019333			WBGene00018070		WBGene00021055			WBGene00012943	WBGene00003692	WBGene00007029	WBGene00019075
WBGene00010702		WBGene00019344			WBGene00018071		WBGene00021078			WBGene00012976	WBGene00003694	WBGene00007030	WBGene00019087
WBGene00010721		WBGene00019402			WBGene00018099		WBGene00021093			WBGene00012980	WBGene00003695	WBGene00007042	WBGene00019118
WBGene00010723		WBGene00019403			WBGene00018137		WBGene00021107			WBGene00012982	WBGene00003712	WBGene00007043	WBGene00019121
WBGene00010730		WBGene00019427			WBGene00018145		WBGene00021123			WBGene00012988	WBGene00003723	WBGene00007045	WBGene00019124
WBGene00010736		WBGene00019457			WBGene00018150		WBGene00021153			WBGene00012990	WBGene00003725	WBGene00007048	WBGene00019129
WBGene00010738		WBGene00019481			WBGene00018151		WBGene00021200			WBGene00012994	WBGene00003728	WBGene00007049	WBGene00019157
WBGene00010744		WBGene00019487			WBGene00018249		WBGene00021206			WBGene00012996	WBGene00003733	WBGene00007050	WBGene00019162
WBGene00010758		WBGene00019503			WBGene00018270		WBGene00021227			WBGene00013006	WBGene00003735	WBGene00007054	WBGene00019168
WBGene00010771		WBGene00019505			WBGene00018294		WBGene00021248			WBGene00013016	WBGene00003772	WBGene00007059	WBGene00019199
WBGene00010776		WBGene00019537			WBGene00018302		WBGene00021269			WBGene00013082	WBGene00003776	WBGene00007082	WBGene00019219
WBGene00010778		WBGene00019546			WBGene00018316		WBGene00021286			WBGene00013086	WBGene00003777	WBGene00007087	WBGene00019241
WBGene00010794		WBGene00019554			WBGene00018319		WBGene00021305			WBGene00013096	WBGene00003783	WBGene00007092	WBGene00019247
WBGene00010806		WBGene00019584			WBGene00018341		WBGene00021315			WBGene00013106	WBGene00003784	WBGene00007093	WBGene00019259
WBGene00010815		WBGene00019606			WBGene00018361		WBGene00021344			WBGene00013128	WBGene00003785	WBGene00007094	WBGene00019275
WBGene00010828		WBGene00019620			WBGene00018364		WBGene00021355			WBGene00013129	WBGene00003787	WBGene00007100	WBGene00019295
WBGene00010839		WBGene00019631			WBGene00018371		WBGene00021394			WBGene00013135	WBGene00003788	WBGene00007102	WBGene00019323
WBGene00010844		WBGene00019645			WBGene00018391		WBGene00021440			WBGene00013136	WBGene00003789	WBGene00007105	WBGene00019334
WBGene00010847		WBGene00019657			WBGene00018395		WBGene00021442			WBGene00013149	WBGene00003790	WBGene00007106	WBGene00019399
WBGene00010878		WBGene00019664			WBGene00018416		WBGene00021460			WBGene00013161	WBGene00003791	WBGene00007109	WBGene00019402
WBGene00010882		WBGene00019666			WBGene00018423		WBGene00021467			WBGene00013177	WBGene00003792	WBGene00007110	WBGene00019432
WBGene00010892		WBGene00019677			WBGene00018427		WBGene00021475			WBGene00013201	WBGene00003793	WBGene00007111	WBGene00019505
WBGene00010905		WBGene00019678			WBGene00018431		WBGene00021486			WBGene00013216	WBGene00003794	WBGene00007118	WBGene00019510
WBGene00010908		WBGene00019693			WBGene00018443		WBGene00021535			WBGene00013220	WBGene00003795	WBGene00007122	WBGene00019543
WBGene00010913		WBGene00019724			WBGene00018454		WBGene00021555			WBGene00013227	WBGene00003796	WBGene00007135	WBGene00019544
WBGene00010922		WBGene00019748			WBGene00018482		WBGene00021564			WBGene00013228	WBGene00003797	WBGene00007137	WBGene00019600
WBGene00010923		WBGene00019757			WBGene00018483		WBGene00021596			WBGene00013236	WBGene00003798	WBGene00007143	WBGene00019608
WBGene00010942		WBGene00019760			WBGene00018512		WBGene00021626			WBGene00013240	WBGene00003799	WBGene00007144	WBGene00019627
WBGene00010951		WBGene00019774			WBGene00018585		WBGene00021628			WBGene00013254	WBGene00003800	WBGene00007145	WBGene00019678
WBGene00011011		WBGene00019787			WBGene00018595		WBGene00021646			WBGene00013255	WBGene00003801	WBGene00007150	WBGene00019711
WBGene00011015		WBGene00019795			WBGene00018598		WBGene00021647			WBGene00013263	WBGene00003802	WBGene00007156	WBGene00019712
WBGene00011016		WBGene00019800			WBGene00018609		WBGene00021649			WBGene00013266	WBGene00003803	WBGene00007159	WBGene00019715
WBGene00011017		WBGene00019825			WBGene00018635		WBGene00021657			WBGene00013273	WBGene00003804	WBGene00007167	WBGene00019747
WBGene00011028		WBGene00019827			WBGene00018638		WBGene00021658			WBGene00013278	WBGene00003805	WBGene00007168	WBGene00019762
WBGene00011032		WBGene00019838			WBGene00018668		WBGene00021662			WBGene00013306	WBGene00003806	WBGene00007169	WBGene00019766
WBGene00011034		WBGene00019893			WBGene00018679		WBGene00021667			WBGene00013307	WBGene00003815	WBGene00007171	WBGene00019767
WBGene00011036		WBGene00019898			WBGene00018700		WBGene00021682			WBGene00013319	WBGene00003818	WBGene00007184	WBGene00019771
WBGene00011038		WBGene00019900			WBGene00018717		WBGene00021713			WBGene00013336	WBGene00003821	WBGene00007185	WBGene00019801
WBGene00011043		WBGene00019918			WBGene00018721		WBGene00021721			WBGene00013343	WBGene00003822	WBGene00007186	WBGene00019807
WBGene00011047		WBGene00019941			WBGene00018782		WBGene00021732			WBGene00013345	WBGene00003825	WBGene00007188	WBGene00019822
WBGene00011050		WBGene00019944			WBGene00018793		WBGene00021748			WBGene00013347	WBGene00003826	WBGene00007189	WBGene00019831
WBGene00011054		WBGene00019956			WBGene00018797		WBGene00021749			WBGene00013355	WBGene00003827	WBGene00007192	WBGene00019836
WBGene00011056		WBGene00019971			WBGene00018806		WBGene00021757			WBGene00013376	WBGene00003829	WBGene00007194	WBGene00019877
WBGene00011061		WBGene00019987			WBGene00018814		WBGene00021763			WBGene00013379	WBGene00003830	WBGene00007197	WBGene00019883
WBGene00011062		WBGene00019989			WBGene00018817		WBGene00021781			WBGene00013382	WBGene00003831	WBGene00007201	WBGene00019893
WBGene00011063		WBGene00020006			WBGene00018835		WBGene00021785			WBGene00013383	WBGene00003834	WBGene00007209	WBGene00019894
WBGene00011071		WBGene00020025			WBGene00018845		WBGene00021795			WBGene00013438	WBGene00003835	WBGene00007221	WBGene00019940
WBGene00011111		WBGene00020026			WBGene00018846		WBGene00021818			WBGene00013448	WBGene00003836	WBGene00007224	WBGene00019943
WBGene00011142		WBGene00020050			WBGene00018847		WBGene00021828			WBGene00013453	WBGene00003844	WBGene00007226	WBGene00019953
WBGene00011146		WBGene00020064			WBGene00018852		WBGene00021829			WBGene00013460	WBGene00003847	WBGene00007227	WBGene00020030
WBGene00011195		WBGene00020089			WBGene00018864		WBGene00021832			WBGene00013463	WBGene00003851	WBGene00007235	WBGene00020031
WBGene00011221		WBGene00020101			WBGene00018897		WBGene00021839			WBGene00013509	WBGene00003858	WBGene00007237	WBGene00020035
WBGene00011225		WBGene00020188			WBGene00018900		WBGene00021841			WBGene00013531	WBGene00003864	WBGene00007239	WBGene00020091
WBGene00011230		WBGene00020199			WBGene00018904		WBGene00021847			WBGene00013536	WBGene00003865	WBGene00007244	WBGene00020092
WBGene00011232		WBGene00020216			WBGene00018908		WBGene00021853			WBGene00013543	WBGene00003868	WBGene00007248	WBGene00020097
WBGene00011240		WBGene00020246			WBGene00018909		WBGene00021854			WBGene00013544	WBGene00003870	WBGene00007256	WBGene00020098
WBGene00011242		WBGene00020261			WBGene00018935		WBGene00021855			WBGene00013545	WBGene00003882	WBGene00007258	WBGene00020102
WBGene00011250		WBGene00020268			WBGene00018953		WBGene00021887			WBGene00013549	WBGene00003887	WBGene00007269	WBGene00020103
WBGene00011259		WBGene00020274			WBGene00018954		WBGene00021888			WBGene00013554	WBGene00003898	WBGene00007270	WBGene00020107
WBGene00011270		WBGene00020275			WBGene00018957		WBGene00021898			WBGene00013556	WBGene00003901	WBGene00007277	WBGene00020111
WBGene00011274		WBGene00020286			WBGene00018963		WBGene00021928			WBGene00013558	WBGene00003902	WBGene00007278	WBGene00020166
WBGene00011276		WBGene00020316			WBGene00018991		WBGene00021934			WBGene00013580	WBGene00003903	WBGene00007297	WBGene00020168
WBGene00011280		WBGene00020320			WBGene00018995		WBGene00021942			WBGene00013594	WBGene00003904	WBGene00007301	WBGene00020171
WBGene00011282		WBGene00020334			WBGene00019002		WBGene00021943			WBGene00013595	WBGene00003905	WBGene00007305	WBGene00020172
WBGene00011299		WBGene00020376			WBGene00019004		WBGene00021944			WBGene00013603	WBGene00003907	WBGene00007320	WBGene00020184
WBGene00011300		WBGene00020379			WBGene00019007		WBGene00021956			WBGene00013632	WBGene00003911	WBGene00007329	WBGene00020190
WBGene00011304		WBGene00020443			WBGene00019009		WBGene00022022			WBGene00013639	WBGene00003912	WBGene00007330	WBGene00020209
WBGene00011306		WBGene00020447			WBGene00019011		WBGene00022028			WBGene00013678	WBGene00003914	WBGene00007332	WBGene00020234
WBGene00011309		WBGene00020553			WBGene00019013		WBGene00022035			WBGene00013681	WBGene00003915	WBGene00007333	WBGene00020263
WBGene00011318		WBGene00020596			WBGene00019061		WBGene00022036			WBGene00013682	WBGene00003916	WBGene00007335	WBGene00020269
WBGene00011320		WBGene00020636			WBGene00019077		WBGene00022037			WBGene00013683	WBGene00003917	WBGene00007348	WBGene00020284
WBGene00011338		WBGene00020665			WBGene00019100		WBGene00022043			WBGene00013686	WBGene00003918	WBGene00007352	WBGene00020297
WBGene00011344		WBGene00020682			WBGene00019127		WBGene00022048			WBGene00013694	WBGene00003919	WBGene00007355	WBGene00020346
WBGene00011350		WBGene00020705			WBGene00019130		WBGene00022053			WBGene00013702	WBGene00003920	WBGene00007385	WBGene00020389
WBGene00011352		WBGene00020725			WBGene00019139		WBGene00022113			WBGene00013703	WBGene00003921	WBGene00007386	WBGene00020391
WBGene00011361		WBGene00020738			WBGene00019153		WBGene00022124			WBGene00013730	WBGene00003922	WBGene00007390	WBGene00020392
WBGene00011375		WBGene00020762			WBGene00019162		WBGene00022126			WBGene00013735	WBGene00003923	WBGene00007400	WBGene00020403
WBGene00011391		WBGene00020770			WBGene00019163		WBGene00022127			WBGene00013736	WBGene00003924	WBGene00007403	WBGene00020412
WBGene00011408		WBGene00020784			WBGene00019199		WBGene00022128			WBGene00013755	WBGene00003925	WBGene00007412	WBGene00020423
WBGene00011409		WBGene00020796			WBGene00019217		WBGene00022150			WBGene00013759	WBGene00003926	WBGene00007413	WBGene00020437
WBGene00011410		WBGene00020798			WBGene00019244		WBGene00022159			WBGene00013790	WBGene00003927	WBGene00007415	WBGene00020462
WBGene00011411		WBGene00020830			WBGene00019246		WBGene00022167			WBGene00013808	WBGene00003928	WBGene00007428	WBGene00020463
WBGene00011412		WBGene00020838			WBGene00019259		WBGene00022172			WBGene00013847	WBGene00003930	WBGene00007433	WBGene00020464
WBGene00011431		WBGene00020839			WBGene00019264		WBGene00022218			WBGene00013866	WBGene00003931	WBGene00007436	WBGene00020549
WBGene00011432		WBGene00020842			WBGene00019295		WBGene00022232			WBGene00013870	WBGene00003932	WBGene00007443	WBGene00020588
WBGene00011440		WBGene00020858			WBGene00019304		WBGene00022233			WBGene00013898	WBGene00003934	WBGene00007445	WBGene00020601
WBGene00011444		WBGene00020867			WBGene00019322		WBGene00022237			WBGene00013917	WBGene00003936	WBGene00007446	WBGene00020629
WBGene00011480		WBGene00020896			WBGene00019333		WBGene00022257			WBGene00013920	WBGene00003947	WBGene00007448	WBGene00020652
WBGene00011481		WBGene00020901			WBGene00019341		WBGene00022291			WBGene00013926	WBGene00003948	WBGene00007449	WBGene00020679
WBGene00011489		WBGene00020909			WBGene00019353		WBGene00022292			WBGene00013934	WBGene00003949	WBGene00007463	WBGene00020683
WBGene00011501		WBGene00020910			WBGene00019354		WBGene00022296			WBGene00013983	WBGene00003950	WBGene00007464	WBGene00020684
WBGene00011503		WBGene00020911			WBGene00019357		WBGene00022351			WBGene00013984	WBGene00003951	WBGene00007476	WBGene00020687
WBGene00011509		WBGene00020937			WBGene00019381		WBGene00022390			WBGene00014017	WBGene00003952	WBGene00007493	WBGene00020695
WBGene00011510		WBGene00020970			WBGene00019433		WBGene00022394			WBGene00014041	WBGene00003953	WBGene00007500	WBGene00020696
WBGene00011511		WBGene00021024			WBGene00019457		WBGene00022425			WBGene00014044	WBGene00003954	WBGene00007501	WBGene00020719
WBGene00011522		WBGene00021038			WBGene00019458		WBGene00022447			WBGene00014061	WBGene00003955	WBGene00007503	WBGene00020742
WBGene00011527		WBGene00021049			WBGene00019460		WBGene00022452			WBGene00014064	WBGene00003960	WBGene00007504	WBGene00020762
WBGene00011529		WBGene00021056			WBGene00019464		WBGene00022462			WBGene00014065	WBGene00003961	WBGene00007505	WBGene00020763
WBGene00011532		WBGene00021061			WBGene00019498		WBGene00022463			WBGene00014076	WBGene00003962	WBGene00007513	WBGene00020821
WBGene00011538		WBGene00021063			WBGene00019504		WBGene00022464			WBGene00014079	WBGene00003963	WBGene00007514	WBGene00020822
WBGene00011543		WBGene00021149			WBGene00019535		WBGene00022470			WBGene00014080	WBGene00003964	WBGene00007549	WBGene00020839
WBGene00011558		WBGene00021153			WBGene00019537		WBGene00022491			WBGene00014081	WBGene00003965	WBGene00007554	WBGene00020894
WBGene00011559		WBGene00021165			WBGene00019543		WBGene00022493			WBGene00014090	WBGene00003967	WBGene00007555	WBGene00020896
WBGene00011560		WBGene00021170			WBGene00019544		WBGene00022532			WBGene00014108	WBGene00003970	WBGene00007556	WBGene00020915
WBGene00011578		WBGene00021191			WBGene00019594		WBGene00022587			WBGene00014141	WBGene00003975	WBGene00007561	WBGene00020935
WBGene00011625		WBGene00021208			WBGene00019595		WBGene00022590			WBGene00014165	WBGene00003976	WBGene00007563	WBGene00020994
WBGene00011629		WBGene00021276			WBGene00019600		WBGene00022599			WBGene00014199	WBGene00003977	WBGene00007564	WBGene00021004
WBGene00011631		WBGene00021293			WBGene00019606		WBGene00022608			WBGene00014213	WBGene00003979	WBGene00007570	WBGene00021012
WBGene00011637		WBGene00021294			WBGene00019607		WBGene00022673			WBGene00014215	WBGene00003982	WBGene00007573	WBGene00021014
WBGene00011642		WBGene00021295			WBGene00019627		WBGene00022678			WBGene00014218	WBGene00003989	WBGene00007574	WBGene00021058
WBGene00011647		WBGene00021305			WBGene00019631		WBGene00022719			WBGene00014220	WBGene00003990	WBGene00007576	WBGene00021073
WBGene00011662		WBGene00021311			WBGene00019636		WBGene00022721			WBGene00014242	WBGene00003991	WBGene00007579	WBGene00021097
WBGene00011664		WBGene00021316			WBGene00019673		WBGene00022759			WBGene00014244	WBGene00003992	WBGene00007580	WBGene00021155
WBGene00011679		WBGene00021327			WBGene00019692		WBGene00022772			WBGene00014259	WBGene00003993	WBGene00007581	WBGene00021192
WBGene00011680		WBGene00021344			WBGene00019693		WBGene00022773			WBGene00014801	WBGene00003994	WBGene00007585	WBGene00021206
WBGene00011722		WBGene00021377			WBGene00019711		WBGene00022775			WBGene00014999	WBGene00003998	WBGene00007586	WBGene00021270
WBGene00011729		WBGene00021401			WBGene00019713		WBGene00022776			WBGene00015001	WBGene00004010	WBGene00007587	WBGene00021276
WBGene00011734		WBGene00021406			WBGene00019715		WBGene00022783			WBGene00015007	WBGene00004014	WBGene00007588	WBGene00021277
WBGene00011735		WBGene00021419			WBGene00019716		WBGene00022791			WBGene00015037	WBGene00004015	WBGene00007597	WBGene00021281
WBGene00011738		WBGene00021425			WBGene00019719		WBGene00022800			WBGene00015038	WBGene00004016	WBGene00007601	WBGene00021292
WBGene00011739		WBGene00021427			WBGene00019725		WBGene00022817			WBGene00015047	WBGene00004027	WBGene00007602	WBGene00021311
WBGene00011740		WBGene00021440			WBGene00019757		WBGene00022830			WBGene00015063	WBGene00004028	WBGene00007610	WBGene00021313
WBGene00011741		WBGene00021442			WBGene00019778		WBGene00022832			WBGene00015064	WBGene00004029	WBGene00007611	WBGene00021395
WBGene00011743		WBGene00021467			WBGene00019781		WBGene00022862			WBGene00015096	WBGene00004031	WBGene00007615	WBGene00021411
WBGene00011747		WBGene00021475			WBGene00019786		WBGene00022877			WBGene00015112	WBGene00004032	WBGene00007616	WBGene00021460
WBGene00011759		WBGene00021514			WBGene00019807		WBGene00022880			WBGene00015132	WBGene00004034	WBGene00007617	WBGene00021465
WBGene00011773		WBGene00021535			WBGene00019808		WBGene00022883			WBGene00015138	WBGene00004038	WBGene00007620	WBGene00021470
WBGene00011775		WBGene00021546			WBGene00019822		WBGene00023419			WBGene00015155	WBGene00004039	WBGene00007621	WBGene00021476
WBGene00011776		WBGene00021548			WBGene00019824		WBGene00023422			WBGene00015168	WBGene00004040	WBGene00007622	WBGene00021486
WBGene00011788		WBGene00021552			WBGene00019825		WBGene00023427			WBGene00015171	WBGene00004042	WBGene00007623	WBGene00021512
WBGene00011802		WBGene00021561			WBGene00019827		WBGene00023487			WBGene00015181	WBGene00004043	WBGene00007624	WBGene00021534
WBGene00011820		WBGene00021596			WBGene00019842		WBGene00043051			WBGene00015190	WBGene00004044	WBGene00007625	WBGene00021555
WBGene00011823		WBGene00021628			WBGene00019900		WBGene00043156			WBGene00015197	WBGene00004046	WBGene00007627	WBGene00021560
WBGene00011834		WBGene00021634			WBGene00019941		WBGene00043279			WBGene00015207	WBGene00004047	WBGene00007628	WBGene00021563
WBGene00011858		WBGene00021636			WBGene00019962		WBGene00043705			WBGene00015217	WBGene00004049	WBGene00007631	WBGene00021595
WBGene00011867		WBGene00021640			WBGene00019971		WBGene00044067			WBGene00015219	WBGene00004050	WBGene00007637	WBGene00021613
WBGene00011884		WBGene00021644			WBGene00019993		WBGene00044083			WBGene00015232	WBGene00004051	WBGene00007641	WBGene00021644
WBGene00011885		WBGene00021686			WBGene00020025		WBGene00044094			WBGene00015268	WBGene00004053	WBGene00007643	WBGene00021660
WBGene00011886		WBGene00021691			WBGene00020026		WBGene00044236			WBGene00015285	WBGene00004055	WBGene00007644	WBGene00021667
WBGene00011887		WBGene00021705			WBGene00020027		WBGene00044251			WBGene00015295	WBGene00004060	WBGene00007645	WBGene00021676
WBGene00011898		WBGene00021714			WBGene00020030		WBGene00044290			WBGene00015296	WBGene00004063	WBGene00007646	WBGene00021681
WBGene00011904		WBGene00021730			WBGene00020031		WBGene00044310			WBGene00015324	WBGene00004064	WBGene00007651	WBGene00021697
WBGene00011914		WBGene00021748			WBGene00020036		WBGene00044322			WBGene00015330	WBGene00004068	WBGene00007681	WBGene00021698
WBGene00011916		WBGene00021749			WBGene00020050		WBGene00044323			WBGene00015350	WBGene00004075	WBGene00007683	WBGene00021715
WBGene00011920		WBGene00021756			WBGene00020064		WBGene00044324			WBGene00015352	WBGene00004076	WBGene00007686	WBGene00021733
WBGene00011935		WBGene00021757			WBGene00020094		WBGene00044325			WBGene00015378	WBGene00004077	WBGene00007688	WBGene00021735
WBGene00011940		WBGene00021758			WBGene00020098		WBGene00044341			WBGene00015410	WBGene00004078	WBGene00007690	WBGene00021784
WBGene00011945		WBGene00021763			WBGene00020101		WBGene00044344			WBGene00015429	WBGene00004085	WBGene00007696	WBGene00021810
WBGene00011956		WBGene00021771			WBGene00020107		WBGene00044413			WBGene00015474	WBGene00004086	WBGene00007698	WBGene00021832
WBGene00011962		WBGene00021781			WBGene00020168		WBGene00044423			WBGene00015477	WBGene00004087	WBGene00007703	WBGene00021845
WBGene00011967		WBGene00021789			WBGene00020169		WBGene00044431			WBGene00015480	WBGene00004088	WBGene00007706	WBGene00021853
WBGene00011970		WBGene00021800			WBGene00020183		WBGene00044466			WBGene00015485	WBGene00004089	WBGene00007709	WBGene00021857
WBGene00011976		WBGene00021811			WBGene00020208		WBGene00044666			WBGene00015492	WBGene00004090	WBGene00007710	WBGene00021868
WBGene00011985		WBGene00021818			WBGene00020259		WBGene00044746			WBGene00015494	WBGene00004091	WBGene00007712	WBGene00021901
WBGene00011986		WBGene00021820			WBGene00020263		WBGene00044758			WBGene00015497	WBGene00004093	WBGene00007718	WBGene00021902
WBGene00011988		WBGene00021828			WBGene00020279		WBGene00044987			WBGene00015507	WBGene00004094	WBGene00007720	WBGene00021905
WBGene00012000		WBGene00021829			WBGene00020286		WBGene00045292			WBGene00015510	WBGene00004095	WBGene00007730	WBGene00021906
WBGene00012002		WBGene00021830			WBGene00020287		WBGene00045297			WBGene00015514	WBGene00004101	WBGene00007731	WBGene00021936
WBGene00012019		WBGene00021844			WBGene00020290		WBGene00050937			WBGene00015515	WBGene00004105	WBGene00007756	WBGene00021938
WBGene00012020		WBGene00021847			WBGene00020311		WBGene00077453			WBGene00015518	WBGene00004106	WBGene00007757	WBGene00021945
WBGene00012031		WBGene00021855			WBGene00020322		WBGene00077543			WBGene00015529	WBGene00004109	WBGene00007761	WBGene00022021
WBGene00012041		WBGene00021882			WBGene00020349		WBGene00077732			WBGene00015541	WBGene00004110	WBGene00007762	WBGene00022034
WBGene00012059		WBGene00021883			WBGene00020375		WBGene00138720			WBGene00015547	WBGene00004111	WBGene00007772	WBGene00022037
WBGene00012074		WBGene00021888			WBGene00020383		WBGene00164985			WBGene00015551	WBGene00004116	WBGene00007777	WBGene00022046
WBGene00012094		WBGene00021901			WBGene00020398		WBGene00175030			WBGene00015552	WBGene00004117	WBGene00007778	WBGene00022048
WBGene00012104		WBGene00021903			WBGene00020399		WBGene00184990			WBGene00015555	WBGene00004121	WBGene00007780	WBGene00022059
WBGene00012105		WBGene00021904			WBGene00020402		WBGene00185048			WBGene00015561	WBGene00004125	WBGene00007784	WBGene00022069
WBGene00012117		WBGene00021912			WBGene00020404		WBGene00185086			WBGene00015569	WBGene00004126	WBGene00007785	WBGene00022099
WBGene00012121		WBGene00021926			WBGene00020411		WBGene00185088			WBGene00015581	WBGene00004128	WBGene00007786	WBGene00022114
WBGene00012136		WBGene00021932			WBGene00020412		WBGene00185089			WBGene00015623	WBGene00004132	WBGene00007787	WBGene00022119
WBGene00012149		WBGene00021933			WBGene00020423		WBGene00194706			WBGene00015624	WBGene00004134	WBGene00007788	WBGene00022148
WBGene00012151		WBGene00021952			WBGene00020433		WBGene00194949			WBGene00015641	WBGene00004136	WBGene00007789	WBGene00022149
WBGene00012166		WBGene00021956			WBGene00020441		WBGene00195248			WBGene00015644	WBGene00004138	WBGene00007791	WBGene00022203
WBGene00012167		WBGene00021959			WBGene00020463		WBGene00219218			WBGene00015646	WBGene00004140	WBGene00007792	WBGene00022235
WBGene00012182		WBGene00021973			WBGene00020466		WBGene00219425			WBGene00015674	WBGene00004143	WBGene00007793	WBGene00022244
WBGene00012187		WBGene00021985			WBGene00020480					WBGene00015675	WBGene00004147	WBGene00007797	WBGene00022253
WBGene00012192		WBGene00021988			WBGene00020499					WBGene00015678	WBGene00004148	WBGene00007826	WBGene00022257
WBGene00012203		WBGene00022025			WBGene00020500					WBGene00015680	WBGene00004151	WBGene00007880	WBGene00022269
WBGene00012205		WBGene00022027			WBGene00020517					WBGene00015687	WBGene00004152	WBGene00007882	WBGene00022286
WBGene00012208		WBGene00022035			WBGene00020612					WBGene00015752	WBGene00004161	WBGene00007912	WBGene00022301
WBGene00012243		WBGene00022044			WBGene00020628					WBGene00015755	WBGene00004163	WBGene00007914	WBGene00022350
WBGene00012245		WBGene00022046			WBGene00020636					WBGene00015776	WBGene00004164	WBGene00007915	WBGene00022360
WBGene00012316		WBGene00022051			WBGene00020682					WBGene00015777	WBGene00004166	WBGene00007917	WBGene00022369
WBGene00012317		WBGene00022053			WBGene00020695					WBGene00015779	WBGene00004167	WBGene00007918	WBGene00022378
WBGene00012319		WBGene00022074			WBGene00020709					WBGene00015787	WBGene00004169	WBGene00007922	WBGene00022399
WBGene00012324		WBGene00022075			WBGene00020719					WBGene00015791	WBGene00004175	WBGene00007927	WBGene00022401
WBGene00012326		WBGene00022078			WBGene00020757					WBGene00015796	WBGene00004178	WBGene00007965	WBGene00022427
WBGene00012337		WBGene00022122			WBGene00020762					WBGene00015811	WBGene00004179	WBGene00007969	WBGene00022453
WBGene00012341		WBGene00022124			WBGene00020771					WBGene00015824	WBGene00004180	WBGene00007971	WBGene00022458
WBGene00012342		WBGene00022150			WBGene00020778					WBGene00015887	WBGene00004181	WBGene00007972	WBGene00022462
WBGene00012344		WBGene00022159			WBGene00020782					WBGene00015914	WBGene00004182	WBGene00007974	WBGene00022464
WBGene00012347		WBGene00022169			WBGene00020784					WBGene00015926	WBGene00004185	WBGene00007975	WBGene00022466
WBGene00012353		WBGene00022174			WBGene00020819					WBGene00015942	WBGene00004186	WBGene00007977	WBGene00022531
WBGene00012354		WBGene00022182			WBGene00020823					WBGene00015966	WBGene00004187	WBGene00007978	WBGene00022598
WBGene00012361		WBGene00022185			WBGene00020824					WBGene00015972	WBGene00004188	WBGene00007980	WBGene00022599
WBGene00012376		WBGene00022193			WBGene00020838					WBGene00016009	WBGene00004189	WBGene00007987	WBGene00022603
WBGene00012385		WBGene00022199			WBGene00020839					WBGene00016015	WBGene00004190	WBGene00008001	WBGene00022718
WBGene00012389		WBGene00022214			WBGene00020858					WBGene00016029	WBGene00004199	WBGene00008005	WBGene00022722
WBGene00012435		WBGene00022232			WBGene00020866					WBGene00016038	WBGene00004201	WBGene00008006	WBGene00022738
WBGene00012436		WBGene00022268			WBGene00020933					WBGene00016067	WBGene00004202	WBGene00008008	WBGene00022739
WBGene00012458		WBGene00022273			WBGene00020937					WBGene00016073	WBGene00004203	WBGene00008019	WBGene00022742
WBGene00012463		WBGene00022284			WBGene00020951					WBGene00016088	WBGene00004204	WBGene00008034	WBGene00022765
WBGene00012465		WBGene00022336			WBGene00020957					WBGene00016103	WBGene00004205	WBGene00008035	WBGene00022774
WBGene00012466		WBGene00022347			WBGene00020994					WBGene00016133	WBGene00004206	WBGene00008041	WBGene00022775
WBGene00012469		WBGene00022357			WBGene00021000					WBGene00016135	WBGene00004208	WBGene00008052	WBGene00022785
WBGene00012484		WBGene00022393			WBGene00021014					WBGene00016173	WBGene00004209	WBGene00008053	WBGene00022792
WBGene00012497		WBGene00022394			WBGene00021020					WBGene00016188	WBGene00004210	WBGene00008061	WBGene00022800
WBGene00012512		WBGene00022401			WBGene00021024					WBGene00016197	WBGene00004214	WBGene00008062	WBGene00022831
WBGene00012522		WBGene00022402			WBGene00021046					WBGene00016202	WBGene00004215	WBGene00008074	WBGene00022851
WBGene00012524		WBGene00022429			WBGene00021056					WBGene00016203	WBGene00004217	WBGene00008079	WBGene00022854
WBGene00012528		WBGene00022447			WBGene00021063					WBGene00016271	WBGene00004235	WBGene00008080	WBGene00022855
WBGene00012546		WBGene00022448			WBGene00021082					WBGene00016295	WBGene00004238	WBGene00008081	WBGene00022882
WBGene00012550		WBGene00022456			WBGene00021088					WBGene00016303	WBGene00004239	WBGene00008082	WBGene00044072
WBGene00012553		WBGene00022470			WBGene00021191					WBGene00016323	WBGene00004241	WBGene00008092	WBGene00044077
WBGene00012562		WBGene00022471			WBGene00021192					WBGene00016346	WBGene00004242	WBGene00008107	WBGene00044638
WBGene00012578		WBGene00022489			WBGene00021201					WBGene00016376	WBGene00004243	WBGene00008117	WBGene00044789
WBGene00012600		WBGene00022491			WBGene00021210					WBGene00016383	WBGene00004244	WBGene00008118	WBGene00045419
WBGene00012643		WBGene00022502			WBGene00021211					WBGene00016405	WBGene00004245	WBGene00008120	WBGene00045433
WBGene00012645		WBGene00022516			WBGene00021270					WBGene00016406	WBGene00004248	WBGene00008131	WBGene00086551
WBGene00012646		WBGene00022532			WBGene00021287					WBGene00016422	WBGene00004254	WBGene00008136	WBGene00184990
WBGene00012647		WBGene00022534			WBGene00021312					WBGene00016423	WBGene00004258	WBGene00008140	WBGene00185089
WBGene00012650		WBGene00022586			WBGene00021331					WBGene00016427	WBGene00004259	WBGene00008141	WBGene00195093
WBGene00012652		WBGene00022618			WBGene00021359					WBGene00016432	WBGene00004266	WBGene00008143
WBGene00012658		WBGene00022669			WBGene00021366					WBGene00016435	WBGene00004268	WBGene00008145
WBGene00012660		WBGene00022694			WBGene00021367					WBGene00016452	WBGene00004269	WBGene00008147
WBGene00012672		WBGene00022702			WBGene00021376					WBGene00016453	WBGene00004270	WBGene00008148
WBGene00012697		WBGene00022703			WBGene00021391					WBGene00016457	WBGene00004271	WBGene00008149
WBGene00012713		WBGene00022724			WBGene00021392					WBGene00016458	WBGene00004272	WBGene00008151
WBGene00012714		WBGene00022734			WBGene00021402					WBGene00016469	WBGene00004273	WBGene00008164
WBGene00012716		WBGene00022741			WBGene00021419					WBGene00016493	WBGene00004274	WBGene00008166
WBGene00012733		WBGene00022748			WBGene00021441					WBGene00016494	WBGene00004276	WBGene00008169
WBGene00012735		WBGene00022750			WBGene00021443					WBGene00016496	WBGene00004277	WBGene00008171
WBGene00012738		WBGene00022762			WBGene00021446					WBGene00016500	WBGene00004278	WBGene00008172
WBGene00012765		WBGene00022766			WBGene00021456					WBGene00016520	WBGene00004279	WBGene00008173
WBGene00012766		WBGene00022776			WBGene00021465					WBGene00016539	WBGene00004282	WBGene00008174
WBGene00012780		WBGene00022783			WBGene00021466					WBGene00016540	WBGene00004283	WBGene00008183
WBGene00012802		WBGene00022791			WBGene00021470					WBGene00016561	WBGene00004284	WBGene00008185
WBGene00012828		WBGene00022826			WBGene00021487					WBGene00016562	WBGene00004286	WBGene00008210
WBGene00012830		WBGene00022832			WBGene00021507					WBGene00016566	WBGene00004296	WBGene00008218
WBGene00012835		WBGene00022835			WBGene00021508					WBGene00016573	WBGene00004297	WBGene00008219
WBGene00012861		WBGene00022836			WBGene00021541					WBGene00016575	WBGene00004298	WBGene00008225
WBGene00012868		WBGene00022850			WBGene00021548					WBGene00016576	WBGene00004302	WBGene00008232
WBGene00012885		WBGene00022851			WBGene00021554					WBGene00016601	WBGene00004303	WBGene00008235
WBGene00012888		WBGene00022862			WBGene00021560					WBGene00016603	WBGene00004304	WBGene00008259
WBGene00012916		WBGene00022865			WBGene00021561					WBGene00016611	WBGene00004305	WBGene00008262
WBGene00012932		WBGene00022877			WBGene00021562					WBGene00016614	WBGene00004306	WBGene00008266
WBGene00012934		WBGene00022883			WBGene00021597					WBGene00016616	WBGene00004307	WBGene00008272
WBGene00012935		WBGene00023409			WBGene00021615					WBGene00016617	WBGene00004308	WBGene00008274
WBGene00012961		WBGene00023418			WBGene00021634					WBGene00016620	WBGene00004312	WBGene00008275
WBGene00012964		WBGene00023419			WBGene00021640					WBGene00016631	WBGene00004313	WBGene00008281
WBGene00012977		WBGene00023487			WBGene00021644					WBGene00016641	WBGene00004314	WBGene00008288
WBGene00012978		WBGene00043057			WBGene00021654					WBGene00016650	WBGene00004315	WBGene00008312
WBGene00012983		WBGene00043705			WBGene00021655					WBGene00016671	WBGene00004317	WBGene00008318
WBGene00012987		WBGene00043948			WBGene00021661					WBGene00016710	WBGene00004318	WBGene00008330
WBGene00012988		WBGene00044026			WBGene00021676		WBGene00020831			WBGene00016725	WBGene00004319	WBGene00008331
WBGene00013000		WBGene00044067			WBGene00021677		WBGene00020838			WBGene00016728	WBGene00004320	WBGene00008333
WBGene00013001		WBGene00044071			WBGene00021685		WBGene00020842			WBGene00016749	WBGene00004322	WBGene00008338
WBGene00013004		WBGene00044323			WBGene00021692		WBGene00020843			WBGene00016779	WBGene00004323	WBGene00008339
WBGene00013006		WBGene00044326			WBGene00021704		WBGene00020883			WBGene00016864	WBGene00004324	WBGene00008343
WBGene00013016		WBGene00044341			WBGene00021730		WBGene00020896			WBGene00016866	WBGene00004326	WBGene00008344
WBGene00013025		WBGene00044370			WBGene00021750		WBGene00020909			WBGene00016868	WBGene00004333	WBGene00008345
WBGene00013038		WBGene00044423			WBGene00021752		WBGene00020910			WBGene00016879	WBGene00004334	WBGene00008349
WBGene00013082		WBGene00044661			WBGene00021753		WBGene00020941			WBGene00016892	WBGene00004336	WBGene00008361
WBGene00013093		WBGene00044666			WBGene00021759		WBGene00020948			WBGene00016906	WBGene00004337	WBGene00008362
WBGene00013095		WBGene00044760			WBGene00021765		WBGene00020949			WBGene00016907	WBGene00004338	WBGene00008364
WBGene00013096		WBGene00044762			WBGene00021766		WBGene00020950			WBGene00016913	WBGene00004339	WBGene00008371
WBGene00013129		WBGene00044794			WBGene00021771		WBGene00020955			WBGene00016934	WBGene00004340	WBGene00008379
WBGene00013131		WBGene00044916			WBGene00021800		WBGene00020964			WBGene00016937	WBGene00004341	WBGene00008380
WBGene00013140		WBGene00044987			WBGene00021826		WBGene00020999			WBGene00016966	WBGene00004342	WBGene00008383
WBGene00013168		WBGene00045407			WBGene00021827		WBGene00021014			WBGene00016967	WBGene00004343	WBGene00008385
WBGene00013176		WBGene00045434			WBGene00021842		WBGene00021020			WBGene00016975	WBGene00004344	WBGene00008386
WBGene00013177		WBGene00045483			WBGene00021844		WBGene00021034			WBGene00016978	WBGene00004348	WBGene00008387
WBGene00013208		WBGene00050941			WBGene00021846		WBGene00021035			WBGene00016979	WBGene00004349	WBGene00008397
WBGene00013210		WBGene00077543			WBGene00021849		WBGene00021038			WBGene00017004	WBGene00004350	WBGene00008399
WBGene00013214		WBGene00077592			WBGene00021870		WBGene00021046			WBGene00017023	WBGene00004351	WBGene00008400
WBGene00013217		WBGene00077658			WBGene00021877		WBGene00021055			WBGene00017025	WBGene00004352	WBGene00008404
WBGene00013223		WBGene00077732			WBGene00021881		WBGene00021078			WBGene00017027	WBGene00004353	WBGene00008405
WBGene00013237		WBGene00175030			WBGene00021901		WBGene00021093			WBGene00017028	WBGene00004354	WBGene00008409
WBGene00013238		WBGene00185088			WBGene00021904		WBGene00021123			WBGene00017046	WBGene00004355	WBGene00008410
WBGene00013253		WBGene00194642			WBGene00021910		WBGene00021153			WBGene00017069	WBGene00004356	WBGene00008411
WBGene00013256		WBGene00194949			WBGene00021923		WBGene00021200			WBGene00017083	WBGene00004357	WBGene00008412
WBGene00013265		WBGene00206487			WBGene00021924		WBGene00021206			WBGene00017085	WBGene00004358	WBGene00008413
WBGene00013270		WBGene00219238			WBGene00021926		WBGene00021210			WBGene00017098	WBGene00004360	WBGene00008414
WBGene00013306		WBGene00219275			WBGene00021930		WBGene00021227			WBGene00017133	WBGene00004361	WBGene00008418
WBGene00013308		WBGene00219313			WBGene00021933		WBGene00021248			WBGene00017135	WBGene00004364	WBGene00008419
WBGene00013311		WBGene00235102			WBGene00021936		WBGene00021269			WBGene00017143	WBGene00004367	WBGene00008424
WBGene00013324		WBGene00235289			WBGene00021938		WBGene00021286			WBGene00017158	WBGene00004371	WBGene00008428
WBGene00013340					WBGene00021939		WBGene00021305			WBGene00017178	WBGene00004373	WBGene00008429
WBGene00013349					WBGene00021952		WBGene00021315			WBGene00017190	WBGene00004374	WBGene00008430
WBGene00013354					WBGene00021959		WBGene00021344			WBGene00017210	WBGene00004375	WBGene00008431
WBGene00013358					WBGene00021960		WBGene00021355			WBGene00017220	WBGene00004377	WBGene00008440
WBGene00013360					WBGene00021988		WBGene00021394			WBGene00017237	WBGene00004378	WBGene00008441
WBGene00013371					WBGene00022010		WBGene00021440			WBGene00017240	WBGene00004380	WBGene00008442
WBGene00013373					WBGene00022014		WBGene00021442			WBGene00017241	WBGene00004381	WBGene00008452
WBGene00013380					WBGene00022019		WBGene00021460			WBGene00017244	WBGene00004382	WBGene00008456
WBGene00013381					WBGene00022031		WBGene00021465			WBGene00017273	WBGene00004383	WBGene00008457
WBGene00013383					WBGene00022034		WBGene00021467			WBGene00017274	WBGene00004384	WBGene00008458
WBGene00013419					WBGene00022054		WBGene00021475			WBGene00017298	WBGene00004385	WBGene00008459
WBGene00013438					WBGene00022055		WBGene00021486			WBGene00017304	WBGene00004386	WBGene00008488
WBGene00013441					WBGene00022056		WBGene00021506			WBGene00017313	WBGene00004387	WBGene00008498
WBGene00013442					WBGene00022057		WBGene00021507			WBGene00017317	WBGene00004388	WBGene00008502
WBGene00013443					WBGene00022060		WBGene00021535			WBGene00017335	WBGene00004389	WBGene00008503
WBGene00013460					WBGene00022074		WBGene00021555			WBGene00017339	WBGene00004390	WBGene00008505
WBGene00013465					WBGene00022075		WBGene00021560			WBGene00017340	WBGene00004391	WBGene00008506
WBGene00013482					WBGene00022077		WBGene00021562			WBGene00017344	WBGene00004392	WBGene00008508
WBGene00013522					WBGene00022089		WBGene00021564			WBGene00017365	WBGene00004400	WBGene00008514
WBGene00013529					WBGene00022115		WBGene00021596			WBGene00017380	WBGene00004403	WBGene00008528
WBGene00013538					WBGene00022117		WBGene00021626			WBGene00017402	WBGene00004404	WBGene00008529
WBGene00013553					WBGene00022121		WBGene00021628			WBGene00017419	WBGene00004405	WBGene00008531
WBGene00013557					WBGene00022141		WBGene00021646			WBGene00017423	WBGene00004408	WBGene00008532
WBGene00013595					WBGene00022168		WBGene00021647			WBGene00017441	WBGene00004409	WBGene00008533
WBGene00013596					WBGene00022169		WBGene00021649			WBGene00017445	WBGene00004410	WBGene00008541
WBGene00013597					WBGene00022174		WBGene00021657			WBGene00017472	WBGene00004411	WBGene00008546
WBGene00013606					WBGene00022185		WBGene00021658			WBGene00017481	WBGene00004412	WBGene00008549
WBGene00013610					WBGene00022188		WBGene00021662			WBGene00017536	WBGene00004413	WBGene00008555
WBGene00013668					WBGene00022192		WBGene00021667			WBGene00017538	WBGene00004414	WBGene00008556
WBGene00013680					WBGene00022193		WBGene00021682			WBGene00017546	WBGene00004415	WBGene00008561
WBGene00013686					WBGene00022199		WBGene00021692			WBGene00017563	WBGene00004416	WBGene00008569
WBGene00013687					WBGene00022223		WBGene00021704			WBGene00017578	WBGene00004417	WBGene00008576
WBGene00013689					WBGene00022244		WBGene00021713			WBGene00017593	WBGene00004418	WBGene00008580
WBGene00013691					WBGene00022247		WBGene00021721			WBGene00017605	WBGene00004419	WBGene00008581
WBGene00013703					WBGene00022273		WBGene00021732			WBGene00017644	WBGene00004420	WBGene00008641
WBGene00013718					WBGene00022278		WBGene00021748			WBGene00017659	WBGene00004421	WBGene00008645
WBGene00013724					WBGene00022280		WBGene00021749			WBGene00017699	WBGene00004422	WBGene00008650
WBGene00013730					WBGene00022298		WBGene00021750			WBGene00017713	WBGene00004423	WBGene00008651
WBGene00013732					WBGene00022300		WBGene00021757			WBGene00017724	WBGene00004424	WBGene00008659
WBGene00013733					WBGene00022350		WBGene00021763			WBGene00017738	WBGene00004425	WBGene00008660
WBGene00013734					WBGene00022357		WBGene00021781			WBGene00017744	WBGene00004426	WBGene00008661
WBGene00013735					WBGene00022360		WBGene00021785			WBGene00017745	WBGene00004427	WBGene00008670
WBGene00013740					WBGene00022366		WBGene00021795			WBGene00017757	WBGene00004428	WBGene00008682
WBGene00013792					WBGene00022368		WBGene00021818			WBGene00017769	WBGene00004429	WBGene00008683
WBGene00013794					WBGene00022376		WBGene00021828			WBGene00017778	WBGene00004430	WBGene00008684
WBGene00013797					WBGene00022388		WBGene00021829			WBGene00017797	WBGene00004431	WBGene00008685
WBGene00013804					WBGene00022393		WBGene00021832			WBGene00017848	WBGene00004432	WBGene00008686
WBGene00013816					WBGene00022399		WBGene00021839			WBGene00017854	WBGene00004433	WBGene00008688
WBGene00013876					WBGene00022402		WBGene00021841			WBGene00017855	WBGene00004434	WBGene00008710
WBGene00013892					WBGene00022420		WBGene00021847			WBGene00017864	WBGene00004435	WBGene00008720
WBGene00013898					WBGene00022433		WBGene00021853			WBGene00017874	WBGene00004436	WBGene00008722
WBGene00013934					WBGene00022448		WBGene00021854			WBGene00017885	WBGene00004437	WBGene00008725
WBGene00013966					WBGene00022455		WBGene00021855			WBGene00017889	WBGene00004438	WBGene00008729
WBGene00013967					WBGene00022456		WBGene00021877			WBGene00017891	WBGene00004439	WBGene00008733
WBGene00013983					WBGene00022458		WBGene00021887			WBGene00017908	WBGene00004440	WBGene00008740
WBGene00013985					WBGene00022466		WBGene00021888			WBGene00017920	WBGene00004441	WBGene00008743
WBGene00013997					WBGene00022508		WBGene00021898			WBGene00017921	WBGene00004442	WBGene00008745
WBGene00014004					WBGene00022516		WBGene00021928			WBGene00017925	WBGene00004443	WBGene00008750
WBGene00014014					WBGene00022531		WBGene00021930			WBGene00017926	WBGene00004444	WBGene00008765
WBGene00014016					WBGene00022583		WBGene00021933			WBGene00017939	WBGene00004445	WBGene00008766
WBGene00014017					WBGene00022586		WBGene00021934			WBGene00017954	WBGene00004446	WBGene00008768
WBGene00014019					WBGene00022598		WBGene00021942			WBGene00017967	WBGene00004447	WBGene00008769
WBGene00014020					WBGene00022618		WBGene00021943			WBGene00017971	WBGene00004448	WBGene00008774
WBGene00014030					WBGene00022620		WBGene00021944			WBGene00017974	WBGene00004449	WBGene00008775
WBGene00014031					WBGene00022629		WBGene00021956			WBGene00017979	WBGene00004450	WBGene00008780
WBGene00014054					WBGene00022646		WBGene00021977			WBGene00017990	WBGene00004451	WBGene00008781
WBGene00014086					WBGene00022663		WBGene00022022			WBGene00017993	WBGene00004452	WBGene00008789
WBGene00014095					WBGene00022672		WBGene00022028			WBGene00018018	WBGene00004453	WBGene00008800
WBGene00014097					WBGene00022702		WBGene00022034			WBGene00018041	WBGene00004454	WBGene00008822
WBGene00014098					WBGene00022703		WBGene00022035			WBGene00018075	WBGene00004456	WBGene00008848
WBGene00014112					WBGene00022704		WBGene00022036			WBGene00018077	WBGene00004457	WBGene00008852
WBGene00014114					WBGene00022718		WBGene00022037			WBGene00018088	WBGene00004458	WBGene00008856
WBGene00014115					WBGene00022722		WBGene00022043			WBGene00018135	WBGene00004459	WBGene00008871
WBGene00014119					WBGene00022728		WBGene00022048			WBGene00018149	WBGene00004460	WBGene00008876
WBGene00014120					WBGene00022730		WBGene00022053			WBGene00018164	WBGene00004461	WBGene00008877
WBGene00014144					WBGene00022731		WBGene00022054			WBGene00018184	WBGene00004462	WBGene00008878
WBGene00014202					WBGene00022734		WBGene00022113			WBGene00018187	WBGene00004463	WBGene00008887
WBGene00014215					WBGene00022737		WBGene00022121			WBGene00018193	WBGene00004464	WBGene00008912
WBGene00014222					WBGene00022766		WBGene00022124			WBGene00018203	WBGene00004465	WBGene00008915
WBGene00014228					WBGene00022786		WBGene00022126			WBGene00018206	WBGene00004466	WBGene00008918
WBGene00014230					WBGene00022787		WBGene00022127			WBGene00018226	WBGene00004467	WBGene00008919
WBGene00014243					WBGene00022798		WBGene00022128			WBGene00018238	WBGene00004468	WBGene00008920
WBGene00014258					WBGene00022803		WBGene00022150			WBGene00018317	WBGene00004469	WBGene00008921
WBGene00015009					WBGene00022831		WBGene00022159			WBGene00018327	WBGene00004470	WBGene00008934
WBGene00015011					WBGene00022835		WBGene00022167			WBGene00018330	WBGene00004471	WBGene00008948
WBGene00015017					WBGene00022881		WBGene00022172			WBGene00018349	WBGene00004472	WBGene00008950
WBGene00015021					WBGene00022882		WBGene00022174			WBGene00018355	WBGene00004473	WBGene00008968
WBGene00015023					WBGene00023418		WBGene00022193			WBGene00018362	WBGene00004474	WBGene00008976
WBGene00015035					WBGene00023450		WBGene00022218			WBGene00018367	WBGene00004475	WBGene00008990
WBGene00015057					WBGene00043064		WBGene00022232			WBGene00018386	WBGene00004476	WBGene00008994
WBGene00015063					WBGene00043068		WBGene00022233			WBGene00018390	WBGene00004477	WBGene00008995
WBGene00015083					WBGene00043097		WBGene00022237			WBGene00018393	WBGene00004478	WBGene00009002
WBGene00015095					WBGene00044026		WBGene00022257			WBGene00018417	WBGene00004479	WBGene00009004
WBGene00015102					WBGene00044032		WBGene00022278			WBGene00018422	WBGene00004480	WBGene00009007
WBGene00015104					WBGene00044069		WBGene00022291			WBGene00018437	WBGene00004481	WBGene00009010
WBGene00015126					WBGene00044131		WBGene00022292			WBGene00018438	WBGene00004482	WBGene00009011
WBGene00015130					WBGene00044204		WBGene00022296			WBGene00018446	WBGene00004483	WBGene00009012
WBGene00015133					WBGene00044213		WBGene00022298			WBGene00018467	WBGene00004484	WBGene00009013
WBGene00015134					WBGene00044233		WBGene00022351			WBGene00018519	WBGene00004485	WBGene00009025
WBGene00015138					WBGene00044253		WBGene00022390			WBGene00018520	WBGene00004486	WBGene00009031
WBGene00015145					WBGene00044305		WBGene00022394			WBGene00018533	WBGene00004487	WBGene00009035
WBGene00015146					WBGene00044319		WBGene00022399			WBGene00018572	WBGene00004488	WBGene00009039
WBGene00015150					WBGene00044329		WBGene00022425			WBGene00018577	WBGene00004489	WBGene00009045
WBGene00015157					WBGene00044370		WBGene00022447			WBGene00018604	WBGene00004490	WBGene00009049
WBGene00015171					WBGene00044438		WBGene00022452			WBGene00018674	WBGene00004491	WBGene00009050
WBGene00015181					WBGene00044440		WBGene00022462			WBGene00018682	WBGene00004492	WBGene00009051
WBGene00015187					WBGene00044483		WBGene00022463			WBGene00018702	WBGene00004493	WBGene00009052
WBGene00015189					WBGene00044604		WBGene00022464			WBGene00018704	WBGene00004494	WBGene00009064
WBGene00015194					WBGene00044734		WBGene00022470			WBGene00018710	WBGene00004495	WBGene00009065
WBGene00015205					WBGene00044784		WBGene00022491			WBGene00018714	WBGene00004496	WBGene00009069
WBGene00015207					WBGene00044891		WBGene00022493			WBGene00018719	WBGene00004497	WBGene00009078
WBGene00015235					WBGene00044916		WBGene00022508			WBGene00018740	WBGene00004498	WBGene00009079
WBGene00015237					WBGene00045078		WBGene00022531			WBGene00018743	WBGene00004499	WBGene00009084
WBGene00015245					WBGene00045237		WBGene00022532			WBGene00018757	WBGene00004501	WBGene00009098
WBGene00015248					WBGene00045291		WBGene00022583			WBGene00018758	WBGene00004502	WBGene00009101
WBGene00015283					WBGene00045407		WBGene00022586			WBGene00018764	WBGene00004503	WBGene00009103
WBGene00015285					WBGene00045418		WBGene00022587			WBGene00018776	WBGene00004504	WBGene00009112
WBGene00015296					WBGene00045434		WBGene00022590			WBGene00018778	WBGene00004505	WBGene00009113
WBGene00015301					WBGene00045483		WBGene00022598			WBGene00018786	WBGene00004506	WBGene00009115
WBGene00015308					WBGene00050936		WBGene00022599			WBGene00018787	WBGene00004508	WBGene00009121
WBGene00015312					WBGene00050941		WBGene00022608			WBGene00018795	WBGene00004510	WBGene00009122
WBGene00015327					WBGene00077500		WBGene00022646			WBGene00018804	WBGene00004679	WBGene00009123
WBGene00015329					WBGene00077658		WBGene00022673			WBGene00018812	WBGene00004680	WBGene00009124
WBGene00015346					WBGene00077771		WBGene00022678			WBGene00018837	WBGene00004681	WBGene00009127
WBGene00015347					WBGene00086551		WBGene00022719			WBGene00018853	WBGene00004682	WBGene00009128
WBGene00015360					WBGene00194696		WBGene00022721			WBGene00018857	WBGene00004684	WBGene00009129
WBGene00015391					WBGene00194861		WBGene00022722			WBGene00018860	WBGene00004698	WBGene00009131
WBGene00015413					WBGene00194892		WBGene00022759			WBGene00018869	WBGene00004699	WBGene00009132
WBGene00015418					WBGene00194986		WBGene00022766			WBGene00018878	WBGene00004700	WBGene00009138
WBGene00015450					WBGene00195045		WBGene00022772			WBGene00018892	WBGene00004701	WBGene00009145
WBGene00015460					WBGene00195070		WBGene00022773			WBGene00018920	WBGene00004702	WBGene00009149
WBGene00015461					WBGene00195244		WBGene00022775			WBGene00018923	WBGene00004703	WBGene00009159
WBGene00015468					WBGene00206463		WBGene00022776			WBGene00018928	WBGene00004704	WBGene00009163
WBGene00015477					WBGene00219238		WBGene00022783			WBGene00018975	WBGene00004705	WBGene00009164
WBGene00015481					WBGene00219275		WBGene00022791			WBGene00018976	WBGene00004706	WBGene00009173
WBGene00015484					WBGene00219305		WBGene00022800			WBGene00018987	WBGene00004721	WBGene00009174
WBGene00015486					WBGene00219374		WBGene00022817			WBGene00018996	WBGene00004723	WBGene00009176
WBGene00015507					WBGene00235102		WBGene00022830			WBGene00019005	WBGene00004726	WBGene00009179
WBGene00015509					WBGene00235256		WBGene00022831			WBGene00019010	WBGene00004727	WBGene00009180
WBGene00015512					WBGene00235325		WBGene00022832			WBGene00019060	WBGene00004728	WBGene00009182
WBGene00015513							WBGene00022836			WBGene00019074	WBGene00004729	WBGene00009185
WBGene00015538							WBGene00022862			WBGene00019079	WBGene00004732	WBGene00009186
WBGene00015540							WBGene00022877			WBGene00019082	WBGene00004735	WBGene00009188
WBGene00015541							WBGene00022880			WBGene00019101	WBGene00004736	WBGene00009189
WBGene00015565							WBGene00022883			WBGene00019102	WBGene00004737	WBGene00009191
WBGene00015567							WBGene00023418			WBGene00019157	WBGene00004738	WBGene00009193
WBGene00015624							WBGene00023419			WBGene00019167	WBGene00004739	WBGene00009202
WBGene00015658							WBGene00023422			WBGene00019168	WBGene00004743	WBGene00009203
WBGene00015677							WBGene00023427			WBGene00019173	WBGene00004744	WBGene00009207
WBGene00015678							WBGene00023487			WBGene00019185	WBGene00004745	WBGene00009211
WBGene00015687							WBGene00043051			WBGene00019188	WBGene00004746	WBGene00009218
WBGene00015691							WBGene00043068			WBGene00019205	WBGene00004747	WBGene00009219
WBGene00015697							WBGene00043097			WBGene00019207	WBGene00004749	WBGene00009223
WBGene00015702							WBGene00043156			WBGene00019211	WBGene00004750	WBGene00009239
WBGene00015703							WBGene00043279			WBGene00019249	WBGene00004751	WBGene00009245
WBGene00015744							WBGene00043705			WBGene00019250	WBGene00004752	WBGene00009254
WBGene00015745							WBGene00044067			WBGene00019280	WBGene00004753	WBGene00009256
WBGene00015746							WBGene00044083			WBGene00019284	WBGene00004754	WBGene00009262
WBGene00015754							WBGene00044094			WBGene00019294	WBGene00004755	WBGene00009267
WBGene00015755							WBGene00044131			WBGene00019313	WBGene00004756	WBGene00009272
WBGene00015778							WBGene00044236			WBGene00019316	WBGene00004758	WBGene00009276
WBGene00015800							WBGene00044251			WBGene00019317	WBGene00004759	WBGene00009277
WBGene00015801							WBGene00044290			WBGene00019323	WBGene00004760	WBGene00009284
WBGene00015810							WBGene00044310			WBGene00019326	WBGene00004762	WBGene00009285
WBGene00015813							WBGene00044322			WBGene00019334	WBGene00004765	WBGene00009286
WBGene00015815							WBGene00044323			WBGene00019344	WBGene00004766	WBGene00009287
WBGene00015866							WBGene00044324			WBGene00019351	WBGene00004767	WBGene00009289
WBGene00015899							WBGene00044325			WBGene00019365	WBGene00004768	WBGene00009290
WBGene00015920							WBGene00044341			WBGene00019380	WBGene00004769	WBGene00009294
WBGene00015927							WBGene00044344			WBGene00019402	WBGene00004771	WBGene00009308
WBGene00015938							WBGene00044413			WBGene00019407	WBGene00004774	WBGene00009320
WBGene00015941							WBGene00044423			WBGene00019408	WBGene00004775	WBGene00009322
WBGene00015966							WBGene00044431			WBGene00019432	WBGene00004776	WBGene00009329
WBGene00015971							WBGene00044438			WBGene00019456	WBGene00004781	WBGene00009336
WBGene00015972							WBGene00044466			WBGene00019466	WBGene00004782	WBGene00009341
WBGene00015974							WBGene00044666			WBGene00019487	WBGene00004783	WBGene00009346
WBGene00015976							WBGene00044746			WBGene00019490	WBGene00004786	WBGene00009352
WBGene00015978							WBGene00044758			WBGene00019491	WBGene00004787	WBGene00009364
WBGene00016002							WBGene00044916			WBGene00019492	WBGene00004788	WBGene00009365
WBGene00016015							WBGene00044987			WBGene00019509	WBGene00004795	WBGene00009366
WBGene00016020							WBGene00045292			WBGene00019510	WBGene00004798	WBGene00009367
WBGene00016038							WBGene00045297			WBGene00019511	WBGene00004800	WBGene00009368
WBGene00016045							WBGene00045407			WBGene00019513	WBGene00004801	WBGene00009372
WBGene00016055							WBGene00050937			WBGene00019521	WBGene00004802	WBGene00009374
WBGene00016057							WBGene00050941			WBGene00019522	WBGene00004803	WBGene00009385
WBGene00016060							WBGene00077453			WBGene00019538	WBGene00004804	WBGene00009401
WBGene00016088							WBGene00077543			WBGene00019571	WBGene00004806	WBGene00009402
WBGene00016116							WBGene00077732			WBGene00019572	WBGene00004807	WBGene00009404
WBGene00016138							WBGene00138720			WBGene00019576	WBGene00004808	WBGene00009439
WBGene00016139							WBGene00164985			WBGene00019584	WBGene00004809	WBGene00009441
WBGene00016151							WBGene00175030			WBGene00019598	WBGene00004813	WBGene00009444
WBGene00016156							WBGene00184990			WBGene00019611	WBGene00004814	WBGene00009445
WBGene00016158							WBGene00185048			WBGene00019615	WBGene00004816	WBGene00009452
WBGene00016170							WBGene00185086			WBGene00019620	WBGene00004818	WBGene00009454
WBGene00016182							WBGene00185088			WBGene00019624	WBGene00004819	WBGene00009455
WBGene00016188							WBGene00185089			WBGene00019630	WBGene00004820	WBGene00009456
WBGene00016194							WBGene00194706			WBGene00019647	WBGene00004821	WBGene00009457
WBGene00016202							WBGene00194949			WBGene00019650	WBGene00004822	WBGene00009460
WBGene00016226							WBGene00195248			WBGene00019661	WBGene00004823	WBGene00009469
WBGene00016236							WBGene00219218			WBGene00019663	WBGene00004824	WBGene00009471
WBGene00016244							WBGene00219425			WBGene00019666	WBGene00004825	WBGene00009477
WBGene00016245										WBGene00019686	WBGene00004826	WBGene00009478
WBGene00016250										WBGene00019687	WBGene00004829	WBGene00009489
WBGene00016258										WBGene00019690	WBGene00004855	WBGene00009492
WBGene00016261										WBGene00019698	WBGene00004857	WBGene00009498
WBGene00016277										WBGene00019700	WBGene00004858	WBGene00009499
WBGene00016303										WBGene00019726	WBGene00004862	WBGene00009507
WBGene00016311										WBGene00019729	WBGene00004873	WBGene00009508
WBGene00016316										WBGene00019746	WBGene00004874	WBGene00009521
WBGene00016317										WBGene00019748	WBGene00004876	WBGene00009542
WBGene00016318										WBGene00019760	WBGene00004879	WBGene00009548
WBGene00016323										WBGene00019762	WBGene00004880	WBGene00009551
WBGene00016326										WBGene00019767	WBGene00004881	WBGene00009553
WBGene00016331										WBGene00019774	WBGene00004882	WBGene00009556
WBGene00016333										WBGene00019777	WBGene00004883	WBGene00009559
WBGene00016353										WBGene00019806	WBGene00004884	WBGene00009563
WBGene00016375										WBGene00019813	WBGene00004885	WBGene00009574
WBGene00016380										WBGene00019815	WBGene00004886	WBGene00009575
WBGene00016381										WBGene00019817	WBGene00004887	WBGene00009580
WBGene00016387										WBGene00019819	WBGene00004888	WBGene00009581
WBGene00016390										WBGene00019821	WBGene00004889	WBGene00009584
WBGene00016391										WBGene00019830	WBGene00004891	WBGene00009587
WBGene00016392										WBGene00019841	WBGene00004892	WBGene00009594
WBGene00016400										WBGene00019844	WBGene00004893	WBGene00009605
WBGene00016405										WBGene00019847	WBGene00004894	WBGene00009627
WBGene00016409										WBGene00019854	WBGene00004895	WBGene00009648
WBGene00016411										WBGene00019862	WBGene00004896	WBGene00009654
WBGene00016412										WBGene00019864	WBGene00004897	WBGene00009661
WBGene00016415										WBGene00019867	WBGene00004900	WBGene00009662
WBGene00016418										WBGene00019871	WBGene00004905	WBGene00009664
WBGene00016421										WBGene00019875	WBGene00004913	WBGene00009665
WBGene00016449										WBGene00019915	WBGene00004914	WBGene00009666
WBGene00016453										WBGene00019918	WBGene00004915	WBGene00009667
WBGene00016457										WBGene00019922	WBGene00004916	WBGene00009668
WBGene00016501										WBGene00019924	WBGene00004917	WBGene00009671
WBGene00016507										WBGene00019955	WBGene00004918	WBGene00009673
WBGene00016511										WBGene00019959	WBGene00004919	WBGene00009681
WBGene00016539										WBGene00019960	WBGene00004920	WBGene00009683
WBGene00016573										WBGene00020006	WBGene00004922	WBGene00009685
WBGene00016592										WBGene00020011	WBGene00004925	WBGene00009701
WBGene00016602										WBGene00020018	WBGene00004927	WBGene00009705
WBGene00016603										WBGene00020034	WBGene00004928	WBGene00009708
WBGene00016606										WBGene00020090	WBGene00004929	WBGene00009714
WBGene00016607										WBGene00020104	WBGene00004930	WBGene00009731
WBGene00016608										WBGene00020115	WBGene00004931	WBGene00009732
WBGene00016610										WBGene00020134	WBGene00004945	WBGene00009733
WBGene00016630										WBGene00020140	WBGene00004946	WBGene00009734
WBGene00016632										WBGene00020142	WBGene00004947	WBGene00009736
WBGene00016642										WBGene00020143	WBGene00004951	WBGene00009739
WBGene00016643										WBGene00020160	WBGene00004952	WBGene00009740
WBGene00016650										WBGene00020163	WBGene00004953	WBGene00009744
WBGene00016653										WBGene00020181	WBGene00004954	WBGene00009770
WBGene00016671										WBGene00020188	WBGene00004955	WBGene00009771
WBGene00016676										WBGene00020207	WBGene00004959	WBGene00009772
WBGene00016704										WBGene00020216	WBGene00004960	WBGene00009783
WBGene00016725										WBGene00020234	WBGene00004969	WBGene00009784
WBGene00016728										WBGene00020245	WBGene00004975	WBGene00009825
WBGene00016735										WBGene00020297	WBGene00004978	WBGene00009829
WBGene00016739										WBGene00020299	WBGene00004979	WBGene00009878
WBGene00016741										WBGene00020315	WBGene00004980	WBGene00009880
WBGene00016746										WBGene00020334	WBGene00004981	WBGene00009881
WBGene00016750										WBGene00020366	WBGene00004984	WBGene00009882
WBGene00016764										WBGene00020379	WBGene00004985	WBGene00009893
WBGene00016793										WBGene00020382	WBGene00005006	WBGene00009915
WBGene00016803										WBGene00020427	WBGene00005007	WBGene00009918
WBGene00016811										WBGene00020438	WBGene00005008	WBGene00009921
WBGene00016812										WBGene00020446	WBGene00005009	WBGene00009922
WBGene00016824										WBGene00020473	WBGene00005010	WBGene00009937
WBGene00016837										WBGene00020489	WBGene00005011	WBGene00009944
WBGene00016844										WBGene00020496	WBGene00005014	WBGene00009946
WBGene00016867										WBGene00020508	WBGene00005015	WBGene00009948
WBGene00016868										WBGene00020510	WBGene00005019	WBGene00009952
WBGene00016873										WBGene00020540	WBGene00005020	WBGene00009954
WBGene00016888										WBGene00020549	WBGene00005021	WBGene00009956
WBGene00016902										WBGene00020556	WBGene00005022	WBGene00009966
WBGene00016905										WBGene00020562	WBGene00005023	WBGene00009974
WBGene00016939										WBGene00020588	WBGene00005024	WBGene00009980
WBGene00016944										WBGene00020625	WBGene00005025	WBGene00009981
WBGene00016955										WBGene00020630	WBGene00005026	WBGene00009987
WBGene00016960										WBGene00020633	WBGene00005058	WBGene00009992
WBGene00016966										WBGene00020643	WBGene00005077	WBGene00009993
WBGene00016968										WBGene00020696	WBGene00005078	WBGene00009994
WBGene00016970										WBGene00020702	WBGene00005153	WBGene00009996
WBGene00016971										WBGene00020705	WBGene00005168	WBGene00010000
WBGene00016977										WBGene00020710	WBGene00005282	WBGene00010002
WBGene00016978										WBGene00020725	WBGene00005528	WBGene00010013
WBGene00016980										WBGene00020726	WBGene00005529	WBGene00010015
WBGene00016987										WBGene00020738	WBGene00005643	WBGene00010035
WBGene00016995										WBGene00020756	WBGene00005648	WBGene00010036
WBGene00017011										WBGene00020758	WBGene00005662	WBGene00010037
WBGene00017031										WBGene00020767	WBGene00005663	WBGene00010038
WBGene00017037										WBGene00020770	WBGene00005718	WBGene00010042
WBGene00017046										WBGene00020779	WBGene00006059	WBGene00010044
WBGene00017062										WBGene00020781	WBGene00006061	WBGene00010048
WBGene00017064										WBGene00020797	WBGene00006063	WBGene00010052
WBGene00017079										WBGene00020812	WBGene00006066	WBGene00010053
WBGene00017085										WBGene00020827	WBGene00006266	WBGene00010054
WBGene00017132										WBGene00020833	WBGene00006307	WBGene00010055
WBGene00017135										WBGene00020867	WBGene00006311	WBGene00010056
WBGene00017137										WBGene00020911	WBGene00006324	WBGene00010061
WBGene00017147										WBGene00020912	WBGene00006331	WBGene00010072
WBGene00017157										WBGene00020919	WBGene00006342	WBGene00010075
WBGene00017158										WBGene00020920	WBGene00006349	WBGene00010080
WBGene00017159										WBGene00020921	WBGene00006351	WBGene00010081
WBGene00017161										WBGene00020930	WBGene00006352	WBGene00010089
WBGene00017162										WBGene00020931	WBGene00006353	WBGene00010093
WBGene00017163										WBGene00020962	WBGene00006359	WBGene00010094
WBGene00017166										WBGene00020967	WBGene00006364	WBGene00010096
WBGene00017178										WBGene00021004	WBGene00006368	WBGene00010097
WBGene00017195										WBGene00021009	WBGene00006369	WBGene00010130
WBGene00017217										WBGene00021047	WBGene00006371	WBGene00010132
WBGene00017244										WBGene00021051	WBGene00006373	WBGene00010139
WBGene00017263										WBGene00021057	WBGene00006374	WBGene00010140
WBGene00017269										WBGene00021068	WBGene00006375	WBGene00010141
WBGene00017273										WBGene00021080	WBGene00006376	WBGene00010147
WBGene00017275										WBGene00021128	WBGene00006377	WBGene00010155
WBGene00017283										WBGene00021131	WBGene00006379	WBGene00010159
WBGene00017289										WBGene00021199	WBGene00006381	WBGene00010178
WBGene00017293										WBGene00021205	WBGene00006382	WBGene00010193
WBGene00017298										WBGene00021208	WBGene00006383	WBGene00010194
WBGene00017304										WBGene00021226	WBGene00006384	WBGene00010195
WBGene00017319										WBGene00021292	WBGene00006385	WBGene00010198
WBGene00017321										WBGene00021293	WBGene00006386	WBGene00010227
WBGene00017328										WBGene00021295	WBGene00006387	WBGene00010229
WBGene00017332										WBGene00021296	WBGene00006388	WBGene00010230
WBGene00017342										WBGene00021299	WBGene00006389	WBGene00010231
WBGene00017349										WBGene00021313	WBGene00006390	WBGene00010232
WBGene00017356										WBGene00021314	WBGene00006391	WBGene00010246
WBGene00017360										WBGene00021316	WBGene00006392	WBGene00010254
WBGene00017373										WBGene00021323	WBGene00006393	WBGene00010259
WBGene00017449										WBGene00021332	WBGene00006394	WBGene00010260
WBGene00017480										WBGene00021348	WBGene00006395	WBGene00010263
WBGene00017547										WBGene00021350	WBGene00006396	WBGene00010264
WBGene00017548										WBGene00021365	WBGene00006397	WBGene00010265
WBGene00017584										WBGene00021369	WBGene00006402	WBGene00010272
WBGene00017589										WBGene00021370	WBGene00006405	WBGene00010279
WBGene00017605										WBGene00021374	WBGene00006406	WBGene00010280
WBGene00017607										WBGene00021406	WBGene00006410	WBGene00010281
WBGene00017640										WBGene00021468	WBGene00006412	WBGene00010283
WBGene00017641										WBGene00021469	WBGene00006414	WBGene00010284
WBGene00017643										WBGene00021473	WBGene00006415	WBGene00010289
WBGene00017675										WBGene00021482	WBGene00006416	WBGene00010300
WBGene00017676										WBGene00021497	WBGene00006423	WBGene00010302
WBGene00017686										WBGene00021510	WBGene00006430	WBGene00010303
WBGene00017696										WBGene00021515	WBGene00006431	WBGene00010304
WBGene00017701										WBGene00021539	WBGene00006432	WBGene00010306
WBGene00017708										WBGene00021544	WBGene00006433	WBGene00010307
WBGene00017712										WBGene00021545	WBGene00006434	WBGene00010308
WBGene00017733										WBGene00021547	WBGene00006437	WBGene00010317
WBGene00017734										WBGene00021551	WBGene00006439	WBGene00010323
WBGene00017735										WBGene00021556	WBGene00006440	WBGene00010325
WBGene00017742										WBGene00021558	WBGene00006442	WBGene00010326
WBGene00017746										WBGene00021559	WBGene00006443	WBGene00010333
WBGene00017749										WBGene00021576	WBGene00006444	WBGene00010351
WBGene00017757										WBGene00021607	WBGene00006445	WBGene00010353
WBGene00017760										WBGene00021610	WBGene00006446	WBGene00010354
WBGene00017766										WBGene00021629	WBGene00006447	WBGene00010363
WBGene00017774										WBGene00021637	WBGene00006448	WBGene00010366
WBGene00017799										WBGene00021652	WBGene00006450	WBGene00010367
WBGene00017801										WBGene00021660	WBGene00006460	WBGene00010369
WBGene00017811										WBGene00021698	WBGene00006461	WBGene00010373
WBGene00017816										WBGene00021725	WBGene00006463	WBGene00010378
WBGene00017825										WBGene00021733	WBGene00006465	WBGene00010405
WBGene00017864										WBGene00021739	WBGene00006466	WBGene00010406
WBGene00017874										WBGene00021741	WBGene00006467	WBGene00010408
WBGene00017886										WBGene00021747	WBGene00006472	WBGene00010409
WBGene00017891										WBGene00021754	WBGene00006473	WBGene00010416
WBGene00017895										WBGene00021783	WBGene00006474	WBGene00010418
WBGene00017929										WBGene00021789	WBGene00006476	WBGene00010420
WBGene00017934										WBGene00021794	WBGene00006477	WBGene00010425
WBGene00017939										WBGene00021808	WBGene00006478	WBGene00010427
WBGene00017982										WBGene00021813	WBGene00006479	WBGene00010428
WBGene00017984										WBGene00021816	WBGene00006481	WBGene00010437
WBGene00017985										WBGene00021834	WBGene00006483	WBGene00010439
WBGene00017986										WBGene00021843	WBGene00006489	WBGene00010450
WBGene00017988										WBGene00021856	WBGene00006490	WBGene00010458
WBGene00017992										WBGene00021863	WBGene00006491	WBGene00010465
WBGene00017997										WBGene00021876	WBGene00006492	WBGene00010476
WBGene00018008										WBGene00021898	WBGene00006493	WBGene00010478
WBGene00018018										WBGene00021903	WBGene00006494	WBGene00010479
WBGene00018024										WBGene00021912	WBGene00006495	WBGene00010480
WBGene00018037										WBGene00021914	WBGene00006496	WBGene00010481
WBGene00018045										WBGene00021921	WBGene00006497	WBGene00010485
WBGene00018046										WBGene00021945	WBGene00006498	WBGene00010486
WBGene00018064										WBGene00021948	WBGene00006499	WBGene00010492
WBGene00018076										WBGene00021966	WBGene00006503	WBGene00010496
WBGene00018090										WBGene00021986	WBGene00006504	WBGene00010498
WBGene00018131										WBGene00022015	WBGene00006508	WBGene00010500
WBGene00018145										WBGene00022033	WBGene00006510	WBGene00010502
WBGene00018152										WBGene00022046	WBGene00006512	WBGene00010510
WBGene00018154										WBGene00022051	WBGene00006514	WBGene00010537
WBGene00018159										WBGene00022059	WBGene00006515	WBGene00010542
WBGene00018160										WBGene00022073	WBGene00006516	WBGene00010546
WBGene00018161										WBGene00022078	WBGene00006517	WBGene00010549
WBGene00018164										WBGene00022111	WBGene00006518	WBGene00010552
WBGene00018218										WBGene00022119	WBGene00006519	WBGene00010555
WBGene00018226										WBGene00022123	WBGene00006520	WBGene00010556
WBGene00018230										WBGene00022125	WBGene00006523	WBGene00010557
WBGene00018239										WBGene00022129	WBGene00006524	WBGene00010560
WBGene00018290										WBGene00022134	WBGene00006527	WBGene00010562
WBGene00018294										WBGene00022139	WBGene00006528	WBGene00010565
WBGene00018305										WBGene00022146	WBGene00006529	WBGene00010579
WBGene00018316										WBGene00022148	WBGene00006536	WBGene00010582
WBGene00018319										WBGene00022170	WBGene00006537	WBGene00010583
WBGene00018321										WBGene00022171	WBGene00006540	WBGene00010608
WBGene00018327										WBGene00022178	WBGene00006542	WBGene00010612
WBGene00018330										WBGene00022194	WBGene00006543	WBGene00010615
WBGene00018339										WBGene00022211	WBGene00006546	WBGene00010616
WBGene00018349										WBGene00022212	WBGene00006547	WBGene00010620
WBGene00018362										WBGene00022219	WBGene00006552	WBGene00010621
WBGene00018364										WBGene00022253	WBGene00006555	WBGene00010624
WBGene00018399										WBGene00022260	WBGene00006561	WBGene00010626
WBGene00018408										WBGene00022269	WBGene00006562	WBGene00010627
WBGene00018421										WBGene00022277	WBGene00006563	WBGene00010629
WBGene00018426										WBGene00022279	WBGene00006565	WBGene00010631
WBGene00018431										WBGene00022286	WBGene00006566	WBGene00010634
WBGene00018446										WBGene00022297	WBGene00006567	WBGene00010638
WBGene00018482										WBGene00022301	WBGene00006568	WBGene00010639
WBGene00018491										WBGene00022307	WBGene00006571	WBGene00010641
WBGene00018509										WBGene00022310	WBGene00006572	WBGene00010663
WBGene00018518										WBGene00022335	WBGene00006573	WBGene00010664
WBGene00018520										WBGene00022336	WBGene00006574	WBGene00010665
WBGene00018564										WBGene00022347	WBGene00006577	WBGene00010670
WBGene00018586										WBGene00022354	WBGene00006578	WBGene00010676
WBGene00018599										WBGene00022378	WBGene00006579	WBGene00010677
WBGene00018609										WBGene00022379	WBGene00006580	WBGene00010678
WBGene00018612										WBGene00022401	WBGene00006590	WBGene00010682
WBGene00018613										WBGene00022416	WBGene00006591	WBGene00010685
WBGene00018635										WBGene00022418	WBGene00006593	WBGene00010687
WBGene00018638										WBGene00022423	WBGene00006595	WBGene00010697
WBGene00018657										WBGene00022426	WBGene00006596	WBGene00010702
WBGene00018678										WBGene00022428	WBGene00006599	WBGene00010713
WBGene00018679										WBGene00022434	WBGene00006601	WBGene00010720
WBGene00018682										WBGene00022438	WBGene00006602	WBGene00010721
WBGene00018700										WBGene00022451	WBGene00006604	WBGene00010728
WBGene00018703										WBGene00022457	WBGene00006605	WBGene00010732
WBGene00018710										WBGene00022473	WBGene00006606	WBGene00010736
WBGene00018713										WBGene00022475	WBGene00006607	WBGene00010738
WBGene00018735										WBGene00022492	WBGene00006608	WBGene00010755
WBGene00018740										WBGene00022501	WBGene00006613	WBGene00010758
WBGene00018762										WBGene00022554	WBGene00006617	WBGene00010766
WBGene00018781										WBGene00022576	WBGene00006618	WBGene00010767
WBGene00018782										WBGene00022591	WBGene00006619	WBGene00010778
WBGene00018785										WBGene00022659	WBGene00006626	WBGene00010781
WBGene00018786										WBGene00022666	WBGene00006635	WBGene00010785
WBGene00018795										WBGene00022667	WBGene00006638	WBGene00010786
WBGene00018802										WBGene00022669	WBGene00006639	WBGene00010787
WBGene00018806										WBGene00022677	WBGene00006646	WBGene00010794
WBGene00018808										WBGene00022681	WBGene00006647	WBGene00010806
WBGene00018812										WBGene00022727	WBGene00006648	WBGene00010807
WBGene00018819										WBGene00022738	WBGene00006649	WBGene00010814
WBGene00018828										WBGene00022745	WBGene00006697	WBGene00010815
WBGene00018830										WBGene00022774	WBGene00006698	WBGene00010828
WBGene00018849										WBGene00022794	WBGene00006699	WBGene00010829
WBGene00018872										WBGene00022801	WBGene00006700	WBGene00010839
WBGene00018903										WBGene00022802	WBGene00006701	WBGene00010840
WBGene00018925										WBGene00022852	WBGene00006702	WBGene00010842
WBGene00018934										WBGene00022853	WBGene00006703	WBGene00010844
WBGene00018950										WBGene00022855	WBGene00006704	WBGene00010845
WBGene00018953										WBGene00022856	WBGene00006705	WBGene00010846
WBGene00018954										WBGene00022857	WBGene00006706	WBGene00010847
WBGene00018957										WBGene00023404	WBGene00006707	WBGene00010871
WBGene00018961										WBGene00023409	WBGene00006708	WBGene00010875
WBGene00018963										WBGene00023489	WBGene00006709	WBGene00010876
WBGene00018964										WBGene00023491	WBGene00006710	WBGene00010878
WBGene00018974										WBGene00023497	WBGene00006711	WBGene00010879
WBGene00018987										WBGene00043948	WBGene00006713	WBGene00010882
WBGene00018997										WBGene00043998	WBGene00006715	WBGene00010883
WBGene00018998										WBGene00044061	WBGene00006720	WBGene00010889
WBGene00019005										WBGene00044134	WBGene00006721	WBGene00010890
WBGene00019007										WBGene00044210	WBGene00006722	WBGene00010892
WBGene00019020										WBGene00044318	WBGene00006723	WBGene00010896
WBGene00019061										WBGene00044330	WBGene00006724	WBGene00010900
WBGene00019075										WBGene00044372	WBGene00006725	WBGene00010905
WBGene00019077										WBGene00044412	WBGene00006726	WBGene00010908
WBGene00019118										WBGene00044414	WBGene00006727	WBGene00010909
WBGene00019120										WBGene00044436	WBGene00006728	WBGene00010911
WBGene00019121										WBGene00044439	WBGene00006729	WBGene00010912
WBGene00019127										WBGene00044467	WBGene00006730	WBGene00010913
WBGene00019157										WBGene00044508	WBGene00006732	WBGene00010915
WBGene00019162										WBGene00044526	WBGene00006733	WBGene00010920
WBGene00019163										WBGene00044537	WBGene00006734	WBGene00010922
WBGene00019173										WBGene00044638	WBGene00006735	WBGene00010941
WBGene00019196										WBGene00044661	WBGene00006736	WBGene00010942
WBGene00019209										WBGene00044689	WBGene00006737	WBGene00010990
WBGene00019217										WBGene00044698	WBGene00006738	WBGene00010991
WBGene00019218										WBGene00044725	WBGene00006739	WBGene00010992
WBGene00019219										WBGene00044745	WBGene00006740	WBGene00011015
WBGene00019249										WBGene00044794	WBGene00006745	WBGene00011016
WBGene00019274										WBGene00044795	WBGene00006746	WBGene00011017
WBGene00019275										WBGene00044811	WBGene00006751	WBGene00011027
WBGene00019305										WBGene00044924	WBGene00006753	WBGene00011030
WBGene00019322										WBGene00044949	WBGene00006755	WBGene00011032
WBGene00019326										WBGene00044989	WBGene00006757	WBGene00011034
WBGene00019333										WBGene00045063	WBGene00006763	WBGene00011036
WBGene00019334										WBGene00045212	WBGene00006768	WBGene00011037
WBGene00019344										WBGene00045246	WBGene00006769	WBGene00011038
WBGene00019380										WBGene00045272	WBGene00006770	WBGene00011040
WBGene00019396										WBGene00045357	WBGene00006771	WBGene00011043
WBGene00019402										WBGene00045406	WBGene00006773	WBGene00011044
WBGene00019403										WBGene00045419	WBGene00006776	WBGene00011045
WBGene00019427										WBGene00045433	WBGene00006779	WBGene00011047
WBGene00019429										WBGene00045495	WBGene00006780	WBGene00011050
WBGene00019432										WBGene00045507	WBGene00006781	WBGene00011051
WBGene00019457										WBGene00050885	WBGene00006785	WBGene00011054
WBGene00019481										WBGene00077559	WBGene00006786	WBGene00011056
WBGene00019487										WBGene00077761	WBGene00006791	WBGene00011058
WBGene00019503										WBGene00086546	WBGene00006793	WBGene00011061
WBGene00019505										WBGene00138717	WBGene00006794	WBGene00011062
WBGene00019510										WBGene00185001	WBGene00006795	WBGene00011063
WBGene00019537										WBGene00185102	WBGene00006796	WBGene00011064
WBGene00019543										WBGene00194649	WBGene00006797	WBGene00011068
WBGene00019546										WBGene00194705	WBGene00006798	WBGene00011071
WBGene00019554										WBGene00194981	WBGene00006801	WBGene00011087
WBGene00019584										WBGene00195085	WBGene00006802	WBGene00011088
WBGene00019606										WBGene00195093	WBGene00006803	WBGene00011109
WBGene00019620										WBGene00195142	WBGene00006804	WBGene00011111
WBGene00019628										WBGene00206389	WBGene00006805	WBGene00011114
WBGene00019631										WBGene00206419	WBGene00006808	WBGene00011117
WBGene00019645										WBGene00219288	WBGene00006810	WBGene00011120
WBGene00019657										WBGene00219313	WBGene00006815	WBGene00011122
WBGene00019664										WBGene00219383	WBGene00006816	WBGene00011123
WBGene00019666										WBGene00219796	WBGene00006817	WBGene00011133
WBGene00019677										WBGene00235258	WBGene00006823	WBGene00011142
WBGene00019678										WBGene00235267	WBGene00006826	WBGene00011143
WBGene00019693										WBGene00249815	WBGene00006829	WBGene00011144
WBGene00019724											WBGene00006831	WBGene00011146
WBGene00019726											WBGene00006833	WBGene00011171
WBGene00019747											WBGene00006836	WBGene00011176
WBGene00019748											WBGene00006839	WBGene00011191
WBGene00019757											WBGene00006840	WBGene00011193
WBGene00019760											WBGene00006843	WBGene00011194
WBGene00019771											WBGene00006856	WBGene00011195
WBGene00019774											WBGene00006861	WBGene00011203
WBGene00019787											WBGene00006862	WBGene00011214
WBGene00019795											WBGene00006863	WBGene00011216
WBGene00019800											WBGene00006868	WBGene00011218
WBGene00019811											WBGene00006869	WBGene00011221
WBGene00019821											WBGene00006874	WBGene00011225
WBGene00019825											WBGene00006876	WBGene00011230
WBGene00019827											WBGene00006882	WBGene00011237
WBGene00019831											WBGene00006887	WBGene00011239
WBGene00019833											WBGene00006888	WBGene00011240
WBGene00019838											WBGene00006889	WBGene00011241
WBGene00019888											WBGene00006890	WBGene00011242
WBGene00019890											WBGene00006896	WBGene00011247
WBGene00019893											WBGene00006910	WBGene00011248
WBGene00019898											WBGene00006911	WBGene00011250
WBGene00019900											WBGene00006912	WBGene00011253
WBGene00019918											WBGene00006913	WBGene00011259
WBGene00019941											WBGene00006916	WBGene00011260
WBGene00019943											WBGene00006917	WBGene00011268
WBGene00019944											WBGene00006918	WBGene00011270
WBGene00019953											WBGene00006919	WBGene00011272
WBGene00019956											WBGene00006920	WBGene00011273
WBGene00019971											WBGene00006921	WBGene00011274
WBGene00019983											WBGene00006922	WBGene00011275
WBGene00019987											WBGene00006923	WBGene00011276
WBGene00019989											WBGene00006924	WBGene00011279
WBGene00020006											WBGene00006931	WBGene00011280
WBGene00020025											WBGene00006932	WBGene00011281
WBGene00020026											WBGene00006933	WBGene00011282
WBGene00020031											WBGene00006934	WBGene00011290
WBGene00020035											WBGene00006935	WBGene00011292
WBGene00020050											WBGene00006936	WBGene00011297
WBGene00020064											WBGene00006937	WBGene00011299
[truncated: 5,090 more rows]

## Sheet: Supplementary Data 1b
Supplementary Data 1: Gene lists generated and used in this study and associated TPM values.
CSR-1 22G-RNA targets
CSR-1 targets > 1 RPM	> 1 RPM in IP and log2FC (IP/Input) > 1
CSR-1 targets > 50 RPM	> 50 RPM in IP and log2FC (IP/Input) > 1
CSR-1 targets > 150 RPM	> 150 RPM in IP and log2FC (IP/Input) > 1
Sorted embryos	1 cell	early vs 1-cell	late vs 1-cell
Stable	> 1TPM	has to be -0.5< log2FC <0.5	has to be -0.5< log2FC <0.5
Late degraded	> 1TPM	has to be -0.5< log2FC <0.5	has to be log2FC < -1
Early degraded	> 1TPM	has to be log2FC < -1	has to be log2FC < -1
Maternal cleared	> 1TPM	has to be log2FC < -0.5	has to be log2FC < -1
Newly zygotic	< 1TPM	> 1TPM and log2FC > 1	> 1TPM and log2FC > 1
Maternal and zygotic	> 1TPM	log2FC > 0.5
Maternal and zygotic	> 1TPM		log2FC > 0.5
all in 1-Cell	> 1TPM

## Sheet: Supplementary Data 1c
Supplementary Data 1: Gene lists generated and used in this study and associated TPM values.
		RNA-seq												22G-RNAs
WormBase ID	Gene name	1cell_R1	early_embryos_R1	late_embryos_R1	1cell_R2	early_embryos_R2	late_embryos_R2	Mean 1 cell embryos	Mean early embryos	Mean late embryos	log2 FC early/1-cell	log2 FC late/1-cell	log2 FC late/early	1-cell	2-cells	4-50-cells	>50-cells	Total mRNAs in 1-cell embryo (7033)	Maternal and zygotic (1958)	Maternal stable mRNAs (1020)	Zygotic mRNAs (704)	Maternal cleared mRNAs (1320)	Early-degraded mRNAs (483)	Late-degraded mRNAs (1572)	CSR-1 Embryo Targets > 1 RPM (2351)	CSR-1 Embryo Targets > 50 RPM (919)	CSR-1 Embryo Targets > 150 RPM (249)	CSR-1 Embryo Targets 1-50 RPM (1432)	CSR-1 Embryo Targets 50-150 RPM (670)	CSR-1 Targets 48h > 1 RPM (4046)	CSR-1 Targets 48h > 50 RPM (1367)	CSR-1 Targets 48h > 150 RPM (333)
WBGene00000001	aap-1	83.2555	73.8108	47.1451	72.6849	67.3525	15.6747	77.9702	70.5816	31.4099	-0.14363	-1.3117	-1.16807	18.1045	19.3951	13.4169	10.0356	Yes	No	No	No	No	No	Yes	No	No	No	No	No	No	No	No
WBGene00000002	aat-1	0.140029	2.51615	12.0707	0.282671	1.39641	10.0241	0.21135	1.95628	11.0474	3.21041	5.70793	2.49752	0	0.146932	0.159725	0	No	No	No	Yes	No	No	No	No	No	No	No	No	No	No	No
WBGene00000003	aat-2	2.98697	3.00516	13.4738	1.9041	2.83685	11.6646	2.44554	2.921	12.5692	0.256313	2.36167	2.10535	0.425988	0	0.159725	0.145444	Yes	Yes	No	No	No	No	No	No	No	No	No	No	No	No	No
WBGene00000004	aat-3	26.6606	33.7435	130.325	19.2359	26.52	104.916	22.9483	30.1317	117.621	0.392898	2.35768	1.96479	4.68586	3.08558	2.5556	1.59988	Yes	Yes	No	No	No	No	No	No	No	No	No	No	No	No	No
WBGene00000005	aat-4	0	0.237255	1.30662	0	0.0736733	1.86452	0	0.155464	1.58557	NA	NA	3.35035	0	0	0	0	No	No	No	No	No	No	No	No	No	No	No	No	No	No	No
WBGene00000006	aat-5	0.417292	0.765775	0.434135	0.397116	0.535031	0.305261	0.407204	0.650403	0.369698	0.675582	-0.139403	-0.814986	0.212994	0	0	0.145444	No	No	No	No	No	No	No	No	No	No	No	No	No	No	No
WBGene00000007	aat-6	0.242768	0.111376	0.0721619	0.0420054	0.172925	0	0.142387	0.142151	0.0360809	-0.00239372	-1.9805	-1.97811	0.212994	0.146932	0	0	No	No	No	No	No	No	No	No	No	No	No	No	Yes	No	No
WBGene00000008	aat-7	0	0.0691006	0	0	0	0	0	0.0345503	0	NA	NA	NA	0.212994	0	0	0.145444	No	No	No	No	No	No	No	No	No	No	No	No	No	No	No
WBGene00000009	aat-8	0	0	0.648811	0	0	0.195519	0	0	0.422165	NA	NA	NA	0	0	0.159725	0.145444	No	No	No	No	No	No	No	No	No	No	No	No	No	No	No
WBGene00000010	aat-9	63.7718	56.7573	35.143	56.2174	96.0816	11.9576	59.9946	76.4195	23.5503	0.349108	-1.34909	-1.69819	4.68586	5.58342	4.47231	4.79965	Yes	No	No	No	No	No	Yes	No	No	No	No	No	Yes	No	No
WBGene00000012	abf-1	0	1.6102	0	0	0	0	0	0.805102	0	NA	NA	NA	NA	NA	NA	NA	No	No	No	No	No	No	No	No	No	No	No	No	No	No	No
WBGene00000013	abf-2	0	0	0	0	0	0.228577	0	0	0.114289	NA	NA	NA	NA	NA	NA	NA	No	No	No	No	No	No	No	No	No	No	No	No	No	No	No
WBGene00000014	abf-3	0	0	0	0	0	0	0	0	0	NA	NA	NA	NA	NA	NA	NA	No	No	No	No	No	No	No	No	No	No	No	No	No	No	No
WBGene00000015	abf-4	0	0	0	0	0	0	0	0	0	NA	NA	NA	NA	NA	NA	NA	No	No	No	No	No	No	No	No	No	No	No	No	No	No	No
WBGene00000016	abf-5	0	0	0	0	0	0	0	0	0	NA	NA	NA	NA	NA	NA	NA	No	No	No	No	No	No	No	No	No	No	No	No	No	No	No
WBGene00000017	abf-6	0	0	0.208331	0	0	0	0	0	0.104166	NA	NA	NA	NA	NA	NA	NA	No	No	No	No	No	No	No	No	No	No	No	No	No	No	No
WBGene00000018	abl-1	27.9092	61.1939	95.4814	21.339	33.9684	42.0215	24.6241	47.5812	68.7515	0.950319	1.48132	0.531	3.19491	5.28956	5.27093	2.61799	Yes	Yes	No	No	No	No	No	No	No	No	No	No	No	No	No
WBGene00000019	abt-1	0.0756336	0.151808	0.112409	0.0163584	0.0673429	0.0296401	0.045996	0.109575	0.0710246	1.25234	0.626812	-0.625531	1.49096	1.61625	1.2778	0.581776	No	No	No	No	No	No	No	No	No	No	No	No	Yes	No	No
WBGene00000020	abt-2	0.529466	26.3616	8.29283	0.528532	6.23735	3.4192	0.528999	16.2995	5.85601	4.94542	3.46858	-1.47683	1.06497	1.02853	2.23615	1.89077	No	No	No	Yes	No	No	No	No	No	No	No	No	No	No	No
WBGene00000022	abt-4	0.0163304	0.13111	0.509688	0	0.0348968	0.273056	0.00816522	0.0830036	0.391372	3.34561	5.5829	2.23729	0.212994	0.293864	0.798626	0	No	No	No	No	No	No	No	No	No	No	No	No	No	No	No
WBGene00000023	abt-5	0.115011	2.24249	1.7948	0.0497503	0.286732	0.500799	0.0823809	1.26461	1.1478	3.94024	3.80042	-0.139821	0.851975	0.293864	2.07643	2.03621	No	No	No	No	No	No	No	No	No	No	No	No	No	No	No
WBGene00000024	abu-1	0	0	0	0	0	0	0	0	0	NA	NA	NA	0	0.146932	0	0	No	No	No	No	No	No	No	No	No	No	No	No	No	No	No
WBGene00000025	abu-2	0	0	0.0782908	0	0	0	0	0	0.0391454	NA	NA	NA	0	0	0	0.145444	No	No	No	No	No	No	No	No	No	No	No	No	No	No	No
WBGene00000026	abu-3	0	0.284933	0	0	0	0	0	0.142467	0	NA	NA	NA	NA	NA	NA	NA	No	No	No	No	No	No	No	No	No	No	No	No	No	No	No
WBGene00000027	abu-4	0.0887768	0	0	0	0	0	0.0443884	0	0	NA	NA	NA	0	0	0	0	No	No	No	No	No	No	No	No	No	No	No	No	No	No	No
WBGene00000028	abu-5	0	0.206068	0	0	0	0	0	0.103034	0	NA	NA	NA	NA	NA	NA	NA	No	No	No	No	No	No	No	No	No	No	No	No	No	No	No
WBGene00000029	abu-6	0	0	0	0	0	0	0	0	0	NA	NA	NA	0	0.293864	0	0	No	No	No	No	No	No	No	No	No	No	No	No	No	No	No
WBGene00000030	abu-7	0	0	0.102188	0	0	0	0	0	0.0510941	NA	NA	NA	0.425988	0.293864	0	0	No	No	No	No	No	No	No	No	No	No	No	No	No	No	No
WBGene00000031	abu-8	0	0.0681037	0.0882504	0	0.0422957	0.0310266	0	0.0551997	0.0596385	NA	NA	0.111582	0.425988	1.32239	0	0.145444	No	No	No	No	No	No	No	No	No	No	No	No	No	No	No
WBGene00000032	abu-9	0	0.091344	0.118366	0	0	0	0	0.045672	0.0591829	NA	NA	0.373869	NA	NA	NA	NA	No	No	No	No	No	No	No	No	No	No	No	No	No	No	No
WBGene00000033	abu-10	0	0	0	0	0.0507482	0	0	0.0253741	0	NA	NA	NA	NA	NA	NA	NA	No	No	No	No	No	No	No	No	No	No	No	No	No	No	No
WBGene00000034	abu-11	0	0.163171	0.21144	0	0.0506685	0.0371685	0	0.10692	0.124304	NA	NA	0.217352	0	0.146932	0.479176	0	No	No	No	No	No	No	No	No	No	No	No	No	No	No	No
WBGene00000035	ace-1	0.681384	1.0283	0.959396	0.527439	0.434264	0.243605	0.604411	0.731281	0.6015	0.274896	-0.00696568	-0.281862	1.70395	1.46932	1.2778	0.727219	No	No	No	No	No	No	No	No	No	No	No	No	No	No	No
WBGene00000036	ace-2	0.272338	2.13443	7.08326	0.157073	0.355645	6.19015	0.214705	1.24504	6.6367	2.53576	4.95004	2.41428	0.212994	0.587729	0.159725	0.145444	No	No	No	No	No	No	No	No	No	No	No	No	No	No	No
WBGene00000037	ace-3	0.250606	1.96411	4.96612	0.325213	0.922293	2.55347	0.287909	1.4432	3.75979	2.32558	3.70697	1.38138	0.212994	1.46932	0.479176	0.581776	No	No	No	No	No	No	No	No	No	No	No	No	No	No	No
WBGene00000038	ace-4	0.0469183	0.914813	1.3249	0	0.233941	0.784506	0.0234592	0.574377	1.0547	4.61378	5.49054	0.876766	0	0.293864	0.159725	0	No	No	No	No	No	No	No	No	No	No	No	No	No	No	No
WBGene00000039	acn-1	0.55114	6.76374	31.2086	0.309928	1.27589	21.4835	0.430534	4.01981	26.346	3.22293	5.93532	2.71239	35.357	39.2309	16.6114	19.0531	No	No	No	Yes	No	No	No	No	No	No	No	No	No	No	No
WBGene00000040	aco-1	73.5443	131.953	289.666	72.1688	88.143	280.597	72.8566	110.048	285.132	0.595	1.9685	1.3735	0.851975	1.32239	1.11808	0.727219	Yes	Yes	No	No	No	No	No	Yes	No	No	Yes	No	No	No	No
WBGene00000041	aco-2	860.049	324.718	243.025	660.074	271.192	51.1402	760.061	297.955	147.083	-1.35102	-2.36949	-1.01847	48.9886	54.8057	29.07	21.2348	Yes	No	No	No	Yes	Yes	No	Yes	Yes	Yes	No	No	Yes	No	No
WBGene00000042	acr-2	0	0	0.0712828	0	0	0.0501224	0	0	0.0607026	NA	NA	NA	0.425988	0	0	0	No	No	No	No	No	No	No	No	No	No	No	No	No	No	No
WBGene00000043	acr-3	0	0	0.324294	0	0.038856	0	0	0.019428	0.162147	NA	NA	3.06109	NA	NA	NA	NA	No	No	No	No	No	No	No	No	No	No	No	No	No	No	No
WBGene00000044	acr-5	0.100614	0.057699	0	0	0.179169	0.0525728	0.0503069	0.118434	0.0262864	1.23526	-0.936439	-2.1717	0.212994	0	0.638901	0	No	No	No	No	No	No	No	No	No	No	No	No	No	No	No
WBGene00000045	acr-6	0	0.0623398	0.0807814	0	0	0.312407	0	0.0311699	0.196594	NA	NA	2.657	0.851975	1.17546	0.479176	0.872663	No	No	No	No	No	No	No	No	No	No	No	No	No	No	No
WBGene00000046	acr-7	0	0.368291	1.11356	0	0	0.279642	0	0.184146	0.696602	NA	NA	1.91949	1.49096	1.02853	0.958351	0.581776	No	No	No	No	No	No	No	No	No	No	No	No	No	No	No
WBGene00000047	acr-8	0.0515087	0	0.535878	0	0.07338	0.188401	0.0257544	0.03669	0.362139	0.51057	3.81366	3.30309	NA	NA	NA	NA	No	No	No	No	No	No	No	No	No	No	No	No	No	No	No
WBGene00000048	acr-9	0.0948689	0.272022	0.0704986	0.205186	0.135151	0.0247855	0.150028	0.203587	0.0476421	0.440417	-1.65492	-2.09534	3.19491	2.49785	2.23615	2.18166	No	No	No	No	No	No	No	No	No	No	No	No	No	No	No
WBGene00000049	acr-10	0.0539002	0.680024	0.560758	0	0.11518	0.309804	0.0269501	0.397602	0.435281	3.88296	4.01358	0.130621	0	0.146932	0	0	No	No	No	No	No	No	No	No	No	No	No	No	No	No	No
WBGene00000050	acr-11	0.62666	0.431245	0.186272	0.271073	0.535648	0.0982329	0.448866	0.483447	0.142253	0.107071	-1.65783	-1.7649	0	0	0	0.872663	No	No	No	No	No	No	No	No	No	No	No	No	No	No	No
WBGene00000051	acr-12	0.658221	0.323546	0.279505	0.284725	0.100469	0.122834	0.471473	0.212007	0.20117	-1.15306	-1.22876	-0.0757021	0	0.293864	0	0.145444	No	No	No	No	No	No	No	No	No	No	No	No	No	No	No
WBGene00000053	acr-14	0	0.195345	0.0843774	0	0	0.0889947	0	0.0976723	0.086686	NA	NA	-0.17215	NA	NA	NA	NA	No	No	No	No	No	No	No	No	No	No	No	No	No	No	No
WBGene00000054	acr-15	0	0	0.0893638	0	0	0.15709	0	0	0.123227	NA	NA	NA	NA	NA	NA	NA	No	No	No	No	No	No	No	No	No	No	No	No	No	No	No
WBGene00000055	acr-16	0.935755	2.10523	0.534904	0.716146	2.05091	0.526564	0.825951	2.07807	0.530734	1.33112	-0.638067	-1.96918	0	0.734661	0.31945	0.290888	No	No	No	No	No	No	No	No	No	No	No	No	No	No	No
WBGene00000056	acr-17	0.503069	1.60275	0.830752	0.967162	0.915755	0.817799	0.735115	1.25925	0.824276	0.776525	0.165156	-0.611369	16.1875	22.3337	10.7016	9.89018	No	No	No	No	No	No	No	No	No	No	No	No	No	No	No
WBGene00000057	acr-18	0.448002	0.963434	0.915523	0.484478	0.837675	0.321874	0.46624	0.900555	0.618699	0.949741	0.408164	-0.541577	7.66778	11.7546	18.049	16.5806	No	No	No	No	No	No	No	No	No	No	No	No	No	No	No
WBGene00000058	acr-19	0.187868	0.0538684	0.349019	0.121899	0.167274	0.147247	0.154883	0.110571	0.248133	-0.486203	0.679935	1.16614	0	0.293864	0.159725	0	No	No	No	No	No	No	No	No	No	No	No	No	No	No	No
WBGene00000059	acr-20	0.098373	3.49767	0.731026	0.0851061	1.47151	0.128505	0.0917395	2.48459	0.429765	4.75932	2.22793	-2.53138	0.851975	1.32239	0.479176	0.290888	No	No	No	No	No	No	No	No	No	No	No	No	No	No	No
WBGene00000060	acr-21	0.0642215	0.736583	0	0	1.09789	0.0671142	0.0321108	0.917236	0.0335571	4.83616	0.063561	-4.7726	0	0	0	0	No	No	No	No	No	No	No	No	No	No	No	No	No	No	No
WBGene00000061	lgc-11	0	0.072375	0.844068	0	0	0.197835	0	0.0361875	0.520951	NA	NA	3.84758	0	0	0	0	No	No	No	No	No	No	No	No	No	No	No	No	No	No	No
WBGene00000062	acr-23	0.052708	0	0.156673	0	0	0	0.026354	0	0.0783364	NA	1.57166	NA	0.425988	0.734661	0.638901	0	No	No	No	No	No	No	No	No	No	No	No	No	No	No	No
WBGene00000063	act-1	869.575	845.367	437.092	839.328	990.914	282.241	854.452	918.14	359.667	0.103716	-1.24834	-1.35205	8.51975	6.17115	2.71533	2.90888	Yes	No	No	No	No	No	Yes	Yes	No	No	Yes	No	Yes	No	No
WBGene00000064	act-2	2511.32	1907.26	893.987	2275.91	2493.02	477.231	2393.62	2200.14	685.609	-0.121596	-1.80373	-1.68214	13.8446	10.2853	6.38901	5.52687	Yes	No	No	No	No	No	Yes	Yes	No	No	Yes	No	Yes	Yes	No
WBGene00000065	act-3	1112.51	1046.02	527.657	1056.54	1256.82	331.874	1084.52	1151.42	429.766	0.086352	-1.33544	-1.42179	9.58472	8.52207	5.59038	4.36332	Yes	No	No	No	No	No	Yes	Yes	No	No	Yes	No	Yes	No	No
WBGene00000066	act-4	73.5675	232.615	953.575	68.2977	115.973	898.128	70.9326	174.294	925.851	1.297	3.70626	2.40926	3.4079	3.52637	1.43753	1.74533	Yes	Yes	No	No	No	No	No	Yes	No	No	Yes	No	Yes	No	No
WBGene00000067	act-5	0.336876	3.16829	19.3261	0.233155	0.863853	24.5027	0.285016	2.01607	21.9144	2.82243	6.26469	3.44226	0.212994	0.146932	0	0	No	No	No	No	No	No	No	No	No	No	No	No	No	No	No
WBGene00000068	acy-1	0.66779	3.16579	4.56546	0.365895	0.903775	1.67488	0.516843	2.03478	3.12017	1.97708	2.59383	0.616753	12.9926	19.1012	12.1391	8.87208	No	No	No	No	No	No	No	No	No	No	No	No	No	No	No
WBGene00000069	acy-2	0.0812614	0	0.241547	0.0234341	0.0385887	0.0566144	0.0523478	0.0192943	0.149081	-1.43995	1.50989	2.94984	0.638981	0.734661	0.479176	0.436332	No	No	No	No	No	No	No	No	No	No	No	No	No	No	No
WBGene00000070	acy-3	0.222816	3.55224	11.458	0.173489	0.12697	4.71525	0.198153	1.8396	8.08663	3.21471	5.35085	2.13614	0.425988	0.146932	0	0	No	No	No	No	No	No	No	No	No	No	No	No	No	No	No
WBGene00000071	acy-4	0.0277003	0.603642	1.02923	0.0239646	0.0591933	0.752648	0.0258324	0.331418	0.890938	3.68139	5.10807	1.42667	0.212994	0.146932	0	0	No	No	No	No	No	No	No	No	No	No	No	No	No	No	No
WBGene00000072	add-1	0.0669024	1.30446	1.19319	0.0289398	1.07224	0.506889	0.0479211	1.18835	0.85004	4.63215	4.1488	-0.483357	0	0	0.159725	0	No	No	No	No	No	No	No	No	No	No	No	No	No	No	No
WBGene00000073	add-2	23.5287	22.2445	10.9809	10.1968	25.4683	4.96365	16.8627	23.8564	7.97229	0.500541	-1.08077	-1.58131	2.34293	2.49785	2.39588	2.47255	Yes	Yes	No	No	No	No	No	No	No	No	No	No	No	No	No
WBGene00000074	adm-2	32.0735	30.7037	25.5651	23.1597	16.0703	12.8589	27.6166	23.387	19.212	-0.239833	-0.523529	-0.283696	4.47287	2.64478	2.07643	2.3271	Yes	No	No	No	No	No	No	Yes	No	No	Yes	No	No	No	No
WBGene00000075	adm-4	40.6364	32.949	18.5036	36.0927	31.6446	7.9802	38.3645	32.2968	13.2419	-0.248382	-1.53467	-1.28628	18.9564	23.5092	15.9725	12.3627	Yes	No	No	No	No	No	Yes	No	No	No	No	No	No	No	No
WBGene00000079	adr-1	56.4567	120.783	137.464	32.678	75.6757	87.2363	44.5674	98.2292	112.35	1.14016	1.33394	0.193775	18.1045	14.6932	13.4169	12.6536	Yes	Yes	No	No	No	No	No	No	No	No	No	No	Yes	Yes	No
WBGene00000080	adr-2	129.986	124.422	75.0233	68.1841	115.471	29.5269	99.0848	119.946	52.2751	0.275653	-0.922541	-1.19819	16.4005	16.6033	14.8544	11.1992	Yes	No	No	No	No	No	No	No	No	No	No	No	Yes	No	No
WBGene00000081	ads-1	0.0480129	9.03115	18.4818	0.0415377	2.08619	18.013	0.0447753	5.55867	18.2474	6.95589	8.67077	1.71488	220.662	220.545	154.454	124.064	No	No	No	Yes	No	No	No	No	No	No	No	No	No	No	No
WBGene00000082	adt-1	0	0.930009	3.19499	0	0.134321	1.57653	0	0.532165	2.38576	NA	NA	2.1645	0.425988	0	0	0.145444	No	No	No	No	No	No	No	No	No	No	No	No	No	No	No
WBGene00000083	adt-2	0.0461178	2.51248	7.43679	0.0199491	0.114975	4.48214	0.0330335	1.31373	5.95946	5.3136	7.49511	2.18151	1.49096	0.881593	0.159725	0.727219	No	No	No	No	No	No	No	No	No	No	No	No	No	No	No
WBGene00000084	aex-1	0	0.379737	0.328048	0	0.0589589	0.21625	0	0.219348	0.272149	NA	NA	0.311175	0.212994	0	0	0	No	No	No	No	No	No	No	No	No	No	No	No	No	No	No
WBGene00000085	aex-2	0	0	0.220626	0	0	0	0	0	0.110313	NA	NA	NA	0	0	0	0.145444	No	No	No	No	No	No	No	No	No	No	No	No	No	No	No
WBGene00000086	aex-3	0.600928	1.78769	9.43357	0.17871	0.695573	4.37634	0.389819	1.24163	6.90496	1.67136	4.14675	2.4754	0	0.587729	0.159725	0.145444	No	No	No	No	No	No	No	No	No	No	No	No	No	No	No
WBGene00000088	aex-5	0	0	0.226823	0	0	0.186072	0	0	0.206448	NA	NA	NA	0.425988	0.146932	0.31945	0	No	No	No	No	No	No	No	No	No	No	No	No	No	No	No
WBGene00000089	aex-6	0.0957213	1.75659	0.711321	0.165624	0.613646	0.400131	0.130673	1.18512	0.555726	3.181	2.08842	-1.09258	404.262	397.892	254.921	199.694	No	No	No	No	No	No	No	No	No	No	No	No	No	No	No
WBGene00000090	age-1	115.174	91.4206	57.3563	108.025	66.659	14.8002	111.599	79.0398	36.0783	-0.497677	-1.62913	-1.13145	8.51975	9.55059	5.27093	6.69042	Yes	No	No	No	No	No	Yes	Yes	Yes	No	No	Yes	Yes	No	No
WBGene00000092	ags-3	24.0835	44.0903	53.2068	23.3199	27.6822	38.2525	23.7017	35.8863	45.7297	0.598444	0.948142	0.349698	0.851975	2.35092	0.638901	0.436332	Yes	Yes	No	No	No	No	No	No	No	No	No	No	No	No	No
WBGene00000093	agt-1	53.0285	28.8412	21.688	47.7931	35.8236	14.7052	50.4108	32.3324	18.1966	-0.640753	-1.47006	-0.829308	3.83389	4.26103	3.35423	3.49065	Yes	No	No	No	Yes	No	No	No	No	No	No	No	Yes	No	No
WBGene00000094	agt-2	24.7897	14.174	11.4794	10.3732	15.6668	4.11272	17.5815	14.9204	7.79604	-0.236772	-1.17324	-0.93647	1.06497	1.76319	1.43753	0.727219	Yes	No	No	No	No	No	Yes	Yes	No	No	Yes	No	Yes	No	No
WBGene00000095	aha-1	28.8865	29.1191	38.8233	19.0359	25.4789	21.1372	23.9612	27.299	29.9803	0.188148	0.323313	0.135164	5.11185	3.52637	2.39588	1.74533	Yes	No	Yes	No	No	No	No	No	No	No	No	No	No	No	No
WBGene00000096	ahr-1	0.295119	1.07187	3.21651	0.0851061	1.43647	1.28505	0.190113	1.25417	2.25078	2.72181	3.5655	0.843695	1.70395	0.881593	1.11808	0.727219	No	No	No	Yes	No	No	No	No	No	No	No	No	No	No	No
WBGene00000097	aip-1	19.5812	15.8877	18.9355	18.272	23.9975	11.7954	18.9266	19.9426	15.3654	0.0754393	-0.300725	-0.376165	16.4005	16.4564	11.5002	9.89018	Yes	No	Yes	No	No	No	No	No	No	No	No	No	No	No	No
WBGene00000098	air-1	382.665	328.896	187.998	388.613	374.66	75.0522	385.639	351.778	131.525	-0.132586	-1.55191	-1.41933	16.1875	19.1012	12.778	8.43575	Yes	No	No	No	No	No	Yes	Yes	Yes	No	No	Yes	No	No	No
WBGene00000099	air-2	108.404	149.256	95.0837	100.214	137.46	71.9229	104.309	143.358	83.5033	0.458756	-0.320959	-0.779716	31.3101	38.3493	22.2018	20.653	Yes	No	Yes	No	No	No	No	Yes	Yes	No	No	Yes	Yes	Yes	No
WBGene00000100	ajm-1	4.29118	20.4976	68.8041	2.51865	3.59604	28.7973	3.40491	12.0468	48.8007	1.82296	3.84121	2.01825	8.94574	10.1383	6.86818	4.94509	Yes	Yes	No	No	No	No	No	No	No	No	No	No	No	No	No
WBGene00000101	aka-1	242.752	147.571	133.117	76.1444	41.7456	19.6956	159.448	94.6585	76.4061	-0.752285	-1.06133	-0.309044	30.8841	23.9499	14.8544	13.8172	Yes	No	No	No	Yes	No	No	Yes	Yes	Yes	No	No	Yes	No	No
WBGene00000102	akt-1	112.902	106.727	38.6913	101.386	101.784	8.79086	107.144	104.256	23.7411	-0.0394212	-2.17409	-2.13467	11.5017	10.7261	7.50709	8.2903	Yes	No	No	No	No	No	Yes	No	No	No	No	No	Yes	No	No
WBGene00000103	akt-2	2.25695	3.56805	4.07961	1.63593	2.95458	2.8367	1.94644	3.26131	3.45816	0.744614	0.829165	0.0845503	8.94574	5.87729	5.43066	3.19977	Yes	Yes	No	No	No	No	No	No	No	No	No	No	No	No	No
WBGene00000105	alg-1	34.6315	48.6887	99.9883	26.7599	30.9652	85.2784	30.6957	39.827	92.6333	0.375708	1.59349	1.21779	24.2813	26.1539	16.1322	13.5263	Yes	Yes	No	No	No	No	No	No	No	No	No	No	No	No	No
WBGene00000106	alg-2	195.049	329.391	367.396	128.017	252.323	320.615	161.533	290.857	344.005	0.848479	1.0906	0.242122	4.25988	6.02422	5.27093	3.78154	Yes	Yes	No	No	No	No	No	Yes	No	No	Yes	No	Yes	No	No
WBGene00000107	alh-1	357.626	119.686	114.797	311.293	95.7963	45.0478	334.46	107.741	79.9223	-1.63426	-2.06516	-0.430898	15.9745	19.6889	7.66681	6.83586	Yes	No	No	No	Yes	Yes	No	Yes	Yes	No	No	Yes	Yes	No	No
WBGene00000108	alh-2	0	0	0	0	0	0	0	0	0	NA	NA	NA	NA	NA	NA	NA	No	No	No	No	No	No	No	No	No	No	No	No	No	No	No
WBGene00000109	alh-3	9.44702	12.8645	48.8834	5.63087	3.15078	28.1318	7.53894	8.00764	38.5076	0.087015	2.35271	2.26569	20.0214	17.7788	17.0906	12.3627	Yes	Yes	No	No	No	No	No	No	No	No	No	No	Yes	Yes	No
WBGene00000110	alh-4	124.018	107.687	74.6072	67.7023	79.5502	36.85	95.8603	93.6185	55.7286	-0.0341387	-0.782515	-0.748376	16.6135	20.8644	13.0975	9.74474	Yes	No	No	No	No	No	No	No	No	No	No	No	Yes	No	No
WBGene00000111	alh-5	0.13133	0.828455	3.90375	0.170428	0.420964	4.63205	0.150879	0.62471	4.2679	2.04979	4.82206	2.77227	4.68586	1.46932	2.23615	1.45444	No	No	No	No	No	No	No	No	No	No	No	No	No	No	No
WBGene00000112	alh-6	38.2053	28.1658	39.9008	48.6276	24.1759	30.0032	43.4164	26.1708	34.952	-0.730281	-0.312865	0.417416	91.5873	92.7142	66.7651	50.6145	Yes	No	No	No	No	No	No	No	No	No	No	No	No	No	No
WBGene00000113	alh-7	40.7612	47.3871	36.2884	55.5582	45.1687	26.3596	48.1597	46.2779	31.324	-0.0575032	-0.620558	-0.563055	5.96383	8.08127	7.02791	4.94509	Yes	No	No	No	No	No	No	No	No	No	No	No	No	No	No
WBGene00000114	alh-8	127.387	83.5346	131.264	126.503	88.4197	125.786	126.945	85.9772	128.525	-0.562179	0.0178432	0.580023	11.0757	12.6362	7.34736	6.69042	Yes	Yes	No	No	No	No	No	No	No	No	No	No	No	No	No
WBGene00000115	alh-9	37.8538	107.636	111.968	44.4275	55.1827	128.251	41.1407	81.4093	120.109	0.984627	1.54571	0.561085	47.0716	46.4306	36.4174	29.3797	Yes	Yes	No	No	No	No	No	No	No	No	No	No	Yes	Yes	Yes
WBGene00000116	alh-10	0.109363	9.53288	17.0665	0.141921	0.817947	10.8003	0.125642	5.17541	13.9334	5.36429	6.79309	1.4288	1.27796	0.881593	0.798626	0.727219	No	No	No	No	No	No	No	No	No	No	No	No	No	No	No
WBGene00000117	alh-11	20.0106	22.6135	26.4915	13.7477	8.50431	7.82002	16.8792	15.5589	17.1558	-0.117504	0.023449	0.140953	5.32485	5.14263	3.35423	2.47255	Yes	No	Yes	No	No	No	No	No	No	No	No	No	No	No	No
WBGene00000118	alh-12	0.0450733	17.7836	23.5133	0.0389946	5.20118	26.1896	0.042034	11.4924	24.8514	8.09491	9.20756	1.11265	0	0	0	0	No	No	No	Yes	No	No	No	No	No	No	No	No	No	No	No
WBGene00000120	aly-1	58.4133	237.448	155.85	49.5207	177.712	111.24	53.967	207.58	133.545	1.94352	1.30718	-0.636338	4.47287	2.93864	3.67368	1.59988	Yes	Yes	No	No	No	No	No	No	No	No	No	No	No	No	No
WBGene00000121	aly-2	425.287	373.679	138.495	254.531	417.748	35.5315	339.909	395.714	87.0133	0.219308	-1.96584	-2.18515	23.0033	24.6846	15.1739	12.0718	Yes	No	No	No	No	No	Yes	No	No	No	No	No	No	No	No
WBGene00000122	aly-3	310.07	591.154	237.657	287.072	412.199	159.155	298.571	501.676	198.406	0.748685	-0.589617	-1.3383	7.24179	10.4322	9.42379	7.70853	Yes	Yes	No	No	No	No	No	No	No	No	No	No	Yes	No	No
WBGene00000123	ama-1	229.883	439.673	310.539	263.254	329.872	208.152	246.568	384.772	259.346	0.642017	0.072888	-0.569129	79.8727	93.0081	75.8695	70.6857	Yes	Yes	No	No	No	No	No	No	No	No	No	No	Yes	Yes	Yes
WBGene00000133	amt-1	0	0.0601031	0	0	0	0	0	0.0300516	0	NA	NA	NA	0	0	0	0	No	No	No	No	No	No	No	No	No	No	No	No	No	No	No
WBGene00000134	amt-2	0.0577134	0.661939	0.77198	0.09986	0.246658	0.0301565	0.0787867	0.454298	0.401068	2.52762	2.34782	-0.179792	0	0.587729	0.479176	0.290888	No	No	No	No	No	No	No	No	No	No	No	No	No	No	No
WBGene00000135	amt-3	0.268587	0.0880154	0.0570262	0.365145	0.136655	0.0601468	0.316866	0.112335	0.0585865	-1.49607	-2.43523	-0.939167	0	0	0.159725	0	No	No	No	No	No	No	No	No	No	No	No	No	No	No	No
WBGene00000136	amt-4	0	0.0551557	0.214416	0	0.0342544	0.150766	0	0.044705	0.182591	NA	NA	2.03011	NA	NA	NA	NA	No	No	No	No	No	No	No	No	No	No	No	No	No	No	No
WBGene00000137	amx-1	36.4334	67.614	76.2563	33.8624	37.4018	35.3881	35.1479	52.5079	55.8222	0.579095	0.6674	0.0883052	0.212994	0.734661	1.43753	1.16355	Yes	Yes	No	No	No	No	No	Yes	No	No	Yes	No	No	No	No
WBGene00000138	amx-2	0.115255	1.01347	5.59568	0.0332372	0.0820972	4.93832	0.0742463	0.547781	5.267	2.88321	6.14852	3.26531	0.638981	1.02853	0.479176	1.01811	No	No	No	No	No	No	No	No	No	No	No	No	No	No	No
WBGene00000139	amx-3	0	2.15443	3.17683	0	0.138414	2.63992	0	1.14642	2.90837	NA	NA	1.34308	0	0	0	0.290888	No	No	No	No	No	No	No	No	No	No	No	No	No	No	No
WBGene00000140	anc-1	5.23622	136.717	278.33	1.99855	3.74475	62.9069	3.61739	70.2307	170.618	4.27908	5.55968	1.2806	237.062	240.822	155.572	133.081	Yes	Yes	No	No	No	No	No	No	No	No	No	No	No	No	No
WBGene00000142	aos-1	172.634	158.049	81.0747	163.819	150.745	37.3945	168.227	154.397	59.2346	-0.123761	-1.50589	-1.38213	9.58472	9.40366	6.22928	5.67231	Yes	No	No	No	No	No	Yes	No	No	No	No	No	Yes	No	No
WBGene00000143	apc-2	70.4772	73.4116	38.7003	57.6001	66.5002	16.4168	64.0387	69.9559	27.5585	0.127502	-1.21644	-1.34395	9.15873	7.93434	5.11121	6.69042	Yes	No	No	No	No	No	Yes	Yes	No	No	Yes	No	Yes	No	No
WBGene00000144	apc-10	45.2177	31.3585	14.066	41.0401	34.5392	1.95367	43.1289	32.9489	8.00982	-0.388428	-2.42881	-2.04039	3.62089	2.64478	3.03478	1.45444	Yes	No	No	No	No	No	Yes	Yes	No	No	Yes	No	Yes	No	No
WBGene00000145	apc-11	117.317	151.284	59.3113	95.9493	119.755	41.8721	106.633	135.519	50.5917	0.34584	-1.07569	-1.42153	1.91694	3.08558	2.39588	2.18166	Yes	No	No	No	No	No	Yes	No	No	No	No	No	Yes	No	No
WBGene00000146	ape-1	220.444	158.145	131.404	128.907	146.504	41.0767	174.675	152.324	86.2405	-0.197529	-1.01824	-0.82071	14.4836	14.2524	10.5419	8.72663	Yes	No	No	No	No	No	Yes	Yes	Yes	No	No	Yes	Yes	No	No
WBGene00000147	aph-1	57.178	39.5918	30.515	45.6453	58.3248	24.363	51.4117	48.9583	27.439	-0.0705432	-0.90587	-0.835327	16.1875	14.8402	8.94461	6.98131	Yes	No	No	No	No	No	No	No	No	No	No	No	No	No	No
WBGene00000148	aph-2	36.4339	49.9444	66.6974	27.8682	36.3817	38.4525	32.151	43.1631	52.575	0.424932	0.709511	0.28458	10.2237	11.9015	12.778	5.52687	Yes	No	No	No	No	No	No	No	No	No	No	No	Yes	No	No
WBGene00000149	apl-1	2.05725	26.2595	148.982	2.89936	5.88521	117.899	2.47831	16.0724	133.44	2.69715	5.7507	3.05354	0.425988	1.61625	1.11808	1.30899	Yes	Yes	No	No	No	No	No	No	No	No	No	No	No	No	No
WBGene00000150	apm-1	5.64541	5.30946	19.2979	2.49086	3.29743	11.6519	4.06814	4.30345	15.4749	0.0811241	1.92749	1.84637	0.638981	0.146932	0.31945	0.145444	Yes	Yes	No	No	No	No	No	Yes	No	No	Yes	No	Yes	No	No
WBGene00000151	apn-1	31.5057	45.8795	24.412	11.8827	11.4478	4.88323	21.6942	28.6636	14.6476	0.401912	-0.566642	-0.968555	24.9203	23.803	17.8892	13.5263	Yes	No	No	No	No	No	No	Yes	Yes	No	No	Yes	No	No	No
WBGene00000155	app-1	256.739	148.032	69.5656	296.935	182.408	19.8211	276.837	165.22	44.6934	-0.744648	-2.6309	-1.88626	20.4474	20.5705	17.5698	14.2535	Yes	No	No	No	Yes	No	No	No	No	No	No	No	Yes	Yes	No
WBGene00000156	43922	139.66	134.696	140.828	56.5254	63.0952	48.8806	98.0925	98.8956	94.8542	0.0117641	-0.0484311	-0.0601952	62.8332	51.2793	31.4659	25.889	Yes	No	Yes	No	No	No	No	Yes	Yes	Yes	No	No	Yes	Yes	No
WBGene00000157	aps-2	54.8659	45.2576	53.0383	65.5555	43.4486	51.9156	60.2107	44.3531	52.477	-0.440984	-0.198335	0.242649	3.83389	3.23251	2.07643	1.30899	Yes	No	Yes	No	No	No	No	Yes	No	No	Yes	No	No	No	No
WBGene00000158	apg-1	113.326	82.2871	136.591	91.908	38.371	92.2919	102.617	60.3291	114.442	-0.766342	0.157344	0.923686	17.2525	22.9214	14.8544	13.6717	Yes	Yes	No	No	No	No	No	Yes	Yes	No	No	Yes	Yes	Yes	No
WBGene00000159	aps-1	74.1554	50.9972	83.6471	47.7964	33.4606	52.1011	60.9759	42.2289	67.8741	-0.530009	0.154622	0.684631	11.2887	8.52207	9.74324	5.38142	Yes	Yes	No	No	No	No	No	No	No	No	No	No	No	No	No
WBGene00000160	apb-1	106.088	114.045	168.249	81.3436	41.8535	114.268	93.7158	77.9492	141.258	-0.265758	0.591971	0.857729	11.5017	16.1625	11.1808	7.12675	Yes	Yes	No	No	No	No	No	No	No	No	No	No	Yes	No	No
WBGene00000161	apa-2	50.835	77.524	103.73	49.2065	53.024	73.6112	50.0208	65.274	88.6707	0.383981	0.825931	0.44195	6.8158	6.90581	5.43066	3.6361	Yes	No	No	No	No	No	No	Yes	Yes	No	No	Yes	No	No	No
WBGene00000162	apd-3	49.0693	75.6681	58.1993	50.3046	60.1281	31.1389	49.6869	67.8981	44.6691	0.450504	-0.15359	-0.604094	18.7435	15.2809	15.0142	11.6355	Yes	No	Yes	No	No	No	No	No	No	No	No	No	No	No	No
WBGene00000163	apb-3	89.8715	103.752	79.9856	71.4593	86.5671	36.2709	80.6654	95.1594	58.1283	0.238397	-0.47271	-0.711107	9.58472	7.34661	6.86818	6.25409	Yes	No	Yes	No	No	No	No	Yes	No	No	Yes	No	Yes	No	No
WBGene00000164	apm-3	27.2155	55.6434	81.7303	28.9331	47.6882	66.0269	28.0743	51.6658	73.8786	0.87996	1.39591	0.515947	1.06497	1.32239	1.43753	1.30899	Yes	Yes	No	No	No	No	No	No	No	No	No	No	No	No	No
WBGene00000165	aps-3	187.492	103.044	84.5883	226.18	193.2	72.9756	206.836	148.122	78.782	-0.481699	-1.39255	-0.910848	4.04688	2.05705	0.958351	1.30899	Yes	No	No	No	No	No	Yes	Yes	No	No	Yes	No	Yes	No	No
WBGene00000166	apt-9	0	0.0482164	0.12496	0	0	0	0	0.0241082	0.06248	NA	NA	1.37387	NA	NA	NA	NA	No	No	No	No	No	No	No	No	No	No	No	No	No	No	No
WBGene00000168	apx-1	247.251	161.445	82.2808	136.395	117.109	17.7824	191.823	139.277	50.0316	-0.461821	-1.93887	-1.47705	6.38981	3.23251	4.31258	2.18166	Yes	No	No	No	No	No	Yes	Yes	No	No	Yes	No	Yes	No	No
WBGene00000169	aqp-1	0	0	0.12891	0	0.0617826	0.135964	0	0.0308913	0.132437	NA	NA	2.10003	NA	NA	NA	NA	No	No	No	No	No	No	No	No	No	No	No	No	No	No	No
WBGene00000170	aqp-2	1.19979	121.53	566.858	0.491675	19.6112	378.359	0.845731	70.5706	472.609	6.38272	9.12623	2.74351	4.04688	3.52637	2.23615	1.89077	No	No	No	No	No	No	No	No	No	No	No	No	No	No	No
WBGene00000171	aqp-3	0	0	0	0	0.139613	0	0	0.0698063	0	NA	NA	NA	NA	NA	NA	NA	No	No	No	No	No	No	No	No	No	No	No	No	No	No	No
WBGene00000172	aqp-4	0	0.103754	0	0.156524	0	0.330878	0.0782619	0.0518772	0.165439	-0.593209	1.07992	1.67312	0	0	0	0.145444	No	No	No	No	No	No	No	No	No	No	No	No	No	No	No
WBGene00000173	aqp-5	0	0	0	0	0	0	0	0	0	NA	NA	NA	NA	NA	NA	NA	No	No	No	No	No	No	No	No	No	No	No	No	No	No	No
WBGene00000174	aqp-6	0	2.07536	3.157	0.136125	0.224156	2.46649	0.0680627	1.14976	2.81175	4.07832	5.36846	1.29014	NA	NA	NA	NA	No	No	No	No	No	No	No	No	No	No	No	No	No	No	No
WBGene00000175	aqp-7	0.146406	1.2594	3.6991	0.379985	0.886433	4.01627	0.263195	1.07291	3.85768	2.02733	3.87353	1.8462	1.49096	1.61625	0.159725	1.30899	No	No	No	No	No	No	No	No	No	No	No	No	No	No	No
WBGene00000176	aqp-8	0	0.366343	0.118679	0.069083	0.113758	0.125173	0.0345415	0.240051	0.121926	2.79694	1.8196	-0.977332	0	0	0	0	No	No	No	No	No	No	No	No	No	No	No	No	No	No	No
WBGene00000177	aqp-9	0.471627	0.757299	0.560758	0.163209	0.268754	0.197148	0.317418	0.513027	0.378953	0.692651	0.255636	-0.437015	13.6316	15.5748	9.90296	8.87208	No	No	No	No	No	No	No	No	No	No	No	No	No	No	No
WBGene00000178	aqp-10	28.9036	52.1389	117.181	30.1491	40.8506	108.634	29.5263	46.4948	112.908	0.655066	1.93507	1.28001	42.1728	40.2594	25.8755	17.1624	Yes	Yes	No	No	No	No	No	No	No	No	No	No	No	No	No
WBGene00000179	aqp-11	6.78145	14.0689	28.9025	7.50616	14.6335	40.8539	7.14381	14.3512	34.8782	1.00641	2.28756	1.28116	0.212994	0.440797	0.479176	0.290888	Yes	Yes	No	No	No	No	No	No	No	No	No	No	No	No	No
WBGene00000180	arc-1	7.0105	15.6549	21.1542	6.47857	5.37193	12.6267	6.74454	10.5134	16.8905	0.640438	1.32442	0.68398	0.212994	0	0	0	Yes	Yes	No	No	No	No	No	No	No	No	No	No	No	No	No
WBGene00000181	ard-1	282.988	313.383	180.419	311.741	304.257	110.489	297.365	308.82	145.454	0.0545315	-1.03167	-1.0862	1.49096	2.20398	1.2778	1.01811	Yes	No	No	No	No	No	Yes	Yes	No	No	Yes	No	Yes	No	No
WBGene00000182	arf-1.2	150.717	239.119	237.867	133.169	338.376	205.034	141.943	288.748	221.451	1.0245	0.641673	-0.382825	15.3356	14.5463	13.2572	9.89018	Yes	Yes	No	No	No	No	No	No	No	No	No	No	Yes	Yes	No
WBGene00000183	arf-3	261.667	233.681	197.241	279.582	546.104	200.756	270.625	389.893	198.999	0.526783	-0.443535	-0.970319	10.4367	9.55059	6.06956	4.94509	Yes	Yes	No	No	No	No	No	Yes	No	No	Yes	No	Yes	No	No
WBGene00000184	arf-6	39.7547	47.1162	67.4004	48.1505	40.6933	56.1631	43.9526	43.9047	61.7817	-0.00157228	0.491232	0.492804	19.3824	21.4521	9.58351	7.27219	Yes	No	Yes	No	No	No	No	Yes	No	No	Yes	No	Yes	No	No
WBGene00000185	arg-1	0	1.17712	0.234668	0	0.731049	0.123755	0	0.954084	0.179211	NA	NA	-2.41246	1.27796	1.02853	0.638901	0.581776	No	No	No	No	No	No	No	No	No	No	No	No	No	No	No
WBGene00000186	ark-1	43.0673	23.6555	25.6257	32.7382	11.0589	8.46851	37.9027	17.3572	17.0471	-1.12677	-1.15277	-0.0260035	54.9524	52.3079	34.9798	28.7979	Yes	No	No	No	Yes	Yes	No	Yes	Yes	Yes	No	No	No	No	No
WBGene00000187	arl-1	47.0056	49.03	34.2716	37.2135	44.8538	23.2175	42.1096	46.9419	28.7445	0.156729	-0.55086	-0.707588	5.75083	4.40797	3.03478	2.76343	Yes	No	No	No	No	No	No	No	No	No	No	No	Yes	No	No
WBGene00000188	arl-3	0	5.42682	1.45494	0	0.58109	1.4493	0	3.00396	1.45212	NA	NA	-1.0487	0	0.146932	0	0	No	No	No	No	No	No	No	No	No	No	No	No	No	No	No
WBGene00000189	arl-5	53.8248	45.0294	28.0457	42.4023	38.6104	11.5145	48.1136	41.8199	19.7801	-0.202254	-1.28239	-1.08014	1.49096	0.293864	1.2778	1.01811	Yes	No	No	No	No	No	Yes	No	No	No	No	No	No	No	No
WBGene00000190	arf-1.1	0.133361	0.61183	0.198206	0.230752	0.0949941	0.34842	0.182056	0.353412	0.273313	0.956966	0.58617	-0.370796	0.638981	0.146932	0.479176	0.290888	No	No	No	No	No	No	No	No	No	No	No	No	No	No	No
WBGene00000192	arl-8	216.918	111.353	68.7414	234.58	252.443	42.9254	225.749	181.898	55.8334	-0.311592	-2.01552	-1.70393	15.5485	14.8402	7.34736	6.25409	Yes	No	No	No	No	No	Yes	No	No	No	No	No	No	No	No
WBGene00000193	arl-6	0	0	2.81847	0	0.337702	1.23863	0	0.168851	2.02855	NA	NA	3.58663	NA	NA	NA	NA	No	No	No	No	No	No	No	No	No	No	No	No	No	No	No
WBGene00000195	arr-1	32.3739	56.7487	59.1984	36.0979	49.8302	52.8202	34.2359	53.2894	56.0093	0.638338	0.710156	0.0718175	2.12994	2.64478	2.39588	2.03621	Yes	Yes	No	No	No	No	No	Yes	No	No	Yes	No	No	No	No
WBGene00000196	aars-1	10.4203	10.2384	13.3188	4.41734	0.791727	3.43024	7.41882	5.51507	8.37452	-0.427809	0.174818	0.602627	35.144	38.7901	27.6325	23.271	Yes	Yes	Yes	No	No	No	No	No	No	No	No	No	No	No	No
WBGene00000197	aars-2	317.69	302.69	157.451	325.071	270.172	72.2815	321.38	286.431	114.867	-0.166092	-1.48432	-1.31823	101.811	104.616	79.8626	69.3767	Yes	No	No	No	No	No	Yes	No	No	No	No	No	Yes	Yes	Yes
WBGene00000198	art-1	206.134	126.074	104.964	173.99	201.339	51.5222	190.062	163.706	78.2433	-0.215358	-1.28043	-1.06507	13.8446	13.3708	11.5002	10.0356	Yes	No	No	No	No	No	Yes	No	No	No	No	No	Yes	No	No
WBGene00000199	arx-1	121.541	106.374	117.545	124.177	78.8389	71.876	122.859	92.6067	94.7106	-0.407815	-0.375405	0.0324096	14.6966	16.6033	12.778	10.3265	Yes	No	Yes	No	No	No	No	Yes	Yes	No	No	Yes	No	No	No
WBGene00000200	arx-2	221.516	128.008	119.883	180.417	136.425	58.679	200.966	132.217	89.281	-0.604046	-1.17053	-0.566482	19.5954	18.9543	12.4586	10.0356	Yes	No	No	No	Yes	No	No	No	No	No	No	No	No	No	No
WBGene00000201	arx-3	202.098	155.032	145.634	189.303	144.002	81.9081	195.7	149.517	113.771	-0.388333	-0.782512	-0.394179	10.2237	9.1098	5.27093	6.25409	Yes	No	No	No	No	No	No	Yes	No	No	Yes	No	Yes	No	No
WBGene00000202	exos-4.2	297.828	223.445	119.023	333.285	229.445	63.2879	315.557	226.445	91.1556	-0.478739	-1.7915	-1.31276	3.62089	5.28956	4.47231	3.6361	Yes	No	No	No	No	No	Yes	No	No	No	No	No	Yes	No	No
WBGene00000203	arx-5	154.936	65.5243	63.344	189.854	89.231	44.4048	172.395	77.3776	53.8744	-1.15573	-1.67805	-0.522317	6.60281	11.3138	4.15286	3.92698	Yes	No	No	No	Yes	Yes	No	Yes	No	No	Yes	No	No	No	No
WBGene00000204	arx-6	69.9824	21.9256	29.7409	69.4423	32.7283	21.2044	69.7123	27.327	25.4726	-1.35109	-1.45247	-0.101376	28.1152	22.6276	13.8961	13.9626	Yes	No	No	No	Yes	Yes	No	Yes	Yes	No	No	Yes	Yes	No	No
WBGene00000205	arx-7	145.66	120.665	78.9249	163.398	119.902	59.7497	154.529	120.284	69.3373	-0.361439	-1.15618	-0.794737	6.8158	7.05275	3.67368	3.05432	Yes	No	No	No	No	No	Yes	No	No	No	No	No	Yes	No	No
WBGene00000206	asb-1	659.278	398.288	158.552	595.072	499.196	38.6828	627.175	448.742	98.6173	-0.48298	-2.66896	-2.18598	4.68586	7.78741	3.67368	4.21787	Yes	No	No	No	No	No	Yes	Yes	No	No	Yes	No	Yes	No	No
WBGene00000207	asb-2	65.9418	96.3864	137.917	55.6084	86.8778	105.486	60.7751	91.6321	121.701	0.592374	1.00179	0.409421	161.662	156.924	83.2168	80.4305	Yes	Yes	No	No	No	No	No	No	No	No	No	No	No	No	No
WBGene00000208	asc-1	24.1877	50.1518	36.7497	42.1428	44.6804	31.262	33.1653	47.4161	34.0058	0.515703	0.03611	-0.479593	6.17682	3.96717	3.51395	3.78154	Yes	Yes	No	No	No	No	No	No	No	No	No	No	No	No	No
WBGene00000209	asg-1	328.418	322.026	131.478	368.544	503.162	77.6688	348.481	412.594	104.574	0.243642	-1.73656	-1.9802	3.19491	3.23251	5.11121	2.3271	Yes	No	No	No	No	No	Yes	No	No	No	No	No	Yes	No	No
WBGene00000210	asg-2	92.9809	97.4914	74.7677	69.0354	82.5415	42.3302	81.0082	90.0165	58.5489	0.152121	-0.468424	-0.620546	7.45478	8.669	4.95148	4.36332	Yes	No	Yes	No	No	No	No	No	No	No	No	No	No	No	No
WBGene00000211	asm-1	0.198145	41.3046	29.9643	0.214278	13.3024	25.2108	0.206212	27.3035	27.5876	7.04882	7.06375	0.0149294	0	0	0	0.145444	No	No	No	Yes	No	No	No	No	No	No	No	No	No	No	No
WBGene00000212	asm-2	0	0.16102	0.0695514	0	0	0.0733574	0	0.0805102	0.0714544	NA	NA	-0.17215	NA	NA	NA	NA	No	No	No	No	No	No	No	No	No	No	No	No	No	No	No
WBGene00000213	asm-3	0	0	0	0	0	0	0	0	0	NA	NA	NA	8.30676	9.99139	5.43066	3.6361	No	No	No	No	No	No	No	No	No	No	No	No	No	No	No
WBGene00000214	asp-1	0	0.302133	0.195755	0.284873	0.0469098	0.55058	0.142437	0.174521	0.373168	0.293083	1.3895	1.09642	NA	NA	NA	NA	No	No	No	No	No	No	No	No	No	No	No	No	No	No	No
WBGene00000215	asp-2	0.0378722	0.30406	0.281434	0.0327646	0.0809297	0.237468	0.0353184	0.192495	0.259451	2.44633	2.87697	0.430643	0	0.146932	0.31945	0.145444	No	No	No	No	No	No	No	No	No	No	No	No	No	No	No
WBGene00000216	asp-3	0.0616842	0.212244	0.366708	0.160096	0.21969	0.290081	0.11089	0.215967	0.328395	0.961684	1.5663	0.604619	0	0	0	0	No	No	No	No	No	No	No	No	No	No	No	No	No	No	No
WBGene00000217	asp-4	0.245566	48.0212	287.503	0.318672	13.6436	246.297	0.282119	30.8324	266.9	6.772	9.88578	3.11378	1.91694	2.05705	1.59725	0.727219	No	No	No	Yes	No	No	No	No	No	No	No	No	No	No	No
WBGene00000218	asp-5	0	0	0.429631	0	0	0	0	0	0.214815	NA	NA	NA	NA	NA	NA	NA	No	No	No	No	No	No	No	No	No	No	No	No	No	No	No
WBGene00000219	asp-6	0.0730261	0.335026	0.651203	0.189533	0	0.114473	0.131279	0.167513	0.382838	0.351635	1.54409	1.19246	0.212994	0	0	0	No	No	No	No	No	No	No	No	No	No	No	No	No	No	No
WBGene00000220	atf-2	0.579226	2.65735	22.8607	0.0556789	0.825173	12.7116	0.317452	1.74126	17.7862	2.45552	5.80807	3.35255	0.212994	0.146932	0	0.145444	No	No	No	No	No	No	No	No	No	No	No	No	No	No	No
WBGene00000221	atf-5	0.168469	4.734	18.7789	0	0.720011	9.72719	0.0842347	2.72701	14.253	5.01676	7.40264	2.38588	90.0964	97.7099	51.751	41.8878	No	No	No	No	No	No	No	No	No	No	No	No	No	No	No
WBGene00000222	atf-6	9.75238	20.0988	27.743	7.67911	17.0953	16.5614	8.71575	18.5971	22.1522	1.09338	1.34575	0.252377	12.7796	12.1954	7.98626	8.58119	Yes	Yes	No	No	No	No	No	No	No	No	No	No	No	No	No
WBGene00000223	atf-7	185.51	115.416	194.234	94.3818	66.6339	104.23	139.946	91.0251	149.232	-0.620532	0.0926875	0.71322	12.9926	12.1954	10.5419	8.58119	Yes	Yes	No	No	No	No	No	Yes	No	No	Yes	No	Yes	No	No
WBGene00000224	atgp-1	7.38835	13.4861	41.7806	5.45653	8.31132	25.6351	6.42244	10.8987	33.7079	0.762962	2.39189	1.62893	28.9672	28.6518	19.9657	15.8534	Yes	Yes	No	No	No	No	No	No	No	No	No	No	No	No	No
WBGene00000225	atgp-2	58.1262	471.869	559.057	67.0699	336.424	669.538	62.5981	404.146	614.298	2.69069	3.29475	0.60406	0.851975	0.440797	0.798626	0.145444	Yes	Yes	No	No	No	No	No	No	No	No	No	No	No	No	No
WBGene00000226	atl-1	28.0184	51.6013	40.0122	18.4573	14.4822	9.05717	23.2378	33.0418	24.5347	0.507814	0.0783473	-0.429466	62.6202	65.2379	52.869	43.3423	Yes	Yes	No	No	No	No	No	No	No	No	No	No	Yes	Yes	Yes
WBGene00000227	atm-1	59.6908	75.2647	57.6504	41.102	46.3475	24.7999	50.3964	60.8061	41.2251	0.270894	-0.289797	-0.560691	60.0643	73.9069	55.5844	45.9603	Yes	No	Yes	No	No	No	No	No	No	No	No	No	Yes	Yes	Yes
WBGene00000228	atn-1	3.36512	14.0987	22.6094	2.16542	5.0119	16.1739	2.76527	9.55529	19.3917	1.78888	2.80994	1.02106	0.212994	0	0.159725	0	Yes	Yes	No	No	No	No	No	No	No	No	No	No	Yes	No	No
WBGene00000229	atp-2	2006.99	1548.57	823.174	1564.88	1677.33	375.119	1785.93	1612.95	599.146	-0.14698	-1.5757	-1.42872	17.6785	23.3622	18.8476	16.1443	Yes	No	No	No	No	No	Yes	Yes	Yes	Yes	No	No	Yes	Yes	No
WBGene00000230	atp-3	469.751	460.542	237.728	371.05	511.591	161.432	420.4	486.066	199.58	0.209389	-1.0748	-1.28419	4.68586	7.49354	3.35423	2.76343	Yes	No	No	No	No	No	Yes	Yes	No	No	Yes	No	No	No	No
WBGene00000231	atx-2	88.9025	91.9558	115.818	62.308	48.0138	89.9207	75.6052	69.9848	102.869	-0.111445	0.444254	0.555699	15.5485	17.338	16.7711	13.2354	Yes	Yes	Yes	No	No	No	No	Yes	Yes	No	No	Yes	Yes	Yes	No
WBGene00000232	avr-14	0.587415	1.45111	2.14901	0.234551	0.57935	0.87359	0.410983	1.01523	1.5113	1.30466	1.87864	0.573982	1.06497	1.02853	1.11808	0.436332	No	No	No	No	No	No	No	No	No	No	No	No	No	No	No
WBGene00000233	avr-15	0	0.205091	0.584676	0	0.0254743	0.074748	0	0.115283	0.329712	NA	NA	1.51603	6.8158	6.61195	40.7299	15.7079	No	No	No	No	No	No	No	No	No	No	No	No	No	No	No
WBGene00000235	baf-1	340.836	483.362	291.473	384.502	518.797	314.584	362.669	501.079	303.028	0.466387	-0.259199	-0.725586	3.62089	3.52637	4.95148	3.49065	Yes	No	Yes	No	No	No	No	No	No	No	No	No	Yes	No	No
WBGene00000236	bag-1	81.3436	68.2119	43.3399	57.4273	61.7679	16.106	69.3855	64.9899	29.723	-0.0944175	-1.22306	-1.12864	23.8553	25.4193	12.4586	10.1811	Yes	No	No	No	No	No	Yes	No	No	No	No	No	Yes	No	No
WBGene00000237	bam-2	2.55752	10.8778	29.3396	2.2587	2.29615	20.3099	2.40811	6.58696	24.8247	1.45171	3.3658	1.91409	5.32485	5.73036	2.71533	3.05432	Yes	Yes	No	No	No	No	No	No	No	No	No	No	No	No	No
WBGene00000238	bar-1	0.0698168	0.360341	4.51373	0.0302005	0.0248655	1.69635	0.0500086	0.192603	3.10504	1.94538	5.95629	4.01091	NA	NA	NA	NA	No	No	No	No	No	No	No	No	No	No	No	No	No	No	No
WBGene00000239	bas-1	0.108902	0.124905	1.61854	0.0471077	0.19393	1.59331	0.0780051	0.159417	1.60592	1.03117	4.36369	3.33253	NA	NA	NA	NA	No	No	No	No	No	No	No	No	No	No	No	No	No	No	No
WBGene00000240	pah-1	0	2.22506	13.738	0.0493637	0.0406434	9.03377	0.0246818	1.13285	11.3859	5.52037	8.84958	3.32921	0.851975	2.20398	1.43753	0.581776	No	No	No	No	No	No	No	No	No	No	No	No	No	No	No
WBGene00000241	bbs-1	0	0.162957	1.05582	0	0.0337348	0.470185	0	0.0983461	0.763003	NA	NA	2.95575	1.91694	1.91012	0.479176	0.581776	No	No	No	No	No	No	No	No	No	No	No	No	No	No	No
WBGene00000242	bbs-2	0	0.045894	0.475764	0	0	0.2509	0	0.022947	0.363332	NA	NA	3.98491	NA	NA	NA	NA	No	No	No	No	No	No	No	No	No	No	No	No	No	No	No
WBGene00000244	bbs-8	0	0.121472	0.393514	0	0	0.166019	0	0.0607358	0.279767	NA	NA	2.20361	NA	NA	NA	NA	No	No	No	No	No	No	No	No	No	No	No	No	No	No	No
WBGene00000245	bca-1	13.6861	10.761	6.26855	12.2127	9.87135	3.01344	12.9494	10.3162	4.64099	-0.327983	-1.48038	-1.1524	0.851975	1.17546	0.638901	0.145444	Yes	No	No	No	No	No	Yes	No	No	No	No	No	No	No	No
WBGene00000246	bcc-1	0.0443884	0	0.0659715	0	0.0316181	0	0.0221942	0.0158091	0.0329858	-0.48943	0.57166	1.06109	NA	NA	NA	NA	No	No	No	No	No	No	No	No	No	No	No	No	No	No	No
WBGene00000247	bec-1	33.465	29.8962	36.0163	35.0005	18.2285	23.4449	34.2328	24.0624	29.7306	-0.508599	-0.203429	0.30517	16.6135	21.746	20.2851	15.1262	Yes	No	No	No	No	No	No	No	No	No	No	No	No	No	No
WBGene00000248	ben-1	121.791	75.6544	102.831	81.0203	59.0301	53.5883	101.405	67.3422	78.2096	-0.590552	-0.374718	0.215834	3.62089	2.35092	1.9167	1.74533	Yes	No	No	No	No	No	No	No	No	No	No	No	No	No	No
WBGene00000249	bir-1	68.3414	66.5171	57.557	59.9458	75.3864	46.8195	64.1436	70.9518	52.1883	0.145533	-0.297579	-0.443113	9.79772	9.69753	3.99313	4.36332	Yes	No	Yes	No	No	No	No	Yes	No	No	Yes	No	Yes	No	No
WBGene00000250	bir-2	93.9791	45.1985	24.1916	61.1453	35.027	2.41725	77.5622	40.1127	13.3044	-0.951294	-2.54345	-1.59215	14.6966	19.8358	13.4169	10.9083	Yes	No	No	No	Yes	No	No	No	No	No	No	No	Yes	No	No
WBGene00000251	bli-1	0	0	0	0	0	0	0	0	0	NA	NA	NA	0	0	0	0	No	No	No	No	No	No	No	No	No	No	No	No	No	No	No
WBGene00000252	bli-2	0	0.214141	0.277488	0	0.265984	0	0	0.240062	0.138744	NA	NA	-0.79098	0	0.146932	0.31945	0.145444	No	No	No	No	No	No	No	No	No	No	No	No	No	No	No
WBGene00000253	bli-3	1.94318	5.7278	11.2633	1.89966	1.75786	6.97548	1.92142	3.74283	9.11939	0.961954	2.24676	1.28481	39.1909	37.7616	21.5629	16.2897	Yes	Yes	No	No	No	No	No	No	No	No	No	No	No	No	No
WBGene00000254	bli-4	139.52	122	76.5129	117.026	120.604	34.3737	128.273	121.302	55.4433	-0.0806181	-1.21014	-1.12952	31.0971	26.7417	24.5977	19.6349	Yes	No	No	No	No	No	Yes	No	No	No	No	No	No	No	No
WBGene00000255	bli-5	0	0	0	0	0.105913	0.0776938	0	0.0529565	0.0388469	NA	NA	-0.447009	0	0	0	0	No	No	No	No	No	No	No	No	No	No	No	No	No	No	No
WBGene00000256	bli-6	0.182198	0.20897	0	0.078813	0.0648903	0	0.130505	0.13693	0	0.0693313	NA	NA	1.70395	1.02853	1.11808	0.290888	No	No	No	No	No	No	No	No	No	No	No	No	No	No	No
WBGene00000257	bmk-1	82.7158	208.912	164.961	41.8897	83.6666	82.7982	62.3027	146.29	123.88	1.23146	0.991573	-0.239886	72.2049	82.7228	52.7093	51.0508	Yes	Yes	No	No	No	No	No	No	No	No	No	No	Yes	Yes	Yes
WBGene00000259	bpl-1	8.09406	5.74687	7.37533	4.39739	1.45852	3.91464	6.24572	3.6027	5.64498	-0.793791	-0.1459	0.647892	6.38981	5.73036	3.35423	3.34521	Yes	Yes	No	No	No	No	No	Yes	No	No	Yes	No	Yes	No	No
WBGene00000262	bra-1	11.9148	35.282	45.2363	12.4632	13.9649	36.0526	12.189	24.6234	40.6444	1.01445	1.73748	0.723025	76.2518	70.6744	41.0494	31.125	Yes	Yes	No	No	No	No	No	No	No	No	No	No	No	No	No
WBGene00000263	WBGene00000263	89.8191	96.9203	70.5601	133.686	255.001	75.858	111.752	175.961	73.2091	0.654946	-0.610211	-1.26516	0.425988	1.46932	0.31945	1.01811	Yes	Yes	No	No	No	No	No	Yes	No	No	Yes	No	Yes	No	No
WBGene00000264	brc-1	27.1841	34.0752	32.3488	16.4069	17.4336	11.9248	21.7955	25.7544	22.1368	0.240787	0.0224174	-0.21837	20.2344	16.0156	8.62516	11.1992	Yes	No	Yes	No	No	No	No	Yes	Yes	No	No	Yes	Yes	Yes	No
WBGene00000265	brd-1	62.813	74.8155	62.4192	46.756	51.0755	33.1851	54.7845	62.9455	47.8021	0.200335	-0.196692	-0.397027	12.9926	12.6362	6.70846	7.12675	Yes	No	Yes	No	No	No	No	Yes	No	No	Yes	No	Yes	Yes	No
WBGene00000266	bre-1	0.809779	3.71507	15.0086	0.24726	1.42506	10.6031	0.528519	2.57007	12.8058	2.28178	4.5987	2.31692	2.76892	4.26103	2.39588	1.45444	No	No	No	Yes	No	No	No	No	No	No	No	No	No	No	No
WBGene00000267	bre-2	0.198435	1.0621	1.67121	0	0.141346	0.967739	0.0992173	0.601723	1.31948	2.60044	3.73323	1.13279	18.9564	21.1582	12.1391	12.5082	No	No	No	No	No	No	No	No	No	No	No	No	No	No	No
WBGene00000268	bre-3	104.124	47.5341	37.5429	60.5608	43.1836	7.69576	82.3427	45.3589	22.6193	-0.860254	-1.86408	-1.00383	6.60281	5.87729	3.35423	3.05432	Yes	No	No	No	Yes	No	No	No	No	No	No	No	Yes	No	No
WBGene00000269	bre-4	33.0458	22.5065	14.6835	31.4775	30.9644	7.6901	32.2617	26.7354	11.1868	-0.271068	-1.52802	-1.25696	0.851975	2.05705	1.2778	1.30899	Yes	No	No	No	No	No	Yes	No	No	No	No	No	No	No	No
WBGene00000270	bre-5	17.026	13.6819	8.54232	11.5868	11.4325	4.56155	14.3064	12.5572	6.55194	-0.188146	-1.12667	-0.938523	11.0757	13.077	8.62516	5.9632	Yes	No	No	No	No	No	Yes	No	No	No	No	No	No	No	No
WBGene00000271	brf-1	89.3334	80.7298	63.4088	43.1473	54.0816	17.6887	66.2404	67.4057	40.5487	0.0251599	-0.708053	-0.733213	18.3175	13.6647	13.4169	12.5082	Yes	No	No	No	No	No	No	Yes	Yes	No	No	Yes	Yes	Yes	No
WBGene00000272	bro-1	0	1.65841	8.86467	0	0.386234	7.64981	0	1.02232	8.25724	NA	NA	3.01381	0	0.293864	0	0	No	No	No	No	No	No	No	No	No	No	No	No	No	No	No
WBGene00000273	brp-1	0.530109	2.15565	1.21761	0.208462	1.85367	0.881342	0.369286	2.00466	1.04948	2.44055	1.50686	-0.933689	0	0	0.159725	0	No	No	No	No	No	No	No	No	No	No	No	No	No	No	No
WBGene00000274	btf-1	46.9973	76.6983	47.1744	30.7973	46.5615	17.688	38.8973	61.6299	32.4312	0.66396	-0.26229	-0.92625	48.7756	53.3364	33.3826	32.1431	Yes	Yes	No	No	No	No	No	No	No	No	No	No	Yes	Yes	Yes
WBGene00000275	bub-1	197.537	372.622	317.524	175.37	247.794	201.045	186.453	310.208	259.284	0.73442	0.475718	-0.258702	65.3891	74.0538	52.3899	52.2144	Yes	Yes	No	No	No	No	No	No	No	No	No	No	Yes	Yes	Yes
WBGene00000276	byn-1	85.3382	110.237	111.42	63.1032	86.7029	73.501	74.2207	98.47	92.4603	0.407864	0.317013	-0.0908503	14.2706	15.134	11.6599	8.87208	Yes	No	Yes	No	No	No	No	No	No	No	No	No	Yes	Yes	No
WBGene00000277	cab-1	0	3.03307	12.9954	0	0.486112	9.16	0	1.75959	11.0777	NA	NA	2.65435	0	0	0.479176	0.145444	No	No	No	No	No	No	No	No	No	No	No	No	No	No	No
WBGene00000279	cah-1	1.56693	1.22965	1.2257	0.642132	2.40851	1.1635	1.10453	1.81908	1.1946	0.719771	0.113088	-0.606683	1.27796	1.76319	0.479176	0.290888	No	No	No	No	No	No	No	No	No	No	No	No	No	No	No
WBGene00000280	cah-2	0	0.0868379	0.450107	0	0.0539306	0.0791229	0	0.0703843	0.264615	NA	NA	1.91057	0.212994	0	0.159725	0	No	No	No	No	No	No	No	No	No	No	No	No	No	No	No
WBGene00000281	cah-3	0.0837672	0	0.124498	0.0724701	0.119336	0.0875402	0.0781186	0.0596679	0.106019	-0.388712	0.440583	0.829295	0	0	0	0	No	No	No	No	No	No	No	No	No	No	No	No	No	No	No
WBGene00000282	cah-4	0.0773952	1.77535	3.10574	0	0.220516	2.87128	0.0386976	0.997935	2.98851	4.68863	6.27104	1.58241	0	0	0	0	No	No	No	No	No	No	No	No	No	No	No	No	No	No	No
WBGene00000283	cah-5	0	0.371254	0.841888	0	0	0.253702	0	0.185627	0.547795	NA	NA	1.56123	0	0	0	0	No	No	No	No	No	No	No	No	No	No	No	No	No	No	No
WBGene00000284	cah-6	0.0929695	1.06631	1.79627	0.0804314	0.46356	1.79741	0.0867005	0.764933	1.79684	3.14122	4.37328	1.23205	0	0.146932	0	0	No	No	No	No	No	No	No	No	No	No	No	No	No	No	No
WBGene00000285	cal-1	0	0.522557	0	0	0.0811333	0.238065	0	0.301845	0.119033	NA	NA	-1.34245	0.212994	0	0	0	No	No	No	No	No	No	No	No	No	No	No	No	No	No	No
WBGene00000286	cal-2	0	0.410507	0.177315	0.103215	0	0.0623393	0.0516075	0.205253	0.119827	1.99175	1.2153	-0.776453	0.212994	0.734661	0	0.727219	No	No	No	No	No	No	No	No	No	No	No	No	No	No	No
WBGene00000287	cal-3	0.103844	0	0	0	0	0	0.0519222	0	0	NA	NA	NA	0	0.146932	0	0.145444	No	No	No	No	No	No	No	No	No	No	No	No	No	No	No
WBGene00000288	cal-4	0	0.410777	0	0	0	0	0	0.205389	0	NA	NA	NA	0.212994	0.146932	0	0.290888	No	No	No	No	No	No	No	No	No	No	No	No	No	No	No
WBGene00000289	cam-1	155.542	203.86	252.811	98.7004	143.252	169.851	127.121	173.556	211.331	0.449197	0.733297	0.284101	4.89886	3.52637	5.75011	5.23598	Yes	No	No	No	No	No	No	Yes	No	No	Yes	No	No	No	No
WBGene00000292	cap-1	192.275	168.428	174.979	168.47	162.26	105.798	180.372	165.344	140.388	-0.125507	-0.361554	-0.236047	4.68586	9.69753	6.54873	4.79965	Yes	No	Yes	No	No	No	No	Yes	No	No	Yes	No	Yes	No	No
WBGene00000293	cap-2	142.105	155.166	115.735	125.091	169.854	94.7309	133.598	162.51	105.233	0.282631	-0.344314	-0.626945	11.7147	7.78741	6.86818	8.43575	Yes	No	Yes	No	No	No	No	No	No	No	No	No	Yes	No	No
WBGene00000294	cas-1	41.8889	51.437	62.3238	38.7012	37.3173	47.2919	40.2951	44.3771	54.8079	0.139214	0.44378	0.304566	24.2813	24.3907	17.0906	10.9083	Yes	No	Yes	No	No	No	No	No	No	No	No	No	No	No	No
WBGene00000295	cat-1	0	0	0.143631	0	0	0.126242	0	0	0.134936	NA	NA	NA	18.3175	30.5619	90.4045	92.6478	No	No	No	No	No	No	No	No	No	No	No	No	No	No	No
WBGene00000296	cat-2	0.0526467	3.44181	0.860698	0	0.750012	0.110036	0.0263234	2.09591	0.485367	6.31509	4.20466	-2.11043	0	0.146932	0	0	No	No	No	No	No	No	No	No	No	No	No	No	No	No	No
WBGene00000298	cat-4	0.0989643	0.340519	2.50043	0	0	2.43041	0.0494822	0.170259	2.46542	1.78275	5.63878	3.85603	0	0	0.159725	0	No	No	No	No	No	No	No	No	No	No	No	No	No	No	No
WBGene00000301	cav-1	60.8173	759.456	1306.63	68.6829	440.129	1893.32	64.7501	599.792	1599.98	3.21151	4.62703	1.41552	11.9277	12.3423	7.66681	6.25409	Yes	Yes	No	No	No	No	No	No	No	No	No	No	No	No	No
WBGene00000302	cav-2	0.15387	0.0882397	0.228686	0	0	0.402001	0.0769349	0.0441199	0.315344	-0.802209	2.03522	2.83742	0.425988	0.293864	0.479176	0.145444	No	No	No	No	No	No	No	No	No	No	No	No	No	No	No
WBGene00000366	cbp-1	127.396	268.836	281.174	105.086	134.989	128.459	116.241	201.913	204.816	0.796613	0.817213	0.0205997	45.3677	48.9284	39.6119	27.198	Yes	Yes	No	No	No	No	No	No	No	No	No	No	No	No	No
WBGene00000367	cca-1	0.243074	2.04994	7.1828	0.136072	0.122219	2.26379	0.189573	1.08608	4.7233	2.5183	4.63897	2.12066	1.49096	1.17546	1.11808	1.16355	No	No	No	No	No	No	No	No	No	No	No	No	No	No	No
WBGene00000368	ccb-1	1.79997	2.11739	5.07597	1.79679	1.67663	2.58041	1.79838	1.89701	3.82819	0.0770306	1.08996	1.01293	15.9745	13.3708	7.34736	7.12675	Yes	Yes	No	No	No	No	No	No	No	No	No	No	No	No	No
WBGene00000369	ccf-1	227.278	191.33	140.531	236.633	322.21	108.443	231.955	256.77	124.487	0.14663	-0.897848	-1.04448	18.1045	22.0398	19.4865	14.5444	Yes	No	No	No	No	No	No	No	No	No	No	No	Yes	Yes	No
WBGene00000370	ccg-1	0	0	2.01056	0	0	1.50208	0	0	1.75632	NA	NA	NA	0.425988	0.881593	0.159725	0.145444	No	No	No	No	No	No	No	No	No	No	No	No	No	No	No
WBGene00000371	cco-1	188.157	218.55	154.236	170.736	324.12	189.986	179.447	271.335	172.111	0.59652	-0.060217	-0.656737	11.9277	11.9015	8.62516	6.39953	Yes	Yes	No	No	No	No	No	No	No	No	No	No	Yes	No	No
WBGene00000372	cyp-13A7	0	0.12822	0	0	0.0398154	0	0	0.0840177	0	NA	NA	NA	NA	NA	NA	NA	No	No	No	No	No	No	No	No	No	No	No	No	No	No	No
WBGene00000373	cyp-14A5	0.0569512	0.130639	0.677142	0	0	0.178549	0.0284756	0.0653196	0.427845	1.19779	3.90929	2.7115	NA	NA	NA	NA	No	No	No	No	No	No	No	No	No	No	No	No	No	No	No
WBGene00000375	cyp-44A1	37.1116	43.5042	31.4963	28.7852	26.289	15.9145	32.9484	34.8966	23.7054	0.0828764	-0.474995	-0.557872	4.89886	6.61195	3.35423	2.90888	Yes	No	Yes	No	No	No	No	Yes	No	No	Yes	No	Yes	No	No
WBGene00000376	ccr-4	361.607	372.856	214.456	286.494	392.314	100.984	324.051	382.585	157.72	0.239559	-1.03886	-1.27841	17.2525	16.0156	19.167	15.1262	Yes	No	No	No	No	No	Yes	Yes	Yes	No	No	Yes	Yes	Yes	No
WBGene00000377	cct-1	870.446	698.723	375.663	780.006	673.516	129.947	825.226	686.119	252.805	-0.26633	-1.70677	-1.44044	25.7723	34.0883	26.0352	16.5806	Yes	No	No	No	No	No	Yes	Yes	Yes	Yes	No	No	Yes	Yes	No
WBGene00000378	cct-2	617.787	256.572	209.839	524.749	299.598	75.0513	571.268	278.085	142.445	-1.03864	-2.00376	-0.96512	51.7575	58.1852	36.0979	30.5432	Yes	No	No	No	Yes	Yes	No	Yes	Yes	Yes	No	No	Yes	Yes	No
WBGene00000379	cct-4	458.769	270.737	183.87	370.869	229.58	61.5561	414.819	250.159	122.713	-0.729639	-1.75719	-1.02755	47.4976	31.2966	17.7295	14.3989	Yes	No	No	No	Yes	No	No	Yes	Yes	Yes	No	No	Yes	No	No
WBGene00000380	cct-5	949.372	756.85	471.141	1032.15	626.876	215.402	990.759	691.863	343.271	-0.518048	-1.52919	-1.01114	54.3134	34.0883	16.7711	10.472	Yes	No	No	No	Yes	No	No	Yes	Yes	Yes	No	No	Yes	No	No
WBGene00000381	cct-6	535.065	201.028	166.219	580.948	201.439	67.9758	558.006	201.234	117.097	-1.47141	-2.25257	-0.781161	44.3027	39.9656	18.8476	15.8534	Yes	No	No	No	Yes	Yes	No	Yes	Yes	Yes	No	No	Yes	No	No
WBGene00000382	cdc-6	92.7194	109.243	67.5593	60.8419	69.4259	24.6688	76.7807	89.3346	46.1141	0.218476	-0.735537	-0.954013	24.7073	28.9456	19.167	18.6168	Yes	No	No	No	No	No	No	No	No	No	No	No	Yes	Yes	No
WBGene00000383	cdc-14	123.465	96.7898	138.515	57.5694	37.3136	59.9791	90.5172	67.0517	99.2472	-0.432918	0.132835	0.565753	45.3677	51.2793	39.2924	29.5251	Yes	Yes	Yes	No	No	No	No	No	No	No	No	No	Yes	Yes	No
WBGene00000386	cdc-25.1	351.775	241.807	105.915	335.827	282.188	22.9659	343.801	261.998	64.4404	-0.392018	-2.41553	-2.02352	37.9129	38.937	22.681	19.6349	Yes	No	No	No	No	No	Yes	Yes	Yes	Yes	No	No	Yes	Yes	No
WBGene00000387	cdc-25.2	118.178	263.715	415.353	106.68	120.069	317.986	112.429	191.892	366.67	0.771282	1.70547	0.934187	43.0248	34.8229	21.7226	16.8715	Yes	Yes	No	No	No	No	No	No	No	No	No	No	No	No	No
WBGene00000388	cdc-25.3	229.168	234.456	71.1828	120.945	181.108	3.83997	175.057	207.782	37.5114	0.24725	-2.22242	-2.46967	2.55593	3.08558	2.5556	1.30899	Yes	No	No	No	No	No	Yes	Yes	No	No	Yes	No	Yes	No	No
WBGene00000389	cdc-25.4	0	0	0.321582	0	0.0770621	0.0565299	0	0.0385311	0.189056	NA	NA	2.29472	0.425988	0.587729	0.159725	0.872663	No	No	No	No	No	No	No	No	No	No	No	No	No	No	No
WBGene00000390	cdc-42	498.126	456.795	377.664	433.224	391.319	204.392	465.675	424.057	291.028	-0.135066	-0.678165	-0.5431	9.37173	10.4322	6.86818	6.39953	Yes	No	No	No	No	No	No	Yes	No	No	Yes	No	Yes	No	No
WBGene00000391	cdd-1	0	0.346194	2.69164	0	0.0716678	1.7349	0	0.208931	2.21327	NA	NA	3.40508	NA	NA	NA	NA	No	No	No	No	No	No	No	No	No	No	No	No	No	No	No
WBGene00000392	cdd-2	141.461	83.4137	38.3611	178.147	121.993	8.41992	159.804	102.703	23.3905	-0.637819	-2.77231	-2.13449	5.11185	7.05275	4.79176	3.49065	Yes	No	No	No	Yes	No	No	No	No	No	No	No	Yes	No	No
WBGene00000393	cdf-1	24.42	26.2185	25.6376	18.536	19.4074	13.5974	21.478	22.8129	19.6175	0.0869919	-0.130718	-0.21771	104.367	95.5059	53.3482	45.5239	Yes	No	Yes	No	No	No	No	No	No	No	No	No	No	No	No
WBGene00000395	cdh-3	7.17891	8.83725	26.813	3.2481	2.80135	6.86853	5.2135	5.8193	16.8408	0.158593	1.69163	1.53304	3.83389	2.79171	1.59725	1.01811	Yes	Yes	No	No	No	No	No	No	No	No	No	No	No	No	No
WBGene00000396	cdh-4	105.714	269.588	337.331	35.1592	76.4694	103.605	70.4368	173.029	220.468	1.29661	1.64617	0.349559	4.25988	4.5549	3.03478	3.78154	Yes	Yes	No	No	No	No	No	Yes	No	No	Yes	No	No	No	No
WBGene00000397	cdh-5	1.06305	1.79563	4.51	0.484923	0.757216	1.78759	0.773985	1.27642	3.14879	0.721726	2.02442	1.30269	2.76892	2.93864	1.75698	0.872663	No	No	No	No	No	No	No	No	No	No	No	No	No	No	No
WBGene00000399	cdh-7	0.103749	0.547374	0.0616782	0.0179515	0.443407	0.0216845	0.0608503	0.49539	0.0416813	3.02523	-0.545864	-3.57109	0.212994	0.587729	0.958351	1.01811	No	No	No	No	No	No	No	No	No	No	No	No	No	No	No
WBGene00000401	cdh-9	0	0.673059	6.03807	0.0781058	0.257232	4.74098	0.0390529	0.465146	5.38953	3.57418	7.10858	3.5344	0.425988	1.02853	0.958351	0.290888	No	No	No	No	No	No	No	No	No	No	No	No	No	No	No
WBGene00000402	cdh-10	0.38676	0.713603	0.974688	0.218218	0.335381	0.500833	0.302489	0.524492	0.73776	0.794039	1.28627	0.492231	2.76892	2.64478	1.43753	1.30899	No	No	No	No	No	No	No	No	No	No	No	No	No	No	No
WBGene00000403	casy-1	18.8789	21.0654	18.1219	12.6098	22.2971	7.964	15.7444	21.6813	13.043	0.461614	-0.271564	-0.733178	1.70395	1.46932	1.59725	1.01811	Yes	No	Yes	No	No	No	No	No	No	No	No	No	No	No	No
WBGene00000405	cdk-1	501.771	589.491	315.855	506.621	526.012	171.61	504.196	557.751	243.733	0.145638	-1.04868	-1.19432	72.2049	69.4989	56.7025	55.4141	Yes	No	No	No	No	No	Yes	No	No	No	No	No	Yes	Yes	Yes
WBGene00000406	cdk-4	27.6411	41.3952	49.6287	32.646	40.3393	38.5148	30.1435	40.8672	44.0717	0.439097	0.548006	0.108909	1.06497	0.881593	1.43753	0.727219	Yes	No	No	No	No	No	No	Yes	No	No	Yes	No	Yes	No	No
WBGene00000407	cdk-5	124.632	66.5517	54.7802	118.641	80.8009	28.1416	121.637	73.6763	41.4609	-0.723307	-1.55276	-0.82945	33.227	41.4349	29.3894	20.0713	Yes	No	No	No	Yes	No	No	No	No	No	No	No	No	No	No
WBGene00000408	cdk-7	90.4854	91.4905	65.9969	71.5607	73.327	32.4769	81.023	82.4087	49.2369	0.0244646	-0.718592	-0.743057	8.51975	12.7831	8.14599	7.70853	Yes	No	No	No	No	No	No	Yes	No	No	Yes	No	Yes	No	No
WBGene00000409	cdk-8	41.758	28.7469	26.3832	19.3762	15.036	12.9763	30.5671	21.8915	19.6798	-0.481609	-0.635265	-0.153656	23.2163	21.746	14.2155	18.1805	Yes	No	No	No	No	No	No	No	No	No	No	No	No	No	No
WBGene00000410	cdk-9	40.8577	54.8697	61.2915	38.1318	43.169	36.3132	39.4947	49.0193	48.8024	0.311691	0.30529	-0.00640029	23.4293	22.7745	19.3268	20.0713	Yes	No	Yes	No	No	No	No	No	No	No	No	No	Yes	Yes	No
WBGene00000411	cdl-1	438.437	683.13	481.977	373.161	608.326	447.344	405.799	645.728	464.661	0.670161	0.195412	-0.474749	19.5954	14.5463	9.42379	9.45385	Yes	Yes	No	No	No	No	No	Yes	Yes	No	No	Yes	Yes	Yes	No
WBGene00000412	cdr-1	0	0	0	0	0	0	0	0	0	NA	NA	NA	NA	NA	NA	NA	No	No	No	No	No	No	No	No	No	No	No	No	No	No	No
WBGene00000413	cdt-1	93.5155	156.657	141.607	86.0307	118.725	81.0833	89.7731	137.691	111.345	0.61708	0.310685	-0.306395	15.5485	14.9871	16.7711	12.5082	Yes	Yes	No	No	No	No	No	No	No	No	No	No	Yes	Yes	No
WBGene00000414	cec-1	6.98253	26.2174	67.8371	16.5328	10.0521	47.0083	11.7577	18.1348	57.4227	0.625156	2.28802	1.66286	2.76892	1.91012	0.638901	0.872663	Yes	Yes	No	No	No	No	No	Yes	No	No	Yes	No	No	No	No
WBGene00000415	ced-1	55.6817	86.9459	77.1815	79.0818	50.9443	45.6581	67.3817	68.9451	61.4198	0.0330907	-0.133654	-0.166745	13.6316	13.2239	11.8197	8.43575	Yes	No	Yes	No	No	No	No	No	No	No	No	No	No	No	No
WBGene00000416	ced-2	178.957	113.145	57.3447	219.653	200.271	28.9246	199.305	156.708	43.1346	-0.346898	-2.20806	-1.86116	17.6785	19.2481	11.5002	10.1811	Yes	No	No	No	No	No	Yes	Yes	No	No	Yes	No	Yes	No	No
WBGene00000417	ced-3	311.336	122.887	110.197	206.314	85.3651	45.8003	258.825	104.126	77.9985	-1.31364	-1.73046	-0.416812	25.1333	22.4806	19.6462	15.8534	Yes	No	No	No	Yes	Yes	No	Yes	Yes	No	No	Yes	Yes	No	No
WBGene00000418	ced-4	89.8992	71.1116	89.7906	40.9258	33.397	47.218	65.4125	52.2543	68.5043	-0.324017	0.0666283	0.390646	18.5305	20.5705	14.6947	11.9264	Yes	No	Yes	No	No	No	No	No	No	No	No	No	Yes	Yes	No
WBGene00000419	ced-5	63.6081	67.8742	57.7591	23.2691	21.6895	14.2621	43.4386	44.7819	36.0106	0.0439371	-0.270555	-0.314492	25.7723	23.3622	17.5698	13.3808	Yes	No	Yes	No	No	No	No	Yes	Yes	No	No	Yes	Yes	Yes	No
WBGene00000420	ced-6	103.677	46.9199	45.6652	74.9605	35.6741	19.3574	89.3185	41.297	32.5113	-1.11292	-1.45802	-0.345096	5.96383	6.02422	3.83341	3.49065	Yes	No	No	No	Yes	Yes	No	Yes	No	No	Yes	No	Yes	No	No
WBGene00000421	ced-7	131.855	105.832	75.0106	69.962	91.6476	20.7884	100.908	98.7398	47.8995	-0.0313424	-1.07496	-1.04362	22.3644	23.0684	18.2087	13.2354	Yes	No	No	No	No	No	Yes	No	No	No	No	No	Yes	No	No
WBGene00000422	ced-8	9.04371	20.6131	30.3066	5.53165	11.6529	21.1294	7.28768	16.133	25.718	1.14648	1.81925	0.672768	10.0107	7.78741	9.10434	4.6542	Yes	Yes	No	No	No	No	No	No	No	No	No	No	No	No	No
WBGene00000423	ced-9	202.061	213.102	166.561	213.98	204.836	105.251	208.02	208.969	135.906	0.00656311	-0.614116	-0.620679	9.58472	9.55059	7.02791	3.78154	Yes	No	No	No	No	No	No	Yes	No	No	Yes	No	Yes	No	No
WBGene00000424	ced-10	62.3082	79.906	75.3048	63.2349	70.6381	61.3283	62.7715	75.2721	68.3165	0.262004	0.122124	-0.13988	30.2451	31.8843	19.4865	16.2897	Yes	No	Yes	No	No	No	No	No	No	No	No	No	No	No	No
WBGene00000425	ced-11	0.395062	14.9766	55.965	0.287817	2.57708	42.1113	0.341439	8.77682	49.0382	4.684	7.16613	2.48214	0.212994	0	0.159725	0.145444	No	No	No	Yes	No	No	No	Yes	No	No	Yes	No	No	No	No
WBGene00000426	ced-12	42.7402	59.1358	33.6575	30.0169	43.1924	12.3395	36.3785	51.1641	22.9985	0.492045	-0.661548	-1.15359	10.2237	10.1383	7.66681	7.85397	Yes	No	No	No	No	No	No	No	No	No	No	No	Yes	No	No
WBGene00000427	ced-13	0	0.504166	0	0	0.156556	0.229687	0	0.330361	0.114843	NA	NA	-1.52437	0	1.17546	0	0	No	No	No	No	No	No	No	No	No	No	No	No	No	No	No
WBGene00000428	ceh-1	0	0	0	0	0	0	0	0	0	NA	NA	NA	0	0	0	0	No	No	No	No	No	No	No	No	No	No	No	No	No	No	No
WBGene00000429	ceh-2	0.110027	0.630973	2.77994	0	0.078373	0.977355	0.0550136	0.354673	1.87865	2.68863	5.09376	2.40513	0.212994	0.440797	0	0	No	No	No	No	No	No	No	No	No	No	No	No	No	No	No
WBGene00000430	ceh-5	0.164044	6.39706	9.75231	0	4.55714	9.51453	0.082022	5.4771	9.63342	6.06126	6.87589	0.814636	0.212994	0.293864	0	0	No	No	No	Yes	No	No	No	No	No	No	No	No	No	No	No
WBGene00000431	ceh-6	0.226239	2.27048	12.6932	0.293592	0.604319	6.85646	0.259916	1.4374	9.77485	2.46734	5.23296	2.76561	0.212994	0	0.159725	0.436332	No	No	No	No	No	No	No	No	No	No	No	No	No	No	No
WBGene00000432	ceh-7	0	0.407287	0	0	0	0	0	0.203643	0	NA	NA	NA	0	0	0.159725	0	No	No	No	No	No	No	No	No	No	No	No	No	No	No	No
WBGene00000433	ceh-8	0.093934	0.538684	5.58431	0	0.267639	2.15963	0.046967	0.403161	3.87197	3.10164	6.36528	3.26364	0.425988	0.293864	0.159725	0	No	No	No	No	No	No	No	No	No	No	No	No	No	No	No
WBGene00000434	ceh-9	0	0	0	0	0.287951	0	0	0.143975	0	NA	NA	NA	1.49096	1.32239	0.958351	0.145444	No	No	No	No	No	No	No	No	No	No	No	No	No	No	No
WBGene00000435	ceh-10	0.165392	2.46604	10.0783	0.0715435	0.647955	6.13589	0.118468	1.557	8.10708	3.7162	6.09661	2.38042	0	0	0.159725	0	No	No	No	No	No	No	No	No	No	No	No	No	No	No	No
WBGene00000436	ceh-12	0	0.190565	0	0	0	0.0868174	0	0.0952827	0.0434087	NA	NA	-1.13423	NA	NA	NA	NA	No	No	No	No	No	No	No	No	No	No	No	No	No	No	No
WBGene00000437	ceh-13	0	18.9961	24.2445	0.144008	12.5682	21.4833	0.0720038	15.7822	22.8639	7.77601	8.31078	0.534778	0.212994	0	0.31945	0.290888	No	No	No	Yes	No	No	No	No	No	No	No	No	No	No	No
WBGene00000438	ceh-14	0	0.0983505	1.78423	0	0	0.896127	0	0.0491753	1.34018	NA	NA	4.76835	NA	NA	NA	NA	No	No	No	No	No	No	No	No	No	No	No	No	No	No	No
WBGene00000439	ceh-16	0.722108	7.78522	22.323	0	2.05745	13.357	0.361054	4.92134	17.84	3.76876	5.62676	1.85799	NA	NA	NA	NA	No	No	No	Yes	No	No	No	No	No	No	No	No	No	No	No
WBGene00000440	ceh-17	0	0	0	0	0	0.131982	0	0	0.0659909	NA	NA	NA	0	0.146932	0	0.145444	No	No	No	No	No	No	No	No	No	No	No	No	No	No	No
WBGene00000441	ceh-18	0.139258	0.239581	0.362197	0.0903577	0.0743956	0.109148	0.114808	0.156988	0.235672	0.451435	1.03756	0.586126	0.425988	0.293864	0.31945	0.145444	No	No	No	No	No	No	No	No	No	No	No	No	No	No	No
WBGene00000442	ceh-19	0	0.484752	0.157038	0.0914121	0.225791	0.0552106	0.045706	0.355272	0.106124	2.95847	1.2153	-1.74317	0	0	0	0	No	No	No	No	No	No	No	No	No	No	No	No	No	No	No
WBGene00000443	ceh-20	7.91097	45.205	110.227	2.74985	12.6788	75.3653	5.33041	28.9419	92.7961	2.44084	4.12175	1.6809	261.343	280.787	165.316	123.627	Yes	Yes	No	No	No	No	No	No	No	No	No	No	No	No	No
WBGene00000444	ceh-21	44.3852	96.2126	39.8743	39.7982	76.0661	22.1921	42.0917	86.1393	31.0332	1.03314	-0.439723	-1.47286	1.27796	1.32239	2.23615	1.59988	Yes	Yes	No	No	No	No	No	Yes	No	No	Yes	No	No	No	No
WBGene00000445	ceh-22	0	0.696567	4.15209	0	0.129781	3.04647	0	0.413174	3.59928	NA	NA	3.12289	NA	NA	NA	NA	No	No	No	No	No	No	No	No	No	No	No	No	No	No	No
WBGene00000446	ceh-23	0	0.099672	0.258315	0	0	0	0	0.049836	0.129157	NA	NA	1.37387	NA	NA	NA	NA	No	No	No	No	No	No	No	No	No	No	No	No	No	No	No
WBGene00000447	ceh-24	0	0	0	0	0.143336	0.368009	0	0.0716678	0.184005	NA	NA	1.36035	0	0	0	0.145444	No	No	No	No	No	No	No	No	No	No	No	No	No	No	No
WBGene00000448	pros-1	0	2.18796	17.3129	0	0.173468	10.9646	0	1.18071	14.1388	NA	NA	3.58192	0.425988	0	0.31945	0.290888	No	No	No	No	No	No	No	No	No	No	No	No	No	No	No
WBGene00000449	ceh-27	0	18.9298	60.595	0	3.24094	46.5696	0	11.0854	53.5823	NA	NA	2.2731	0.212994	0.293864	0.159725	0.145444	No	No	No	No	No	No	No	No	No	No	No	No	No	No	No
WBGene00000450	ceh-28	0	0	0	0	0	0.0665478	0	0	0.0332739	NA	NA	NA	0	0	0	0	No	No	No	No	No	No	No	No	No	No	No	No	No	No	No
WBGene00000451	ceh-30	0.0883437	2.12783	9.84745	0	0.818061	8.67836	0.0441719	1.47294	9.2629	5.05943	7.71219	2.65276	0.425988	0	0	0	No	No	No	No	No	No	No	No	No	No	No	No	No	No	No
WBGene00000452	ceh-31	0	0.66212	3.79967	0	0.117488	3.36121	0	0.389804	3.58044	NA	NA	3.19932	1.49096	1.61625	0.958351	0.581776	No	No	No	No	No	No	No	No	No	No	No	No	No	No	No
WBGene00000453	ceh-32	0.0485535	45.8313	111.707	0.0420054	10.2717	56.9308	0.0452795	28.0515	84.3187	9.275	10.8628	1.58777	0.212994	0	0.798626	0.581776	No	No	No	Yes	No	No	No	No	No	No	No	No	No	No	No
WBGene00000454	ceh-33	0	0	0.656497	0	0	0	0	0	0.328248	NA	NA	NA	NA	NA	NA	NA	No	No	No	No	No	No	No	No	No	No	No	No	No	No	No
WBGene00000455	ceh-34	0.0828475	3.80085	31.2752	0	0.649141	20.3028	0.0414238	2.22499	25.789	5.7472	9.28208	3.53488	0	0.293864	0	0.290888	No	No	No	No	No	No	No	No	No	No	No	No	No	No	No
WBGene00000457	ceh-36	0.108316	19.1318	28.0111	0.0937083	10.1844	35.147	0.101012	14.6581	31.5791	7.18102	8.28829	1.10727	0	0	0.159725	0	No	No	No	Yes	No	No	No	No	No	No	No	No	No	No	No
WBGene00000458	ceh-37	0	9.52755	23.3656	0	5.03685	21.0929	0	7.2822	22.2293	NA	NA	1.61001	0	0.440797	0.638901	0.436332	No	No	No	No	No	No	No	No	No	No	No	No	No	No	No
WBGene00000459	ceh-38	107.432	102.947	79.2931	30.0647	81.027	24.0209	68.7482	91.9871	51.657	0.42011	-0.412357	-0.832467	14.2706	14.5463	13.0975	10.472	Yes	No	Yes	No	No	No	No	Yes	No	No	Yes	No	No	No	No
WBGene00000460	ceh-39	107.56	260.777	107.924	62.7223	222.735	53.7456	85.1411	241.756	80.8349	1.50562	-0.0748773	-1.5805	159.106	148.989	77.4667	64.4316	Yes	Yes	No	No	No	No	No	No	No	No	No	No	No	No	No
WBGene00000461	ceh-40	25.7875	74.4753	43.981	9.65537	37.6406	22.973	17.7215	56.058	33.477	1.66142	0.917673	-0.74375	1.70395	2.05705	1.9167	1.01811	Yes	Yes	No	No	No	No	No	No	No	No	No	No	No	No	No
WBGene00000462	ceh-41	17.1891	24.9985	18.0873	13.5028	24.8307	12.8977	15.346	24.9146	15.4925	0.699131	0.0137101	-0.685421	90.0964	82.8698	49.3551	39.4153	Yes	Yes	No	No	No	No	No	No	No	No	No	No	No	No	No
WBGene00000463	ceh-43	1.58247	82.9857	134.059	0.988759	29.7456	126.557	1.28561	56.3657	130.308	5.45429	6.66333	1.20904	14.9096	14.2524	10.7016	10.9083	No	No	No	No	No	No	No	No	No	No	No	No	No	No	No
WBGene00000464	ceh-44	42.1232	90.6331	73.8246	30.4725	36.0492	27.4799	36.2979	63.3412	50.6522	0.803258	0.48074	-0.322517	10.4367	7.34661	7.02791	6.10864	Yes	Yes	No	No	No	No	No	Yes	No	No	Yes	No	Yes	No	No
WBGene00000465	cpg-1	3982.29	809.359	630.964	4273.32	1012.83	24.4701	4127.81	911.096	327.717	-2.1797	-3.65485	-1.47515	73.4829	106.232	34.9798	30.1069	Yes	No	No	No	Yes	Yes	No	Yes	Yes	Yes	No	No	Yes	Yes	No
WBGene00000466	cel-1	44.815	50.15	40.063	32.6055	49.7195	17.59	38.7102	49.9348	28.8265	0.36733	-0.425319	-0.792649	10.6497	11.6076	11.5002	8.2903	Yes	No	Yes	No	No	No	No	No	No	No	No	No	Yes	Yes	No
WBGene00000467	cep-1	92.0326	61.6552	38.0928	45.0794	25.3967	7.5139	68.556	43.5259	22.8033	-0.655408	-1.58804	-0.932631	35.357	39.2309	24.1185	17.3078	Yes	No	No	No	Yes	No	No	No	No	No	No	No	Yes	Yes	No
WBGene00000468	ces-1	0	2.35759	15.5967	0	0.385311	14.6978	0	1.37145	15.1472	NA	NA	3.46528	0	0	0	0	No	No	No	No	No	No	No	No	No	No	No	No	No	No	No
WBGene00000469	ces-2	1.27282	17.1011	148.77	0.865202	4.92176	117.909	1.06901	11.0115	133.339	3.36465	6.96268	3.59802	80.7247	79.0495	40.8897	31.8522	No	No	No	No	No	No	No	No	No	No	No	No	No	No	No
WBGene00000472	cey-1	58.9298	100.937	254.759	245.731	217.489	370.429	152.33	159.213	312.594	0.0637566	1.03709	0.97333	18.9564	21.3052	14.8544	9.5993	Yes	Yes	No	No	No	No	No	Yes	Yes	No	No	Yes	No	No	No
WBGene00000473	cey-2	4897.81	1354.06	908.494	5599.77	2269.22	45.4885	5248.79	1811.64	476.991	-1.53469	-3.45995	-1.92526	38.9779	45.549	33.5423	23.4165	Yes	No	No	No	Yes	Yes	No	Yes	Yes	Yes	No	No	Yes	Yes	No
WBGene00000474	cey-3	3042.68	1377.89	655.332	3435.13	1380.74	51.0048	3238.91	1379.31	353.169	-1.23156	-3.19708	-1.96552	22.5773	25.8601	19.4865	15.8534	Yes	No	No	No	Yes	Yes	No	Yes	Yes	No	No	Yes	Yes	Yes	No
WBGene00000475	cey-4	303.917	371.893	330.378	621.659	587.456	321.604	462.788	479.675	325.991	0.0517057	-0.505518	-0.557224	4.25988	9.1098	8.94461	4.21787	Yes	No	No	No	No	No	No	Yes	Yes	No	No	Yes	No	No	No
WBGene00000476	cfi-1	0	1.84933	3.54667	0	0.321586	1.21322	0	1.08546	2.37995	NA	NA	1.13263	0	0.146932	0	0	No	No	No	No	No	No	No	No	No	No	No	No	No	No	No
WBGene00000477	cft-1	0.070414	0.134601	0.139535	0.0203059	0.0167188	0.110378	0.0453599	0.0756599	0.124957	0.738111	1.46194	0.723829	1.49096	0.587729	0.159725	0.290888	No	No	No	No	No	No	No	No	No	No	No	No	No	No	No
WBGene00000478	cfz-2	0.479343	88.9642	129.66	0.452397	48.7948	103.602	0.46587	68.8795	116.631	7.208	7.96781	0.759805	0.212994	0	0.159725	0	No	No	No	Yes	No	No	No	No	No	No	No	No	No	No	No
WBGene00000479	cgh-1	2228.78	1122.85	577.634	1507.54	1730.21	117.463	1868.16	1426.53	347.548	-0.389112	-2.42633	-2.03722	56.0174	49.81	27.9519	21.962	Yes	No	No	No	No	No	Yes	Yes	Yes	Yes	No	No	Yes	Yes	No
WBGene00000480	cgp-1	152.578	196.81	80.8252	196.293	238.935	33.4228	174.436	217.873	57.124	0.320789	-1.61053	-1.93132	32.5881	35.4107	22.681	21.2348	Yes	No	No	No	No	No	Yes	No	No	No	No	No	No	No	No
WBGene00000481	cha-1	0.612668	0.936925	0.364227	0.353361	0.814627	0.192079	0.483015	0.875776	0.278153	0.858496	-0.796188	-1.65468	0	0	0	0	No	No	No	No	No	No	No	No	No	No	No	No	No	No	No
WBGene00000482	chd-3	38.1393	196.771	279.36	29.2686	61.6755	134.25	33.7039	129.223	206.805	1.93888	2.61728	0.678406	5.11185	6.17115	6.70846	3.49065	Yes	Yes	No	No	No	No	No	Yes	No	No	Yes	No	No	No	No
WBGene00000483	che-1	0	0.252696	0.163725	0	0	0.172684	0	0.126348	0.168205	NA	NA	0.412813	0	0	0	0	No	No	No	No	No	No	No	No	No	No	No	No	No	No	No
WBGene00000484	che-2	0	0.556307	1.94082	0	0	0.448396	0	0.278153	1.19461	NA	NA	2.10258	NA	NA	NA	NA	No	No	No	No	No	No	No	No	No	No	No	No	No	No	No
WBGene00000485	che-3	0.0792801	0.363719	0.824801	0.0374117	0.128345	0.109213	0.0583459	0.246032	0.467007	2.07614	3.00074	0.9246	0.851975	0.587729	0.479176	0.145444	No	No	No	No	No	No	No	No	No	No	No	No	No	No	No
WBGene00000487	che-6	0	0.110078	0.570564	0	0.0683635	0.22567	0	0.0892206	0.398117	NA	NA	2.15775	0.425988	0.881593	0.638901	0.436332	No	No	No	No	No	No	No	No	No	No	No	No	No	No	No
WBGene00000488	che-7	0.0960258	0.110136	0.642225	0	0.1368	0.0752633	0.0480129	0.123468	0.358744	1.36264	2.90146	1.53882	0	0	0	0.145444	No	No	No	No	No	No	No	No	No	No	No	No	No	No	No
WBGene00000490	che-11	0	0.0240747	0.343162	0	0	0.0329037	0	0.0120373	0.188033	NA	NA	3.9654	0	0.146932	0	0.145444	No	No	No	No	No	No	No	No	No	No	No	No	No	No	No
WBGene00000491	che-12	0.0650208	0.198867	0.934149	0.0750025	0.108068	0.260473	0.0700117	0.153467	0.597311	1.13226	3.09281	1.96055	0.212994	0	0	0	No	No	No	No	No	No	No	No	No	No	No	No	No	No	No
WBGene00000492	che-13	0.0620647	1.21014	2.58279	0	0.221045	0.551312	0.0310323	0.715591	1.56705	4.52729	5.65814	1.13085	0.638981	0.440797	0	0.145444	No	No	No	No	No	No	No	No	No	No	No	No	No	No	No
WBGene00000493	che-14	0.248685	2.81661	6.79146	0.430293	1.26212	4.56425	0.339489	2.03937	5.67786	2.58669	4.06391	1.47722	1.06497	1.46932	1.43753	0.872663	No	No	No	Yes	No	No	No	No	No	No	No	No	No	No	No
WBGene00000496	chs-1	324.062	43.3221	40.7711	179.962	12.1905	2.11308	252.012	27.7563	21.4421	-3.18261	-3.55498	-0.372367	60.0643	57.8913	26.5144	22.9801	Yes	No	No	No	Yes	Yes	No	Yes	Yes	Yes	No	No	Yes	Yes	No
WBGene00000497	chs-2	0.188579	2.67412	1.27397	0.163147	0.549516	0.483725	0.175863	1.61182	0.878846	3.19617	2.32116	-0.875007	48.1366	54.9526	39.1327	25.1618	No	No	No	No	No	No	No	No	No	No	No	No	No	No	No
WBGene00000498	chk-1	147.717	126.531	99.5148	182.492	123.876	79.3748	165.104	125.204	89.4448	-0.399102	-0.884308	-0.485206	32.5881	26.5947	17.7295	14.1081	Yes	No	No	No	No	No	No	Yes	Yes	No	No	Yes	Yes	Yes	No
WBGene00000499	chk-2	64.2717	28.9664	14.9981	48.6008	24.8702	3.12993	56.4362	26.9183	9.06401	-1.06803	-2.6384	-1.57036	56.8693	62.1523	49.8343	44.2149	Yes	No	No	No	Yes	Yes	No	No	No	No	No	No	Yes	Yes	Yes
WBGene00000500	chn-1	132.111	106.91	72.1182	117.476	103.413	25.8865	124.794	105.162	49.0024	-0.246933	-1.34862	-1.10169	32.3751	36.5861	21.0837	20.653	Yes	No	No	No	No	No	Yes	No	No	No	No	No	No	No	No
WBGene00000501	cho-1	0.184049	0.897149	0.341926	0.199035	0.557173	0.144255	0.191542	0.727161	0.24309	1.92461	0.343829	-1.58078	0.212994	0	0	0	No	No	No	No	No	No	No	No	No	No	No	No	No	No	No
WBGene00000502	chp-1	76.1154	61.2052	46.5083	58.5262	51.9023	28.3182	67.3208	56.5538	37.4132	-0.251429	-0.847504	-0.596075	13.8446	17.6319	9.42379	6.69042	Yes	No	No	No	No	No	No	No	No	No	No	No	Yes	No	No
WBGene00000503	cht-1	16.11	548.073	1017.32	19.1064	183.194	996.054	17.6082	365.633	1006.69	4.37608	5.83723	1.46115	0.425988	0.293864	0.798626	0.145444	Yes	Yes	No	No	No	No	No	No	No	No	No	No	No	No	No
WBGene00000506	cic-1	56.104	53.895	36.7832	50.129	42.3455	20.534	53.1165	48.1203	28.6586	-0.142515	-0.890192	-0.747677	5.96383	4.84876	2.39588	2.76343	Yes	No	No	No	No	No	No	No	No	No	No	No	Yes	No	No
WBGene00000507	cit-1.1	47.6377	26.0112	21.9664	32.3717	22.1577	6.63779	40.0047	24.0845	14.3021	-0.732065	-1.48394	-0.751879	4.47287	5.14263	4.79176	2.76343	Yes	No	No	No	Yes	No	No	Yes	No	No	Yes	No	Yes	No	No
WBGene00000508	cit-1.2	19.0725	52.2409	54.0814	11.9048	30.5672	31.6675	15.4886	41.4041	42.8745	1.41856	1.46891	0.0503461	60.4902	60.9769	52.869	41.4515	Yes	Yes	No	No	No	No	No	No	No	No	No	No	Yes	Yes	Yes
WBGene00000509	cka-1	60.9842	39.5448	25.033	40.9744	34.2626	8.88373	50.9793	36.9037	16.9584	-0.466145	-1.58791	-1.12177	6.17682	7.49354	4.47231	3.49065	Yes	No	No	No	No	No	Yes	Yes	No	No	Yes	No	Yes	No	No
WBGene00000510	cka-2	0	0.125055	1.13434	0	0	0.341834	0	0.0625275	0.738089	NA	NA	3.56123	0.212994	0	0	0	No	No	No	No	No	No	No	No	No	No	No	No	No	No	No
WBGene00000511	ckb-1	1.7981	4.78457	8.55167	1.30671	0.973407	6.16342	1.5524	2.87899	7.35754	0.891059	2.24472	1.35366	0.212994	0	0.159725	0	Yes	Yes	No	No	No	No	No	No	No	No	No	No	No	No	No
WBGene00000512	ckb-2	1823.3	4923.04	2265.27	5294.42	4713.87	5043.62	3558.86	4818.45	3654.45	0.437153	0.0382357	-0.398918	2.76892	3.37944	2.5556	2.90888	Yes	No	Yes	No	No	No	No	No	No	No	No	No	No	No	No
WBGene00000513	ckb-3	0.0817998	0.0938195	0.121574	0	0	0	0.0408999	0.0469097	0.0607868	0.197791	0.57166	0.373869	0	0	0	0.145444	No	No	No	No	No	No	No	No	No	No	No	No	No	No	No
WBGene00000514	ckb-4	9.9031	12.7586	18.7507	12.0298	12.417	11.696	10.9664	12.5878	15.2233	0.198935	0.473192	0.274257	195.741	189.396	112.766	85.6664	Yes	No	Yes	No	No	No	No	No	No	No	No	No	No	No	No
WBGene00000515	ckc-1	0	5.9365	3.80668	0.276983	3.30677	2.98336	0.138492	4.62164	3.39502	5.06053	4.61555	-0.444985	2.98191	4.84876	3.51395	1.30899	No	No	No	Yes	No	No	No	No	No	No	No	No	No	No	No
WBGene00000516	cki-1	10.9964	28.9567	211.295	10.3871	10.7901	197.705	10.6918	19.8734	204.5	0.89434	4.25753	3.36319	1.49096	3.08558	0.479176	0.436332	Yes	Yes	No	No	No	No	No	No	No	No	No	No	No	No	No
WBGene00000517	cki-2	118.367	72.3108	48.7802	77.4846	65.4696	12.499	97.9258	68.8902	30.6396	-0.50739	-1.67629	-1.1689	17.0395	17.1911	13.0975	12.0718	Yes	No	No	No	Yes	No	No	No	No	No	No	No	Yes	Yes	No
WBGene00000518	ckk-1	0.0850257	1.31651	2.84328	0.147118	0.545079	1.11069	0.116072	0.930796	1.97699	3.00345	4.09021	1.08677	400.002	397.452	254.442	205.221	No	No	No	No	No	No	No	No	No	No	No	No	No	No	No
WBGene00000519	cku-70	54.5553	71.7575	40.6369	54.6109	51.5885	17.1443	54.5831	61.673	28.8906	0.176185	-0.917853	-1.09404	11.7147	12.4892	7.50709	7.12675	Yes	No	No	No	No	No	No	No	No	No	No	No	Yes	No	No
WBGene00000520	cku-80	48.8614	56.6703	33.4271	36.3734	41.5028	10.7079	42.6174	49.0866	22.0675	0.203885	-0.94952	-1.15341	16.6135	16.1625	11.1808	7.56308	Yes	No	No	No	No	No	No	Yes	No	No	Yes	No	Yes	No	No
WBGene00000521	cky-1	0	0.175882	0.0569779	0.0331669	0.0546156	0.10016	0.0165834	0.115249	0.0785689	2.79694	2.24422	-0.55272	0.212994	0	0	0	No	No	No	No	No	No	No	No	No	No	No	No	No	No	No
WBGene00000522	clc-1	0	0	0	0	0	0.0577018	0	0	0.0288509	NA	NA	NA	NA	NA	NA	NA	No	No	No	No	No	No	No	No	No	No	No	No	No	No	No
WBGene00000523	clc-2	3.49732	1.95141	3.51205	2.04437	2.49117	2.86461	2.77085	2.22129	3.18833	-0.318931	0.202476	0.521407	2.12994	0.734661	0.31945	0.872663	Yes	Yes	Yes	No	No	No	No	No	No	No	No	No	No	No	No
WBGene00000524	clc-3	0.315513	0.4825	0.937853	0.545924	0.299656	0.0549541	0.430719	0.391078	0.496403	-0.139289	0.204767	0.344056	0.212994	0.146932	0	0	No	No	No	No	No	No	No	No	No	No	No	No	No	No	No
WBGene00000525	clc-4	0	0	0	0	0	0	0	0	0	NA	NA	NA	NA	NA	NA	NA	No	No	No	No	No	No	No	No	No	No	No	No	No	No	No
WBGene00000526	clc-5	1.43103	1.18539	6.97132	0.756577	1.47237	4.98495	1.0938	1.32888	5.97813	0.280855	2.45034	2.16949	0	0	0	0.145444	No	No	No	No	No	No	No	No	No	No	No	No	No	No	No
WBGene00000527	cle-1	0.190904	0.997467	3.56237	0.0734037	0.407947	1.76228	0.132154	0.702707	2.66232	2.4107	4.33239	1.92169	0.638981	1.17546	0.31945	0	No	No	No	No	No	No	No	No	No	No	No	No	No	No	No
WBGene00000528	clh-1	0.589342	1.38568	2.27734	0.58634	0.797604	1.04701	0.587841	1.09164	1.66217	0.893	1.49957	0.606572	0	0.146932	0.31945	0	No	No	No	No	No	No	No	No	No	No	No	No	No	No	No
WBGene00000529	clh-2	0.120536	0.276494	0.179144	0.18249	0.0858582	0.0314912	0.151513	0.181176	0.105318	0.257957	-0.524691	-0.782648	NA	NA	NA	NA	No	No	No	No	No	No	No	No	No	No	No	No	No	No	No
WBGene00000530	clh-3	51.1787	20.8095	12.9224	30.4962	13.5279	0.307803	40.8374	17.1687	6.61509	-1.25011	-2.62606	-1.37595	6.8158	4.84876	3.99313	3.34521	Yes	No	No	No	Yes	Yes	No	No	No	No	No	No	Yes	No	No
WBGene00000531	clh-4	0	0	0.0403786	0	0.0387045	0	0	0.0193522	0.0201893	NA	NA	0.0610907	0.212994	0	0	0	No	No	No	No	No	No	No	No	No	No	No	No	No	No	No
WBGene00000532	clh-5	96.7867	69.7698	83.0243	71.1843	47.3315	48.9765	83.9855	58.5506	66.0004	-0.520456	-0.347666	0.17279	33.653	37.4677	25.2366	20.653	Yes	No	No	No	No	No	No	No	No	No	No	No	Yes	Yes	No
WBGene00000533	clh-6	62.3654	43.964	37.693	47.387	26.5036	16.2047	54.8762	35.2338	26.9489	-0.639219	-1.02596	-0.386737	15.5485	16.1625	7.50709	10.472	Yes	No	No	No	Yes	No	No	No	No	No	No	No	No	No	No
WBGene00000534	cpi-2	129.174	217.802	132.286	129.539	209.925	125.181	129.356	213.863	128.734	0.72534	-0.00696244	-0.732302	25.3463	25.1254	13.8961	9.74474	Yes	Yes	No	No	No	No	No	No	No	No	No	No	No	No	No
WBGene00000535	cpi-1	0	2.75382	0	0	0.610805	0.358451	0	1.68231	0.179225	NA	NA	-3.2306	35.57	34.8229	24.7574	20.5076	No	No	No	No	No	No	No	No	No	No	No	No	No	No	No
WBGene00000536	clk-1	35.2959	26.6625	20.8023	25.5869	29.9964	12.6556	30.4414	28.3295	16.729	-0.103732	-0.863687	-0.759956	9.58472	11.4607	6.70846	5.38142	Yes	No	No	No	No	No	No	No	No	No	No	No	No	No	No
WBGene00000537	clk-2	55.1118	22.4508	24.4912	28.3453	4.41032	5.81334	41.7285	13.4306	15.1523	-1.63551	-1.4615	0.174014	11.9277	14.3994	6.86818	7.12675	Yes	No	No	No	Yes	Yes	No	No	No	No	No	No	Yes	No	No
WBGene00000539	cln-3.1	0	0	0.194202	0	0	0.238967	0	0	0.216585	NA	NA	NA	0	0	0	0.145444	No	No	No	No	No	No	No	No	No	No	No	No	No	No	No
WBGene00000540	cln-3.2	23.2236	16.862	16.2426	20.7106	20.6663	10.9111	21.9671	18.7642	13.5769	-0.227364	-0.694191	-0.466827	5.11185	7.49354	4.15286	2.76343	Yes	No	No	No	No	No	No	No	No	No	No	No	No	No	No
WBGene00000541	cln-3.3	0	0.21297	0.459952	0	0.749499	0.517463	0	0.481234	0.488707	NA	NA	0.022231	0	0	0	0	No	No	No	No	No	No	No	No	No	No	No	No	No	No	No
WBGene00000542	clp-1	84.8669	107.22	46.7824	42.9616	54.3977	9.53118	63.9142	80.8091	28.1568	0.33838	-1.18265	-1.52103	52.6095	51.1324	34.6604	26.0345	Yes	No	No	No	No	No	Yes	No	No	No	No	No	Yes	Yes	No
WBGene00000543	clp-2	27.4465	25.3607	21.4914	21.2854	22.8504	6.95061	24.366	24.1055	14.221	-0.0155027	-0.776845	-0.761343	101.172	110.052	64.6887	56.4322	Yes	No	No	No	No	No	No	No	No	No	No	No	No	No	No
WBGene00000544	clp-3	0.114382	8.17747	3.5133	0.263883	1.60234	0.657436	0.189132	4.8899	2.08537	4.69234	3.46283	-1.22951	14.0576	10.7261	8.94461	8.72663	No	No	No	No	No	No	No	No	No	No	No	No	No	No	No
WBGene00000545	clp-4	2.85914	10.7811	15.9496	3.4223	4.57533	16.454	3.14072	7.67823	16.2018	1.28968	2.36699	1.07731	161.023	179.404	91.6823	68.2132	Yes	Yes	No	No	No	No	No	No	No	No	No	No	No	No	No
WBGene00000546	clp-6	0.176001	0.353259	0.196183	0.228397	0.344758	0.183928	0.202199	0.349008	0.190056	0.787487	-0.0893514	-0.876838	60.0643	69.7928	48.5565	41.8878	No	No	No	No	No	No	No	No	No	No	No	No	No	No	No
WBGene00000547	clp-7	57.1351	53.6749	29.8311	42.0182	25.8458	8.65663	49.5767	39.7604	19.2439	-0.31833	-1.36526	-1.04693	23.8553	29.5334	19.167	16.2897	Yes	No	No	No	No	No	Yes	No	No	No	No	No	No	No	No
WBGene00000548	clr-1	182.686	136.215	169.43	141.015	79.1218	58.0602	161.851	107.668	113.745	-0.58807	-0.508859	0.0792116	13.4186	13.8116	8.78489	7.70853	Yes	No	No	No	No	No	No	Yes	Yes	No	No	Yes	Yes	No	No
WBGene00000549	cls-2	70.3083	104.234	116.132	68.5919	62.0135	87.2607	69.4501	83.1236	101.696	0.259281	0.55022	0.290939	468.373	463.865	311.943	279.252	Yes	No	No	No	No	No	No	No	No	No	No	No	Yes	Yes	Yes
WBGene00000550	clu-1	209.28	77.1538	113.2	92.8939	19.1136	39.5824	151.087	48.1337	76.391	-1.65026	-0.983902	0.666356	37.0609	43.0511	24.1185	21.5257	Yes	Yes	No	No	No	No	No	Yes	Yes	No	No	Yes	Yes	Yes	No
WBGene00000551	clx-1	0	0	0	0	0	0	0	0	0	NA	NA	NA	NA	NA	NA	NA	No	No	No	No	No	No	No	No	No	No	No	No	No	No	No
WBGene00000552	cmd-1	264.722	300.868	172.538	294.785	410.755	109.996	279.754	355.811	141.267	0.346954	-0.985729	-1.33268	4.68586	4.84876	4.31258	3.78154	Yes	No	No	No	No	No	No	Yes	No	No	Yes	No	Yes	No	No
WBGene00000553	cmk-1	0.122617	2.32046	6.28717	0.05304	0.393033	2.755	0.0878283	1.35675	4.52108	3.94932	5.68584	1.73652	4.89886	4.70183	3.03478	2.47255	No	No	No	No	No	No	No	No	No	No	No	No	No	No	No
WBGene00000554	cnb-1	8.73268	8.84283	16.1358	7.82721	8.40586	11.5103	8.27994	8.62435	13.823	0.0587949	0.739382	0.680587	168.904	174.849	105.099	83.3393	Yes	Yes	No	No	No	No	No	No	No	No	No	No	No	No	No
WBGene00000555	cnc-1	0	0	0	0	0	0	0	0	0	NA	NA	NA	NA	NA	NA	NA	No	No	No	No	No	No	No	No	No	No	No	No	No	No	No
WBGene00000556	cnc-2	0	0	1.12778	0	0	0	0	0	0.563891	NA	NA	NA	NA	NA	NA	NA	No	No	No	No	No	No	No	No	No	No	No	No	No	No	No
WBGene00000557	cnc-3	0	0	0	0	0	0.113195	0	0	0.0565975	NA	NA	NA	NA	NA	NA	NA	No	No	No	No	No	No	No	No	No	No	No	No	No	No	No
WBGene00000558	cnc-4	0	0	0	0	0	0	0	0	0	NA	NA	NA	NA	NA	NA	NA	No	No	No	No	No	No	No	No	No	No	No	No	No	No	No
WBGene00000559	cnc-5	0	0	0	0	0	0	0	0	0	NA	NA	NA	NA	NA	NA	NA	No	No	No	No	No	No	No	No	No	No	No	No	No	No	No
WBGene00000560	cnc-6	0	0.226271	0	0	0	0	0	0.113135	0	NA	NA	NA	NA	NA	NA	NA	No	No	No	No	No	No	No	No	No	No	No	No	No	No	No
WBGene00000561	cnd-1	0	15.7441	24.8591	0.0997964	7.55935	13.622	0.0498982	11.6517	19.2406	7.86734	8.59095	0.723606	0	0	0.31945	0.145444	No	No	No	Yes	No	No	No	No	No	No	No	No	No	No	No
WBGene00000562	cng-1	0.226462	6.19661	3.07726	0.167932	3.4336	1.41997	0.197197	4.81511	2.24861	4.60986	3.51133	-1.09853	1.70395	1.02853	2.23615	1.45444	No	No	No	Yes	No	No	No	No	No	No	No	No	No	No	No
WBGene00000563	cng-3	0	0.477143	0.549594	0	0.131702	0.289835	0	0.304423	0.419714	NA	NA	0.463333	0.638981	0	0.479176	0.145444	No	No	No	No	No	No	No	No	No	No	No	No	No	No	No
WBGene00000564	cnk-1	65.9157	80.4415	61.8361	57.386	54.6576	30.1099	61.6509	67.5495	45.973	0.131825	-0.423334	-0.55516	17.2525	15.5748	10.7016	8.58119	Yes	No	Yes	No	No	No	No	Yes	Yes	No	No	Yes	Yes	No	No
WBGene00000565	cnt-1	50.6635	31.5993	31.1148	38.0834	23.1639	16.2483	44.3734	27.3816	23.6815	-0.696491	-0.905933	-0.209442	22.7903	20.4236	14.8544	13.3808	Yes	No	No	No	No	No	No	No	No	No	No	No	Yes	No	No
WBGene00000566	cnt-2	46.454	136.887	197.094	44.4852	51.622	147.602	45.4696	94.2547	172.348	1.05166	1.92235	0.87069	26.6242	22.3337	17.41	16.4352	Yes	Yes	No	No	No	No	No	No	No	No	No	No	No	No	No
WBGene00000567	cnx-1	185.287	214.666	180.119	91.2984	100.551	65.6887	138.293	157.609	122.904	0.188624	-0.170193	-0.358817	26.6242	25.7131	18.3684	16.1443	Yes	No	Yes	No	No	No	No	Yes	Yes	No	No	Yes	Yes	Yes	No
WBGene00000583	cof-2	0	0.630718	0.998921	0	0.0435229	0.383121	0	0.33712	0.691021	NA	NA	1.03547	NA	NA	NA	NA	No	No	No	No	No	No	No	No	No	No	No	No	No	No	No
WBGene00000584	cog-1	0.228092	2.87768	6.77994	0.263107	0.595727	4.80703	0.245599	1.7367	5.79349	2.82197	4.56005	1.73808	0.212994	0	0	0.145444	No	No	No	No	No	No	No	No	No	No	No	No	No	No	No
WBGene00000585	cogc-2	100.093	45.0429	61.5458	43.3326	15.7884	19.8759	71.7127	30.4157	40.7109	-1.23741	-0.816813	0.4206	11.7147	12.4892	10.3821	9.45385	Yes	No	No	No	No	No	No	Yes	No	No	Yes	No	No	No	No
WBGene00000591	coh-1	44.8707	73.3724	117.039	28.5558	41.8026	77.1957	36.7133	57.5875	97.1175	0.649455	1.40343	0.753975	6.38981	5.28956	5.11121	4.6542	Yes	Yes	No	No	No	No	No	No	No	No	No	No	No	No	No
WBGene00000592	coh-3	47.5969	33.7489	19.7838	21.4413	21.989	1.46431	34.5191	27.8689	10.6241	-0.308736	-1.70006	-1.39132	24.7073	23.5092	18.3684	18.4714	Yes	No	No	No	No	No	Yes	No	No	No	No	No	Yes	Yes	Yes
WBGene00000593	col-2	0.0953183	0.218649	0	0.24739	0.0678958	0.149417	0.171354	0.143272	0.0747087	-0.258221	-1.19763	-0.939412	3.62089	1.76319	2.71533	1.16355	No	No	No	No	No	No	No	No	No	No	No	No	No	No	No
WBGene00000594	col-3	0	0	0.424549	0	0.203473	0	0	0.101737	0.212274	NA	NA	1.06109	1.06497	1.76319	0.958351	1.16355	No	No	No	No	No	No	No	No	No	No	No	No	No	No	No
WBGene00000596	col-7	0	0	0	0	0	0	0	0	0	NA	NA	NA	0.851975	0	0.31945	0	No	No	No	No	No	No	No	No	No	No	No	No	No	No	No
WBGene00000597	col-8	0.0983196	0.451067	0.292252	0.17012	0	0.0513741	0.13422	0.225534	0.171813	0.748746	0.356242	-0.392504	NA	NA	NA	NA	No	No	No	No	No	No	No	No	No	No	No	No	No	No	No
WBGene00000598	col-9	0.0887768	2.13826	1.31943	0	0.442654	1.15969	0.0443884	1.29046	1.23956	4.86155	4.8035	-0.0580498	0	0	0.159725	0	No	No	No	No	No	No	No	No	No	No	No	No	No	No	No
WBGene00000599	col-10	0	0.107849	0	0	0	0	0	0.0539243	0	NA	NA	NA	0.851975	0.146932	0.31945	0.290888	No	No	No	No	No	No	No	No	No	No	No	No	No	No	No
WBGene00000601	col-12	0.334141	0	0.124153	0.0722695	0.297514	0.087298	0.203205	0.148757	0.105725	-0.449983	-0.942616	-0.492633	0.212994	0	0.159725	0	No	No	No	No	No	No	No	No	No	No	No	No	No	No	No
WBGene00000602	col-13	0	0.546047	0	0.0823766	0.135649	0.0497534	0.0411883	0.340848	0.0248767	3.04882	-0.727439	-3.77626	NA	NA	NA	NA	No	No	No	No	No	No	No	No	No	No	No	No	No	No	No
WBGene00000603	col-14	0.0843917	0	0.627129	0.219031	0.0601128	0.132289	0.151711	0.0300564	0.379709	-2.33559	1.32356	3.65915	0	0.146932	0	0	No	No	No	No	No	No	No	No	No	No	No	No	No	No	No
WBGene00000606	col-17	0	0.0951082	0	0	0	0	0	0.0475541	0	NA	NA	NA	0	0	0.159725	0	No	No	No	No	No	No	No	No	No	No	No	No	No	No	No
WBGene00000608	col-19	0.0890387	0.204244	0.396997	0	0	0	0.0445193	0.102122	0.198498	1.19779	2.15662	0.958832	0	0	0.159725	0	No	No	No	No	No	No	No	No	No	No	No	No	No	No	No
WBGene00000609	col-20	0	0.0982575	0.254649	0.0741156	0	0	0.0370578	0.0491288	0.127324	0.406791	1.78066	1.37387	0.212994	1.02853	0.479176	0.436332	No	No	No	No	No	No	No	No	No	No	No	No	No	No	No
WBGene00000610	col-33	0	0.110253	0.285736	0	0	0.251144	0	0.0551264	0.26844	NA	NA	2.28378	0	0	0.159725	0.290888	No	No	No	No	No	No	No	No	No	No	No	No	No	No	No
WBGene00000611	col-34	0.0942272	0.864584	0.560174	0	0.604068	0.6893	0.0471136	0.734326	0.624737	3.96221	3.72903	-0.233172	0.425988	1.02853	0.31945	0.290888	No	No	No	No	No	No	No	No	No	No	No	No	No	No	No
WBGene00000612	col-35	0	0.167648	0	0	0.104118	0	0	0.135883	0	NA	NA	NA	0	0.146932	0	0.145444	No	No	No	No	No	No	No	No	No	No	No	No	No	No	No
WBGene00000613	col-36	0	0	0	0	0	0	0	0	0	NA	NA	NA	0	0	0	0	No	No	No	No	No	No	No	No	No	No	No	No	No	No	No
WBGene00000614	col-37	0	0	0	0	0	0.047649	0	0	0.0238245	NA	NA	NA	0	0.293864	0	0	No	No	No	No	No	No	No	No	No	No	No	No	No	No	No
WBGene00000615	col-38	3.02492	1.23108	1.01517	4.30533	3.26675	0.968744	3.66512	2.24892	0.991955	-0.704633	-1.88552	-1.18088	82.6416	78.3149	47.4384	36.361	Yes	No	No	No	Yes	No	No	No	No	No	No	No	No	No	No
WBGene00000616	col-39	0	0.197637	0	0.0745387	0.368226	0.675293	0.0372693	0.282932	0.337646	2.92439	3.17945	0.255059	0.638981	1.91012	0.31945	1.01811	No	No	No	No	No	No	No	No	No	No	No	No	No	No	No
WBGene00000617	col-40	0	0	0	0	0	0.223186	0	0	0.111593	NA	NA	NA	0.638981	0.587729	0.159725	0.290888	No	No	No	No	No	No	No	No	No	No	No	No	No	No	No
WBGene00000618	col-41	0	0.302573	0	0	0.0469782	0	0	0.174776	0	NA	NA	NA	0	0.146932	0	0	No	No	No	No	No	No	No	No	No	No	No	No	No	No	No
WBGene00000620	col-43	0	0.101622	0.395054	0	0.0631125	0.324079	0	0.0823675	0.359567	NA	NA	2.12611	0.425988	1.02853	0.31945	0.290888	No	No	No	No	No	No	No	No	No	No	No	No	No	No	No
WBGene00000621	col-44	0	0.113506	0.588336	0	0	0.413687	0	0.0567531	0.501012	NA	NA	3.14207	NA	NA	NA	NA	No	No	No	No	No	No	No	No	No	No	No	No	No	No	No
WBGene00000622	col-45	0.0834584	0.478609	0.372116	0.144406	0.178344	0.174435	0.113932	0.328476	0.273275	1.52762	1.26218	-0.265434	85.4105	78.3149	55.9038	48.5783	No	No	No	No	No	No	No	No	No	No	No	No	No	No	No
WBGene00000623	col-46	0	0.402942	0.522141	0	0.625616	0.275357	0	0.514279	0.398749	NA	NA	-0.367069	2.34293	1.32239	0.479176	1.16355	No	No	No	No	No	No	No	No	No	No	No	No	No	No	No
WBGene00000624	col-47	0	0	0.138459	0	0.0663591	0.0486785	0	0.0331795	0.0935686	NA	NA	1.49573	0	0	0.159725	0.145444	No	No	No	No	No	No	No	No	No	No	No	No	No	No	No
WBGene00000625	col-48	0.398032	0.34239	0.443677	0.43044	0.425281	0.20798	0.414236	0.383835	0.325828	-0.109966	-0.346342	-0.236376	0.212994	0.587729	0.159725	0	No	No	No	No	No	No	No	No	No	No	No	No	No	No	No
WBGene00000626	col-49	0	0	0.148218	0	0	0	0	0	0.074109	NA	NA	NA	NA	NA	NA	NA	No	No	No	No	No	No	No	No	No	No	No	No	No	No	No
WBGene00000627	col-50	0	0.078502	0	0	0	0.0357638	0	0.039251	0.0178819	NA	NA	-1.13423	0	0	0	0.145444	No	No	No	No	No	No	No	No	No	No	No	No	No	No	No
WBGene00000628	col-51	0	0	0	0	0	0.0354955	0	0	0.0177477	NA	NA	NA	0	0.293864	0.159725	0	No	No	No	No	No	No	No	No	No	No	No	No	No	No	No
WBGene00000629	col-52	0	0.572537	0	0	0	0	0	0.286268	0	NA	NA	NA	NA	NA	NA	NA	No	No	No	No	No	No	No	No	No	No	No	No	No	No	No
WBGene00000630	col-53	0	0	0.301415	0	0	0.158955	0	0	0.230185	NA	NA	NA	1.49096	1.02853	0.798626	0.727219	No	No	No	No	No	No	No	No	No	No	No	No	No	No	No
WBGene00000631	col-54	0	0	0.717387	0	0	0	0	0	0.358694	NA	NA	NA	0.851975	0.293864	0.159725	0.145444	No	No	No	No	No	No	No	No	No	No	No	No	No	No	No
WBGene00000632	col-55	0	0	0	0	0	0	0	0	0	NA	NA	NA	NA	NA	NA	NA	No	No	No	No	No	No	No	No	No	No	No	No	No	No	No
WBGene00000633	col-56	0	0.107514	0.139319	0	0	0	0	0.0537568	0.0696594	NA	NA	0.373869	0.425988	0.146932	0	0	No	No	No	No	No	No	No	No	No	No	No	No	No	No	No
WBGene00000634	col-58	0	0.32055	0.138459	0	0	0	0	0.160275	0.0692294	NA	NA	-1.21109	NA	NA	NA	NA	No	No	No	No	No	No	No	No	No	No	No	No	No	No	No
WBGene00000636	col-60	0.40863	0.281204	0	0.0707041	0.116428	0	0.239667	0.198816	0	-0.269596	NA	NA	45.7937	42.6103	27.1533	22.5438	No	No	No	No	No	No	No	No	No	No	No	No	No	No	No
WBGene00000637	col-61	0	0.214805	0	0	0	0	0	0.107402	0	NA	NA	NA	0	0	0	0	No	No	No	No	No	No	No	No	No	No	No	No	No	No	No
WBGene00000638	col-62	0	0	0.283032	0	0.0678244	0	0	0.0339122	0.141516	NA	NA	2.06109	0.212994	0.293864	0.479176	0.290888	No	No	No	No	No	No	No	No	No	No	No	No	No	No	No
WBGene00000639	col-63	0	4.85239	3.53002	0.128426	2.06192	1.82281	0.0642132	3.45715	2.67641	5.75057	5.38129	-0.369284	0.425988	0.440797	0.638901	0.290888	No	No	No	Yes	No	No	No	No	No	No	No	No	No	No	No
WBGene00000640	col-64	0.488153	2.42616	2.78112	0.844638	0.985191	0.722699	0.666395	1.70567	1.75191	1.35589	1.39448	0.0385851	0	0.146932	0.31945	0	No	No	No	No	No	No	No	No	No	No	No	No	No	No	No
WBGene00000641	col-65	0	0.212389	0.688046	0	0	0	0	0.106194	0.344023	NA	NA	1.6958	0	0.440797	0.159725	0	No	No	No	No	No	No	No	No	No	No	No	No	No	No	No
WBGene00000644	col-68	2.06552	1.13713	0.736762	2.2873	1.47128	0.647566	2.17641	1.30421	0.692164	-0.738777	-1.65277	-0.913988	0.212994	0.293864	0.159725	0.436332	Yes	No	No	No	Yes	No	No	No	No	No	No	No	No	No	No
WBGene00000645	col-69	0	0.175288	0.227142	0	0.108862	0.239572	0	0.142075	0.233357	NA	NA	0.715885	NA	NA	NA	NA	No	No	No	No	No	No	No	No	No	No	No	No	No	No	No
WBGene00000646	WBGene00000646	0	0.19559	0.168967	0	0.202451	0.0891064	0	0.199021	0.129036	NA	NA	-0.625138	0	0.146932	0	0.290888	No	No	No	No	No	No	No	No	No	No	No	No	No	No	No
WBGene00000647	col-71	0	1.04293	1.68931	0.19667	0.269879	1.90054	0.0983349	0.656403	1.79493	2.73881	4.19008	1.45127	494.785	450.053	289.422	241.001	No	No	No	No	No	No	No	No	No	No	No	No	No	No	No
WBGene00000648	col-72	0.100169	0	0.446621	0	0.0713507	0.10468	0.0500843	0.0356753	0.275651	-0.48943	2.46041	2.94984	7.45478	5.28956	5.27093	3.92698	No	No	No	No	No	No	No	No	No	No	No	No	No	No	No
WBGene00000649	col-73	0.0925893	0	0	0	0	0	0.0462947	0	0	NA	NA	NA	0	0	0	0	No	No	No	No	No	No	No	No	No	No	No	No	No	No	No
WBGene00000650	col-74	0	0.286111	0	0	0	0.0868972	0	0.143055	0.0434486	NA	NA	-1.71919	0	0	0	0	No	No	No	No	No	No	No	No	No	No	No	No	No	No	No
WBGene00000651	col-75	0	0	0	0	0	0	0	0	0	NA	NA	NA	NA	NA	NA	NA	No	No	No	No	No	No	No	No	No	No	No	No	No	No	No
WBGene00000652	col-76	0.264773	7.53124	39.3514	0.0916259	1.16932	33.1485	0.178199	4.35028	36.25	4.60954	7.66834	3.0588	0.212994	0.881593	0.479176	0.290888	No	No	No	Yes	No	No	No	No	No	No	No	No	No	No	No
WBGene00000653	col-77	0	0	0.263628	0	0	0.0463423	0	0	0.154985	NA	NA	NA	0	0	0	0	No	No	No	No	No	No	No	No	No	No	No	No	No	No	No
WBGene00000654	col-78	0	0.124084	0.482372	0	0.308249	0	0	0.216166	0.241186	NA	NA	0.158006	0	0	0.159725	0.290888	No	No	No	No	No	No	No	No	No	No	No	No	No	No	No
WBGene00000655	col-79	0	0	0	0	0	0	0	0	0	NA	NA	NA	NA	NA	NA	NA	No	No	No	No	No	No	No	No	No	No	No	No	No	No	No
WBGene00000656	col-80	0	0	0.38934	0	0.248798	0	0	0.124399	0.19467	NA	NA	0.646053	0.212994	0	0	0.145444	No	No	No	No	No	No	No	No	No	No	No	No	No	No	No
WBGene00000657	col-81	0	0.0999597	0	0	0	0	0	0.0499799	0	NA	NA	NA	0.425988	0.146932	0.638901	0	No	No	No	No	No	No	No	No	No	No	No	No	No	No	No
WBGene00000658	col-83	0.173972	1.69605	2.32706	0.526783	0.805488	1.59082	0.350377	1.25077	1.95894	1.83583	2.48309	0.647258	0	0.146932	0.159725	0	No	No	No	No	No	No	No	No	No	No	No	No	No	No	No
WBGene00000659	col-84	0.0856692	1.76864	0.381973	0.148231	0.67125	0.984807	0.11695	1.21994	0.68339	3.38285	2.54682	-0.836032	0	0	0	0	No	No	No	No	No	No	No	No	No	No	No	No	No	No	No
WBGene00000660	col-85	0	0	0.256103	0	0.0613711	0.135059	0	0.0306855	0.195581	NA	NA	2.67213	3.62089	4.1141	3.03478	2.90888	No	No	No	No	No	No	No	No	No	No	No	No	No	No	No
WBGene00000661	col-86	0.745287	3.2055	2.63072	1.04776	2.38893	1.50903	0.896523	2.79721	2.06987	1.64158	1.20713	-0.434447	0.425988	0	0	0.145444	No	No	No	No	No	No	No	No	No	No	No	No	No	No	No
WBGene00000662	col-87	0	0	0.163427	0.0475654	0.156651	0	0.0237827	0.0783254	0.0817133	1.71957	1.78066	0.0610907	0.425988	0.587729	0	0	No	No	No	No	No	No	No	No	No	No	No	No	No	No	No
WBGene00000663	col-88	0	0.325234	0.280964	0.0817747	0.201986	0.0493899	0.0408873	0.26361	0.165177	2.68868	2.01429	-0.674394	0.851975	0.734661	0.638901	0.436332	No	No	No	No	No	No	No	No	No	No	No	No	No	No	No
WBGene00000664	col-89	0.391155	0.112158	0	0.0846006	0.278622	0.15329	0.237878	0.19539	0.076645	-0.283864	-1.63396	-1.35009	0.212994	0.146932	0.479176	0.581776	No	No	No	No	No	No	No	No	No	No	No	No	No	No	No
WBGene00000665	col-90	0	0	0	0	0.114161	0.0837442	0	0.0570805	0.0418721	NA	NA	-0.447009	0.638981	0.440797	0.479176	0.436332	No	No	No	No	No	No	No	No	No	No	No	No	No	No	No
WBGene00000666	col-91	0	0	0	0	0.0660194	0.0484294	0	0.0330097	0.0242147	NA	NA	-0.447009	0	0.146932	0	0	No	No	No	No	No	No	No	No	No	No	No	No	No	No	No
WBGene00000667	col-92	0	0	0	0	0.0660871	0	0	0.0330435	0	NA	NA	NA	0.212994	0.587729	0.638901	0.290888	No	No	No	No	No	No	No	No	No	No	No	No	No	No	No
WBGene00000668	col-93	0.0908248	0.104171	0	0	0	0.0474579	0.0454124	0.0520853	0.0237289	0.197791	-0.936439	-1.13423	0.212994	0.146932	0.31945	0	No	No	No	No	No	No	No	No	No	No	No	No	No	No	No
WBGene00000669	col-94	0.186899	0	0	0	0	0.0488292	0.0934493	0	0.0244146	NA	-1.93644	NA	0.212994	0.293864	0.479176	0.727219	No	No	No	No	No	No	No	No	No	No	No	No	No	No	No
WBGene00000670	col-95	0	0.0978871	0	0	0	0	0	0.0489435	0	NA	NA	NA	1.06497	0.293864	0.159725	0.581776	No	No	No	No	No	No	No	No	No	No	No	No	No	No	No
WBGene00000671	col-96	0	0.358132	0	0	0.0741391	0.163157	0	0.216135	0.0815784	NA	NA	-1.40568	0.851975	1.46932	0.958351	0.872663	No	No	No	No	No	No	No	No	No	No	No	No	No	No	No
WBGene00000672	col-97	0.152702	0.788131	0.680853	0.858703	0.652624	0.15958	0.505703	0.720378	0.420216	0.510464	-0.267157	-0.777621	10.8627	11.0199	3.51395	5.52687	No	No	No	No	No	No	No	No	No	No	No	No	No	No	No
WBGene00000673	col-98	0	0.185959	0.361455	0	0.0577449	0.338876	0	0.121852	0.350165	NA	NA	1.52291	0.851975	0.293864	0.31945	0.727219	No	No	No	No	No	No	No	No	No	No	No	No	No	No	No
WBGene00000674	col-99	0.887043	40.5259	94.7017	1.1831	5.476	84.3375	1.03507	23.0009	89.5196	4.47389	6.4344	1.96051	1.27796	1.02853	1.11808	0.727219	No	No	No	No	No	No	No	No	No	No	No	No	No	No	No
WBGene00000675	col-101	0	0.29201	0.504524	0.0734209	0.0604508	0.0886888	0.0367105	0.17623	0.296607	2.2632	3.01429	0.751088	0	0	0.31945	0	No	No	No	No	No	No	No	No	No	No	No	No	No	No	No
WBGene00000676	col-102	0	0.0750963	0	0	0	0	0	0.0375481	0	NA	NA	NA	0	0.293864	0.159725	0.145444	No	No	No	No	No	No	No	No	No	No	No	No	No	No	No
WBGene00000677	col-103	0	0.975611	0.574645	0	0.055082	0.525279	0	0.515346	0.549962	NA	NA	0.0937897	5.32485	5.28956	2.71533	1.59988	No	No	No	No	No	No	No	No	No	No	No	No	No	No	No
WBGene00000678	col-104	0.309404	0.473158	0.459847	0.535354	0.367318	0.431121	0.422379	0.420238	0.445484	-0.00733258	0.0768343	0.0841669	1.27796	1.91012	0.479176	0.581776	No	No	No	No	No	No	No	No	No	No	No	No	No	No	No
WBGene00000679	col-105	0	0.237934	0.462481	0	0	0.0541987	0	0.118967	0.25834	NA	NA	1.11871	0.425988	0.146932	0	0.145444	No	No	No	No	No	No	No	No	No	No	No	No	No	No	No
WBGene00000680	col-106	0	0	0	0	0	0.0512073	0	0	0.0256036	NA	NA	NA	0	0	0.159725	0	No	No	No	No	No	No	No	No	No	No	No	No	No	No	No
WBGene00000681	col-107	0	0.0898427	0.232841	0	0.111593	0.368373	0	0.100718	0.300607	NA	NA	1.57756	0	0.293864	0.638901	0.436332	No	No	No	No	No	No	No	No	No	No	No	No	No	No	No
WBGene00000682	col-108	0	0.113506	0	0	0.140986	0	0	0.127246	0	NA	NA	NA	4.25988	1.76319	0.958351	1.45444	No	No	No	No	No	No	No	No	No	No	No	No	No	No	No
WBGene00000683	col-109	0	0.337202	0.109239	0.0635878	0	0.230433	0.0317939	0.168601	0.169836	2.40679	2.41732	0.0105262	1.27796	0.881593	0.159725	0.145444	No	No	No	No	No	No	No	No	No	No	No	No	No	No	No
WBGene00000684	col-110	0.0887768	0.305465	0	0.230412	0.442654	0.41749	0.159594	0.37406	0.208745	1.22886	0.38733	-0.841527	0.425988	0.440797	0.159725	0.581776	No	No	No	No	No	No	No	No	No	No	No	No	No	No	No
WBGene00000685	col-111	0	3.10473	6.35922	0.15109	0.746395	7.48288	0.075545	1.92556	6.92105	4.6718	6.51751	1.84571	276.253	250.96	177.774	152.134	No	No	No	No	No	No	No	No	No	No	No	No	No	No	No
WBGene00000687	col-113	0	0	0.125076	0	0.179836	0	0	0.0899178	0.062538	NA	NA	-0.523872	0	0	0.159725	0	No	No	No	No	No	No	No	No	No	No	No	No	No	No	No
WBGene00000688	col-114	0	0	0	0	0.133542	0	0	0.0667712	0	NA	NA	NA	0.212994	0.440797	0.479176	0.145444	No	No	No	No	No	No	No	No	No	No	No	No	No	No	No
WBGene00000689	col-115	0	0.160771	0	0	0	0	0	0.0803856	0	NA	NA	NA	0	0	0	0	No	No	No	No	No	No	No	No	No	No	No	No	No	No	No
WBGene00000690	col-116	0	0	0	0	0	0.0464789	0	0	0.0232394	NA	NA	NA	NA	NA	NA	NA	No	No	No	No	No	No	No	No	No	No	No	No	No	No	No
WBGene00000691	col-117	0	0.109209	0	0	0	0	0	0.0546047	0	NA	NA	NA	1.49096	1.17546	0.638901	0.872663	No	No	No	No	No	No	No	No	No	No	No	No	No	No	No
WBGene00000692	col-118	0	0	0.545971	0	0.0654168	1.24767	0	0.0327084	0.896821	NA	NA	4.77709	0	0	0.159725	0	No	No	No	No	No	No	No	No	No	No	No	No	No	No	No
WBGene00000693	col-119	0	0.209815	0	0	0	0	0	0.104907	0	NA	NA	NA	0	0	0	0	No	No	No	No	No	No	No	No	No	No	No	No	No	No	No
WBGene00000694	col-120	0	2.25111	1.8563	0.0771824	0.508382	1.39849	0.0385912	1.37975	1.62739	5.15999	5.39815	0.23816	0	0	0	0	No	No	No	No	No	No	No	No	No	No	No	No	No	No	No
WBGene00000695	col-121	0	5.67331	23.952	0	0.909265	27.6806	0	3.29129	25.8163	NA	NA	2.97156	NA	NA	NA	NA	No	No	No	No	No	No	No	No	No	No	No	No	No	No	No
WBGene00000696	col-122	0	0	0.535117	0	0.192349	0.0940666	0	0.0961745	0.314592	NA	NA	1.70975	0.851975	0.587729	1.11808	0.290888	No	No	No	No	No	No	No	No	No	No	No	No	No	No	No
WBGene00000697	col-123	0	0	0	0	0.0553182	0	0	0.0276591	0	NA	NA	NA	0	0.146932	0	0	No	No	No	No	No	No	No	No	No	No	No	No	No	No	No
WBGene00000698	col-124	0	0.18157	0	0.0684791	0.225528	0.124079	0.0342396	0.203549	0.0620396	2.57164	0.857524	-1.71412	0.638981	0.293864	0.798626	0.290888	No	No	No	No	No	No	No	No	No	No	No	No	No	No	No
WBGene00000699	col-125	0	0	0	0.0828996	0	0.0500693	0.0414498	0	0.0250347	NA	-0.727439	NA	0.425988	1.61625	0.479176	0.290888	No	No	No	No	No	No	No	No	No	No	No	No	No	No	No
WBGene00000700	col-126	0	0.704123	0	0	0.0728825	0.267319	0	0.388503	0.13366	NA	NA	-1.53936	0.851975	0	0.159725	0.145444	No	No	No	No	No	No	No	No	No	No	No	No	No	No	No
WBGene00000701	col-127	0	0.821477	0	0	0.29153	0.213855	0	0.556504	0.106928	NA	NA	-2.37976	0.638981	0.293864	0.31945	0.145444	No	No	No	No	No	No	No	No	No	No	No	No	No	No	No
WBGene00000702	col-128	0	0.0767614	0.198938	0	0.0953452	0.209825	0	0.0860533	0.204382	NA	NA	1.24796	0.212994	0.146932	0.31945	0.145444	No	No	No	No	No	No	No	No	No	No	No	No	No	No	No
WBGene00000703	col-129	0.080064	0.183657	0	0	0.11406	0.125505	0.040032	0.148859	0.0627527	1.89472	0.648523	-1.2462	0.425988	1.02853	0.31945	0.290888	No	No	No	No	No	No	No	No	No	No	No	No	No	No	No
WBGene00000704	col-130	0	0	0.140189	0.0816043	0.268754	0.147861	0.0408022	0.134377	0.144025	1.71957	1.8196	0.100034	0.425988	0.881593	0.159725	1.30899	No	No	No	No	No	No	No	No	No	No	No	No	No	No	No
WBGene00000705	col-131	0	0	0	0	0.0669098	0	0	0.0334549	0	NA	NA	NA	NA	NA	NA	NA	No	No	No	No	No	No	No	No	No	No	No	No	No	No	No
WBGene00000706	col-132	0	1.85461	1.95264	0.174866	0.575902	0.792112	0.0874332	1.21526	1.37238	3.79694	3.97235	0.175415	0.638981	0.587729	0.958351	0.290888	No	No	No	No	No	No	No	No	No	No	No	No	No	No	No
WBGene00000707	col-133	0	0	0	0	0	0.0499109	0	0	0.0249554	NA	NA	NA	0.851975	0.146932	0	0.145444	No	No	No	No	No	No	No	No	No	No	No	No	No	No	No
WBGene00000708	col-135	0.0313982	0	0	0	0	0	0.0156991	0	0	NA	NA	NA	0	0.146932	0	0	No	No	No	No	No	No	No	No	No	No	No	No	No	No	No
WBGene00000710	col-137	0	0	0	0	0	0	0	0	0	NA	NA	NA	0	0.146932	0.31945	0	No	No	No	No	No	No	No	No	No	No	No	No	No	No	No
WBGene00000711	col-138	0	0.11037	0.42906	0.166504	0	0	0.083252	0.055185	0.21453	-0.593209	1.36562	1.95883	0	0.293864	0	0.145444	No	No	No	No	No	No	No	No	No	No	No	No	No	No	No
WBGene00000712	col-139	0.0893021	0.204848	0.265447	0	0.0636105	0	0.0446511	0.134229	0.132724	1.58794	1.57166	-0.0162749	13.4186	14.6932	9.42379	7.56308	No	No	No	No	No	No	No	No	No	No	No	No	No	No	No
WBGene00000713	col-140	0.19246	0.33111	0.42906	0.083252	0.0685452	0.301693	0.137856	0.199828	0.365377	0.535595	1.40622	0.870628	0	0.587729	0	0.145444	No	No	No	No	No	No	No	No	No	No	No	No	No	No	No
WBGene00000714	col-141	0	0.103858	0.134582	0	0.064501	0.378524	0	0.0841796	0.256553	NA	NA	1.60771	0.425988	0.293864	0	0.145444	No	No	No	No	No	No	No	No	No	No	No	No	No	No	No
WBGene00000715	col-142	0	0	0	0	0	0	0	0	0	NA	NA	NA	0	0	0.159725	0.727219	No	No	No	No	No	No	No	No	No	No	No	No	No	No	No
WBGene00000716	col-143	0	0	0.132462	0	0	0	0	0	0.0662312	NA	NA	NA	0	0.146932	0.159725	0	No	No	No	No	No	No	No	No	No	No	No	No	No	No	No
WBGene00000717	col-144	0	0	0.141219	0	0.135364	0	0	0.0676821	0.0706096	NA	NA	0.0610907	0.851975	0.440797	0.798626	0.436332	No	No	No	No	No	No	No	No	No	No	No	No	No	No	No
WBGene00000718	col-145	0	0	0.448108	0	0.0715882	0	0	0.0357941	0.224054	NA	NA	2.64605	0.425988	0	0.159725	0.145444	No	No	No	No	No	No	No	No	No	No	No	No	No	No	No
WBGene00000719	col-146	0	0.110723	0	0	0	0.050443	0	0.0553615	0.0252215	NA	NA	-1.13423	0.212994	0.146932	0.159725	0.145444	No	No	No	No	No	No	No	No	No	No	No	No	No	No	No
WBGene00000720	col-147	0	0.444313	0.431814	0	0.068985	0.151814	0	0.256649	0.291814	NA	NA	0.185252	0.212994	0	0	0.290888	No	No	No	No	No	No	No	No	No	No	No	No	No	No	No
WBGene00000721	col-148	0	0.116957	0	0	0	0	0	0.0584787	0	NA	NA	NA	NA	NA	NA	NA	No	No	No	No	No	No	No	No	No	No	No	No	No	No	No
WBGene00000722	col-149	0	0	0	0	0	0.0451484	0	0	0.0225742	NA	NA	NA	0	0	0	0	No	No	No	No	No	No	No	No	No	No	No	No	No	No	No
WBGene00000723	col-150	0	0	0	0	0	0.0967597	0	0	0.0483799	NA	NA	NA	NA	NA	NA	NA	No	No	No	No	No	No	No	No	No	No	No	No	No	No	No
WBGene00000724	col-151	0	0.526131	0	0	0.0653506	0.143816	0	0.295741	0.0719081	NA	NA	-2.04011	0.425988	0.881593	0.479176	0.290888	No	No	No	No	No	No	No	No	No	No	No	No	No	No	No
WBGene00000725	col-152	0	0	0.436954	0	0	0.0512073	0	0	0.244081	NA	NA	NA	NA	NA	NA	NA	No	No	No	No	No	No	No	No	No	No	No	No	No	No	No
WBGene00000726	col-153	0	0.525864	0.340714	0	0.163294	0.519073	0	0.344579	0.429893	NA	NA	0.319144	NA	NA	NA	NA	No	No	No	No	No	No	No	No	No	No	No	No	No	No	No
WBGene00000727	col-154	0	2.7188	1.12739	0.0820316	2.22883	0.445905	0.0410158	2.47382	0.786646	5.91441	4.26146	-1.65295	25.9852	24.3907	15.4933	14.8353	No	No	No	No	No	No	No	No	No	No	No	No	No	No	No
WBGene00000728	col-155	0	7.91085	2.48955	0	3.08819	1.13269	0	5.49952	1.81112	NA	NA	-1.60243	28.5412	20.7174	16.9309	14.6898	No	No	No	No	No	No	No	No	No	No	No	No	No	No	No
WBGene00000729	col-156	0	0	0	0.0797761	0	0	0.0398881	0	0	NA	NA	NA	0	0	0	0	No	No	No	No	No	No	No	No	No	No	No	No	No	No	No
WBGene00000730	col-157	0	0.346194	0	0	0.286671	0	0	0.316433	0	NA	NA	NA	103.941	97.1222	69.7999	59.1957	No	No	No	No	No	No	No	No	No	No	No	No	No	No	No
WBGene00000731	col-158	0.594761	0.596886	0.773459	0.192956	0.264782	0.427316	0.393858	0.430834	0.600387	0.129456	0.608216	0.478761	0.212994	0.146932	0.479176	0.145444	No	No	No	No	No	No	No	No	No	No	No	No	No	No	No
WBGene00000732	col-159	0	0.100056	0.129655	0	0	0	0	0.050028	0.0648275	NA	NA	0.373869	0.212994	0.146932	0	0	No	No	No	No	No	No	No	No	No	No	No	No	No	No	No
WBGene00000733	col-160	0	1.02095	0.601349	0.0700091	0.979908	0.0422837	0.0350045	1.00043	0.321816	4.83693	3.20062	-1.63631	0	0	0.31945	0.145444	No	No	No	No	No	No	No	No	No	No	No	No	No	No	No
WBGene00000734	col-161	0	0.111436	0.288802	0	0	0.0507677	0	0.0557179	0.169785	NA	NA	1.6075	8.30676	7.49354	3.83341	4.21787	No	No	No	No	No	No	No	No	No	No	No	No	No	No	No
WBGene00000735	col-162	0.199674	0.916059	1.33543	0	0.284459	0.730338	0.0998372	0.600259	1.03289	2.58794	3.37096	0.783023	15.3356	15.7217	8.30571	7.85397	No	No	No	No	No	No	No	No	No	No	No	No	No	No	No
WBGene00000736	col-163	0	0.140159	0.121081	0	0.0290153	0	0	0.0845874	0.0605407	NA	NA	-0.482538	0.425988	0.293864	0	0.872663	No	No	No	No	No	No	No	No	No	No	No	No	No	No	No
WBGene00000737	col-164	0	0.819071	0.636823	0.0617824	0	0.559726	0.0308912	0.409535	0.598274	3.72872	4.27554	0.546819	NA	NA	NA	NA	No	No	No	No	No	No	No	No	No	No	No	No	No	No	No
WBGene00000738	col-165	0	0.0988184	0	0	0.0613711	0.270117	0	0.0800948	0.135059	NA	NA	0.753805	0	0	0	0	No	No	No	No	No	No	No	No	No	No	No	No	No	No	No
WBGene00000739	col-166	0.0760944	0.174552	0.226188	0	0.271013	0.159044	0.0380472	0.222782	0.192616	2.54977	2.33986	-0.209907	1.27796	0.440797	0	0.581776	No	No	No	No	No	No	No	No	No	No	No	No	No	No	No
WBGene00000740	col-167	0	0.195222	0.252973	0	0.121242	0.0889389	0	0.158232	0.170956	NA	NA	0.111582	0	0	0	0	No	No	No	No	No	No	No	No	No	No	No	No	No	No	No
WBGene00000741	col-168	0	0	0	0	0	0.233081	0	0	0.116541	NA	NA	NA	0.212994	0.146932	0	0.145444	No	No	No	No	No	No	No	No	No	No	No	No	No	No	No
WBGene00000742	col-169	0	0.107292	0.139031	0	0.0666333	0.195519	0	0.0869624	0.167275	NA	NA	0.943756	0	0	0	0	No	No	No	No	No	No	No	No	No	No	No	No	No	No	No
WBGene00000743	col-170	0	0	0	0	0.0636732	0	0	0.0318366	0	NA	NA	NA	0	0.146932	0.159725	0	No	No	No	No	No	No	No	No	No	No	No	No	No	No	No
WBGene00000744	col-171	0	0	0	0	0.209419	0	0	0.104709	0	NA	NA	NA	0.425988	0.293864	0.159725	0	No	No	No	No	No	No	No	No	No	No	No	No	No	No	No
WBGene00000745	col-172	0	0.0790397	0.204843	0	0	0.252061	0	0.0395199	0.228452	NA	NA	2.53124	0.425988	0	0	0	No	No	No	No	No	No	No	No	No	No	No	No	No	No	No
WBGene00000746	col-173	0	0.0928134	0	0.0700091	0.0576416	0	0.0350045	0.0752275	0	1.10372	NA	NA	0.425988	0.293864	0.159725	0.581776	No	No	No	No	No	No	No	No	No	No	No	No	No	No	No
WBGene00000747	col-174	0	0.881512	2.69995	0	0.298616	3.54136	0	0.590064	3.12065	NA	NA	2.4029	0	0	0	0	No	No	No	No	No	No	No	No	No	No	No	No	No	No	No
WBGene00000748	col-175	0	0.113259	0.146763	0	0	0.0515981	0	0.0566293	0.0991807	NA	NA	0.80851	0	0	0	0	No	No	No	No	No	No	No	No	No	No	No	No	No	No	No
WBGene00000749	col-176	0	0.579135	1.75107	0	0	2.9902	0	0.289567	2.37063	NA	NA	3.0333	NA	NA	NA	NA	No	No	No	No	No	No	No	No	No	No	No	No	No	No	No
WBGene00000750	col-177	0	0	0	0	0	0.0339666	0	0	0.0169833	NA	NA	NA	0	0	0	0	No	No	No	No	No	No	No	No	No	No	No	No	No	No	No
WBGene00000751	col-178	0.0942272	0.108073	0.140044	0.0815194	0	0.0492357	0.0878733	0.0540365	0.0946396	-0.70149	0.10702	0.80851	NA	NA	NA	NA	No	No	No	No	No	No	No	No	No	No	No	No	No	No	No
WBGene00000752	col-179	0.297218	0.227261	0	0.0857113	0	0	0.191465	0.11363	0	-0.752728	NA	NA	0	0	0	0	No	No	No	No	No	No	No	No	No	No	No	No	No	No	No
WBGene00000753	col-180	0.0933529	1.17777	0.416233	0	0.731455	0.731683	0.0466765	0.954614	0.573958	4.35415	3.62018	-0.733973	3.62089	3.52637	2.07643	1.16355	No	No	No	No	No	No	No	No	No	No	No	No	No	No	No
WBGene00000754	col-181	0.0826962	0.0948477	0.491623	0	0.058905	0.129632	0.0413481	0.0768763	0.310627	0.894719	2.90929	2.01457	0	0.146932	0.159725	0	No	No	No	No	No	No	No	No	No	No	No	No	No	No	No
WBGene00000755	col-182	0	0	0	0	0	0	0	0	0	NA	NA	NA	0	0	0	0	No	No	No	No	No	No	No	No	No	No	No	No	No	No	No
WBGene00000756	col-183	0	0	0	0	0.0613711	0	0	0.0306855	0	NA	NA	NA	0	0.146932	0	0.145444	No	No	No	No	No	No	No	No	No	No	No	No	No	No	No
WBGene00000757	col-184	0	0	0.535649	0	0.12836	0	0	0.0641801	0.267825	NA	NA	2.06109	NA	NA	NA	NA	No	No	No	No	No	No	No	No	No	No	No	No	No	No	No
WBGene00000758	col-185	0	0	0	0	0	0	0	0	0	NA	NA	NA	0.638981	0	0	0	No	No	No	No	No	No	No	No	No	No	No	No	No	No	No
WBGene00000759	col-186	0	0	0.353543	0	0	0.0414321	0	0	0.197487	NA	NA	NA	0	0	0	0	No	No	No	No	No	No	No	No	No	No	No	No	No	No	No
WBGene00000760	col-187	0	0.112401	0.145651	0	0.139613	0	0	0.126007	0.0728257	NA	NA	-0.79098	2.55593	1.91012	1.75698	0.727219	No	No	No	No	No	No	No	No	No	No	No	No	No	No	No
WBGene00000761	coq-1	55.3988	29.2746	22.5022	32.7212	17.1066	7.36558	44.06	23.1906	14.9339	-0.925929	-1.56088	-0.634951	8.94574	10.1383	6.86818	5.23598	Yes	No	No	No	Yes	No	No	No	No	No	No	No	Yes	No	No
WBGene00000762	coq-2	23.9227	18.4011	17.1409	24.0059	15.6982	12.5896	23.9643	17.0497	14.8653	-0.491143	-0.688939	-0.197796	15.5485	18.0727	11.6599	9.89018	Yes	No	No	No	No	No	No	No	No	No	No	No	No	No	No
WBGene00000763	coq-3	48.8544	42.4626	65.5183	47.7966	22.4972	44.5234	48.3255	32.4799	55.0208	-0.573238	0.187195	0.760432	21.7254	23.0684	15.6531	12.9445	Yes	Yes	No	No	No	No	No	No	No	No	No	No	Yes	Yes	No
WBGene00000764	coq-4	26.6401	29.0474	23.614	20.5669	18.4653	18.2895	23.6035	23.7564	20.9517	0.00931522	-0.171929	-0.181244	2.34293	1.17546	1.59725	1.59988	Yes	No	Yes	No	No	No	No	No	No	No	No	No	Yes	No	No
WBGene00000765	coq-5	107.067	70.9769	40.8158	72.0794	64.6993	16.5798	89.5732	67.8381	28.6978	-0.400972	-1.64213	-1.24115	11.5017	11.7546	8.78489	9.16296	Yes	No	No	No	No	No	Yes	No	No	No	No	No	Yes	No	No
WBGene00000766	coq-6	67.0391	48.5581	49.9651	40.4557	34.6734	23.2954	53.7474	41.6157	36.6302	-0.369067	-0.55316	-0.184093	2.12994	0.734661	0.798626	1.16355	Yes	No	No	No	No	No	No	No	No	No	No	No	Yes	No	No
WBGene00000767	coq-8	78.2721	39.7531	40.2552	36.1417	18.8843	11.9738	57.2069	29.3187	26.1145	-0.964369	-1.13134	-0.166971	6.38981	7.05275	6.54873	4.21787	Yes	No	No	No	Yes	No	No	Yes	No	No	Yes	No	Yes	No	No
WBGene00000768	cor-1	0.230179	0.739204	2.3947	0.0796544	0.163958	2.45357	0.154917	0.451581	2.42413	1.54349	3.96791	2.42441	10.2237	8.96286	6.38901	5.09054	No	No	No	No	No	No	No	No	No	No	No	No	No	No	No
[truncated: 19,827 more rows]
