# Supplementary material for: Germline inherited small RNAs facilitate the clearance of untranslated maternal mRNAs in C. elegans embryos
Source: Nat Commun. 2021 Mar 4;12:1441. doi: 10.1038/s41467-021-21691-6 (PMC7933186; doi:10.1038/s41467-021-21691-6)
Supplement: Supplementary file 4 — Supplementary Data 2 [file 41467_2021_21691_MOESM4_ESM.xlsx]

## Sheet: Supplementary Data 2
Supplementary Data 2: Strain lists generated and/or used in this study.
Strain	Genotype	Gene (s)	Description	Origin
N2	C. elegans wild isolate (Bristol)		Reference C. elegans. Variety Bristol.	From CGC
MHE27	csr-1(gc017[csr-1::3xFLAG::1HA])IV	csr-1	CSR-1 CRISPR-Cas9 3xFLAG::1xHA.	Barucci et al. 2020
MHE54	csr-1(gc027[mCherry::3xflag::1ha::csr-1])IV	csr-1	mCherry knock in by CRISPR-Cas9 in MHE27.	Barucci et al. 2020
MHE69	ieSi64 [gld-1p::TIR1::mRuby::gld-1 3'UTR + Cbr-unc-119(+)] II; csr-1(gc029[degron::mCherry::3xflag::ha::csr-1])	csr-1	Degron knock in by CRISPR-Cas9 in MHE54 and cross with CA1352 (CGC).	This study
MHE113	ieSi64 [gld-1p::TIR1::mRuby::gld-1 3'UTR + Cbr-unc-119(+)] II; csr-1(gc029[degron::mCherry::3xflag::ha::csr-1]) ; gcSi1 [mex-5p::csr1[D769A]::GFP::tbb-2 3’UTR + Cbr-unc-119(+)] IV	csr-1	Single copy insertion of mex-5p::csr1[D769A]::GFP::tbb-2 3’UTR in chromosome IV generated by MosSCI on strain EG6703 (CGC). Resulting MosSCI strain crossed with MHE69 to generate MHE113.	This study
MHE114	ieSi64 [gld-1p::TIR1::mRuby::gld-1 3'UTR + Cbr-unc-119(+)] II; csr-1(gc029[degron::mCherry::3xflag::ha::csr-1]) ; gcSi1 [mex-5p ::csr1::GFP::tbb-2 3’UTR + Cbr-unc-119(+)] IV	csr-1	Single copy insertion of mex-5p::csr1::GFP::tbb-2 3’UTR in chromosome IV generated by MosSCI on strain EG6703 (CGC). Resulting MosSCI strain crossed with MHE69 to generate MHE114.	This study
MHE34	oma-1(gc013[mcherry::oma-1]) IV; pie-1(ne4301[pie-1::GFP])	oma-1; pie-1	mCherry knock in by CRISPR-Cas9 in oma-1 gene. Resulting strain crossed wit WM330 (pie-1::GFP; strain from C. Mello lab, Kim et al., 2014) to generate MHE34.	This study
JDU128	ijmSi31 [mex-5p::mCherry::his11:: tbb-2 3'UTR]II; unc-119(ed3)III.	his-11	Germline expressed histone H2B (his-11) fused with mCherry.	From J. Dumont Lab
MHE121	ijmSi31 [mex-5p::mCherry::his11:: egg-6 3'UTR]II; unc-119(ed3)III.	his-11	egg-6 3' UTR knock in by CRISPR-Cas9 in JDU128. Germline expressed histone H2B (his-11) fused with mCherry and egg-6 3' UTR.	This study
MHE20	csr-1(tm892)/nT1 [unc-?(n754) let-? qIs51] (IV;V)	csr-1	csr-1(tm892) crossed with nT1[qIs51] (IV;V) balancer. nT1[qIs51] carries an integrated pharyngeal GFP element, and is homozygous inviable; this variant appears to be transferred to male cross progeny more frequently than to hermaphrodite cross progeny. csr-1(tm892) Heterozygotes are Unc and GFP+ with signal in the pharynx. csr-1(tm892) homozygotes are non-Unc, viable, GFP-, and produce 100% dead …	This study
MHE21	csr-1(gc010)[D769A]/nT1 [unc-?(n754) let-? qIs51] (IV;V)	csr-1	nT1[qIs51] carries an integrated pharyngeal GFP element, and is homozygous inviable; this variant appears to be transferred to male cross progeny more frequently than to hermaphrodite cross progeny. csr-1(gc010) Heterozygotes are Unc and GFP+ with signal in the pharynx. csr-1(gc010) homozygotes are non-Unc, viable, GFP-, and produce 100% dead embryos.	Barucci et al. 2020
