# Supplementary material for: Germline inherited small RNAs facilitate the clearance of untranslated maternal mRNAs in C. elegans embryos
Source: Nat Commun. 2021 Mar 4;12:1441. doi: 10.1038/s41467-021-21691-6 (PMC7933186; doi:10.1038/s41467-021-21691-6)
Supplement: Supplementary file 5 — Supplementary Data 3 [file 41467_2021_21691_MOESM5_ESM.xlsx]

## Sheet: Supplementary Data 3
Supplementary Data 3: CRISPR-Cas9 guide RNA lists used in this study.
List of guide and repair template sequences used to generate CRISPR-Cas9 alleles
Allele	Description	Target gene	Guide RNA sequence (5'-3') - PAM orientation respect to the target gene	Repair template sequence (5'-3') - ssODN orientation respect to the target gene
degron::mCherry::3xflag::ha::csr-1	In frame Degron knock in MHE54 after the starting codon of mCherry::3xflag::ha::csr-1	csr-1	CAGGACTTAACTCTGACATG - sense	ACTATACTTTTTTCAGGACTTAACTCTGACATGCCTAAAGATCCAGCCAAACCTCCGGCCAAGGCACAAGTTGTGGGATGGCCACCGGTGAGATCATACCGGAAGAACGTGATGGTTTCCTGCCAAAAATCAAGCGGTGGCCCGGAGGCGGCGGCGTTCGTGAAGTCCAAGGGAGAGGAGGACAACATGGCCATCATC - sense
mcherry::oma-1	in frame mCherry insertion after the starting codon of OMA-1	oma-1	TGCATCAATATGAACGTTAA - sense	dsDNA repair: TACACTATTCACATCCACTCAACTGCATCAATATGTCCAAGGGAGAGGAGGACAACATGGCCATCATCAAGGAGTTCATGCGTTTCAAGGTCCACATGGAGGGATCAGTCAACGGACACGAGTTCGAGATCGAGGGAGAGGGAGAGGGACGTCCATACGAGGGAACCCAAACCGCCAAGCTCAAGGTAAGTTTAAACATATATATACTAACTAACCCTGATTATTTAAATTTTCAGGTCACCAAGGGAGGACCACTCCCATTCGCCTGGGACATCCTCTCCCCACAATTCATGTACGGATCAAAGGCCTACGTCAAGCACCCAGCCGACATCCCAGACTACCTCAAGCTCTCCTTCCCAGAGGGATTCAAGTGGGAGCGTGTCAT…
mex-5p::mCherry::his11:: egg-6 3'UTR	egg-6 3'UTR insertion between the STOP codon of mCherry::his-11 and tbb-2 3' UTR.	mCherry::his-11	GGATCTTGCATTTACTTGC - antisense	dsDNA repair: CCAAGGCCGTTACCAAGTACACTTCCAGCAAGTAAcattttcagacttaatggtttctgtaaaatttaaatttctaatttttctcgaactcacatcccaaggtattgtctttctccttcacttatatcacttggtgttacttttacgggttacattacgaagtaaaactagtagtttagaattactaaattgttgtgtttaagattagtccccccacctccctcaaactttttgctcatttgtcgattgccttccgaacccgttttgttttgctctttcccgaatcacccacgccaaaactttcccgatttgtctgttctatgtgaattctaactttgatttgtatccttgtactaatttattgcatttacatatttatatttta…
				nucleotides in ORANGE : silent mutations in the repair template to prevent Cas9 re-cutting
				nucleotides in BOLD: homology arms
				nucleotides in RED : insertion or modification
Oligo pairs used to generate dsDNA repair templates for fluorescent protein tags
Oligo name	Oligo sequence (5'-3')	Target gene	Description
oma-1_mCherry_F	TACACTATTCACATCCACTCAACTGCATCAATATGTCCAAGGGAGAGGAGGAC	3xflag::ha::csr-1	to amplify a repair template containing a genomic mCherry sequence (from PJJR83 plasmid) to be inserted after the starting codon of oma-1.
oma-1_mcherry_R	TCATCGATCTTCTCGTTGTTTTCACCGTTAACGTTCTTGTAGAGCTCGTCCAT	3xflag::ha::csr-1	to amplify a repair template containing a genomic mCherry sequence (from PJJR83 plasmid) to be inserted after the starting codon of oma-1.
	nucleotides in BOLD: homology arms
	nucleotides in RED : sequences homologous to mCherry template sequence present in PJJR83
List of oligos used to generate dsDNA templates for in vitro transcription of guide RNAs
Oligo name	Oligo sequence (5'-3')	Target gene	Description
degron::mCherry::3xflag::ha::csr-1	GTAATACGACTCACTATAGGACTTAACTCTGACATGTCCAgttttagagctagaaatagc	csr-1	Use in combination with universal_reverse(AP0905) to generate a template for in vitro transcription of mCherry::3xflag::ha::csr-1 guide RNA.
mcherry::oma-1	GTAATACGACTCACTATAGGTGCATCAATATGAACGTTAAgttttagagctagaaatagc	oma-1	Use in combination with universal_reverse(AP0905) to generate a template for in vitro transcription of oma-1 guide RNA.
mex-5p::mCherry::his11:: egg-6 3'UTR	GTAATACGACTCACTATAGGAGGATCTTGCATTTACTTGCgttttagagctagaaatagc	mCherry::his-11	Use in combination with universal_reverse(AP0905) to generate a template for in vitro transcription of his-11::tbb-2 guide RNA. The guide RNA produce a cut between the STOP codon of his-11 and tbb-2 3' UTR in JDU128 MosSCI transgenic line.
universal_reverse (AP0905)	AAAAGCACCGACTCGGTGC
	nucleotides in BOLD: T7 promoter sequence
	nucleotides in PURPLE : guide RNA sequence
	nucleotides in lower case: sequence homologous to the 3’sequence of the tracrRNA isequence present in AP0905
Oligo pairs used for screening and genotyping edited lines
Oligo name	Oligo sequence (5' - 3')	Target gene	Description
csr-1_F	GCGCGCTCTCTCACATGG	csr-1	Oligos used to verify degron insertion at csr-1 locus.
csr-1_R	GACGGTTTCTCGAGATCC	csr-1
OMA-1:CherryNterm_F	CCCTGCACCCGATTACTTAC	oma-1	Oligos used to verify mCherry insertion at oma-1 locus
OMA-1:CherryNterm_R	AATTAGCCAACGCACAATGC	oma-1
his-11::tbb-2_F	CTGTCCGTCTGATCCTTCCA	mCherry::his-11	Oligos used to verify egg-6 3' UTR insertion between his-11 and tbb-2 3' UTR in JDU128 MosSCI transgenic line.
his-11::tbb-2_R	TCAGACAGAATCACATTTTGATAGC	mCherry::his-11
TAG sequences used in this study
mCherry sequence (no STOP codon) - from PJJR83 plasmid
ATGTCCAAGGGAGAGGAGGACAACATGGCCATCATCAAGGAGTTCATGCGTTTCAAGGTCCACATGGAGGGATCAGTCAACGGACACGAGTTCGAGATCGAGGGAGAGGGAGAGGGACGTCCATACGAGGGAACCCAAACCGCCAAGCTCAAGgtaagtttaaacatatatatactaactaaccctgattatttaaattttcagGTCACCAAGGGAGGACCACTCCCATTCGCCTGGGACATCCTCTCCCCACAATTCATGTACGGATCAAAGGCCTACGTCAAGCACCCAGCCGACATCCCAGACTACCTCAAGCTCTCCTTCCCAGAGGGATTCAAGTGGGAGCGTGTCATGAACTTCGAGGACGGAGGAGTCGTCACCGTCACCCAAGACTCCTCC…
