# Supplementary material for: Germline inherited small RNAs facilitate the clearance of untranslated maternal mRNAs in C. elegans embryos
Source: Nat Commun. 2021 Mar 4;12:1441. doi: 10.1038/s41467-021-21691-6 (PMC7933186; doi:10.1038/s41467-021-21691-6)
Supplement: Supplementary file 6 — Supplementary Data 4 [file 41467_2021_21691_MOESM6_ESM.xlsx]

## Sheet: Supplementary Data 4
Supplementary Data 4: Primer lists used for RT-qPCR.
Oligo pairs used for RT-qPCR
Oligo name	Oligo sequence (5' - 3')	target locus
T01C3.3 FWD set 1	AGCTTCTGGACTGCGAGACC	T01C3.3
T01C3.3 REV set 1	CACAGAGTATGTCCACAGTCCATG	T01C3.3
memi-3 FWD set 1	CGGAGATATAGATACATCGAATTGG	memi-3
memi-3 REV set 1	CGACAAGCACCATTCCATTTC	memi-3
mCherry FWD set 1	GCAAGACTCAAGCCTCCAAG	mCherry
mCherry REV set 1	CACTTGAAGCTTCCCATCCC	mCherry
