# Supplementary material for: Germline inherited small RNAs facilitate the clearance of untranslated maternal mRNAs in C. elegans embryos
Source: Nat Commun. 2021 Mar 4;12:1441. doi: 10.1038/s41467-021-21691-6 (PMC7933186; doi:10.1038/s41467-021-21691-6)
Supplement: Supplementary file 7 — Supplementary Data 5 [file 41467_2021_21691_MOESM7_ESM.xlsx]

## Sheet: Supplementary Data 5
Supplementary Data 5: Oligos used for smFISH.
Oligos used for smFISH
Oligo name	Oligo sequence (5' - 3')	target gene
WBGene00015312_1	agcatgagtcgataatccga	C01G8.1
WBGene00015312_2	gccacttcattgtttggaaa	C01G8.1
WBGene00015312_3	tggagatcaaacttccgtcg	C01G8.1
WBGene00015312_4	ttccgatttcgtcgattttc	C01G8.1
WBGene00015312_5	gcgcagtaggaacatggaag	C01G8.1
WBGene00015312_6	ttctccttcagtgacgatat	C01G8.1
WBGene00015312_7	atcaatctcagaaccttggc	C01G8.1
WBGene00015312_8	ggaagcgagtcggtgataac	C01G8.1
WBGene00015312_9	ggtgatcccatgtaaatgtc	C01G8.1
WBGene00015312_10	tcccgtcaatagtcatagac	C01G8.1
WBGene00015312_11	gaatccacgtgttgaagcac	C01G8.1
WBGene00015312_12	ttgacagaattcagccgagt	C01G8.1
WBGene00015312_13	ctggaagttcacgactcttc	C01G8.1
WBGene00015312_14	ctcagtagcagttggaatgt	C01G8.1
WBGene00015312_15	gggttagatttcgtcgagat	C01G8.1
WBGene00015312_16	tgacatcagccatatacgtc	C01G8.1
WBGene00015312_17	cgatttctcatctcgcttat	C01G8.1
WBGene00015312_18	ttcaataagccgtcaagctc	C01G8.1
WBGene00015312_19	acttggaatggaggagcaga	C01G8.1
WBGene00015312_20	cattggtggaagacgagcag	C01G8.1
WBGene00015312_21	catttccactgagcattgac	C01G8.1
WBGene00015312_22	cgagcaaccgaattgttctt	C01G8.1
WBGene00015312_23	tcatcacttcatgcgattca	C01G8.1
WBGene00015312_24	gaagatgcttgttctctgga	C01G8.1
