# Supplementary material for: Germline inherited small RNAs facilitate the clearance of untranslated maternal mRNAs in C. elegans embryos
Source: Nat Commun. 2021 Mar 4;12:1441. doi: 10.1038/s41467-021-21691-6 (PMC7933186; doi:10.1038/s41467-021-21691-6)
Supplement: Supplementary file 10 — Source Data [file 41467_2021_21691_MOESM10_ESM.zip]

Archive with 14 entries (14 files):
- Source_data_Extended_data_Figure_8.xlsx
- Source_data_Extended_data_Figure_9.xlsx
- Source_data_Figure_1.xlsx
- Source_data_Figure_2.xlsx
- Source_data_Figure_3.xlsx
- Source_data_Figure_4.xlsx
- Source_data_Figure_5.xlsx
- Source_data_Figure_6.xlsx
- Source Data Extended Data Fig3c.pdf
- Source_data_Extended_data_Figure_2.xlsx
- Source_data_Extended_data_Figure_4.xlsx
- Source_data_Extended_data_Figure_5.xlsx
- Source_data_Extended_data_Figure_6.xlsx
- Source_data_Extended_data_Figure_7.xlsx
