# Supplementary material for: Germline inherited small RNAs facilitate the clearance of untranslated maternal mRNAs in C. elegans embryos
Source: Nat Commun. 2021 Mar 4;12:1441. doi: 10.1038/s41467-021-21691-6 (PMC7933186; doi:10.1038/s41467-021-21691-6)
Supplement: Supplementary file 10 — Source Data [file 41467_2021_21691_MOESM10_ESM.zip › Source_data_Extended_data_Figure_8.xlsx]

## Sheet: Extended Data Fig. 8
Source data Extended data Fig. 8
Extended data Figure 8d - Counting embryo populations used for ribo-seq and RNA-seq
	% of embryos
Embryonic stage (number of cells)	Replicate 1		Replicate 2
1	3' UTR egg-6	3' UTR tbb-2	3' UTR egg-6	3' UTR tbb-2
2	3.96	11	3	10
4	7.92	7	7	3
4 to 20	20.79	17	22	18
20 -50	48.51	49	51	52
50 – 100	17.82	16	17	16
> 100	0.99	0	0	1
	0	0	0	0
