# Supplementary material for: Germline inherited small RNAs facilitate the clearance of untranslated maternal mRNAs in C. elegans embryos
Source: Nat Commun. 2021 Mar 4;12:1441. doi: 10.1038/s41467-021-21691-6 (PMC7933186; doi:10.1038/s41467-021-21691-6)
Supplement: Supplementary file 10 — Source Data [file 41467_2021_21691_MOESM10_ESM.zip › Source_data_Extended_data_Figure_9.xlsx]

## Sheet: Estended data Fig. 9
Source Data Extended data Fig. 9
Extended data Figure 9a						Extended data Figure 9b
Counting embryo populations used for CSR-1 IP and small RNA-seq						RPM 22G-RNAs Input CSR-1 IP
	% of embryos						3' UTR egg-6	3' UTR tbb-2
	Replicate 1		Replicate 2			Replicate 1	13.3617	6.79178
Embryonic stage (number of cells)	3' UTR egg-6	3' UTR tbb-2	3' UTR egg-6	3' UTR tbb-2		Replicate 2	13.5929	6.06753
1	27	28	26	23
2	16	11	12	15
4	22	25	26	27
4 to 20	37	45	41	48
20 -50	3	5	3	4
50 – 100	1	0	0	1
> 100	0	0	0	0
