# Supplementary material for: Germline inherited small RNAs facilitate the clearance of untranslated maternal mRNAs in C. elegans embryos
Source: Nat Commun. 2021 Mar 4;12:1441. doi: 10.1038/s41467-021-21691-6 (PMC7933186; doi:10.1038/s41467-021-21691-6)
Supplement: Supplementary file 10 — Source Data [file 41467_2021_21691_MOESM10_ESM.zip › Source_data_Figure_1.xlsx]

## Sheet: Figure 1
Source data Fig. 1
Strain: MHE69
n˚ laid progeny (Fig 1b)			n˚ of alive L1 larvae			% of Embryonic lethality (Fig 1c)
No Auxin (19)	Auxin from L1 larvae (21)	Auxin from late L4 (10)	No Auxin (19)	Auxin from L1 larvae (21)	Auxin from late L4 (10)	No Auxin (19)	Auxin from L1 larvae (21)	Auxin from late L4 (10)
169	65	160	168	0	0	0.00591716	1	1
172	110	130	166	0	0	0.0348837	1	1
177	83	140	174	0	0	0.0169492	1	1
197	105	69	189	0	0	0.0406091	1	1
180	82	195	170	0	0	0.0555556	1	1
154	87	198	152	0	0	0.012987	1	1
169	74	170	165	0	0	0.0236686	1	1
196	26	120	193	0	0	0.0153061	1	1
120	110	135	115	0	0	0.0416667	1	1
221	0	75	217	0	0	0.0180995	1	1
166	105		162	0		0.0240964	1
145	92		142	0		0.0206897	1
83	74		78	0		0.060241	1
145	153		137	0		0.0551724	1
144	53		135	0		0.0625	1
200	0		197	0		0.015	1
135	59		133	0		0.0148148	1
138	91		129	0		0.0652174	1
184	73		178	0		0.0326087	1
	102			0			1
	99			0			1
Strain MHE113 (CSR-1 ADH)
Auxin CSR-1 (ADH)				No Auxin CSR-1 (ADH)
n˚ of total laid progeny	n˚ of alive L1	n˚ of dead embryos	% of Embryonic lethality (Fig. 1d)	n˚ of total laid progeny	n˚ of alive L1	n˚ of dead embryos	% of Embryonic lethality (Fig. 1d)
92	0	92	1	65	63	2	0.0307692
104	0	104	1	66	65	1	0.0151515
87	0	87	1	16	14	2	0.125
87	0	87	1	80	80	0	0
100	0	100	1	40	40	0	0
74	0	74	1	124	122	2	0.016129
90	0	90	1	94	93	1	0.0106383
79	0	79	1	87	87	0	0
76	0	76	1	35	35	0	0
99	0	99	1	82	80	2	0.0243902
71	0	71	1	87	84	3	0.0344828
66	0	66	1	86	84	2	0.0232558
94	0	94	1	94	93	1	0.0106383
94	0	94	1
90	0	90	1
Strain MHE114 (CSR-1 DDH)
Auxin CSR-1 (DDH)				No Auxin CSR-1 (DDH)
n˚ of total laid progeny	n˚ of alive L1	n˚ of dead embryos	% of Embryonic lethality (Fig. 1d)	n˚ of total laid progeny	n˚ of alive L1	n˚ of dead embryos	% of Embryonic lethality (Fig. 1d)
111	106	5	0.045045	84	84	0	0
69	69	0	0	98	98	0	0
94	92	2	0.0212766	91	91	0	0
68	32	36	0.529412	74	74	0	0
96	95	1	0.0104167	83	83	0	0
67	18	49	0.731343	121	121	0	0
107	104	3	0.0280374	105	105	0	0
88	88	0	0	131	131	0	0
160	156	4	0.025	109	109	0	0
100	96	4	0.04	63	63	0	0
100	69	31	0.31	72	71	1	0.0138889
100	55	45	0.45	84	83	1	0.0119048
82	75	7	0.0853659	74	74	0	0
117	117	0	0	40	40	0	0
105	101	4	0.0380952	96	96	0	0
105	76	29	0.27619	92	87	5	0.0543478
80	70	10	0.125	104	103	1	0.00961538
63	58	5	0.0793651
81	78	3	0.037037
93	89	4	0.0430108
65	61	4	0.0615385
88	83	5	0.0568182
83	63	20	0.240964
113	106	7	0.0619469
84	81	3	0.0357143
82	80	2	0.0243902
83	79	4	0.0481928
61	25	36	0.590164
55	42	13	0.236364
94	92	2	0.0212766
96	83	13	0.135417
