# Supplementary material for: Germline inherited small RNAs facilitate the clearance of untranslated maternal mRNAs in C. elegans embryos
Source: Nat Commun. 2021 Mar 4;12:1441. doi: 10.1038/s41467-021-21691-6 (PMC7933186; doi:10.1038/s41467-021-21691-6)
Supplement: Supplementary file 10 — Source Data [file 41467_2021_21691_MOESM10_ESM.zip › Source_data_Figure_2.xlsx]

## Sheet: Figure 2
Source Data Fig. 2
	Figure 2c				Figure 2d
	log2 fold change (CSR-1 depleted vs. control) GRO-seq				log2 fold change (CSR-1 depleted vs. control) RNA-seq
	Targets 1-50 RPM (1432)	Targets 50-150 RPM (670)	Targets > 150 RPM (249)		Targets 1-50 RPM (1432)	Targets 50-150 RPM (670)	Targets > 150 RPM (249)
	0.114225	0.138451	0.232098		0.095293	0.053155	0.188616
	-0.31532	-0.1257	-0.02699		-0.11118	0.373993	-0.06135
	0.176288	0.000846	0.277946		0.208684	0.938043	0.415315
	-0.06252	0.285419	0.089699		0.094791	0.705687	0.296971
	-0.04482	-0.10836	-0.21888		0.028596	0.339579	1.19557
	0.11832	-0.10535	-0.38919		-0.11608	-0.11394	0.758362
	0.283816	0.33197	-0.10851		0.031431	-0.24404	1.47244
	-0.13969	0.169945	0.513705		-0.08571	0.311882	1.80599
	0.353423	0.162944	0.416948		0.275618	0.283891	1.90261
	0.06245	0.541102	0.490519		0.091622	-0.10557	0.407398
	-0.20542	0.09984	0.165719		-0.20755	0.079841	1.3765
	0.197787	0.018206	-0.35649		0.362367	0.574132	1.26985
	-0.28356	-0.08833	-0.27986		-0.1608	0.162191	0.534348
	0.155102	0.22154	0.195678		-0.4858	-0.11689	1.03838
	-0.145	0.148946	0.113124		0.100726	0.574274	0.263813
	0.04735	-0.10103	0.144706		-0.35111	0.051298	3.06908
	-0.13317	0.093791	0.443538		-0.11494	0.008189	0.06542
	-0.09149	0.238692	-0.02443		-0.38232	0.263294	1.16409
	-0.31221	-0.02679	-0.32021		-0.18245	0.348244	0.635285
	0.276542	0.175994	-0.06682		-0.09453	0.306719	0.415663
	-0.17695	-0.13246	-0.02033		-0.05334	0.589322	0.256007
	-0.08007	0.032876	-0.47371		-0.36684	0.170952	0.686373
	-0.02723	0.138384	-0.13849		0.116137	0.626865	1.17293
	-0.14352	-0.00879	-0.0149		-0.08696	0.798643	1.11355
	0.251199	-0.35877	0.130523		0.388299	0.314391	1.21013
	0.152896	-0.26154	-0.18081		0.066994	1.03536	0.472281
	-0.06075	0.205363	-0.20918		0.458881	0.301324	0.625008
	-0.00242	0.096933	-0.07529		0.314707	0.712442	0.250566
	-0.14545	-0.09673	0.12105		0.01727	0.529379	0.332674
	0.328122	-0.00664	-0.64359		0.300846	0.775512	0.130288
	0.109007	0.442921	0.176901		0.373313	0.503229	0.02961
	0.188945	0.294858	-0.26635		0.287639	0.28282	1.10447
	-0.28732	-0.03911	0.206277		0.150827	0.88722	0.612535
	-0.03673	-0.21747	0.10308		-0.26631	-0.01436	0.737651
	-0.06172	0.26251	-0.02527		-0.03519	0.207535	0.453892
	0.078554	-0.05256	0.129		0.16007	0.431245	0.73461
	0.115188	-0.11296	-0.95068		0.014612	0.211288	1.06315
	-0.15751	0.108374	-0.52587		-0.16139	0.505228	0.662387
	0.265792	0.276894	-0.15826		-0.15817	-0.14103	1.28262
	-0.26904	-0.4217	0.055695		0.137152	1.42808	0.791136
	-0.09702	0.212074	-0.34964		-0.04005	0.339505	0.530026
	0.225311	-0.19883	0.157683		-0.26067	0.399762	0.459292
	0.02441	-0.10057	-0.30511		0.185805	0.338651	0.163302
	0.342707	-0.6315	-0.14685		0.029199	0.255766	0.20945
	-0.27066	-0.44605	-0.11364		0.179802	0.311549	0.572514
	-0.09144	0.081746	0.083845		0.108898	0.707922	2.90844
	0.092197	0.010763	-0.22531		0.356278	0.93276	1.26144
	-0.21835	-0.05252	0.273639		-0.01345	0.622289	-0.00316
	-0.02189	-0.22114	-0.01933		0.450285	0.35196	0.496204
	-0.12927	0.175236	-0.06519		0.031781	0.784311	0.356174
	0.135833	-0.13724	0.229209		-0.03029	0.215946	0.9231
	-0.26871	0.127212	-0.30533		0.281125	0.220543	0.455145
	0.240987	0.000216	-0.12951		-0.49323	0.596493	0.505159
	-0.23838	-0.27407	0.176012		0.207897	0.058492	0.371103
	0.362929	0.17808	-0.30394		0.059436	0.545856	0.667749
	0.007783	0.019257	0.091755		-0.08318	0.170283	0.740288
	-0.24109	0.106998	-0.32512		-0.15207	0.152668	0.125159
	-0.00927	0.35602	-0.0195		0.100633	0.73985	-0.02297
	0.964693	-0.20467	-0.15469		1.23149	0.301629	0.640222
	-0.14584	0.044153	-0.02582		0.457372	0.767919	0.504412
	0.610865	0.133461	0.22552		-0.08788	0.125	0.104918
	0.460022	0.119982	0.1223		0.005189	0.310661	0.620622
	-0.21719	0.032993	0.079972		0.117511	0.673209	1.18334
	-0.14059	-0.07897	-0.13336		0.201521	-0.17042	0.996732
	-0.25172	0.662115	-0.0453		-0.3663	0.206833	0.764747
	-0.40606	-0.379	-0.08398		-0.11835	0.707216	0.85648
	0.306256	0.268981	-0.11685		0.392284	-0.05821	0.979265
	-0.65227	-0.13933	-0.06517		0.041549	0.626978	0.243761
	0.555914	-0.05088	0.193272		0.190741	0.326487	0.558627
	-0.29514	-0.01171	0.307685		0.342218	0.53427	0.780161
	-0.13627	-0.01702	0.273691		0.01496	0.11975	0.37281
	0.037712	-0.16723	-0.32277		-0.25309	1.06802	0.567461
	0.075733	0.054308	-0.12837		0.052446	0.704315	0.808761
	-0.13465	-0.18974	0.11071		0.235277	0.284148	0.615429
	-0.14521	-0.05007	-0.28397		-0.14096	0.277249	1.27392
	0.285004	0.28918	-0.31461		-0.03942	0.22607	0.407954
	-0.18843	0.009162	0.21409		-0.10688	0.929982	0.653747
	0.091168	-0.00022	0.204127		-0.19513	0.348541	0.563471
	-0.0099	-0.48508	-0.00292		-0.46794	0.391774	0.656699
	-0.14621	0.279107	0.113365		0.096964	0.225913	1.55937
	0.026016	-0.44536	-0.16106		-0.36449	0.861214	0.487286
	-0.17264	0.149439	0.166305		-0.07766	0.19914	0.405785
	0.047844	-0.03671	-0.28051		0.177166	0.754445	0.661643
	-0.10214	-0.27028	-0.09951		-0.29177	0.361932	0.09109
	0.522528	0.073369	0.102974		0.792053	0.385531	0.569455
	0.028341	0.013984	-0.26662		-0.271	0.638657	0.707327
	-0.24113	0.14493	0.118954		-0.06264	0.328557	0.682452
	-0.07156	-0.35857	-0.11352		-0.17353	0.247182	1.2154
	-0.33282	0.106608	0.082102		0.103095	0.257235	0.898129
	-0.00025	-0.2031	0.40136		0.323951	0.701461	1.17859
	-0.07874	0.03702	0.124651		-0.26114	0.224891	0.036892
	-0.63346	0.461205	-0.23368		-0.38617	0.448434	0.582463
	0.221708	0.036999	0.077025		0.421043	0.213907	1.3158
	0.028183	0.163793	-0.70362		0.424647	0.395038	0.569291
	-0.47138	-0.41277	0.404807		0.296981	0.353605	0.034745
	-0.33629	-0.0578	0.200077		0.144266	0.665364	0.975612
	-0.08571	-0.01501	-0.08668		0.375899	-0.12169	0.558648
	0.080234	-0.01817	-0.38846		0.712891	0.340493	0.217
	0.079624	0.020106	0.09807		0.056631	-0.26684	0.729222
	0.174425	-0.21623	-0.0524		0.239631	0.161037	0.370043
	0.065736	-0.0785	0.235744		-0.07094	-0.06587	0.062253
	0.099993	-0.08745	-0.05537		0.106972	1.0005	-0.06975
	-0.17624	0.074675	0.401233		0.452072	0.340665	0.144405
	0.030776	-0.04638	0.094339		-0.25991	0.172108	0.616599
	0.013254	-0.15581	0.309039		-0.4138	0.606128	0.398439
	-0.05727	0.162479	-0.01165		0.240068	0.528807	1.14947
	-0.17314	-0.04602	-0.39674		0.069556	0.527048	0.489835
	-0.04129	0.087393	-0.1726		0.079301	0.469666	1.1603
	0.1435	-0.51874	0.217992		0.134315	0.705543	0.513659
	-0.39006	0.04024	0.171945		0.069565	0.351073	0.03891
	-0.25817	0.008674	0.402733		0.099315	-0.1939	0.702731
	0.322809	0.049569	-0.05696		0.527396	0.070766	0.371758
	-0.84383	-0.2327	-0.20913		0.260975	0.148936	0.269265
	0.319853	-0.12944	0.44904		-0.80561	0.469003	0.266902
	0.46883	-0.10815	-0.25424		0.165764	0.215419	0.134204
	-0.31542	-0.12454	0.463683		-0.65209	0.119674	0.874586
	0.305563	0.040169	0.098429		0.633005	0.176306	0.230684
	0.064173	-0.15033	-0.1516		0.152786	0.630884	0.347139
	-0.11067	-0.02239	-0.06702		0.449653	0.406762	-0.80256
	-0.03496	-0.48311	0.122907		-0.1154	0.550229	0.503933
	0.275591	-0.18134	-0.09819		0.246043	0.081056	0.590434
	-0.51217	0.02909	-0.06103		0.125398	0.868607	0.275406
	0.080074	-0.05029	-0.07539		0.343197	-0.27039	0.381516
	-0.05818	-0.28612	-0.02002		0.120709	0.178014	1.03563
	-0.19913	0.091103	-0.03953		-0.09056	0.536229	0.874682
	0.311433	0.365328	-0.01536		-0.05116	1.01049	0.331311
	0.18799	0.006381	-0.10024		0.018587	0.395183	0.637701
	-0.03334	-0.14766	-0.08602		-0.10468	0.754129	0.242621
	-0.13475	0.068894	0.05905		-0.13251	0.114778	0.547823
	0.072291	0.042266	-0.12488		-0.1753	0.311887	-0.05157
	0.13665	-0.16016	-0.08863		0.380856	0.427504	0.917289
	0.064002	0.216964	-0.12711		0.008002	0.655175	-0.10353
	0.147873	0.072517	-0.05427		0.131917	0.508514	0.456157
	0.177923	-0.03088	0.240599		-0.02006	0.192467	0.775097
	0.194584	-0.01908	-0.35402		0.342307	0.330842	0.430885
	0.650581	-0.12337	0.173357		0.972242	-0.20751	0.699025
	0.155974	0.14988	-0.06718		0.257336	0.807761	1.88176
	-0.17716	0.094256	0.38146		0.334625	0.574827	0.931964
	0.295191	-0.17995	-0.35975		-0.27979	0.237464	1.29272
	0.077181	-0.08634	0.055801		-0.15965	0.191561	1.76814
	0.091375	-0.10852	-0.14399		0.129634	-0.27805	0.43145
	-0.38971	0.287975	0.058938		-0.30817	0.376879	0.691922
	0.171946	-0.06673	-0.34207		0.054828	0.131093	0.527268
	0.13609	0.064901	0.413197		0.033483	0.722342	0.906834
	-0.35272	0.197176	0.040262		0.276903	0.001677	1.16217
	0.204348	-0.19922	-0.02491		0.031418	0.252435	0.129631
	0.359243	-0.11827	0.038675		0.121307	0.545253	1.32922
	-0.04332	-0.09293	0.062259		0.019523	-0.23477	-0.39625
	0.377071	0.165064	-0.06735		-0.0485	0.238073	0.789965
	-0.17834	0.272126	0.165226		0.142102	-0.13167	0.595727
	0.109872	0.006692	-0.15314		0.381001	0.525916	0.380023
	-0.22771	0.137369	0.17783		-0.07072	0.17649	2.34682
	0.010264	-0.10103	-0.00297		0.472735	0.485941	0.177208
	0.030942	-0.02725	-0.21227		0.083391	1.47883	0.491444
	-0.05307	0.046624	-0.01337		0.153955	0.035893	0.219764
	-0.09578	-0.3287	-0.09884		0.245796	0.530396	0.483392
	0.457739	-0.5286	-0.01852		0.110979	0.534899	0.650028
	-0.10268	-0.16713	0.199482		0.280407	0.064428	0.641202
	0.209492	0.418823	0.112341		0.231627	0.285992	0.598824
	-0.06904	0.138761	0.20374		0.281776	0.25184	0.07915
	0.300814	0.397912	0.044955		-0.11195	0.737185	1.37764
	0.038722	-0.00565	-0.17119		0.56733	0.634429	0.890476
	0.461492	0.046559	0.216322		-0.04127	0.052927	0.132936
	-0.10948	0.228538	0.053042		-0.06877	-0.17556	-0.22531
	0.214888	0.131107	0.257834		0.201588	0.59895	0.603481
	-0.39396	-0.24799	-0.08921		0.501148	0.529159	0.347004
	0.166164	0.108414	-0.20561		0.225442	0.564526	1.90329
	0.073116	0.215488	0.134322		-0.54692	0.501819	1.17696
	-0.07229	0.447181	-0.47675		-0.03626	0.552534	0.905979
	0.101626	0.246711	0.092984		-0.07002	0.346414	1.26693
	0.237615	0.061119	-0.14543		0.580343	0.076123	0.652048
	-0.17142	0.118293	0.134444		0.199665	0.574807	3.25228
	-0.26453	-0.43199	0.004477		0.378402	0.484237	0.415122
	0.147237	-0.02128	0.144446		0.192005	0.035046	1.20176
	-0.46738	-0.50373	-0.28709		0.376563	0.367634	0.573887
	-0.12051	-0.44889	0.126834		0.408674	0.178695	0.635858
	0.160651	-0.06567	0.077576		0.442315	0.25559	0.794358
	0.065796	0.087896	-0.18268		0.350256	0.370951	0.713375
	-0.08583	-0.21103	0.285712		0.001351	0.540816	1.01751
	-0.26843	0.202381	-0.02563		0.584429	0.805797	1.29139
	0.035594	0.11942	0.19927		0.16609	0.304963	0.93383
	0.615338	0.264088	0.299332		0.421033	0.403778	-0.12201
	0.434319	-0.05374	-0.27636		0.265974	0.735368	1.32137
	0.208479	0.20038	-0.53868		0.499884	0.527729	0.200398
	-0.17824	-0.48625	0.207171		0.059182	0.488781	2.05676
	0.159364	0.298161	0.170577		0.108576	0.325888	0.589816
	-0.09381	0.046141	-0.17092		-0.30668	0.153676	1.6419
	0.058956	0.295199	0.313804		0.215334	0.506599	0.353424
	-0.11405	-0.36993	-0.29886		0.431386	0.345875	0.651352
	0.234307	-0.43783	-0.04646		0.029656	0.276622	0.416082
	-0.04985	-0.34962	0.012636		0.017098	0.119388	0.583466
	0.136574	-0.00347	0.204825		0.114996	0.367106	0.637644
	-0.28129	0.132628	-0.05574		0.161993	1.20983	0.851106
	0.112897	0.132774	-0.11931		0.433276	0.406219	1.20936
	0.090396	0.090403	0.261099		0.222237	0.696342	0.472908
	0.008996	-0.24027	-0.00558		-0.31882	0.865397	0.015003
	0.179826	0.260807	0.031701		-0.00937	0.348565	1.53143
	0.282332	-0.1578	-0.11854		-0.54473	0.015091	0.435191
	0.307597	-0.32522	-0.39612		-0.00402	0.485508	1.57344
	-0.06186	0.251321	-0.22434		0.258753	0.128975	0.022857
	-0.2573	-0.13914	0.139704		-0.601	0.615564	-0.22631
	0.066224	0.370235	-0.15283		-0.49465	0.705487	0.463318
	-0.6187	-0.2586	-0.15776		-0.13256	0.411424	0.437495
	-0.09685	0.147887	-0.31514		-0.08413	0.217191	0.001781
	-0.11738	-0.14391	0.150156		0.157494	0.114711	0.227636
	0.221691	-0.27988	0.173751		0.094374	0.539922	0.74962
	-0.21171	0.386766	-0.13176		-0.52866	0.518528	0.212354
	0.137143	-0.03091	0.013354		0.26701	-0.01427	0.131538
	-0.11544	0.028512	-0.27789		-0.45565	0.936409	0.301218
	0.046288	-0.32756	-0.10816		0.890021	0.185551	0.36972
	0.052503	-0.39801	0.102123		0.197584	0.368666	0.819596
	0.00413	-0.15701	0.198054		-0.00091	0.698716	0.820689
	0.268824	-0.17665	-0.01476		0.14959	0.438074	1.08859
	-0.02341	0.282877	0.12021		0.259273	0.803348	0.307508
	0.044779	0.593862	0.1669		0.109293	0.847368	0.604552
	-0.21268	-0.24973	0.216867		0.392981	-0.17388	0.602446
	0.132398	0.06283	0.373895		0.152971	0.811468	-0.29269
	0.186358	-0.34264	0.136859		0.252054	-0.26038	1.85093
	0.0852	-0.44064	-0.23276		-0.05668	0.394034	0.197295
	0.49936	0.183073	-0.23045		0.08579	0.580814	0.175763
	0.01529	0.002269	-0.23721		-0.49567	0.445397	0.048082
	0.048598	-0.11659	-0.18488		0.033867	0.312021	1.85383
	0.206644	0.227889	-0.14965		0.336502	0.407248	1.37509
	-0.12678	-0.25471	0.063843		0.047502	-0.04545	0.460904
	-0.13207	-0.02202	0.511841		0.305715	1.1762	0.844504
	0.091299	0.467777	-0.04665		0.032696	0.712514	-0.00924
	0.316484	0.339595	-0.30356		-0.08643	0.489934	0.725652
	-0.01299	-0.22561	-0.0769		0.30326	0.203137	0.28161
	-0.19096	-0.09375	0.224035		0.058715	0.416774	0.775693
	-0.10024	0.019497	0.034296		0.315806	1.117	0.509245
	-0.03693	0.053882	0.18038		-0.1185	0.413434	0.722359
	0.065861	0.207268	-0.13049		-0.22203	0.284329	1.29024
	0.16312	0.099936	-0.27059		-0.06979	0.411564	0.489589
	0.231761	0.175467	-0.23143		0.147286	0.302208	0.471117
	0.335968	-0.04502	0.173624		0.086482	0.259885	0.828584
	-0.19913	0.239924	0.245375		0.21214	-0.16097	0.129889
	-0.05273	-0.07672	-0.0544		0.026618	0.213673	0.635853
	-0.13596	0.03048	0.406149		-0.3443	-0.22164	0.412861
	0.166835	-0.16338	0.152295		-0.36089	0.378238	1.04699
	-0.43296	0.271054	-0.01275		0.340528	0.201812	0.96007
	0.005137	0.03919	-0.26993		0.127805	0.256617	2.33569
	0.056888	0.163424	0.043927		0.425655	1.24242	0.215927
	0.008996	0.132672	0.115182		-0.10812	0.107997	-0.04084
	-0.22785	0.194629	0.404523		0.070293	0.423106	0.425992
	-0.02373	0.025937	-0.03531		-0.09175	-0.1607	0.391472
	-0.07483	-0.16065	-0.06308		-0.55891	0.100995	0.165626
	-0.18971	0.333266	-0.21877		-0.54902	-0.16952	0.94948
	0.167911	0.201485	-0.26423		0.320223	0.995367	0.391457
	-0.18237	0.125244	-0.72813		0.934669	0.425914	1.24267
	-0.12305	0.164128			0.051932	0.12279
	0.082824	0.337722			-0.07531	-0.49756
	0.108187	-0.34648			0.010889	0.612679
	0.514129	-0.2515			-0.48597	0.400525
	0.206506	0.305303			0.069712	0.613958
	0.586817	0.047813			0.276697	0.539992
	0.204923	-0.14236			0.04828	0.834752
	0.012161	0.233479			0.247612	1.19942
	-0.06347	-0.07595			0.176005	0.301723
	0.073456	0.081705			0.221745	0.544023
	0.361393	0.151084			-0.17688	-0.23359
	0.250992	-0.13689			-0.68075	0.068269
	0.602375	-0.28367			0.135332	0.458965
	0.08088	0.171249			0.211273	0.094054
	-0.03648	-0.08891			-0.06109	0.426011
	-0.41266	0.073703			-0.7447	0.576712
	0.212673	-0.05211			0.076075	0.524382
	-0.11311	0.184683			0.268711	-0.11091
	-0.0551	0.074963			0.252467	0.105895
	-0.49703	0.114824			0.055765	0.976188
	-0.07697	-0.37976			0.223379	0.145544
	-0.29628	0.059485			0.334612	0.903977
	-0.3266	-0.06469			-1.0262	0.418283
	-0.45066	0.170918			-0.05521	0.035918
	0.439995	-0.21617			-0.00674	0.428087
	-0.12609	-0.29653			-0.00496	0.849908
	-0.24062	-0.10184			0.057339	0.355869
	0.241353	0.009467			-0.16572	0.328747
	0.273881	0.06509			-0.10277	0.294355
	-0.07371	0.683844			-0.02988	1.00062
	-0.04964	0.23543			0.282112	0.167588
	0.153465	-0.16992			0.313958	0.10982
	0.091551	-0.20444			0.073455	0.162876
	0.130041	-0.00482			-0.18145	0.549659
	-0.17112	0.152952			0.183262	0.34453
	0.390634	-0.23267			-0.04259	0.642265
	-0.13829	0.129923			0.166597	0.770206
	0.331048	-0.45242			0.880093	0.368996
	-0.08148	0.323952			0.31933	0.140584
	0.14527	-0.06016			-0.31531	0.27295
	0.121282	-0.42726			-0.12651	0.483998
	-0.12436	0.199642			-0.16026	0.600175
	-0.03038	-0.51726			0.297778	0.537018
	-0.11562	0.013973			0.134185	0.310734
	-0.24068	-0.28627			0.062118	0.22624
	-0.06774	0.023386			0.347702	0.319303
	-0.03925	0.06038			-0.09072	0.463198
	0.22908	0.079039			-0.45906	0.194874
	0.062301	0.387461			0.299707	-0.1182
	0.023553	0.098309			0.176276	0.17578
	-0.04297	0.116903			-0.26821	0.425796
	-0.09103	0.039868			0.499909	0.318061
	-0.03152	-0.23114			0.305115	0.515408
	0.021497	-0.39311			-0.02949	0.147064
	0.114517	-0.18298			0.084905	0.480403
	0.288302	-0.21272			0.253529	0.538917
	0.411618	0.235785			0.32276	0.101979
	0.066875	0.219431			0.083235	0.74199
	0.071044	0.528502			0.08491	0.633461
	-0.20248	0.074204			0.347463	0.353127
	-0.24077	-0.13248			0.050851	0.4746
	0.006789	-0.16117			0.082334	0.430622
	-0.08793	-0.26392			0.298667	0.472195
	0.145635	0.253396			-0.06397	0.872291
	-0.02349	0.223492			0.098068	0.703792
	-0.19114	0.056985			-0.18687	0.328325
	-0.105	0.229122			-0.42863	0.523092
	-0.17741	-0.5774			-0.20756	0.240082
	0.265157	0.004764			-0.18742	0.171568
	0.245296	-0.11869			0.309775	0.770129
	-0.1513	-0.04885			0.348722	0.708935
	-0.06112	0.229711			-0.26726	0.80311
	-0.37725	0.344009			-0.2807	0.775985
	0.032019	0.109952			-0.01384	0.290869
	-0.22988	-0.24115			0.038476	0.456173
	0.207157	0.35447			0.139786	0.555157
	-0.03248	0.092509			-0.05269	0.563873
	0.252132	0.443073			-0.06091	0.233721
	-0.19892	-0.06788			-0.35809	0.269752
	0.09615	0.167116			0.015753	0.165309
	0.308231	0.22409			0.076415	0.473682
	-0.04798	0.130561			0.125817	0.10939
	0.334022	-0.37995			0.335987	-0.06551
	-0.20668	0.248459			-0.10425	0.58422
	-0.14734	0.282387			-0.01929	0.543682
	-0.1462	0.321668			-0.35531	0.556495
	-0.15231	-0.08832			0.055545	-0.10885
	0.332038	-0.02059			0.327713	0.701319
	-0.3979	-0.16971			0.124647	-0.27437
	0.160204	0.115945			0.342219	0.307061
	0.2047	0.206059			-0.18811	0.267704
	-0.03675	0.265522			0.133056	0.586702
	-0.10061	0.039192			-0.12261	0.443147
	-0.63901	-0.1339			-0.13886	0.306147
	0.139168	0.137437			0.091981	0.513179
	0.242371	-0.06039			0.192195	0.436219
	-0.03772	0.214746			0.377475	1.09284
	0.097105	-0.17241			0.166492	-0.29728
	-0.49189	-0.30264			0.613862	0.386858
	0.02471	0.092103			0.282394	0.23008
	0.021387	0.019228			-0.16191	0.287826
	-0.04499	0.036359			0.359005	0.771146
	-0.33866	-0.27545			-0.5	0.433032
	0.217262	-0.13459			0.388178	0.225103
	0.182618	-0.19779			-0.13972	0.436983
	0.182062	0.013215			-0.68396	0.176527
	0.098881	0.193668			-0.00256	0.462774
	0.303109	0.071108			-0.16346	0.460244
	-0.05458	0.383161			0.472044	0.221791
	-0.33518	-0.28482			0.098552	0.25768
	0.311407	-0.07832			0.558631	0.209233
	-0.25143	0.23952			0.003891	0.404157
	-0.15707	0.303814			0.350916	0.12716
	0.130822	0.012922			0.465648	0.482877
	0.035176	-0.14364			-0.39849	1.2402
	-0.04058	0.017855			-0.39368	0.590455
	-0.03297	0.411877			-0.25677	0.589544
	-0.07043	-0.03719			-0.14066	0.672509
	-0.04955	-0.37761			0.118588	1.07606
	0.226928	-0.51744			0.567863	0.455982
	0.480962	-0.28354			0.032564	0.328611
	-0.01493	-0.05302			-0.19419	0.575185
	0.046671	0.104961			-0.06774	0.646504
	-0.09763	0.255104			-0.03069	1.0109
	0.032838	-0.1386			0.123431	0.083863
	0.082872	0.062985			0.110642	0.349838
	-0.18802	-0.19392			-0.58607	0.536811
	-0.12309	0.238482			0.543377	-0.0566
	0.361463	0.019173			0.526091	0.069808
	0.350666	-0.0708			-0.02608	1.20279
	0.139051	0.21061			0.098065	-0.09583
	0.18563	-0.29484			0.09451	0.341584
	0.142148	0.02417			0.680687	0.324854
	0.263844	-0.08703			0.276137	0.202631
	0.066206	0.261284			0.226736	0.473481
	-0.19493	-0.05989			0.316893	0.619454
	0.046329	-0.27655			0.119509	0.304502
	0.086301	0.222676			0.603509	0.199858
	0.114442	-0.03503			0.505322	-0.12399
	0.175987	-0.30967			0.273796	0.082518
	-0.34512	0.257549			0.218925	0.332274
	-0.26286	-0.43649			-0.14398	0.15769
	-0.07262	0.177139			-0.00815	0.211435
	0.113571	-0.03954			0.003687	0.291066
	-0.17378	0.136458			0.295331	0.24667
	0.228212	0.027037			-0.0591	0.25076
	-0.39122	0.349667			0.52036	0.04182
	-0.2778	0.008091			-0.39347	0.202356
	0.084873	-0.08372			0.428438	0.690591
	-0.07811	0.067517			0.007963	0.369807
	-0.19102	0.001665			0.355932	0.083566
	-0.39337	0.07983			-0.18398	0.777842
	-0.10913	-0.0624			0.039324	0.136057
	-0.03443	0.112415			-0.0577	0.305762
	-0.27094	-0.05048			0.061025	0.082814
	0.068229	0.158275			-0.06398	0.337063
	0.056229	0.03291			-0.00257	-0.12728
	-0.41833	-0.10864			0.026219	0.000634
	0.042809	0.146804			-0.08978	0.319135
	0.263833	0.200159			0.005375	0.247654
	-0.52594	-0.1975			0.068158	0.534253
	0.343319	-0.12632			0.470007	0.693966
	0.226279	0.22197			-0.15482	0.637942
	0.2547	0.176109			0.027883	-0.28012
	0.458051	-0.18542			-0.12554	0.362176
	-0.18856	0.103868			0.012248	0.416438
	0.264228	-0.03746			0.362999	-0.00834
	-0.08144	0.128344			0.345813	0.325772
	-0.05562	-0.06673			0.128963	0.358349
	-0.17924	0.147135			0.155628	0.165603
	0.000863	0.12077			0.760612	-0.06186
	-0.06823	0.388966			0.138148	0.461154
	0.107927	0.165591			-0.00856	0.477429
	0.037834	0.082335			0.531822	0.047382
	0.042033	-0.29146			0.587244	0.673812
	-0.58576	0.093939			0.068197	0.411776
	0.008312	-0.48437			-0.27435	0.112114
	0.090782	0.093945			-0.34766	0.662645
	-0.13826	-0.9177			0.179453	0.523018
	-0.54608	0.22723			0.169393	0.039466
	0.357927	0.010456			0.078956	0.396282
	0.098324	-0.10566			0.310936	0.602672
	-0.05783	0.285729			-0.20302	0.329671
	-0.29213	0.075248			-0.313	0.51694
	-0.28831	0.245171			0.322876	0.297458
	0.449115	0.176428			0.434988	-0.04374
	0.386684	0.206939			0.04045	0.233144
	-0.25786	0.105374			-0.02561	0.728604
	-0.09013	-0.09842			0.576821	0.456937
	-0.25225	-0.00209			-0.04678	0.581709
	1.12002	0.293244			-0.55988	-0.13872
	-0.1268	-0.36519			-0.11633	0.239142
	0.174402	-0.2346			-0.10352	0.099948
	0.098701	0.044412			0.02331	0.400041
	-0.24789	-0.20825			0.224425	0.449817
	-0.1686	0.254918			0.561578	0.178969
	-0.47099	0.021632			-1.02163	0.356354
	0.329859	-0.0159			-0.89001	-0.19518
	-0.35754	0.172439			0.112967	1.01497
	-0.42205	0.19722			0.637182	0.267621
	0.077516	-0.1204			-0.18222	0.193113
	0.374441	0.466367			0.151868	0.37019
	0.140523	-0.01553			0.184385	0.548514
	0.344334	-0.15772			-0.51225	0.28434
	-0.07689	-0.00444			-0.37058	0.251737
	0.196287	-0.20233			0.101904	-0.40987
	0.003187	-0.06239			0.189049	-0.01739
	0.269944	-0.02876			0.467884	0.805335
	-0.03616	-0.2391			0.192467	0.301625
	-0.01426	-0.1352			0.26415	0.307079
	0.145833	0.046624			0.068645	0.328275
	-0.44582	-0.24054			0.138946	0.615186
	-0.41878	0.092912			-0.19762	0.272638
	0.320001	-0.17861			-0.24484	0.395757
	0.090255	-0.12662			-0.05821	0.49793
	0.179583	-0.06862			-0.14526	0.173891
	0.01267	-0.26478			0.150699	-0.00413
	0.126358	0.147269			0.46784	0.366789
	-0.18848	0.09691			-0.26369	0.910294
	-0.25399	0.192933			0.082541	0.960769
	-0.02407	-0.14329			0.157805	0.580869
	0.289251	0.085016			0.16423	0.849516
	-0.23244	0.101621			0.392303	0.12068
	-0.20617	-0.27174			-0.03529	0.019596
	-0.00466	0.007658			-0.0505	0.609567
	0.310222	0.080186			-0.20498	0.101548
	-0.00628	-0.22563			-0.0037	0.650308
	0.147008	0.069479			-0.10736	-0.1548
	0.252349	0.170934			0.551848	0.525216
	-0.1123	0.232815			0.399988	0.378725
	0.326076	-0.01282			0.010129	0.182735
	-0.01644	-0.1504			0.183467	0.396297
	0.268359	0.013238			0.213624	0.692361
	-0.06466	0.144911			0.476913	0.584023
	0.324418	0.385691			0.026589	0.495132
	0.383721	-0.41071			0.190494	0.451041
	0.335132	0.133358			0.164733	0.135241
	-0.06518	0.005446			0.041052	0.522059
	-0.29104	-0.5651			0.081071	0.584311
	-0.19347	-0.17593			-0.03826	0.720169
	-0.59455	-0.09371			-0.54877	0.439468
	0.044053	0.0143			0.35115	0.277709
	-0.12824	-0.16017			-0.08729	0.645666
	0.304443	-0.13871			0.188426	0.441979
	1.14211	0.370469			0.193334	0.33242
	0.297231	0.168376			0.271357	0.093792
	0.270146	0.135027			0.10836	0.59368
	-0.12524	0.175782			0.418991	0.93082
	0.601391	-0.27691			-0.03811	0.439163
	-0.0993	-0.00201			0.14072	0.440922
	0.012271	0.180161			-0.0491	0.186001
	-0.24126	0.167354			-0.12721	0.513029
	-0.14469	-0.18101			0.406884	0.474559
	0.291673	-0.06811			-0.22769	0.385294
	0.0274	0.406147			0.072856	0.404461
	-0.03948	-0.02787			0.112495	0.328654
	0.336378	0.298656			0.046357	0.706408
	-0.43306	0.681457			-0.82588	0.357053
	0.280402	0.090368			0.206123	0.216458
	0.122527	0.030329			0.093195	-0.13767
	-0.02084	0.040432			0.081761	0.87307
	0.455399	-0.28812			0.022764	-0.20626
	0.088814	-0.26684			-0.26882	0.620125
	0.440825	0.176272			0.009909	0.405907
	-0.03116	0.008619			0.17124	0.161297
	0.657628	0.340656			0.013297	0.241197
	0.437244	0.176236			0.039996	0.593374
	-0.31718	0.100106			-0.17691	0.95333
	0.118953	0.329312			0.038253	-0.47674
	0.44979	-0.03845			0.144892	0.553021
	0.099194	-0.32255			0.258821	-0.38248
	0.075602	0.157217			0.114047	0.346719
	0.02447	-0.24255			-0.01498	0.041248
	-0.26936	-0.32046			-0.1283	0.392314
	0.176329	-0.0802			0.167266	0.356146
	-0.2018	-0.04726			-0.21896	-0.04853
	0.037613	0.087399			0.297246	0.265046
	0.187973	0.11847			0.189553	0.018569
	0.19018	-0.1846			0.188669	0.621831
	0.390983	-0.12889			0.228016	0.151926
	-0.29669	-0.06795			0.456107	0.645666
	0.033997	0.199659			0.008971	0.672406
	-0.45381	0.190134			-0.09639	0.286698
	0.361851	-0.24964			0.433082	0.397464
	-0.48182	-0.01882			-0.80825	0.266845
	-0.31432	-0.14048			-0.56338	0.532285
	0.093461	0.203822			-0.00323	0.055331
	0.195585	-0.39952			-0.42977	0.151407
	0.433322	-0.24862			-0.23724	0.505898
	0.037344	-0.06581			-0.51416	-0.05013
	0.197036	-0.09167			0.346824	0.03666
	0.497869	-0.09992			-0.04484	0.476621
	-0.08308	0.069867			0.272203	0.27424
	-0.18335	0.018371			0.555093	0.006624
	-0.05424	-0.36597			0.044524	0.336029
	0.057912	-0.22551			0.200359	0.50627
	-0.07006	0.194743			-0.40286	0.170489
	-0.07729	-0.10019			0.204059	0.36799
	0.009085	0.223916			0.124145	0.320624
	-0.10346	0.17156			0.218929	0.141714
	0.330043	0.050344			0.266739	0.390422
	0.14705	0.188482			-0.30352	0.826273
	0.094174	0.039919			-0.0346	0.313609
	0.054368	-0.1952			-0.19464	0.022342
	-0.01682	0.336214			-0.15695	0.408998
	0.129998	-0.44412			0.137402	1.15395
	0.167031	-0.09146			0.548948	0.639444
	-0.07053	-0.10233			-0.20595	0.825562
	-0.29634	-0.33548			-0.10471	0.322442
	-0.05268	0.11967			0.949485	0.647461
	-0.06883	0.118091			0.248185	0.507721
	-0.12308	-0.00735			0.051746	0.089887
	-0.02038	-0.21434			-0.07288	0.270058
	0.010355	-0.08378			0.524108	0.138541
	-0.13038	-0.09406			-0.75554	0.696419
	0.066381	0.047024			-0.09345	0.305081
	-0.00407	0.035003			0.22993	0.381624
	0.093032	-0.5347			0.215016	0.251291
	-0.13829	-0.22351			0.344996	1.51793
	-0.16248	-0.04029			-0.36078	0.25122
	0.054098	0.141487			0.000927	0.283945
	0.261799	0.32124			0.377727	0.160394
	0.150323	0.503921			0.095554	1.12026
	-0.01728	0.152097			0.07671	0.32257
	0.019514	-0.55284			-0.04462	0.0631
	0.40383	-0.18115			0.141026	0.627082
	-0.06914	-0.29379			0.286432	0.583982
	0.145842	-0.1763			0.241475	0.290358
	-0.29993	-0.00491			0.092092	0.613709
	0.197046	0.000469			0.177175	0.003576
	-0.1042	0.219774			0.032658	0.519527
	0.335955	0.033425			-0.0852	0.344624
	-0.12162	0.179417			-0.02624	0.48212
	-0.35204	0.029404			0.155842	0.944327
	-0.32467	-0.17147			-0.2533	0.139216
	-0.60108	0.305642			-0.48325	0.317131
	-0.19866	0.145768			0.043754	0.353718
	-0.03228	0.110653			-0.05898	0.450754
	-0.24471	0.099701			-0.27399	0.558539
	-0.05393	0.397113			0.034082	0.578564
	0.038043	-0.35904			-0.5202	0.72268
	-0.15298	0.181867			0.214767	0.328258
	-0.0552	0.628768			0.296746	0.321629
	0.485118	-0.03236			-0.12053	0.731789
	-0.27235	0.271739			0.507461	0.511943
	0.638676	0.186835			-0.39053	0.081856
	-0.00442	-0.08116			0.30601	0.601569
	-0.43654	-0.4061			-0.19184	0.403262
	0.2283	-0.24145			-0.00097	-0.2861
	0.000314	0.06266			0.149022	0.528499
	-0.08576	-0.05378			-0.74368	0.120941
	-0.01382	-0.17009			0.067416	0.121757
	-0.01763	0.222053			0.036731	0.386529
	0.010811	0.270134			0.044498	0.292449
	0.01663	0.167767			0.085606	0.916885
	0.619464	0.025939			0.214265	0.082482
	0.167477	0.009564			0.111517	0.380423
	-0.04785	-0.13589			0.149758	0.09843
	0.094956	0.292692			-0.2054	0.423002
	-0.1301	0.136467			-1.63177	0.704795
	0.122899	0.155391			0.178999	0.264765
	0.091287	-0.00529			-0.11135	0.335646
	-0.06646	-0.06335			-0.01426	0.505345
	-0.06553	-0.0475			0.188507	0.798779
	0.251952	0.152349			0.287552	0.07762
	-0.1682	0.224409			0.190004	0.304607
	0.268625	0.206719			0.058663	0.007186
	-0.31411	-0.32876			-0.10836	0.352388
	0.07876	0.013021			0.059277	0.497593
	0.2009	-0.03918			0.275415	0.469861
	-0.03907	-0.22667			0.476862	0.54775
	0.023709	-0.09564			0.253682	0.049598
	-0.05748	0.307993			-0.05253	0.609991
	0.01798	-0.01536			-0.55229	0.513664
	0.375552	0.117557			0.409045	0.239821
	-0.09377	-0.10802			0.036412	0.143845
	0.23044	0.239638			-0.08883	0.690537
	0.275653	0.092021			-0.2743	0.447322
	0.014117	-0.40868			0.256163	0.157604
	-0.25072	0.188726			-0.09931	0.386738
	0.071035	0.026455			0.287609	-0.17242
	0.364844	0.161929			0.687884	0.048496
	0.22584	0.286426			0.395945	0.673167
	-0.16172	0.273511			-0.24649	0.64473
	0.383974	-0.16953			0.214792	0.453064
	-0.14067	-0.07877			-0.05904	0.254601
	0.093059	0.010314			-0.56963	0.354645
	-0.2521	0.134701			0.047701	1.32025
	0.088168	0.341491			0.239192	-0.09117
	0.475235	0.185662			0.333134	0.51372
	0.090028	0.328052			-0.16218	-0.23675
	0.585677	0.084164			-0.2023	0.545007
	0.171616	0.347799			0.249083	0.700117
	-0.05982	0.00616			0.347442	0.682014
	-0.12031	0.065355			0.355092	0.592249
	-0.05462	0.081267			0.043922	0.868715
	0.115284	-0.50622			-0.03486	0.488086
	0.00313	-0.2581			-0.1597	0.635941
	-0.03455	-0.27871			0.030249	0.41144
	0.356319	0.211129			0.031187	0.132285
	-0.02988	0.256885			-0.01244	0.138314
	0.00195	0.559134			0.247138	-0.21972
	-0.06713	0.143185			0.071197	0.363125
	0.279781	0.0295			0.163939	-0.04976
	0.210411	-0.07849			0.414117	-0.11665
	0.126071	0.519085			0.240753	0.404135
	0.386774	0.742342			0.01744	0.724788
	-0.0757	0.060484			0.37515	0.447255
	-0.19567	0.54212			0.210409	0.870385
	-0.10673	0.299006			0.045925	-0.10803
	0.127039	0.129641			0.375416	-0.28769
	0.574664	-0.06416			-0.04131	-0.46377
	-0.22409	-0.24501			0.107788	0.11468
	0.323818	-0.2287			0.18627	0.114362
	-0.08402	0.212488			0.145318	0.418696
	0.06216	0.14374			0.031433	0.086063
	-0.11272	-0.37091			0.1392	-0.06605
	0.331739	-0.18476			-0.11982	0.325171
	0.020913	-0.25935			-0.11345	0.168862
	-0.03332	0.342612			0.395519	0.273365
	-0.00327	0.114571			0.270983	-0.06628
	0.108177				0.293805
	-0.12266				0.255469
	0.225208				0.328343
	0.238728				0.698914
	0.49768				-0.15053
	0.374162				-0.07212
	0.111262				0.308241
	0.07145				0.110711
	-0.32528				-0.03111
	0.008606				0.268877
	0.057246				-0.09266
	-0.0043				-0.65101
	0.408658				0.064408
	0.313421				0.519415
	-0.1504				-0.05512
	-0.38836				-0.05145
	-0.19311				0.27957
	0.034434				0.114167
	0.200704				-0.24239
	-0.32115				0.593996
	0.159678				0.171618
	0.265925				0.329078
	-0.24844				-0.0869
	-0.11297				0.207966
	-0.52772				-0.39419
	-0.2384				0.180248
	0.189656				0.15711
	0.168439				0.188757
	-0.09361				-0.29879
	0.295441				-0.23103
	-0.1324				0.412856
	0.090819				0.506064
	-0.00716				0.445067
	-0.20541				0.149081
	0.198202				-0.02475
	0.179772				0.466272
	0.114766				0.168478
	0.053725				0.445456
	0.299149				0.05684
	0.19048				0.188994
	0.264284				0.1401
	-0.23983				0.206963
	-0.05838				-0.21767
	0.021086				0.234151
	0.716637				0.196421
	-0.20061				-0.11597
	-0.06388				-0.21928
	-0.12961				-0.33461
	-0.00213				0.039922
	-0.0634				-0.03353
	0.01044				-0.19929
	-0.2889				0.281584
	0.147454				0.094714
	0.132883				0.150213
	0.132699				-0.28987
	-0.11443				0.569217
	-0.06243				0.113741
	0.012436				0.421493
	0.390836				0.071239
	-0.07254				-0.26274
	0.132837				0.567168
	-0.09611				0.175398
	0.033495				-0.00997
	0.76169				-0.26561
	-0.1336				0.265958
	0.011726				-0.24386
	-0.15284				1.82735
	-0.10388				0.311598
	0.23496				0.252991
	0.004074				0.095155
	0.13029				-0.34867
	0.071459				0.40347
	0.011567				0.094084
	-0.08691				0.120639
	-0.56954				0.178456
	0.1241				-0.40013
	0.268414				0.34609
	-0.09111				0.144056
	0.013697				0.220354
	0.005303				-0.31046
	-0.6075				-0.18484
	-0.59074				-0.54315
	-0.02888				0.27597
	-0.2682				0.0682
	0.241296				-0.07919
	0.179973				-0.69162
	0.343389				0.028871
	-0.11295				0.135719
	0.117637				0.075444
	0.024247				-0.06848
	-0.29714				0.214496
	0.090333				0.328852
	0.059559				-0.2882
	0.062739				-0.29859
	-0.05944				-0.12797
	0.04778				-0.78961
	0.227815				-0.32734
	-0.30099				0.168339
	-0.09068				-0.19617
	0.171346				0.329228
	-0.40201				0.47301
	-0.15997				-0.06054
	0.036734				0.563316
	-0.05512				-0.10941
	0.178874				0.133199
	0.132689				-0.26361
	-0.1267				0.350456
	-0.20494				0.115392
	0.453217				-0.04278
	-0.09218				0.024398
	-0.28134				0.000755
	-0.01666				-0.57576
	0.447182				0.07655
	-0.00014				-0.02406
	-0.06569				0.284234
	0.133959				-0.11385
	0.676931				0.230599
	0.093221				-0.04997
	-0.02057				0.392548
	-0.07862				-0.00917
	0.108257				0.016316
	-0.02323				0.580653
	-0.0172				-0.21842
	0.000714				0.07744
	0.039663				-0.28231
	-0.0264				-0.24519
	0.095357				0.275632
	0.154177				0.159505
	0.290523				0.374888
	-0.06503				0.317459
	-0.1236				-0.12153
	0.220786				0.087118
	-0.14746				-0.36992
	0.403168				0.074077
	0.151791				0.114927
	-0.02112				0.22132
	-0.01914				0.179914
	-0.00382				0.063284
	0.569121				-0.04003
	0.085511				-0.14149
	0.18725				0.033329
	0.145467				-0.23202
	-0.04496				-0.02844
	0.092331				-0.01895
	0.017789				-0.17551
	0.261276				-0.02159
	0.111196				-0.01009
	0.199301				0.498971
	0.236572				0.230901
	0.266437				0.166847
	-0.05742				-0.25614
	0.082356				0.252483
	0.19895				0.222313
	-0.30817				0.189279
	-0.34928				-0.32149
	-0.46489				-0.03718
	0.286374				0.112714
	-0.27798				-0.10169
	0.212254				0.06804
	-0.01195				0.238603
	0.256353				0.027152
	0.247835				0.003284
	0.395261				0.094049
	-0.05294				-0.04784
	0.08206				0.377073
	0.021036				0.035178
	0.159067				-0.10379
	0.154047				-0.08515
	-0.13421				0.015436
	-0.22905				-0.19433
	-0.00666				-0.28565
	0.617899				0.219097
	0.114625				0.240903
	0.272663				0.186788
	0.467878				0.433656
	0.150724				0.426076
	-0.01041				0.288582
	-0.15211				0.158745
	0.277192				0.324474
	0.061266				-0.10727
	-0.18588				-0.17261
	0.192847				0.156139
	0.139595				0.29337
	0.339701				-0.01585
	-0.41838				0.011585
	0.085423				-0.139
	0.46393				-0.24154
	0.144246				0.27866
	-0.17908				-0.31083
	0.121148				0.020123
	0.077285				-0.08556
	0.077268				-0.26187
	0.322514				0.160718
	-0.01132				0.055353
	0.149832				0.408175
	-0.16425				0.020261
	0.269842				-0.16331
	0.090852				-0.11586
	-0.26207				-0.73975
	-0.2111				-0.16762
	0.070144				-0.16759
	0.311767				0.362928
	-0.03756				0.172704
	0.093578				0.085258
	-0.21817				-0.12939
	0.127019				-0.02243
	-0.25597				-0.17684
	-0.07111				0.981804
	0.117777				-0.1711
	0.235442				0.058716
	0.316236				0.336414
	-0.27716				0.190345
	0.330705				1.0409
	0.145289				0.1803
	0.306766				0.077007
	0.186146				-0.16625
	-0.15205				0.104616
	-0.17562				-0.11093
	0.172267				0.032609
	0.150233				-0.21099
	0.006536				0.258733
	0.072571				-0.13756
	0.120109				-0.87176
	0.196839				0.105851
	-0.36099				-0.2529
	0.088791				0.318472
	-0.33318				-0.31579
	-0.17377				-0.12375
	0.054641				-0.13969
	-0.17672				-0.27837
	0.109754				0.110377
	0.191078				-0.36498
	0.015615				0.343373
	-0.11079				-0.07805
	0.046674				-0.09465
	-0.71878				0.286333
	-0.25444				0.176799
	-0.26148				0.18103
	-0.1575				0.122069
	-0.36981				0.0257
	0.30968				0.044075
	-0.61499				-0.27254
	-0.35297				-0.43944
	0.005772				0.194809
	-0.01125				0.162831
	0.099035				-0.10181
	-0.3449				-0.62218
	-0.18998				-0.25544
	-0.53268				0.267093
	0.161033				0.36025
	0.328988				0.063902
	-0.13279				0.485908
	-0.02231				0.135465
	0.153133				-0.33152
	-0.23977				0.236433
	-0.14525				0.242026
	0.470644				0.688958
	0.233257				-0.04201
	0.155257				-0.17064
	-0.145				0.182204
	-0.22009				0.153406
	-0.42868				0.382487
	-0.05615				0.027945
	0.128601				0.186954
	-0.21325				0.003341
	-0.08985				0.021629
	0.126046				-0.12607
	-0.13418				0.002456
	-0.40943				0.020404
	0.061295				0.282285
	0.083531				0.482367
	-0.01637				0.509375
	0.309302				-0.11897
	0.256013				0.183334
	-0.02603				0.336313
	0.161108				0.382436
	0.034981				0.320852
	0.059889				-0.31085
	0.303594				-0.12872
	-0.12163				0.250173
	0.354676				-0.57799
	0.17484				-0.03359
	0.378119				0.152955
	0.341349				0.148139
	0.093383				0.477324
	0.028274				-0.1403
	-0.04397				0.390612
	0.407248				-0.01386
	0.211354				-0.17859
	0.13828				-0.25641
	0.018023				0.188115
	-0.16941				0.295928
	0.061587				-0.01654
	0.035225				0.032078
	-0.03595				-0.03292
	0.245751				0.303552
	-0.16482				-0.21388
	-0.21074				-0.08885
	0.548796				-0.40095
	-0.08186				-0.18906
	0.323623				0.221115
	0.300616				0.139078
	0.06656				0.160996
	-0.04816				0.234336
	-0.83593				0.303176
	0.045071				0.276548
	0.420009				0.002116
	-0.15511				-0.09546
	-0.00242				0.10322
	0.09796				0.249502
	0.550793				0.067388
	0.421029				0.307714
	0.11805				0.152479
	-0.19552				-0.69397
	0.339115				0.022715
	0.391004				0.273281
	-0.06668				0.180561
	0.097056				0.233243
	0.14497				0.019867
	-0.13143				0.514503
	0.188847				-0.12383
	-0.10289				-0.02415
	0.162602				-0.60414
	0.364944				-0.03378
	0.182405				-0.20799
	-0.21665				0.021736
	0.168295				0.152652
	0.130498				0.324676
	-0.00971				0.239045
	-0.00204				0.165047
	0.191492				0.071502
	0.154673				0.525727
	0.158518				-0.09254
	0.224028				-0.44537
	0.182568				0.262377
	0.100543				0.174306
	0.27652				0.138594
	0.072546				0.137861
	-0.38284				0.051939
	0.035952				0.132426
	0.001173				0.46507
	0.262301				0.099056
	0.039523				-0.06436
	0.315105				-0.05132
	-0.01947				-0.02215
	0.003482				-0.04955
	0.37389				-0.32281
	-0.05636				-0.32455
	0.395382				-0.1313
	-0.00763				0.00544
	0.365312				0.124586
	-0.41918				0.27804
	-0.06613				0.007113
	-0.22129				-0.05064
	-0.11797				-0.29278
	-0.26467				0.243761
	-0.28912				-0.50986
	-0.12383				-0.07842
	-0.17068				0.12227
	0.003802				-0.03972
	-0.26944				0.020656
	0.06231				0.331161
	-0.27184				0.141899
	0.106154				-0.1382
	0.259694				-0.01179
	1.23722				0.831052
	0.11805				-0.19417
	-0.00367				0.148411
	0.275909				0.117648
	0.090193				-0.11678
	0.020734				-0.31703
	-0.00161				-0.03633
	-0.1879				0.20313
	0.126607				0.18537
	0.309893				0.137446
	-0.04621				0.132816
	0.182796				0.587499
	0.030772				0.152242
	-0.21926				-0.3247
	-0.03004				0.107092
	0.042205				0.168367
	-0.02104				0.516368
	-0.00558				-0.23479
	-0.02842				0.572362
	-0.30446				-0.36903
	-0.42646				-0.81785
	-0.12501				0.358739
	-0.18093				0.124871
	-0.06506				-0.54627
	0.031645				0.196194
	0.097561				0.363728
	-0.0299				0.173438
	0.322272				0.328916
	-0.02872				0.09358
	0.039893				0.44419
	-0.01997				0.197688
	0.223173				0.266755
	0.492318				-0.49015
	0.003994				0.018351
	-0.39741				0.207541
	0.190544				0.14566
	-0.13071				0.374038
	0.35117				0.048922
	0.160039				0.337903
	0.102322				0.239234
	0.137171				0.070738
	0.085975				0.013034
	0.336586				0.016648
	-0.011				0.179487
	0.041769				0.090023
	-0.02032				0.270367
	0.065404				-0.3288
	-0.33193				0.151452
	0.427133				0.207339
	-0.2588				0.131903
	-0.01108				-0.40247
	-0.03192				0.024019
	0.109038				-0.08168
	-0.17746				0.146982
	-0.11021				0.250501
	-0.27744				0.078311
	-0.08243				-0.05651
	0.237353				-0.01276
	0.518206				-0.15401
	0.057395				-0.09899
	-0.11533				-0.09603
	-0.01969				0.116398
	-0.14133				-0.36768
	-0.17662				0.70342
	-0.08407				-0.39283
	0.351071				-0.07332
	-0.16721				-0.14309
	-0.03674				0.005977
	-0.05445				-0.38641
	-0.125				0.627729
	-0.2142				-0.19804
	0.30658				0.027376
	0.512583				-0.0631
	-0.16331				0.110721
	-0.25655				0.216624
	-0.13579				0.209791
	0.039577				0.132106
	0.148801				-0.27835
	-0.13427				0.333191
	0.194259				-0.19436
	-0.1293				0.088887
	-0.155				-0.08951
	0.044751				-0.05558
	-0.13169				0.393624
	0.310364				0.083544
	0.184682				0.139347
	-0.06432				0.12981
	0.134411				0.169786
	0.095459				0.14436
	0.517626				0.073578
	-0.08283				0.679038
	-0.17057				0.206
	-0.03941				0.386219
	-0.40028				0.322209
	0.182016				0.273909
	-0.12344				0.204186
	0.072495				0.181852
	-0.03746				-0.20433
	-0.0735				0.074338
	-0.47117				-0.94107
	-0.3205				-0.01435
	0.075498				0.186552
	-0.07102				-0.22889
	0.027902				0.096652
	-0.11167				-0.14264
	-0.30095				0.232943
	0.131246				0.073198
	-0.29574				0.338202
	-0.05725				-0.10104
	0.175852				-0.04868
	0.056224				0.31622
	-0.15191				0.151586
	-0.24615				0.218425
	-0.27068				0.330087
	-0.0364				0.023935
					-0.29401
	-0.16357				0.087024
	0.162181				0.011657
	-0.33028				0.094723
	-0.11038				-0.09582
	-0.09986				0.06359
	-0.115				0.241608
	-0.04859				0.327017
	0.352496				0.237583
	0.15609				-0.28692
	-0.08113				0.724788
	0.131007				0.130779
	-0.57174				-1.05238
	0.598164				0.05611
	-0.00549				-0.06156
	0.073533				0.459691
	0.24338				0.083175
	0.228161				0.314816
	-0.02092				0.225838
	0.115642				-0.05457
	0.041981				-0.35975
	0.215912				0.358214
	0.12366				-0.07071
	-0.08078				-0.76318
	0.023086				-0.01009
	-0.2286				0.126162
	-0.19157				0.090993
	0.169679				0.022288
	-0.22695				0.113652
	0.132403				0.120889
	-0.1601				0.103086
	-0.84648				0.177382
	0.375637				-0.24857
	0.132198				0.510723
	0.118623				-0.22196
	-0.22897				-0.05406
	-0.42126				-0.19028
	0.272448				0.136326
	-0.36309				0.205774
	-0.14232				0.308894
	0.056574				0.15457
	0.24901				0.32506
	-0.14064				0.331055
	0.451565				-0.24435
	0.214099				-0.33697
	0.204059				0.166558
	-0.09528				0.116488
	0.049099				-0.03775
	0.140213				0.356412
	0.175806				-0.10889
	0.368795				-0.24826
	0.015975				-0.09028
	-0.20876				0.137068
	0.081448				-0.18565
	0.045929				0.55458
	0.12187				0.310783
	-0.1726				0.694901
	0.088658				0.065361
	-0.21669				0.298496
	-0.09393				-0.1463
	-0.24488				0.080966
	-0.01075				0.156333
	0.096192				0.09561
	0.00962				0.101058
	-0.13926				0.45102
	-0.10707				0.080252
	0.131095				0.20844
	-0.03414				0.488961
	0.223487				0.202695
	0.190852				0.390611
	-0.01368				0.50907
	0.436243				-0.20667
	0.319421				0.178101
	0.096417				0.263167
	0.440358				0.366948
	-0.08964				-0.04664
	-0.61446				-1.02703
	0.036945				-0.54431
	-0.12422				-0.05798
	-0.35515				-0.10853
	-0.06103				-0.23959
	0.341507				-0.0158
	-0.11986				-0.05072
	-0.13982				0.100182
	0.457334				0.602108
	-0.04696				0.078737
	0.037507				-0.01642
	0.355967				-0.4091
	0.065016				-0.21937
	-0.0189				-0.25887
	0.066224				-0.05824
	-0.2202				-0.26792
	0.7004				-0.53922
	-0.27168				-0.44691
	0.238846				-0.17728
	0.163463				-0.4576
	0.098881				-0.13959
	0.269055				0.244741
	0.003379				0.069144
	0.165192				-0.08653
	0.451856				0.219926
	-0.01441				-0.28064
	-0.25964				-0.11296
	0.280552				0.11344
	0.127158				0.064519
	0.295466				-0.09359
	0.006359				0.035432
	0.219829				0.094266
	-0.72986				-0.48762
	-0.00643				0.016954
	0.006836				-0.10029
	0.007076				0.362675
	-0.01056				0.176508
	0.120177				-0.16237
	-0.10294				-0.07924
	0.642737				0.310521
	-0.13914				-0.28285
	-0.12659				-0.12353
	-0.11442				-0.31436
	0.474278				0.030027
	-0.10112				0.238086
	0.413138				0.031471
	0.535201				0.364919
	0.053026				0.063561
	0.153125				0.200245
	0.182917				-0.1051
	0.164943				-0.05806
	-0.06552				0.296452
	-0.421				-0.7345
	0.453271				0.15936
	0.048953				0.151695
	0.286525				-0.36746
	0.23565				0.038158
	0.139927				-0.08365
	0.511707				-0.06891
	0.239484				0.113549
	0.016778				-0.01475
	-0.10955				-0.05797
	-0.2355				-0.05984
	0.031464				0.040394
	0.393786				0.233278
	0.414679				-0.26221
	0.289845				-0.0873
	0.176825				-0.13185
	1.04781				-0.18366
	0.532711				-0.16108
	-0.07816				-0.12083
	-0.1359				-0.13058
	-0.40124				-0.37147
	0.202436				0.269309
	0.281558				0.175628
	0.204702				-0.23162
	0.04754				0.054893
	-0.03523				-0.14228
	-0.12994				0.069245
	-0.13534				0.115182
	-0.06846				-0.34545
	0.039754				-0.38632
	-0.27611				-0.05906
	0.238388				0.180055
	-0.05438				-0.08006
	0.497019				0.312176
	0.190995				0.235184
	-0.39637				-0.41348
	-0.31501				-0.36655
	0.122154				-0.85988
	0.03736				-0.12127
	0.1658				-0.24178
	0.085748				-0.05898
	-0.2247				0.06516
	-0.03907				0.196185
	0.405644				0.100785
	0.47627				-0.0334
	-0.13354				-0.0114
	0.138575				-0.2176
	0.021639				0.326663
	0.109797				0.174817
	-0.01498				-0.32532
	-0.06198				-0.17831
	0.132824				-0.10652
	0.005473				-0.30111
	-0.04108				-0.21623
	0.349377				-0.73982
	0.159829				0.081534
	0.187049				-0.07165
	-0.15826				-0.3489
	-0.26708				-0.01038
	0.306354				-0.13314
	0.54348				-0.31278
	0.037766				-0.13001
	0.16609				0.201444
	-0.10174				0.067736
	0.244788				-0.27644
	0.048381				-0.15944
	-0.1672				-0.3676
	-0.09903				-0.06506
	-0.27533				-0.14082
	-0.13361				-0.36565
	0.187059				0.041982
	-0.34587				-0.41322
	0.168815				-0.02084
	0.487041				0.022915
	0.095055				-0.20788
	-0.15127				-0.2474
	0.330861				-0.08949
	0.768013				0.100171
	-0.0556				-0.40042
	0.175683				-0.78671
	-0.22262				-0.30947
	0.018996				-0.09883
	0.076507				-0.02217
	0.215409				0.142115
	-0.1533				-0.12175
	-0.10706				-0.15435
	-0.0086				-0.26573
	0.017024				0.104968
	0.194689				-0.12754
	-0.14778				0.025816
	0.001578				0.073658
	0.184997				-0.08544
	0.570356				0.033921
	-0.29524				-0.0395
	1.00929				0.274383
	0.130469				0.085616
	-0.34221				0.11101
	-0.0499				-0.13342
	0.051226				0.425706
	-0.51966				-0.79857
	-0.15366				0.297811
	0.118049				-0.14938
	0.064583				-0.08406
	-0.04158				-0.3615
	-0.31172				-0.54806
	0.305788				-0.00457
	-0.13735				-0.03712
	-0.07115				0.108484
	0.335914				0.057801
	-0.05912				-0.21375
	0.190474				-0.26231
	0.289093				0.177621
	0.109852				0.283432
	-0.02042				0.056191
	0.119213				-0.12176
	0.509595				-0.19869
	0.43436				0.093917
	0.031569				0.152874
	-0.00707				-0.08729
	0.311691				-0.1185
	-0.06494				0.113878
	-0.01945				0
	-0.0149				0.102767
	0.189286				-0.26508
	0.046471				-0.29755
	-0.24685				0.204256
	0.03352				-0.103
	0.051465				0.170939
	0.111696				0.01265
	-0.01224				-0.03077
	0.192026				-0.09861
	-0.31471				-0.12989
	-0.25032				-0.13796
	0.467862				0.452943
	0.016774				0.112672
	0.185943				0.110292
	0.082685				-0.26918
	-0.12983				-0.41845
	-0.26477				0.232775
	0.012111				-0.27597
	0.214532				-0.52382
	0.363014				0.17462
	-0.2022				-0.27129
	0.565947				0.224185
	-0.17273				0.135001
	0.197926				-0.07771
	0.609726				0.376993
	0.391792				-0.05346
	-0.15532				-0.42968
	0.125676				0.034378
	-0.03018				-0.04632
	-0.2354				0.117457
	0.0139				0.047359
	0.073614				-0.03668
