# Supplementary material for: Germline inherited small RNAs facilitate the clearance of untranslated maternal mRNAs in C. elegans embryos
Source: Nat Commun. 2021 Mar 4;12:1441. doi: 10.1038/s41467-021-21691-6 (PMC7933186; doi:10.1038/s41467-021-21691-6)
Supplement: Supplementary file 10 — Source Data [file 41467_2021_21691_MOESM10_ESM.zip › Source_data_Figure_3.xlsx]

## Sheet: Figure 3
Source Data Fig. 3
Figure 3a																Figure 3b													Figure 3c					Figure 3d									Figure 3e
TPM RNA-seq sorted embryo populations																TPM RNA-seq sorted embryo populations - Maternal cleared mRNAs													log2 fold change (Early embryos vs. 1-cell embryos) RNA-seq Maternal cleared mRNAs					log2 fold change (Early embryos treated vs. 1-cell embryos untreated (sorted)) RNA-seq Maternal cleared mRNAs									RPM 22G-RNAs in sorted embryos
Maternal cleared mRNAs (1320)			Maternal stable mRNAs (1020)			Newly zygotic mRNAs (704)			CSR-1 embryonic targets (2351)			Maternal and zygotic (1958)				non-targets (659)			CSR-1 targets 1-50 RPM (330)			CSR-1 targets 50-150 RPM (219)			CSR-1 targets > 150 RPM (112)				non-targets (659)	CSR-1 targets 1-50 RPM (330)	CSR-1 targets 50-150 RPM (219)	CSR-1 targets > 150 RPM (112)		Control				CSR-1 depleted					CSR-1 targets 1-50 RPM (330)				CSR-1 targets 50-150 RPM (219)
1-cell embryos	Early embryos	Late embryos	1-cell embryos	Early embryos	Late embryos	1-cell embryos	Early embryos	Late embryos	1-cell embryos	Early embryos	Late embryos	1-cell embryos	Early embryos	Late embryos		1-cell embryos	Early embryos	Late embryos	1-cell embryos	Early embryos	Late embryos	1-cell embryos	Early embryos	Late embryos	1-cell embryos	Early embryos	Late embryos		-0.64075	-1.15573	-1.63426	-1.35102		non-targets (659)	CSR-1 targets 1-50 RPM (330)	CSR-1 targets 50-150 RPM (219)	CSR-1 targets > 150 RPM (112)	non-targets (659)	CSR-1 targets 1-50 RPM (330)	CSR-1 targets 50-150 RPM (219)	CSR-1 targets > 150 RPM (112)		1 cell embryos	2 cell embryos	4-50 cell embryos	>50 cell embryos	1 cell embryos	2 cell embryos	4-50 cell embryos
760.061	297.955	147.083	23.9612	27.299	29.9803	0.21135	1.95628	11.0474	72.8566	110.048	285.132	2.44554	2.921	12.5692		50.4108	32.3324	18.1966	172.395	77.3776	53.8744	334.46	107.741	79.9223	760.061	297.955	147.083		-0.74465	-1.11292	-1.35109	-0.75228		-0.82289	-0.81624	-1.34749	-1.29201	-1.21607	-0.77639	-1.36249	-1.01215		6.60281	11.3138	4.15286	3.92699	15.9745	19.6889	7.66681
50.4108	32.3324	18.1966	18.9266	19.9426	15.3654	0.528999	16.2995	5.85601	760.061	297.955	147.083	22.9483	30.1317	117.621		276.837	165.22	44.6934	89.3185	41.297	32.5113	69.7123	27.327	25.4726	159.448	94.6585	76.4061		-0.60405	-0.73207	-1.31364	-1.12677		-0.90293	-0.87524	0.242796	0.343216	-0.27905	-0.69495	0.518981	0.556854		5.96383	6.02422	3.8334	3.49065	28.1152	22.6276	13.8961
159.448	94.6585	76.4061	104.309	143.358	83.5033	0.430534	4.01981	26.346	854.452	918.14	359.667	24.6241	47.5812	68.7515		200.966	132.217	89.281	40.0047	24.0845	14.3021	258.825	104.126	77.9985	37.9027	17.3572	17.0471		-0.95129	-0.96437	-1.23156	-1.03864		-0.7648	0.439109	-0.93839	-0.28004	-0.86997	0.558646	-0.81342	0.045271		4.47287	5.14263	4.79176	2.76343	25.1333	22.4806	19.6462
334.46	107.741	79.9223	16.8792	15.5589	17.1558	0.0447753	5.55867	18.2474	2393.62	2200.14	685.609	72.8566	110.048	285.132		77.5622	40.1127	13.3044	57.2069	29.3187	26.1145	3238.91	1379.31	353.169	571.268	278.085	142.445		-0.86025	-1.06136	-1.7118	-0.72964		-0.10467	-0.12163	-1.59645	-1.06661	-0.08116	-0.04435	-1.48882	-0.81203		6.38981	7.05275	6.54873	4.21787	22.5773	25.8601	19.4865
276.837	165.22	44.6934	98.0925	98.8956	94.8542	0.190113	1.25417	2.25078	1084.52	1151.42	429.766	70.9326	174.294	925.851		82.3427	45.3589	22.6193	125.201	59.9937	21.2052	914.122	279.061	70.7489	414.819	250.159	122.713		-0.63782	-0.57694	-0.83576	-0.51805		-0.43019	-0.71411	-1.56607	-0.89385	-0.36015	-0.55407	-1.38424	-0.3853		1.70395	2.20398	1.43753	0.581776	6.17682	14.3994	4.79176
37.9027	17.3572	17.0471	60.2107	44.3531	52.477	0.042034	11.4924	24.8514	70.9326	174.294	925.851	16.8627	23.8564	7.97229		159.804	102.703	23.3905	256.482	171.942	73.199	202.123	113.247	91.3635	990.759	691.863	343.271		-0.72331	-0.88489	-0.77936	-1.47141		-0.88431	-0.24246	-0.92701	-0.91139	-0.63895	-0.27093	-0.8101	-0.66267		5.11185	4.9957	3.51396	2.76343	17.8915	16.7503	10.8613
200.966	132.217	89.281	49.6869	67.8981	44.6691	0.206212	27.3035	27.5876	27.6166	23.387	19.212	44.5674	98.2292	112.35		121.637	73.6763	41.4609	60.792	32.9205	27.728	401.646	234.009	43.0428	558.006	201.234	117.097		-0.65541	-0.92983	-0.58705	-2.1797		-0.95697	0.306464	-0.27952	-1.50335	-1.38539	0.281673	0.448291	-1.14997		6.8158	8.37514	5.75011	4.94509	15.5486	15.5748	8.62516
172.395	77.3776	53.8744	80.6654	95.1594	58.1283	0.282119	30.8324	266.9	111.599	79.0398	36.0783	23.7017	35.8863	45.7297		68.556	43.5259	22.8033	27.6332	14.5052	7.15694	487.445	324.494	55.3939	4127.81	911.096	327.717		-1.06803	-1.46554	-1.37363	-1.53469		0.561209	0.708903	0.036433	-1.61368	0.990041	0.573139	0.667355	-1.14813		4.04688	6.31808	3.99313	2.76343	14.6966	14.3994	8.46544
69.7123	27.327	25.4726	43.9526	43.9047	61.7817	0.528519	2.57007	12.8058	17.5815	14.9204	7.79604	3.40491	12.0468	48.8007		56.4362	26.9183	9.06401	86.4864	31.3167	25.2111	117.9	45.4995	27.464	5248.79	1811.64	476.991		-0.50739	-0.95676	-1.16673	-3.18261		-0.69485	-1.20679	-0.79291	-2.14956	-0.05982	-1.0306	-1.13089	-2.24404		3.62089	4.84876	2.39588	3.34521	17.2525	15.281	5.75011
77.5622	40.1127	13.3044	7.41882	5.51507	8.37452	0.341439	8.77682	49.0382	385.639	351.778	131.525	1.94644	3.26131	3.45816		97.9258	68.8902	30.6396	333.544	171.846	49.0164	886.135	394.71	290.7	252.012	27.7563	21.4421		-1.25011	-1.48266	-0.99775	-1.56625		-0.46527	-0.98502	-1.83655	-1.83373	0.274415	-1.24409	-2.23802	-1.86702		5.75083	9.25673	5.59038	2.76343	16.1875	16.6033	8.30571
82.3427	45.3589	22.6193	122.859	92.6067	94.7106	0.082022	5.4771	9.63342	104.309	143.358	83.5033	30.6957	39.827	92.6333		40.8374	17.1687	6.61509	125.61	44.9469	58.9239	428.463	214.566	91.0186	3277.65	1106.81	421.253		-0.63922	-0.58222	-1.25097	-0.52978		-0.03021	-1.09723	-0.08368	-1.86286	0.892767	-1.11169	0.125559	-2.06018		2.55593	3.82024	3.03478	1.59988	24.4943	24.2438	20.924
571.268	278.085	142.445	81.0082	90.0165	58.5489	0.0720038	15.7822	22.8639	159.448	94.6585	76.4061	161.533	290.857	344.005		54.8762	35.2338	26.9489	69.3025	46.2896	13.6729	204.592	85.9627	26.0819	530.444	367.416	99.6732		-1.63551	-1.12799	-0.63629	-1.45306		-0.83194	-0.00827	0.035107	0.222032	-0.86795	0.140385	0.047668	0.673497		6.38981	7.78741	3.03478	4.50876	12.1407	12.1954	12.6183
414.819	250.159	122.713	50.3964	60.8061	41.2251	0.361054	4.92134	17.84	161.533	290.857	344.005	7.53894	8.00764	38.5076		41.7285	13.4306	15.1523	26.9116	12.3135	4.89818	299.515	192.697	96.191	2230.58	814.714	602.092		-0.70463	-0.83297	-1.33925	-1.8393		-1.12928	-0.5102	-0.33977	-1.50163	-1.32289	-0.90931	-0.01647	-0.56681		6.17682	6.46502	5.11121	4.36332	14.6966	18.6604	11.8197
990.759	691.863	343.271	75.6052	69.9848	102.869	0.0452795	28.0515	84.3187	334.46	107.741	79.9223	126.945	85.9772	128.525		3.66512	2.24892	0.991955	86.9314	48.8007	12.9774	123.304	48.7329	37.1925	349.714	97.7301	62.9368		-0.73878	-0.91779	-0.6655	-0.9034		-1.39503	-0.57696	-1.41368	-1.80169	-1.73422	-0.7922	-1.70221	-1.04528		5.75083	5.14263	4.31258	4.07243	9.79772	9.69753	3.35423
558.006	201.234	117.097	362.669	501.079	303.028	0.101012	14.6581	31.5791	35.1479	52.5079	55.8222	41.1407	81.4093	120.109		2.17641	1.30421	0.692164	217.603	115.181	84.7284	177.934	112.182	33.1672	691.062	369.459	121.025		-0.92593	-1.07923	-1.07314	-1.22138		-0.78105	-0.63716	-0.80689	-0.98831	-0.71986	-0.14933	-0.67771	-1.02354		12.7796	15.281	10.2224	9.45385	12.5666	15.281	7.82654
159.804	102.703	23.3905	64.1436	70.9518	52.1883	0.46587	68.8795	116.631	64.0387	69.9559	27.5585	53.967	207.58	133.545		44.06	23.1906	14.9339	161.621	76.492	78.2653	245.262	116.569	42.9398	303.922	130.344	145.276		-1.30828	-0.85702	-0.98635	-0.7185		-0.26151	-0.88976	-0.9438	-0.61876	-0.15625	-0.66436	-0.86083	0.199864		11.7147	13.6647	8.78489	7.56308	17.8915	26.4478	14.535
121.637	73.6763	41.4609	21.7955	25.7544	22.1368	0.339489	2.03937	5.67786	43.1289	32.9489	8.00982	298.571	501.676	198.406		67.7264	27.348	10.7392	141.005	77.8476	37.1452	1176.63	593.905	138.815	69.9326	42.4999	12.8212		-0.74385	-0.81256	-0.51306	-0.58681		-0.46582	-0.0318	-1.27706	1.10096	-0.48455	-0.14985	-1.08845	2.15758		13.2056	16.4564	11.1808	5.81776	32.3751	39.8186	33.8618
258.825	104.126	77.9985	54.7845	62.9455	47.8021	0.138492	4.62164	3.39502	174.675	152.324	86.2405	246.568	384.772	259.346		98.2063	58.6433	40.5621	1052.91	599.5	181.228	73.1191	51.2372	26.2116	177.776	118.365	53.7659		-0.57212	-0.58119	-0.67997	-0.60316		-0.53759	-1.09509	0.523347	-0.33512	-0.57123	-1.15063	1.11657	0.22185		1.91694	6.75888	2.07643	1.01811	28.5412	24.8315	24.1185
89.3185	41.297	32.5113	74.2207	98.47	92.4603	0.0498982	11.6517	19.2406	4.06814	4.30345	15.4749	35.1479	52.5079	55.8222		87.6146	58.932	35.8607	50.7756	33.939	18.1986	245.617	153.309	30.9827	88.5176	58.2722	18.0953		-1.10273	-1.6028	-1.94197	-1.78866		-0.02319	-0.59096	-0.25375	0.724505	-0.01421	-0.69018	-0.00447	1.85192		3.83389	4.84876	5.90983	2.90888	21.2994	20.7174	16.4517
4127.81	911.096	327.717	180.372	165.344	140.388	0.197197	4.81511	2.24861	21.6942	28.6636	14.6476	3.61739	70.2307	170.618		19.6278	9.13942	3.37964	25.6309	8.43862	4.65656	429.291	111.727	31.9662	2911.86	842.812	447.641		-0.64372	-0.54709	-1.47964	-1.00268		1.00443	-0.4328	-1.86693	-1.97069	0.532936	-0.34904	-1.51183	-1.65503		11.9276	13.3708	9.58351	7.12675	16.8265	18.8073	10.5419
68.556	43.5259	22.8033	133.598	162.51	105.233	0.0642132	3.45715	2.67641	98.0925	98.8956	94.8542	2.47831	16.0724	133.44		148.267	94.8997	27.2333	56.1343	38.4183	6.79918	1688.35	605.406	169.445	801.261	399.888	203.206		-0.59365	-0.6395	-1.1797	-1.30097		-0.02273	-0.22514	-1.90036	-0.73991	0.277852	-0.50223	-1.44995	-0.59083		2.55593	5.14263	4.47231	2.61799	28.5412	29.6803	11.5002
5248.79	1811.64	476.991	40.2951	44.3771	54.8079	0.178199	4.35028	36.25	60.2107	44.3531	52.477	4.06814	4.30345	15.4749		13.5332	8.96797	2.52835	102.716	65.9369	36.2539	321.508	141.927	42.1959	767.061	311.314	210.428		-0.57133	-0.73962	-0.77281	-0.61143		-1.75127	0.248991	-0.57206	-0.81448	-1.84863	-0.09617	-0.3343	-0.22329		12.1407	11.1669	9.90296	7.27219	8.94574	12.93	4.95148
3238.91	1379.31	353.169	32.9484	34.8966	23.7054	0.122209	2.49065	3.5659	102.617	60.3291	114.442	102.617	60.3291	114.442		66.529	44.7738	24.022	178.74	107.047	63.2986	1071.36	627.041	123.998	131.003	85.7476	34.5912		-0.55195	-0.92072	-1.02158	-1.40832		-1.13594	-0.26145	-0.58463	0.348573	-1.02469	-0.15248	0.40858	0.977309		5.96383	4.84876	5.11121	4.07243	32.5881	31.1496	23.1602
252.012	27.7563	21.4421	90.5172	67.0517	99.2472	0.343976	23.9284	151.586	50.0208	65.274	88.6707	60.9759	42.2289	67.8741		10.1288	6.90883	1.70504	215.865	114.03	23.0958	1031.08	507.888	120.209	1657.35	624.408	190.071		-1.06118	-0.68062	-1.8509	-1.17939		0.473052	-1.0531	-0.99115	-1.98831	0.200367	-1.18621	0.067495	-1.72634		12.1407	14.8401	7.98626	5.52687	32.1621	33.6475	20.4448
56.4362	26.9183	9.06401	21.478	22.8129	19.6175	0.0977204	4.57823	33.6589	80.6654	95.1594	58.1283	93.7158	77.9492	141.258		93.672	44.8915	20.0897	59.9574	37.4073	12.2485	356.01	98.6928	41.3321	114.609	50.6043	14.0103		-0.69753	-0.58039	-1.18273	-0.9484		0.470198	-0.44356	-1.26543	-0.97288	1.50164	-0.31653	-1.4808	2.0467		4.89886	5.43649	3.99313	3.34521	10.6497	11.1669	6.70846
40.0047	24.0845	14.3021	15.7444	21.6813	13.043	0.163287	6.15425	24.5551	206.836	148.122	78.782	28.0743	51.6658	73.8786		83.209	51.3089	16.125	112.811	75.4455	26.6143	266.197	117.265	33.1313	116.274	60.2539	20.3724		-1.21194	-0.54868	-1.15592	-1.07604		-1.22495	-0.98837	-1.11449	-0.86754	-1.91014	-1.47423	-0.4133	1.99062		1.70395	1.46932	1.2778	1.74533	18.9565	18.8073	16.292
97.9258	68.8902	30.6396	39.4947	49.0193	48.8024	0.194232	87.5353	530.592	191.823	139.277	50.0316	29.5263	46.4948	112.908		63.9865	27.6222	10.4752	92.8802	63.4972	35.1929	190.145	85.3332	25.9493	361.629	171.531	89.7119		-1.94813	-0.65291	-0.85368	-2.99531		-0.93126	-0.0933	-0.45484	-1.30111	-0.49247	-0.16561	0.017188	-0.98252		5.11185	4.70183	4.79176	4.21787	22.5773	22.4806	16.7711
40.8374	17.1687	6.61509	67.3817	68.9451	61.4198	0.330407	3.77439	13.8929	297.365	308.82	145.454	7.14381	14.3512	34.8782		36.12	9.3606	5.96648	77.492	49.2848	24.282	394.279	218.183	68.075	393.501	49.3479	31.3322		-0.97893	-0.71906	-0.83156	-1.39311		-1.76183	0.0943	-1.27899	-1.85213	-1.77433	-0.73945	-1.26319	-1.8616		2.76892	3.37944	1.75698	0.581776	12.3536	15.5748	10.3821
54.8762	35.2338	26.9489	65.4125	52.2543	68.5043	0.232115	6.78329	26.5583	270.625	389.893	198.999	6.74454	10.5134	16.8905		35.7594	18.1428	13.8997	128.381	77.9908	32.605	205.376	115.405	28.5426	566.809	215.809	66.2536		-0.66439	-0.64945	-0.58829	-0.7606		-0.05165	-0.17502	-0.97563	-1.64369	-0.05293	-0.46753	-0.8163	-1.46836		3.83389	3.37944	2.71533	2.76343	17.4655	18.3665	13.0975
41.7285	13.4306	15.1523	43.4386	44.7819	36.0106	0.632104	4.16023	9.0219	43.9526	43.9047	61.7817	141.943	288.748	221.451		459.817	290.123	129.831	139.659	89.0357	51.8704	362.112	240.853	110.004	159.651	94.2344	19.576		-1.11437	-0.83271	-0.5195	-1.71309		-1.22626	-0.59266	-0.97636	0.780415	-1.22176	-1.07155	-0.76739	1.76563		1.70395	2.35092	2.23615	0.727219	14.6966	15.4279	12.2988
3.66512	2.24892	0.991955	62.7715	75.2721	68.3165	0.0816695	2.28111	10.9872	37.9027	17.3572	17.0471	270.625	389.893	198.999		44.1544	20.3946	12.4529	696.945	391.318	122.19	15.4574	10.7833	7.67917	449.492	137.098	85.3956		-0.57868	-0.85402	-1.16424	-1.57718		1.15939	-1.02057	0.504836	-0.95358	1.81645	-0.97794	1.14398	0.152329		4.68586	6.90581	5.75011	4.36332	22.3644	21.746	13.4169
2.17641	1.30421	0.692164	68.7482	91.9871	51.657	0.547404	5.35755	26.6438	34.2359	53.2894	56.0093	34.2359	53.2894	56.0093		108.566	72.6932	24.366	49.0195	27.1195	12.0122	90.5007	40.3812	27.5952	226.128	75.7838	72.1673		-0.61551	-0.61931	-2.9329	-0.90365		-0.10283	0.475311	0.115327	-1.15424	1.50639	0.553109	0.542976	-0.63839		8.09376	9.69753	5.43066	3.6361	37.6999	41.4349	23.9588
44.06	23.1906	14.9339	38.7102	49.9348	28.8265	0.580801	15.0303	10.9974	122.859	92.6067	94.7106	7.41882	5.51507	8.37452		12.82	8.36757	3.36273	45.7186	29.7619	11.9923	42.6128	5.58017	4.02191	206.414	110.335	84.2499		-0.58899	-0.58734	-0.82826	-1.12028		-0.51105	0.114702	-2.07441	-0.1957	-0.54633	0.036456	-2.19985	-0.125		1.49096	1.17546	0.638901	1.01811	29.8191	27.6232	11.8197
57.2069	29.3187	26.1145	3558.86	4818.45	3654.45	0.5098	16.6072	113.777	195.7	149.517	113.771	60.7751	91.6321	121.701		3.18518	2.11754	0.823044	62.9061	41.8682	18.5111	113.213	63.7625	36.4497	1480.32	680.956	291.567		-1.44411	-0.51979	-0.63225	-0.82925		-0.00192	-0.76667	-0.71209	-1.02284	-0.9382	-0.77165	-0.35582	-0.75319		3.62089	3.52637	2.5556	2.3271	18.5305	21.599	12.4586
67.7264	27.348	10.7392	10.9664	12.5878	15.2233	0.396116	4.07625	11.324	172.395	77.3776	53.8744	33.1653	47.4161	34.0058		1.70844	0.627886	0.14233	57.0149	39.7664	23.9345	465.616	300.401	55.556	372.033	209.388	75.2556		-0.77387	-0.84189	-0.70691	-0.9228		-1.35049	-1.04155	-0.33371	-0.95648	-2.75814	-0.95452	0.132141	-0.69552		0.638981	0.587729	0.958351	0.581776	25.5593	19.3951	11.1808
914.122	279.061	70.7489	2.77085	2.22129	3.18833	0.283852	6.72781	50.2189	69.7123	27.327	25.4726	8.71575	18.5971	22.1522		6.44407	3.7688	0.527477	396.5	221.212	114.797	1135.39	695.57	135.291	629.945	332.285	104.13		-1.70429	-0.78256	-0.5468	-0.8815		-0.75466	-0.37882	-0.41774	-0.71069	-0.77993	-0.10086	-0.04038	-0.24833		14.9096	16.8972	12.9377	14.2535	14.9096	15.7218	15.4933
125.201	59.9937	21.2052	61.6509	67.5495	45.973	0.0811203	70.0763	426.981	627.175	448.742	98.6173	139.946	91.0251	149.232		128.885	39.5512	33.3869	595.533	346.204	190.639	115.454	79.0325	23.651	504.968	274.097	86.0815		-0.60068	-0.70288	-0.54117	-1.2264		-1.65971	-0.57585	-0.14314	-0.8634	-2.09303	-0.73479	0.447421	-0.4342		10.0107	10.873	7.18764	4.79965	21.2994	21.746	17.7295
202.123	113.247	91.3635	138.293	157.609	122.904	0.162867	55.4161	23.0978	139.946	91.0251	149.232	6.42244	10.8987	33.7079		898.813	592.718	114.627	61.597	37.8418	19.6453	177.64	122.076	29.1169	1689.73	722.159	224.852		-0.85679	-1.20425	-1.03745	-2.28012		-0.28648	-0.48825	-0.65962	-0.95172	-0.40825	-0.6391	-0.69305	-0.58727		9.79772	13.9586	8.78489	5.67231	18.9565	19.3951	19.6462
401.646	234.009	43.0428	23.6035	23.7564	20.9517	0.179207	2.67975	2.5537	1785.93	1612.95	599.146	62.5981	404.146	614.298		30.1228	16.6332	5.11666	252.492	109.58	33.5475	154.276	75.1614	53.3039	242.218	49.868	23.9827		-0.78791	-1.12493	-0.66249	-1.05944		0.431282	-0.72934	-0.57923	-1.68947	0.293181	-0.89913	-0.0932	-0.73099		8.09376	6.02422	4.31258	3.6361	25.3463	30.1211	24.2782
487.445	324.494	55.3939	22.0569	19.1671	21.6807	0.479714	10.4069	7.11575	420.4	486.066	199.58	23.2378	33.0418	24.5347		46.1085	26.7052	22.3122	265.093	121.551	91.6743	95.5014	60.3366	30.8569	571.305	274.123	204.09		-0.8281	-0.69552	-1.06067	-1.52233		-0.06511	-0.9309	-1.01359	-1.11088	1.11175	-0.8799	-0.7454	-0.7707		11.0757	11.3138	7.34736	5.67231	12.7796	11.6076	7.02791
117.9	45.4995	27.464	85.1105	84.5872	63.6134	0.367549	11.4779	21.5943	75.6052	69.9848	102.869	2.76527	9.55529	19.3917		49.5603	27.9159	13.3514	449.462	277.536	160.03	286.6	137.399	74.1732	654.949	228.003	92.9116		-1.16916	-0.56203	-1.64859	-1.21319		0.722056	-0.21996	-1.29917	-0.93586	0.819053	-0.40939	-0.90215	-0.521		12.9926	11.7546	7.98626	6.25409	12.7796	14.1055	11.9794
886.135	394.71	290.7	88.7087	118.354	78.8271	0.698957	2.92134	4.28889	64.1436	70.9518	52.1883	75.6052	69.9848	102.869		674.099	299.759	90.8632	180.943	122.561	46.1162	1674.04	533.937	168.501	382.857	165.132	54.4415		-0.76743	-1.19395	-0.52299	-2.00351		-1.24916	-0.01594	-1.5467	-0.7373	-0.50339	0.033988	-1.45575	-0.12323		11.9276	12.93	7.98626	8.43575	7.88077	11.6076	12.6183
3277.65	1106.81	421.253	141.365	177.408	110.261	0.695243	4.96905	35.086	6.24572	3.6027	5.64498	2.40811	6.58696	24.8247		220.307	129.422	26.8404	72.2702	31.5896	27.5422	643.737	447.993	140.084	823.416	205.354	85.3455		-0.63532	-0.90069	-0.99407	-2.16355		-0.73905	-1.37155	-0.76988	-2.2328	0.160268	-1.28843	-0.4083	-0.76497		10.6497	12.93	7.82654	5.38142	11.5017	9.1098	9.58351
428.463	214.566	91.0186	31.4649	38.8831	36.9894	0.075776	5.39806	73.4118	111.752	175.961	73.2091	1.92142	3.74283	9.11939		120.173	77.3674	17.4486	141.427	75.7527	35.9332	396.595	199.114	74.2683	2864.15	639.299	238.333		-1.09687	-0.88917	-0.66037	-1.97072		-0.64269	-0.70077	-0.94348	-2.20495	-0.16672	-0.77237	-0.78606	-1.87126		9.15873	7.64048	5.27093	8.87208	20.4474	20.4236	12.778
98.2063	58.6433	40.5621	45.4178	59.202	41.7123	0.227429	3.55991	4.85759	21.7955	25.7544	22.1368	62.3027	146.29	123.88		51.6566	24.1509	8.19644	101.128	54.6013	24.4081	213.361	134.997	22.9399	145	36.9933	18.3797		-0.77018	-0.76992	-1.13974	-1.57739		-0.19805	-1.01845	-0.31033	-0.90914	-0.52605	-1.29598	-0.03592	-0.27459		5.96383	3.67331	2.5556	3.19977	5.96383	7.78741	6.70846
530.444	367.416	99.6732	42.7178	48.4981	36.3709	0.135964	14.2491	4.54835	54.7845	62.9455	47.8021	6.24572	3.6027	5.64498		159.987	93.8075	50.1957	153.548	90.0484	55.7576	69.1821	31.3977	32.8171	492.9	165.165	201.902		-0.7837	-1.84923	-0.75314	-3.45158		-0.89567	-0.04577	0.056992	-1.62856	-0.85625	-0.15315	0.246347	-1.80185		16.4005	22.1868	16.1322	12.0718	26.4112	22.9214	13.8961
2230.58	814.714	602.092	204.737	264.738	187.7	0.280381	107.753	344.955	66.2404	67.4057	40.5487	12.189	24.6234	40.6444		77.2624	44.8797	34.8897	261.352	72.5359	54.2107	88.4305	52.4668	32.9349	989.269	90.4244	62.9203		-1.13168	-0.77823	-0.8355	-0.96132		-0.25148	-1.3708	-0.27383	-2.61201	0.443439	-1.41591	-0.2205	-3.02417		4.25988	4.5549	1.2778	3.19977	9.37173	10.7261	6.54873
204.592	85.9627	26.0819	60.9255	74.317	56.2383	0.401834	7.6935	50.4556	127.121	173.556	211.331	111.752	175.961	73.2091		162.837	74.3162	37.8683	93.2972	54.3997	40.0513	210.373	117.891	101.003	531.373	272.906	144.778		-0.55712	-1.37443	-1.61435	-0.68032		-0.38753	-0.11645	-0.32544	-0.84427	-0.25996	0.200172	-0.03403	0.291369		18.5305	13.2239	10.2224	7.56308	13.4186	16.0156	10.8613
256.482	171.942	73.199	29.651	33.8192	30.6395	0.335437	5.58075	11.6159	180.372	165.344	140.388	38.8973	61.6299	32.4312		148.904	101.204	24.0444	28.1876	10.8721	2.16224	128.675	42.0268	19.642	412.866	257.639	112.259		-0.95807	-1.06929	-1.93903	-0.75689		0.420105	0.091233	-1.06069	-0.43386	1.14091	-0.09667	-0.72249	0.356113		2.34293	1.91012	1.11808	1.16355	5.32484	7.93434	3.1945
60.792	32.9205	27.728	58.21	45.9617	49.8624	0.0715263	12.6884	30.4713	32.9484	34.8966	23.7054	186.453	310.208	259.284		82.7409	42.5906	32.6423	269.076	128.229	119.91	211.665	55.2004	75.0261	392.193	232.088	78.3269		-0.69105	-1.2416	-1.97782	-1.45647		-0.47056	-1.08964	-1.823	-0.45282	2.22166	-1.10489	-1.89093	0.042516		3.19491	4.9957	2.5556	1.89077	12.7796	18.6604	8.14599
87.6146	58.932	35.8607	218.896	258.773	243.886	0.0683	2.0254	3.95043	324.051	382.585	157.72	64.7501	599.792	1599.98		92.3089	57.1762	21.6094	29.2599	12.3741	13.6813	265.993	67.5286	72.2994	2793.59	1017.94	251.803		-0.86868	-1.08313	-1.04921	-0.60366		0.350456	0.168689	-0.8071	-0.33377	0.336894	0.397105	-1.1026	-0.35793		14.9096	16.7503	9.58351	7.99941	19.5954	19.8359	7.98626
19.6278	9.13942	3.37964	38.5761	29.4532	30.6099	0.765349	40.3211	144.849	825.226	686.119	252.805	116.241	201.913	204.816		435.962	238.754	130.859	84.21	39.7474	30.4906	110.278	53.2903	20.435	136.552	89.8626	47.9756		-0.50828	-0.85792	-0.90661	-0.71717		-1.34427	-1.16872	-0.63465	0.187126	-1.58636	-1.35388	-0.52649	0.372057		1.49096	2.20398	1.11808	0.581776	24.7073	29.9742	21.2434
27.6332	14.5052	7.15694	63.8609	86.5767	56.0937	0.0705236	6.85405	10.2261	571.268	278.085	142.445	1.79838	1.89701	3.82819		123.013	86.4857	18.7287	56.4976	31.1723	8.05133	102.362	54.6036	45.1534	838.372	509.972	175.114		-0.73658	-1.01254	-2.14338	-1.25997		0.049419	0.417343	-0.98271	-0.61761	1.85821	0.272416	-1.23185	-0.04707		3.62089	4.1141	1.59725	1.45444	16.6135	18.3665	11.6599
349.714	97.7301	62.9368	89.4231	88.0349	102.667	0.210127	8.6269	3.4111	414.819	250.159	122.713	179.447	271.335	172.111		248.906	149.384	54.3677	190.483	94.4174	37.6572	182.881	41.3947	61.9844	1668.74	696.787	416.645		-0.5974	-0.66101	-1.09025	-1.14573		-0.82202	-0.19051	-1.14557	-1.26789	-0.17741	-0.10983	-0.98227	-1.3068		6.60281	8.96286	4.47231	4.6542	12.5666	19.542	10.7016
148.267	94.8997	27.2333	45.5419	52.1244	34.6129	0.0988912	40.7681	268.874	990.759	691.863	343.271	90.5172	67.0517	99.2472		48.8615	32.2948	8.45336	95.2545	60.2423	7.77267	374.768	176.021	92.0872	30.2468	13.6703	11.1572		-0.55339	-0.52978	-1.39143	-1.13207		0.172759	-1.44174	-0.08335	0.324989	0.278113	-1.76207	0.27267	1.16375		2.98191	2.64478	2.5556	2.03621	5.96383	14.6932	8.30571
299.515	192.697	96.191	157.682	201.205	195.181	0.286655	39.7056	193.684	558.006	201.234	117.097	112.429	191.892	366.67		145.185	98.9317	69.0873	122.774	85.0406	49.0535	421.239	160.571	140.376	522.565	238.426	99.4144		-1.15863	-0.51868	-1.27709	-0.76401		-0.68546	-0.62452	-1.61848	-0.57563	-0.87697	-0.44694	-1.39627	0.088079		8.94574	6.31808	4.15286	3.19977	12.1407	23.95	9.26406
13.5332	8.96797	2.52835	36.1573	30.3347	35.5117	0.732012	2.97265	11.3984	343.801	261.998	64.4404	5.2135	5.8193	16.8408		111.016	49.7284	15.487	171.296	119.566	50.5749	216.95	89.5195	67.3842	271.343	159.783	95.1715		-1.00544	-1.13015	-1.75463	-0.67064		-0.07693	0.197206	-1.24337	-0.22642	-0.29475	-0.22136	-1.3291	-0.32857		4.47287	2.64478	2.71533	1.74533	9.58472	8.669	8.62516
691.062	369.459	121.025	7.41479	5.49821	5.73245	0.119612	1.18228	2.15426	175.057	207.782	37.5114	70.4368	173.029	220.468		241.108	120.1	85.2517	81.992	37.4596	15.2088	78.5508	23.2784	18.7872	103.511	65.0286	46.2567		-1.47128	-0.55498	-3.65162	-1.93657		-0.54915	-0.27288	0.025575	0.594724	-0.45607	-0.44318	-0.00351	1.3291		7.45478	3.37944	3.03478	2.76343	30.2451	31.1496	19.4865
66.529	44.7738	24.022	26.3069	20.8954	19.8354	0.180411	5.77897	24.4784	465.675	424.057	291.028	405.799	645.728	464.661		15.1457	5.46249	3.22557	100.509	68.413	31.0288	162.617	12.9396	18.3265	84.2462	22.0082	15.5514		-1.67718	-0.5325	-0.52691	-1.21516		-1.36899	0.340174	-2.80569	-1.36753	-1.87792	0.365306	-2.20351	-0.67846		4.89886	8.08127	6.86819	4.07243	15.9745	14.2524	6.70846
86.4864	31.3167	25.2111	171.121	132.677	125.681	0.0222937	4.49804	48.9663	70.4368	173.029	220.468	89.7731	137.691	111.345		29.8425	9.33156	7.06528	722.549	499.539	72.3529	214.623	148.957	84.8204	1288.55	555.01	331.69		-0.74044	-0.56042	-0.58042	-1.39065		0.073932	-0.88157	-0.08576	-1.02641	0.891335	-0.82913	0.325652	-0.46353		4.89886	6.75888	3.99313	4.6542	15.5486	13.9586	13.2572
10.1288	6.90883	1.70504	90.2777	104.901	108.286	0.0435964	10.4149	154.603	30.1435	40.8672	44.0717	11.7577	18.1348	57.4227		49.5601	29.6646	8.07482	370.321	251.116	66.416	60.4252	40.4105	21.9194	641.729	244.752	89.2058		-0.73741	-1.02707	-0.52294	-1.0156		-0.23207	-0.47796	0.501211	-1.58227	0.476726	-0.15113	0.394348	-1.60261		8.73275	12.93	9.26406	8.58119	6.38981	9.25673	5.75011
93.672	44.8915	20.0897	144.05	181.757	174.937	0.0520533	4.4921	13.2342	81.023	82.4087	49.2369	7.28768	16.133	25.718		192.482	115.453	43.6801	40.5792	19.9125	14.1861	189.063	131.578	38.1654	691.064	341.817	215.322		-0.61885	-0.93813	-1.97735	-0.92753		-0.82733	-0.18238	-0.53761	-1.07119	-1.2793	-0.56014	-0.055	-0.81623		0.851975	1.02852	0.638901	0.872663	28.9672	34.676	27.7922
333.544	171.846	49.0164	11.4105	10.1846	15.9721	0.442127	5.50723	9.86112	405.799	645.728	464.661	5.33041	28.9419	92.7961		241.611	157.335	57.8663	55.906	29.1779	10.1858	404.575	102.744	46.4956	82.0881	43.1583	37.8971		-0.58569	-0.81923	-1.09641	-1.07731		-1.58216	-1.11365	-1.34832	0.19454	-1.92436	-1.7382	-0.79844	0.617617		1.49096	1.32239	0.479176	0.145444	15.7615	19.542	10.8613
83.209	51.3089	16.125	120.386	151.669	105.323	0.581452	15.5464	53.0056	11.7577	18.1348	57.4227	42.0917	86.1393	31.0332		276.063	183.949	37.6204	52.0608	29.5051	23.3763	406.359	190.046	50.2811	396.127	187.729	68.5631		-0.787	-1.53574	-0.63435	-1.21659		-0.94297	-1.27764	-1.40432	-0.36639	-0.79456	-1.47133	-1.19867	0.564428		9.15873	9.55059	6.54873	5.23598	7.0288	8.52207	5.43066
63.9865	27.6222	10.4752	138.223	189.064	118.059	0.482906	6.59889	14.9963	199.305	156.708	43.1346	85.1411	241.756	80.8349		64.0324	37.1099	26.961	519.172	179.063	57.3246	230.204	148.304	72.8444	715.245	307.768	199.666		-0.72886	-1.46692	-1.7899	-2.3211		-0.4992	-1.45855	-0.76954	-1.25844	-0.05008	-1.66695	-1.31361	-0.08671		10.8627	8.2282	3.8334	4.6542	19.8084	20.1297	12.1391
36.12	9.3606	5.96648	42.7737	42.1642	30.4007	0.0831636	4.76408	52.1018	258.825	104.126	77.9985	17.7215	56.058	33.477		93.241	56.26	38.4532	188.514	68.1957	22.3545	109.753	31.7396	20.4545	238.698	47.7671	103.808		-0.99813	-0.98468	-0.95892	-1.95601		-0.29174	-0.42288	-0.61268	-2.25161	-0.03908	-0.55051	-0.1181	-2.38565		12.7796	11.0199	4.15286	3.92699	17.0395	20.8644	12.6183
123.304	48.7329	37.1925	125.134	107.784	156.565	0.464021	3.1465	1.89001	43.4386	44.7819	36.0106	15.346	24.9146	15.4925		127.239	63.7021	54.3212	275.012	138.974	97.4236	90.9583	46.7927	37.622	3958.84	1020.35	490.526		-1.23446	-0.95638	-0.53605	-1.7341		-1.2814	-1.52434	0.131865	-2.57532	-1.22352	-1.5111	0.720723	-2.74216		9.37173	8.669	8.14599	6.39953	21.9384	23.2153	15.4933
125.61	44.9469	58.9239	248.21	315.878	177.218	0.1928	22.3328	69.7949	89.3185	41.297	32.5113	36.2979	63.3412	50.6522		190.792	81.0871	20.0426	364.468	187.828	73.0821	285.72	197.049	40.3151	89.8312	27.003	26.6437		-0.59287	-0.8771	-0.55647	-1.37328		-1.13774	-1.23731	0.110284	-0.49625	-1.31333	-0.91973	0.302148	0.705432		14.2706	15.134	13.2572	8.72663	11.2887	20.1297	18.3684
69.3025	46.2896	13.6729	1668.32	1731.22	1183.93	0.142646	19.0727	37.9418	208.02	208.969	135.906	152.33	159.213	312.594		598.414	396.761	79.3826	66.1747	36.0296	18.1167	357.945	243.39	71.7238	119.442	46.106	17.082		-0.85458	-1.87411	-1.14579	-2.4801		-0.81872	-0.10144	-0.2326	-1.32616	-0.83497	-0.41082	0.249775	-1.45939		6.60281	7.34661	6.22928	5.67231	5.11185	11.3138	8.46544
303.922	130.344	145.276	16.6019	17.9714	21.0134	0.195477	31.0258	107.766	0.341439	8.77682	49.0382	33.7039	129.223	206.805		827.605	457.686	145.936	19.5005	5.31966	1.95159	40.0409	18.0961	11.2216	3777.94	677.127	374.246		-0.56732	-1.29222	-0.83546	-1.41443		-0.83886	-1.23979	0.936592	-1.97814	-0.51169	-1.91634	1.4181	-1.94406		6.60281	8.37514	4.15286	2.3271	12.9926	13.9586	10.5419
26.9116	12.3135	4.89818	47.9572	62.818	44.9111	0.272014	31.1789	106.41	42.0917	86.1393	31.0332	17.6082	365.633	1006.69		293.279	197.924	86.0472	32.7264	13.3629	6.05147	97.7689	54.7902	31.8181	218.028	81.7949	23.5894		-1.02879	-1.16256	-0.75179	-1.74861		-0.63252	0.329912	-0.37537	-0.52605	-0.52928	0.371484	-0.20515	1.44642		1.91694	2.05705	0.798626	0.581776	17.2525	19.9828	14.535
86.9314	48.8007	12.9774	40.9846	37.3163	32.4632	0.778511	3.96271	15.8397	68.7482	91.9871	51.657	15.4886	41.4041	42.8745		101.87	49.9283	39.737	74.432	33.2501	13.4345	108.908	64.6769	39.4951	22.1475	6.59083	3.93243		-0.58015	-0.98322	-0.54218	-0.56734		0.056057	-0.50557	0.133471	-0.07752	0.366784	-0.71332	0.578597	0.518554		4.04688	4.1141	2.07643	1.59988	23.8553	25.4193	17.8892
35.7594	18.1428	13.8997	198.31	198.822	140.973	0.524564	3.66315	8.88185	36.2979	63.3412	50.6522	1.5524	2.87899	7.35754		88.0948	58.9262	20.6115	180.995	91.5561	42.5386	352.913	242.356	83.9014	1032.78	696.98	277.228		-0.63991	-0.67215	-0.54974	-1.67482		-0.34083	0.510548	-0.92434	-1.23597	0.019894	0.400777	-0.7927	-1.0349		2.98191	3.52637	3.67368	2.3271	16.8265	17.1911	15.8128
217.603	115.181	84.7284	105.079	134.34	91.2491	0.142561	6.62456	6.89711	4127.81	911.096	327.717	10.6918	19.8734	204.5		132.745	85.1894	26.7485	28.4763	17.8709	10.8871	128.35	87.6813	44.7357	568.164	177.952	88.4839		-0.96402	-0.97832	-1.00642	-0.57952		-0.29854	-0.86863	0.620073	-0.72647	-0.19363	-1.08245	0.56551	0.429162		2.76892	3.96717	3.03478	3.49065	10.2237	10.1383	6.22928
459.817	290.123	129.831	40.5301	30.263	49.6348	0.624927	3.23648	4.89342	152.33	159.213	312.594	2.77085	2.22129	3.18833		523.559	268.389	96.6318	119.925	60.8704	29.2822	169.926	84.5856	52.8746	109.426	73.2261	44.8031		-0.59172	-1.19112	-1.46436	-0.67769		-0.83002	-0.40638	-1.30535	-0.77209	-0.28695	-0.50301	-1.41507	-0.27293		6.17682	5.73036	4.47231	2.90888	13.4186	15.134	10.5419
177.934	112.182	33.1672	41.9557	53.9739	56.0078	0.828075	15.8841	12.5255	5248.79	1811.64	476.991	129.356	213.863	128.734		34.8331	23.1136	10.3493	83.8439	36.7205	5.305	87.5405	31.7243	16.1336	458.447	286.605	102.264		-0.9922	-0.74973	-0.69287	-0.85026		-0.67191	-0.98565	-1.19982	-0.89857	-0.70438	-1.46167	-0.87024	-1.0424		6.60281	4.5549	2.5556	2.90888	25.1333	25.5662	15.8128
245.262	116.569	42.9398	195.728	170.688	226.199	0.898575	30.0321	141.082	3238.91	1379.31	353.169	3.14072	7.67823	16.2018		480.077	241.34	54.5414	79.1045	47.0445	16.0456	359.298	222.27	114.502	1021.77	566.764	178.576		-0.8007	-0.77882	-0.87256	-4.54415		-1.00376	-0.3749	-1.40529	-0.25776	-0.28277	-0.10668	-1.29255	0.220316		1.27796	2.35092	2.23615	1.01811	15.9745	15.134	7.98626
44.1544	20.3946	12.4529	127.312	141.266	99.3033	0.162195	1.67608	16.6598	462.788	479.675	325.991	151.087	48.1337	76.391		47.7853	27.4321	11.3691	93.1232	54.2763	32.5285	217.303	118.686	24.0668	1069.67	45.8483	27.8305		-1.10387	-1.17727	-1.68463	-1.32315		-0.33613	-0.2716	0.035153	-3.6135	-0.00485	-0.45411	0.221517	-3.49841		4.04688	5.14263	2.71533	2.61799	15.1226	12.7831	11.8197
1176.63	593.905	138.815	65.1786	49.3095	72.9639	0.01338	13.8713	87.3131	1868.16	1426.53	347.548	8.27994	8.62435	13.823		170.702	79.422	25.3518	88.8198	39.2749	22.1701	136.361	42.4195	56.3742	191.093	76.3723	18.7452		-3.34938	-0.69875	-0.8196	-2.42456		-1.14185	-0.34083	-1.08249	-0.04738	0.086162	-0.13631	-1.52728	2.20951		11.9276	9.25673	7.18764	6.83586	11.5017	15.4279	7.50709
73.1191	51.2372	26.2116	49.737	66.1288	40.8929	0.465226	6.14846	22.894	33.7039	129.223	206.805	45.4696	94.2547	172.348		218.556	21.4437	13.3942	98.2757	60.5483	44.5975	95.4382	54.075	13.3376	243.993	45.4478	28.9759		-1.00566	-0.68657	-1.21143	-1.28569		-2.30617	-0.3167	0.527618	-1.06456	-1.67125	-0.37005	0.990406	-0.55184		7.24179	6.17115	4.95148	4.79965	19.5954	22.6276	14.6947
245.617	153.309	30.9827	42.9461	30.755	37.3444	0.483785	1.82924	3.54651	252.012	27.7563	21.4421	36.7133	57.5875	97.1175		102.73	51.1639	32.7485	48.5366	30.1571	22.9028	386.046	166.711	44.3862	2066.49	847.622	176.301		-1.03815	-0.99193	-1.54216	-1.15695		-0.68676	-0.62402	-1.31292	-2.34637	-0.61832	-0.66692	-0.81949	-1.94992		2.76892	3.37944	1.43753	1.89077	18.3175	14.3994	10.0627
69.9326	42.4999	12.8212	88.8878	100.872	114.808	0.359352	16.0016	26.5752	165.104	125.204	89.4448	48.3255	32.4799	55.0208		84.9385	41.3611	10.8823	49.4969	24.8873	10.3722	201.782	69.286	28.6154	123.154	55.2296	31.3853		-2.0624	-0.85718	-0.71205	-1.63113		-1.10224	-0.37804	-1.23978	0.069413	-0.78012	-0.59193	-1.42043	0.444497		6.17682	9.69753	6.06956	7.41764	17.4655	18.2196	8.62516
108.566	72.6932	24.366	42.583	54.3883	44.446	0.0656482	16.8375	40.3623	40.0047	24.0845	14.3021	1.59647	4.22739	16.872		44.0437	10.5448	10.0664	128.014	70.6675	35.9089	71.9819	43.9415	28.2382	1390.03	448.749	153.588		-0.75027	-0.72152	-0.68395	-2.41084		-1.18363	-1.01389	-0.49442	-1.79701	-1.53758	-1.38347	-0.11163	-1.27555		1.49096	3.37944	2.23615	2.61799	18.5305	18.2196	9.90296
429.291	111.727	31.9662	51.0853	52.9101	36.1393	0.0854267	4.68651	27.0606	50.9793	36.9037	16.9584	12.8929	12.6564	22.3508		348.313	207.07	64.719	52.4117	31.7855	20.0875	144.346	89.8495	43.9685	194.23	36.5241	15.6417		-0.66406	-0.73287	-0.60821	-1.82144		-0.09308	-0.23045	-0.67888	-1.81751	0.569915	-0.5004	-0.6096	-0.68225		3.83389	3.96717	1.75698	2.3271	13.2056	11.4607	6.70846
1688.35	605.406	169.445	91.0597	98.4846	82.1477	0.558521	4.70725	16.4794	42.6174	49.0866	22.0675	2.80476	12.207	56.2117		12.6698	7.99589	2.11389	95.848	57.6724	19.0827	134.334	88.1243	62.3124	1620.28	458.437	161.975		-0.98085	-0.58157	-1.04499	-1.01661		-0.50207	-0.60833	-0.21105	-1.20426	-0.60595	-0.61345	-0.07898	-0.90135		3.19491	4.1141	1.75698	2.47255	14.9096	12.4892	10.7016
161.621	76.492	78.2653	320.548	330.208	251.715	0.0379923	3.65457	11.6244	161.851	107.668	113.745	43.9987	91.041	48.3479		66.1095	33.4963	20.6	110.307	73.7109	15.7811	585.682	283.851	98.5889	70.0167	34.6076	21.9434		-0.79501	-0.64657	-0.64452	-0.70799		-0.98608	-0.34132	-0.9741	-0.79278	-1.11427	-0.25278	-0.77842	-0.514		9.15873	11.0199	10.0627	8.72663	12.7796	12.0484	7.50709
141.005	77.8476	37.1452	18.2613	21.7399	17.0837	0.069275	2.2524	1.91311	151.087	48.1337	76.391	74.7891	108.298	54.1426		489.133	281.906	56.7241	262.885	167.93	59.4971	206.705	132.231	26.8369	239.847	146.827	59.0111		-0.63348	-0.90978	-0.64001	-0.97684		-0.97443	-0.42951	-0.23272	-0.44338	-0.54575	-0.30869	-0.23147	-0.02482		19.5954	18.2196	12.1391	10.6174	11.2887	10.873	5.27093
321.508	141.927	42.1959	47.3541	55.8512	66.057	0.308618	3.15142	23.235	279.754	355.811	141.267	194.82	81.2683	293.133		522.945	337.1	64.853	103.816	55.2576	27.6227	574.491	368.657	98.459	271.904	138.152	54.7095		-1.0391	-1.30831	-0.60883	-1.55353		-0.89074	-0.16346	-0.93958	0.807829	-0.38539	-0.08002	-0.50255	0.810151		12.3536	13.3708	10.7016	10.0356	22.7903	23.5092	13.2572
1071.36	627.041	123.998	293.51	378.693	333.031	0.0366966	21.1283	180.578	61.6509	67.5495	45.973	15.2703	14.4403	46.0589		39.2921	19.1208	11.6935	204.167	82.4414	31.2668	50.718	33.2572	20.2677	190.447	64.8807	21.528		-0.51802	-0.99822	-0.71962	-1.21598		0.082349	-2.59517	-0.42322	-0.96264	0.772892	-3.2194	0.198037	0.466455		1.49096	1.32239	0.798626	0.290888	226.412	199.387	161.482
1031.08	507.888	120.209	41.6477	42.4695	46.7469	0.901241	8.52105	41.7568	138.293	157.609	122.904	1.59544	14.6446	96.4912		94.9042	66.2745	33.5806	55.7839	27.9264	18.2614	100.945	61.2996	36.2765	52.9119	22.7775	26.4192		-1.47794	-1.3889	-0.53078	-3.46463		0.450828	-0.13024	-0.09873	0.404166	0.892728	-0.0297	0.366121	1.05193		5.53784	6.75888	4.79176	3.6361	26.1982	27.0355	17.7295
12.82	8.36757	3.36273	86.0669	70.9093	87.9785	0.189016	1.30637	15.1414	71.7127	30.4157	40.7109	9.54339	22.0797	34.0043		10.4822	3.76312	2.30652	60.7857	23.2115	20.9354	1578.28	1092.46	241.434	759.524	68.7993	41.3433		-0.90856	-0.98845	-1.52539	-3.55469		0.30246	-0.52142	-0.75953	-3.1616	-0.56405	-0.79673	-0.83052	-4.18083		7.24179	9.40366	3.8334	3.92699	10.0107	14.5463	13.2572
177.776	118.365	53.7659	3.36185	3.54935	3.45594	0.120989	5.71272	12.8969	57.2069	29.3187	26.1145	125.949	405.34	107.418		120.832	64.369	28.5374	130.478	65.7634	43.0888	140.79	48.9086	61.6552	3746.07	318.792	156.231		-0.50774	-1.09517	-0.53875	-1.06915		-1.0633	-0.97499	-0.85983	-2.58129	-0.98963	-1.12138	-0.85801	-1.80746		2.34293	1.91012	2.5556	1.45444	16.4005	16.7503	9.26406
356.01	98.6928	41.3321	86.6696	95.372	112.958	0.557916	5.36752	2.88388	177.673	177.528	100.726	3.19515	26.0662	51.0576		583.453	410.358	176.93	104.808	49.0589	38.0415	313.3	215.665	64.576	873.262	416.197	124.33		-0.7994	-0.77967	-1.01858	-1.76014		-0.6953	-1.49584	-0.82172	-1.55715	0.628849	-1.49327	-0.85276	-1.31772		1.27796	1.76319	1.75698	1.16355	15.1226	11.7546	9.58351
3.18518	2.11754	0.823044	38.6629	38.5103	51.8847	0.633675	16.0901	4.84853	914.122	279.061	70.7489	46.4591	99.5335	149.675		37.8321	21.7379	7.28391	32.6066	18.9933	15.7882	186.055	91.8372	44.4326	214.03	63.186	25.5078		-0.76092	-0.98738	-1.16238	-1.2052		-1.24188	0.441646	-0.61	-0.88438	-1.3837	0.628138	-0.58533	-0.42894		13.2056	11.9015	9.10434	9.45385	24.4943	26.3009	14.3753
1052.91	599.5	181.228	42.6596	58.7709	46.6559	0.650809	9.93255	35.7038	43.9987	91.041	48.3479	19.0488	66.7611	142.851		13.5051	7.96966	4.69262	51.82	26.1377	21.1631	109.014	48.7048	35.4044	22.7313	9.85877	4.24549		-1.03053	-0.51582	-1.04824	-1.43841		0.4514	-1.0552	-0.92195	0.063795	-0.19477	-1.5493	-0.56198	1.12007		4.25988	5.28956	1.2778	2.03621	15.1226	13.6647	5.75011
1.70844	0.627886	0.14233	32.2263	39.9559	30.1887	0.422658	2.18599	4.00144	241.221	318.458	149.359	540.958	680.497	1311.98		21.0568	10.308	9.51365	228.779	160.007	55.9288	163.824	79.2183	64.5647	458.405	169.14	185.767		-0.57432	-0.61691	-1.05916	-0.75605		-0.21097	-0.63806	-0.7727	-0.95115	0.279361	-0.65138	-0.73589	-1.23007		8.09376	9.25673	8.94461	7.41764	16.8265	16.3095	11.8197
6.44407	3.7688	0.527477	11.2759	11.0159	11.2157	0.131673	1.82453	7.55924	70.5675	92.5593	37.3028	27.146	81.3913	279.953		7.82622	5.25613	3.74178	29.7215	19.3804	13.7593	27.9872	13.4313	9.17796	93.3054	55.2474	26.4921		-0.5776	-0.62687	-0.63803	-0.78208		0.65689	-0.25365	0.598479	-0.68864	0.404427	-0.98204	0.901153	0.055045		5.11185	3.23251	2.5556	2.18166	8.51975	7.34661	4.79176
266.197	117.265	33.1313	28.4181	24.7339	20.403	0.213788	6.13946	7.08103	125.201	59.9937	21.2052	19.2315	81.2726	30.5702		14.7932	9.91255	3.23302	226.434	146.634	41.1361	132.716	85.282	40.2001	545.462	317.202	208.248		-2.84461	-0.84417	-0.64329	-1.24923		-0.79405	-0.03897	-0.15728	-0.19547	-0.66727	-0.11659	-0.16836	0.014645		7.24179	3.96717	4.15286	2.3271	6.60281	10.1383	9.42379
128.885	39.5512	33.3869	15.5985	15.7156	16.2404	0.757301	2.57601	11.3065	1338.79	1662.27	2197.08	114.198	239.692	198.138		100.734	14.0238	20.2307	76.9345	42.8548	22.2022	64.6141	41.3692	13.4302	425.075	178.818	108.152		-0.50692	-1.47441	-1.48179	-1.88327		-2.53659	-0.36658	-0.03919	-1.47719	-2.35342	-0.62364	0.221502	-1.17743		18.1045	16.7503	13.4169	9.74474	12.5666	14.2524	8.78489
50.7756	33.939	18.1986	23.7079	32.6501	17.3637	0.90012	2.94434	18.3602	204.814	190.934	108.652	56.9178	83.5789	57.0458		39.2185	27.599	10.2057	464.211	167.06	49.1654	261.202	93.5214	30.6967	450.785	122.193	49.3646		-0.90885	-1.10953	-1.06341	-1.1552		0.197852	-1.34071	-1.69003	-1.38699	0.114721	-0.91388	-1.75307	0.418379		5.96383	5.43649	4.63203	4.21787	17.8915	22.1868	13.7364
898.813	592.718	114.627	65.1204	67.2409	65.5845	0.437328	3.09268	5.73745	88.7087	118.354	78.8271	21.5627	35.8822	15.941		132.919	70.7942	28.391	176.93	81.9975	36.5729	90.6522	43.377	13.4475	547.378	245.774	176.912		-2.26863	-1.03692	-0.90914	-0.81571		-0.60101	-0.3454	-0.40362	-1.8534	-0.45174	-0.51275	-0.18049	-1.23886		17.6785	17.4849	19.0073	12.9445	18.3175	14.9871	12.6183
190.145	85.3332	25.9493	75.2813	82.7853	71.958	0.271963	3.56548	12.6062	202.123	113.247	91.3635	9.69691	24.459	28.0773		140.535	29.1648	38.6727	177.981	86.7424	53.366	61.6763	32.8428	19.2414	279.315	158.687	129.192		-1.18607	-1.52948	-1.38996	-1.87664		-1.50809	-0.57199	-0.22257	-0.20201	-1.77728	-0.3803	0.235942	-0.12164		5.96383	8.669	4.47231	4.21787	19.1694	14.3994	12.2988
30.1228	16.6332	5.11666	58.9309	54.816	46.5873	0.533133	12.3998	79.4648	741.561	576.804	272.302	23.7904	34.0861	46.1696		3.58867	1.57721	0.521196	310.011	107.388	84.6326	595.337	227.166	135.102	431.753	117.574	44.4931		-0.95485	-0.6089	-0.90828	-1.33631		-1.32821	-1.9115	-1.78217	-1.33078	-2.21963	-2.2069	-1.77183	0.374732		10.2237	11.7546	7.66681	5.23598	22.5773	22.6276	10.8613
46.1085	26.7052	22.3122	205.447	155.901	160.012	0.454591	3.32847	4.54877	96.029	99.9686	38.8179	4.15941	12.0629	34.1792		15.1527	7.8172	5.21409	76.9768	50.4732	29.5332	122.653	65.3518	36.2047	330.574	130.918	92.3013		-0.52184	-0.69653	-3.34816	-0.76904		-1.68348	0.151909	-0.02309	-1.25296	-1.60755	0.057758	-0.1075	-1.34078		16.4005	16.7503	11.1808	12.3627	28.5412	29.5334	18.2087
49.5603	27.9159	13.3514	461.761	599.993	348.396	0.359154	2.69498	12.0794	77.3967	62.765	45.7692	7.83949	17.2622	23.0956		208.041	144.897	27.3284	111.141	68.5799	14.2922	103.123	10.1265	5.5361	568.719	333.729	72.1871		-0.98453	-0.67194	-0.79174	-3.3227		-0.26582	0.19823	-2.53587	-0.76642	0.340491	-0.05609	-3.18812	0.004726		2.55593	3.37944	1.75698	0.727219	16.8265	15.5748	4.95148
25.6309	8.43862	4.65656	1.95818	1.8793	1.93182	0.322505	8.03946	20.9365	141.365	177.408	110.261	30.0559	65.8419	113.329		88.2035	44.5772	10.6685	80.3593	50.4386	16.356	49.729	28.7258	9.73795	537.864	53.7575	87.0449		-1.27949	-1.21445	-1.13678	-1.46512		0.230076	0.290934	-0.45884	-3.24335	-0.02083	0.288887	-0.23784	-3.10452		6.38981	4.70183	5.43066	4.50876	14.4836	16.6033	13.0975
88.5176	58.2722	18.0953	12.0629	9.47849	11.4401	0.724234	3.34633	7.66267	283.465	154.125	148.026	34.4487	66.9879	71.9846		45.272	18.6493	9.04031	457.331	197.081	53.9234	86.308	39.2507	25.6082	137.464	49.79	21.8122		-0.69538	-0.82277	-0.62693	-0.75692		0.358748	-1.16707	-0.47329	-0.21585	-0.0041	-0.91332	-0.36785	1.04073		8.73275	8.2282	4.79176	3.78154	17.2525	18.3665	10.5419
674.099	299.759	90.8632	4.50162	4.67874	5.5932	0.559092	20.9047	64.0843	31.4649	38.8831	36.9894	5.92755	13.851	33.2936		265.442	163.923	93.0486	62.3683	35.2603	17.6155	285.003	184.554	30.732	509.301	301.383	126.941		-0.50131	-0.68099	-1.39203	-2.81735		-1.01908	0.044478	-0.05503	-1.37466	-1.39933	-0.1704	0.114608	-1.30609		2.55593	2.49785	2.87505	1.59988	12.9926	10.1383	4.95148
56.1343	38.4183	6.79918	147.38	168.036	110.329	0.174806	12.79	125.691	45.4178	59.202	41.7123	3.74799	37.1485	171.921		129.474	91.4683	42.8472	75.3826	47.0189	24.6181	72.2103	27.5142	32.19	1458.13	206.865	108.329		-0.52136	-0.52734	-1.14287	-1.47619		-0.51966	-0.27711	-1.45278	-1.98631	-0.46009	-0.54035	-1.73493	-1.92447		4.68586	3.23251	3.1945	2.47255	13.4186	27.3294	11.8197
2911.86	842.812	447.641	288.955	297.396	268.959	0.785546	7.47895	5.20665	398.685	283.348	154.855	17.6818	61.3194	62.7189		58.1791	40.5342	19.377	66.9427	46.4469	22.3733	745.369	337.547	114.987	864.992	310.911	219.795		-1.21454	-0.9832	-1.00804	-1.32957		-0.54782	0.710154	-1.86127	-1.45845	-0.9343	0.735838	-1.60466	-1.19836		8.51975	9.40366	4.95148	4.36332	15.9745	18.5135	11.021
801.261	399.888	203.206	66.1835	64.5247	58.07	0.0399287	12.7005	36.2047	401.646	234.009	43.0428	1.59891	4.31182	2.20123		58.1629	25.063	20.5249	273.251	138.226	74.0412	354.29	176.16	139.48	706.114	280.953	76.5902		-0.56171	-0.86254	-0.69951	-0.82798		-1.05007	-0.6949	-0.45392	-1.8918	-0.8443	-0.90085	-0.22534	-0.08109		6.38981	8.2282	5.27093	4.79965	26.8372	38.7901	26.1949
767.061	311.314	210.428	76.8704	106.911	68.6905	0.124807	3.3233	13.6763	487.445	324.494	55.3939	19.3363	43.7302	28.7713		98.0958	66.4596	37.0041	104.211	57.3141	31.7993	41.6374	25.6395	9.96847	1085.41	611.43	203.623		-0.56334	-1.1836	-0.9129			-0.31965	-0.74624	-0.3232	-0.32811	0.382742	-0.78675	-0.28183	-0.21169		5.32484	5.14263	2.71533	3.34521	9.15873	8.96286	5.27093
220.307	129.422	26.8404	20.9909	17.5053	18.614	0.448792	20.64	73.8667	444.297	428.776	191.392	9.92434	25.7121	34.6418		59.1134	40.0041	22.3274	147.072	64.7489	26.6999	104.153	55.3177	23.9424					-0.55276	-2.3877	-1.45032			-0.79078	-0.45393	-0.06378		-1.22985	-0.53068	0.094091			10.2237	17.0441	13.2572	10.0356	8.73275	14.9871	10.2224
120.173	77.3674	17.4486	116.797	95.1991	86.8845	0.108151	12.4604	98.7045	69.5512	46.7619	36.0411	36.0756	23.3375	70.6942		193.402	131.844	45.1951	97.3795	18.6079	25.3074	436.803	159.844	48.5644					-0.80716	-0.93482	-0.98956			-1.11476	-1.59025	-0.73575		-1.30412	-1.71734	-0.97005			1.91694	2.64478	1.43753	1.59988	15.5486	14.9871	6.38901
51.6566	24.1509	8.19644	52.8408	64.0192	43.6408	0.369205	8.37481	62.5095	117.9	45.4995	27.464	31.1924	183.675	171.566		133.135	76.0873	23.5915	85.5153	44.7338	20.9004	367.148	184.908	83.2563					-0.58158	-0.79104	-0.96326			-0.83402	-0.81363	-0.94776		-0.91964	-0.74819	-0.87178			13.4186	15.7218	10.7016	9.5993	11.7147	11.9015	8.62516
159.987	93.8075	50.1957	28.4125	36.6387	23.9908	0.0845093	12.5841	33.8081	886.135	394.71	290.7	4.33383	12.3337	21.141		135.271	90.3926	41.1962	78.9239	45.6123	10.3512	54.317	27.859	23.831					-0.5103	-0.98679	-3.03943			0.014475	0.041016	0.647137		0.326881	-0.49358	1.03241			3.83389	2.64478	1.9167	2.47255	19.1694	13.9586	10.5419
102.716	65.9369	36.2539	9733.52	10386.8	9334.43	0.433277	1.41724	5.93902	540.958	680.497	1311.98	91.5157	142.455	109.368		23.0393	16.1753	8.98392	113.459	57.2512	39.0568	107.733	13.1036	8.84968					-0.78109	-0.57385	-2.15445			0.256379	-1.08604	-1.94158		0.253391	-1.12425	-1.99427			5.32484	4.70183	3.35423	3.49065	21.9384	24.6846	14.3753
394.279	218.183	68.075	8430.66	10135.5	8880.07	0.268528	6.53172	27.2113	3277.65	1106.81	421.253	31.9967	44.2498	252.253		297.699	173.24	90.7247	12.2038	8.19881	3.67759	164.647	36.9828	34.8047					-1.37778	-0.52797	-0.51732			-0.66087	1.44002	-1.73475		-0.44719	1.55395	-2.02642			3.19491	2.35092	2.71533	1.01811	20.4474	26.007	12.2988
178.74	107.047	63.2986	8699.46	9425.25	9554.73	0.0584808	126.495	11.1223	19.2315	81.2726	30.5702	3.25082	5.14698	13.6782		36.2093	13.9337	4.98305	193.765	134.382	74.5432	296.421	207.1	78.4735					-1.34168	-1.49098	-1.34123			-0.51664	0.112827	0.048651		0.244571	0.285365	0.087115			9.37173	10.4322	8.14599	5.67231	13.6316	13.8116	8.30571
131.003	85.7476	34.5912	12066.6	11308.8	9419.21	0.0624566	26.5656	29.0979	114.198	239.692	198.138	43.9143	62.8108	62.0073		93.6913	36.9669	27.3767	110.866	39.4429	14.8558	109.184	43.0931	28.7225					-0.6434	-1.30246	-1.30551			-1.21867	-0.90981	-0.83249		-0.63475	-0.81845	-0.46579			4.89886	7.19968	3.1945	2.47255	32.3751	38.0554	27.7922
1657.35	624.408	190.071	17688.1	18362.3	16805.5	0.0519957	16.9087	83.6819	56.9178	83.5789	57.0458	11.9393	34.9101	57.2299		100.992	64.6552	19.1766	95.2886	38.6334	10.9852	168.983	68.367	40.5253					-0.77975	-0.76593	-0.56494			0.616254	-2.09816	-1.9722		0.693835	-3.10956	-2.09391			2.55593	2.79171	1.11808	1.89077	24.2813	25.5662	12.778
77.2624	44.8797	34.8897	11334.7	12253.7	12386.4	0.588029	8.21096	49.8415	428.463	214.566	91.0186	130.356	187.647	94.8195		134.753	78.4893	33.8776	90.4576	53.1958	16.6299	197.282	133.36	63.526					-1.66251	-1.02483	-1.69028			-1.09472	-1.23977	-0.13133		-1.33712	-1.40038	-0.1519			2.76892	4.84876	3.1945	3.49065	9.79772	12.3423	9.42379
215.865	114.03	23.0958	12112.4	11338.9	9661.93	0.490697	1.81643	3.0701	37.3842	31.5937	18.0978	37.9476	79.5208	70.4511		186.36	58.8691	52.0587	69.2197	34.0194	20.2352	523.675	162.27	147.92					-0.98192	-0.56634	-0.54094			-1.64541	-1.00677	-1.24118		-1.45075	-0.42067	-0.89848			8.73275	8.08127	3.99313	3.49065	31.5231	35.5576	11.5002
59.9574	37.4073	12.2485	9202.4	9791.01	10272.6	0.463532	4.42075	18.91	530.444	367.416	99.6732	96.5114	180.432	104.468		47.5897	24.0949	17.4359	66.3743	44.8245	27.5049	246.883	169.689	45.5644					-0.84553	-0.61168	-0.72928			0.833372	-0.3884	-0.26436		1.04514	-0.26762	-0.30365			6.8158	6.31808	4.95148	3.34521	10.6497	12.0484	5.90983
205.376	115.405	28.5426	4800.9	5336.47	5670.79	0.0214376	4.96955	28.4811	29.651	33.8192	30.6395	9.56187	24.4934	52.0655		45.8861	25.5359	13.4275	29.073	19.0263	12.8154	126.652	76.3972	55.6807					-0.5197	-1.10767	-1.05494			0.791573	0.27936	0.224969		0.836348	0.258943	0.924774			7.24179	5.87729	5.43066	3.34521	37.6999	35.7045	24.9171
112.811	75.4455	26.6143	6998.07	6760.8	6902.15	0.374703	8.32163	14.458	2230.58	814.714	602.092	11.5782	18.0268	9.23287		34.945	24.3748	11.09	76.1143	35.3204	36.2117	1438.65	692.446	138.859					-0.733	-1.11022	-1.71168			0.375966	-0.19728	-1.49611		0.478633	-0.41523	-1.04763			4.68586	3.67331	1.75698	1.45444	13.8446	16.8972	14.0558
162.837	74.3162	37.8683	11974.2	12567.5	11926.2	0.637141	5.87385	9.12325	88.3846	44.7824	51.4567	142.35	210.011	87.6228		23.1831	13.9482	6.10422	45.9278	21.2748	18.9438	117.305	35.8136	46.2458					-0.55623	-0.57829	-1.19807			-0.4126	-0.93954	-0.69832		-0.85602	-1.30064	-0.58526			1.49096	2.20398	0.798626	0.290888	18.7435	21.8929	13.2572
148.904	101.204	24.0444	12520.6	15906.1	14122.1	0.0461531	11.4777	3.92625	204.592	85.9627	26.0819	31.7301	73.6303	139.367		126.22	85.839	15.4811	70.7318	47.373	9.03049	659.146	287.293	90.6012					-0.52473	-0.52768	-0.85312			-0.07986	-0.56506	-1.57295		-0.23668	-0.57293	-1.18129			3.62089	2.49785	2.39588	2.47255	8.73275	12.6362	7.66681
82.7409	42.5906	32.6423	13309.4	14369	14476.4	0.0845157	5.85616	8.63245	34.4487	66.9879	71.9846	10.1611	17.9131	80.5212		12.4646	8.66405	4.73422	182.519	126.608	35.3772	118.061	65.3566	35.2349					-0.64475	-1.01816	-0.63945			0.389716	-0.11554	-0.27561		0.028814	0.164324	0.510517			11.9276	15.4279	12.4586	10.3265	22.3644	25.7131	18.2087
114.609	50.6043	14.0103	16334.3	15181.6	12933.2	0.658866	9.22932	13.1014	245.539	244.63	105.266	3.22649	132.499	881.313		103.569	66.2432	11.4625	61.4952	30.363	22.3392	440.925	283.055	189.748					-1.00601	-0.6954	-0.93389			-0.05755	-0.43423	-0.63133		0.03904	-0.02104	-0.47404			13.8446	12.1954	7.02791	5.67231	21.7254	17.9257	11.6599
116.274	60.2539	20.3724	1310.13	1605.84	1292.63	0.151119	6.68978	16.8336	187.566	229.194	89.0113	32.4566	74.1357	194.128		57.9275	28.8433	24.4581	211.246	130.452	34.741	83.9663	43.9518	32.8916					-0.70708	-2.37641	-1.17457			-1.04754	-0.75595	-1.10005		-1.27809	-1.46003	-1.47711			1.70395	1.91012	1.2778	1.16355	8.94574	13.077	7.18764
362.112	240.853	110.004	1482.62	1715.85	1121.03	0.0833692	7.37658	17.099	1.59891	4.31182	2.20123	11.4105	10.1846	15.9721		69.6449	42.6616	28.4291	188.367	36.2771	16.2918	233.066	103.252	76.2389					-1.02628	-0.75374	-1.13796			-0.76832	-1.58933	-0.3623		-0.99397	-2.47654	-0.3909			6.60281	7.64048	2.07643	2.76343	15.5486	12.7831	10.8613
361.629	171.531	89.7119	1557.76	1699.99	1789.69	0.87134	5.80933	8.48893	256.482	171.942	73.199	30.0819	102.03	113.433		60.2518	29.5822	29.8009	72.4572	42.9717	28.3994	145.825	66.2632	28.183					-1.90244	-0.76797	-1.11131			-0.31891	-0.71346	-1.2043		-0.03142	-0.72382	-1.23224			6.38981	5.28956	3.03478	3.49065	17.2525	15.7218	13.4169
92.8802	63.4972	35.1929	40.3392	31.9821	35.5326	0.079085	6.93373	16.9929	31.1924	183.675	171.566	22.2035	63.1608	75.6561		164.018	43.8735	19.3217	36.2804	21.3055	15.6789	72.4433	33.5321	29.9791					-1.2556	-0.95762	-0.51149			-1.79847	-1.39397	-0.53338		-2.02463	-1.34182	-0.42867			18.1045	16.3095	8.30571	9.30841	7.45478	15.7218	8.46544
92.3089	57.1762	21.6094	29.6867	41.2662	23.0719	0.208324	1.90814	2.70823	4.33383	12.3337	21.141	61.317	93.228	101.471		341.825	143.163	33.1722	79.8623	41.1216	28.3109	119.914	84.1193	41.9069					-0.60209	-0.67428	-0.75022			-1.27397	-0.42463	-0.51707		-1.1176	-0.10383	-0.24473			14.4836	14.2524	9.58351	7.56308	15.7615	15.134	8.46544
435.962	238.754	130.859	41.546	48.5331	41.926	0.533451	10.473	47.1837	544.096	692.73	106.857	64.7049	95.2496	85.2431		66.912	44.0816	8.02825	89.6169	56.1581	23.6403	417.725	248.343	157.493					-0.53629	-0.56735	-0.73487			-0.50467	-0.16944	-1.4263		-1.23859	-0.5341	-1.19753			3.4079	3.52637	3.8334	1.59988	17.4655	17.338	10.8613
123.013	86.4857	18.7287	81.9341	71.7253	99.564	0.639892	3.44565	8.30424	56.2699	57.8371	36.6699	27.5818	84.0055	123.793		10.5411	7.26851	1.0966	133.291	89.9517	59.8407	188.456	113.238	20.9732					-0.5814	-1.20319	-1.02646			-0.94788	-0.56081	-1.04903		-1.32633	-0.39451	-1.46221			3.83389	3.37944	2.5556	1.45444	21.5124	18.0727	11.1808
248.906	149.384	54.3677	1.87785	2.1208	2.43246	0.0799588	13.4	20.5363	115.682	83.9701	64.0254	26.7753	30.6218	59.8044		31.3832	20.9739	11.9563	82.368	35.7736	31.8747	245.538	120.538	29.4022					-0.676	-1.36562	-0.57746			-0.38111	-0.41778	-1.09689		-0.6111	-0.8069	-0.66392			7.24179	7.49354	4.31258	4.21787	24.4943	26.4478	14.535
77.492	49.2848	24.282	76.0921	79.2864	72.3049	0.15128	1.96847	9.56163	60.792	32.9205	27.728	8.56828	18.296	33.1949		70.1534	43.9089	24.8184	78.3024	30.3866	10.6426	293.94	196.981	127.796					-0.82995	-1.98616	-0.79738			0.274816	-1.9743	-0.06774		0.462643	-1.90983	-0.53439			4.04688	6.02422	4.63203	2.3271	22.3644	21.599	9.90296
15.4574	10.7833	7.67917	331.884	347.287	264.882	0.435925	204.252	53.9771	19.1898	16.5997	8.79569	4.45864	280.414	78.211		100.17	56.3501	20.6626	18.4509	4.6572	2.16509	114.018	65.6052	16.3386					-0.56584	-1.73413	-1.29602			-0.77774	-0.67378	-0.91299		-0.73199	-1.01142	-0.47844			4.25988	4.84876	3.03478	2.3271	18.1045	18.2196	13.8961
48.8615	32.2948	8.45336	36.0826	50.5886	41.1714	0.204348	3.00784	2.49451	120.951	93.2701	46.3367	5.20992	10.8796	16.6573		25.713	17.3707	10.4304	23.6339	7.10414	8.0891	235.358	95.8493	64.2119					-1.26137	-0.55567	-0.53626			0.438346	-0.5734	-1.29715		1.48019	-0.76838	-1.12118			9.37173	10.1383	4.15286	3.19977	22.3644	19.8359	13.2572
145.185	98.9317	69.0873	4.86449	3.85345	3.87622	0.0194296	9.07294	50.197	26.3069	20.8954	19.8354	4.50486	25.6119	58.2089		84.6383	35.3066	18.6255	117.199	79.7355	19.7611	67.3075	46.4122	11.5947					-1.25494	-1.4748	-1.01213			-1.27419	-0.30165	-0.25		-1.25964	-0.27328	0.089519			7.45478	7.34661	8.46544	6.10864	15.3355	18.8073	11.5002
111.016	49.7284	15.487	38.6129	53.4731	46.5885	0.117731	4.35398	37.7053	31.3838	30.6431	18.5844	4.7987	7.07675	11.801		107.708	45.1308	49.8806	179.755	64.6726	73.3262	14.5178	7.19811	4.91553					-0.66617	-1.10779	-1.13296			-0.80143	-0.60501	0.6157		-0.80983	-1.02319	0.511651			6.8158	9.55059	6.06956	2.76343	4.04688	4.5549	3.67368
393.501	49.3479	31.3322	109.416	154.452	127.317	0.544356	13.0297	77.3832	18.3979	15.678	6.75738	42.2847	62.4571	65.6792		14.65	9.23209	6.77374	30.2267	14.0254	12.4748	170.535	77.7605	60.7693					-1.26878	-0.77418	-1.34588			0.244762	0.776246	-0.83289		-0.16486	0.640941	-0.65414			7.88077	7.34661	4.63203	3.34521	25.9853	25.5662	12.778
90.5007	40.3812	27.5952	58.2528	54.0054	53.2499	0.206621	55.1156	526.21	96.5114	180.432	104.468	3.26975	6.83425	4.0389		45.1103	18.7213	15.6388	72.331	42.2935	19.8808	607.317	238.927	113.63					-0.66115	-0.77237	-0.60175			-0.78821	-0.30269	-0.93876		-0.97118	-0.12111	-0.73725			1.70395	4.9957	2.87505	1.45444	32.3751	35.8515	23.7991
42.6128	5.58017	4.02191	72.638	63.3147	84.3737	0.0862403	7.99316	2.39426	48.0344	47.3161	23.8744	125.134	107.784	156.565		1.38379	0.875073	0.284074	124.672	72.99	36.2166	204.559	134.795	50.8534					-0.52268	-0.88204	-1.19677			0.743898	-1.41562	-0.76821		0.651637	-1.61396	-0.98714			0.638981	1.17546	0.798626	0.581776	10.4367	6.75888	7.34736
128.381	77.9908	32.605	193.979	190.01	144.804	0.034483	67.2703	68.657	27.6332	14.5052	7.15694	74.5453	113.677	53.8144		52.3067	36.4095	18.1635	234.108	127.027	58.7233	108.662	47.4037	52.6523					-1.31878	-1.79216	-0.96843			-0.02137	-0.80421	-0.56085		0.261909	-0.86879	-0.32109			9.79772	6.90581	5.75011	3.6361	12.3536	14.9871	8.78489
241.108	120.1	85.2517	65.6331	68.7155	79.6311	0.0365052	4.49982	2.24789	56.2443	39.3041	45.6684	8.50226	78.4109	125.536		907.441	363.769	118.155	116.996	33.7814	21.4015	225.071	115.025	27.7347					-2.21293	-0.91037	-1.21574			-0.91239	-0.98457	-1.48139		-0.0387	-1.21875	-1.58441			7.66778	9.25673	7.50709	3.92699	7.66778	7.93434	6.86819
113.213	63.7625	36.4497	396.325	478.286	285.166	0.0171949	3.42682	6.30606	302.963	349.846	146.434	42.9051	144.354	765.09		33.9397	7.32064	1.82262	128.942	68.6034	25.1677	295.487	127.222	87.7887					-0.80264	-0.67325	-0.94086			-1.09754	-0.33382	-0.53968		-1.60524	-0.8183	-0.53019			7.66778	6.61195	2.5556	2.47255	12.1407	14.6932	9.42379
15.1457	5.46249	3.22557	71.8542	98.2645	71.4834	0.574109	21.0865	178.709	349.714	97.7301	62.9368	9.27035	12.3881	26.1663		186.553	106.951	61.9422	322.773	202.408	31.3017	122.445	63.7845	42.3863					-0.66967	-1.18847	-0.69177			-1.58629	0.963992	-0.33855		-1.52821	0.754147	-0.44253			4.04688	5.14263	2.71533	1.74533	10.8627	11.7546	6.38901
566.809	215.809	66.2536	69.1654	70.9321	74.3676	0.333928	3.40977	35.7273	34.7924	35.3872	24.1324	44.3335	200.785	142.189		24.1814	15.2016	10.6267	78.7248	34.542	27.8142	489.086	302.79	67.6785					-0.77669	-0.8057	-0.59836			0.128761	-0.14419	-0.81944		-0.14232	-0.40675	0.484912			7.66778	9.25673	5.43066	6.25409	20.8734	21.746	13.8961
159.651	94.2344	19.576	139.314	164.953	106.043	0.0509033	5.88781	37.5499	89.5195	98.6012	43.6485	28.6449	72.2439	97.9258		97.1153	56.6865	32.3084	84.2161	48.1786	14.501	55.5949	36.7207	20.3523					-1.96657	-0.96083	-0.63318			-0.41653	-0.26771	-0.23758		-0.06414	-0.12324	0.152033			2.34293	3.82024	1.43753	2.61799	18.7435	20.2766	13.0975
465.616	300.401	55.556	3.80347	4.66514	4.89736	0.448664	3.29372	12.9169	32.4566	74.1357	194.128	41.9933	74.7748	230.676		82.7193	21.1647	22.3853	98.2482	50.4761	16.5342	145.807	94.0095	47.1538					-1.32956	-1.3219	-0.63479			-0.96837	0.498788	-0.09125		-2.03268	0.525509	-0.19447			9.58472	9.99139	5.27093	5.67231	14.2706	17.1911	8.30571
1135.39	695.57	135.291	117.157	151.819	135.015	0.653779	1.72201	2.37383	30.0819	102.03	113.433	151.825	216.673	176.173		239.252	95.1957	19.2217	585.96	234.389	53.499	71.2675	45.8989	14.8455					-0.50105	-0.78283	-1.28906			-2.60443	-1.24218	0.830007		-3.22063	-1.30663	1.2044			3.62089	7.78741	6.22928	4.07243	7.45478	10.4322	7.18764
139.659	89.0357	51.8704	130.163	174.663	113.216	0.23672	14.475	18.4726	22.2035	63.1608	75.6561	189.685	275.842	185.164		78.9807	55.8071	18.5578	89.9315	52.2706	29.9561	457.589	187.253	171.752					-0.75243	-0.72603	-0.89765			0.027941	-0.13978	-1.1761		1.24182	-0.03364	-0.05983			9.58472	7.78741	5.90983	3.6361	33.653	34.9699	26.0352
696.945	391.318	122.19	61.8522	82.0797	45.1078	0.535657	1.55611	2.88096	61.317	93.228	101.471	2.14175	3.05942	16.3981		44.3752	26.3412	17.7963	163.969	99.1301	29.9024	31.4808	16.8976	11.741					-0.78375	-0.73087	-1.78373			-0.01018	0.083473	0.280494		-0.34137	0.225414	0.836764			14.4836	16.0156	11.6599	9.74474	31.7361	36.733	25.3963
115.454	79.0325	23.651	86.2305	63.1254	76.1565	0.458194	2.47119	6.30104	64.7049	95.2496	85.2431	3.20964	25.0666	35.3865		53.4173	31.0278	18.2488	203.793	122.793	33.3275	192.81	55.9982	30.4007					-0.69006	-0.98373	-1.31871			-0.5768	-0.64846	-1.40763		-1.0783	-0.66805	-0.91971			4.04688	5.14263	2.87505	2.76343	19.3824	18.9542	10.5419
449.492	137.098	85.3956	104.384	82.3565	85.447	0.296395	12.011	24.1902	27.5818	84.0055	123.793	4.84327	10.1919	21.4234		47.0825	29.183	19.7736	38.8367	19.6386	4.42204	208.307	83.5091	48.5624					-1.56685	-0.8298	-1.54492			0.59855	-0.29289	-0.9491		0.614371	-0.27132	-0.93014			1.49096	1.17546	0.798626	0.872663	17.6785	17.7788	9.10434
177.64	122.076	29.1169	76.2614	92.3433	77.0626	0.0906715	3.32232	1.68303	26.7753	30.6218	59.8044	147.432	245.401	128.797		74.9324	25.2931	24.5897	117.647	66.1891	17.3557	105.095	36.0177	36.9507					-1.05951	-2.27152	-0.63452			-0.81377	-1.34958	-0.75277		-0.97427	-1.46099	-0.69497			8.94574	8.81593	7.02791	3.92699	18.1045	22.0398	14.8544
226.128	75.7838	72.1673	99.7713	72.4323	84.0883	0.604812	3.26582	3.35615	33.9619	38.4865	7.68314	40.5301	30.263	49.6348		6.3145	3.02966	1.6004	71.8891	14.8891	33.7847	237.315	152.868	56.9412					-1.15286	-0.69753	-1.45583			1.45068	-1.74502	-0.89459		1.26298	-2.41876	-0.70197			7.66778	11.7546	4.63203	4.94509	16.4005	17.0441	10.3821
29.8425	9.33156	7.06528	450.083	634.303	333.504	0.570626	2.25259	2.41578	299.515	192.697	96.191	13.0589	22.7106	27.0809		190.452	85.6528	33.1286	265.168	163.511	54.4458	165.994	60.5123	30.8166					-1.08225	-1.17667	-0.78164			-0.88289	-1.17023	-0.43398		1.55436	-1.39937	-0.40712			2.98191	3.82024	1.9167	1.59988	12.3536	11.0199	4.95148
154.276	75.1614	53.3039	20.0751	23.3592	16.9697	0.12173	3.91543	1.09725	138.223	189.064	118.059	8.81101	12.7829	37.231		76.0352	35.9109	12.5549	140.222	62.0305	42.4752	82.0609	47.7352	21.9446					-0.7555	-1.64371	-1.43322			-0.66914	-0.95292	-1.0325		-0.7575	-1.41022	-0.15404			5.96383	8.52207	4.47231	4.07243	20.8734	15.7218	8.94461
95.5014	60.3366	30.8569	109.459	131.653	100.49	0.464534	19.9813	43.469	4.45864	280.414	78.211	28.0744	54.3796	107.174		169.938	100.662	21.4816	99.0449	31.6975	21.7735	175.007	64.8055	67.11					-1.84496	-0.66019	-0.61849			-0.56339	-1.2355	-1.27597		0.533711	-1.09966	-1.02751			7.66778	8.669	4.79176	3.92699	17.4655	16.3095	7.02791
49.0195	27.1195	12.0122	19.0492	15.6355	17.3554	0.0741018	9.68887	4.55981	104.652	49.816	64.0349	69.1836	44.0281	85.1826		138.908	38.6669	62.8409	167.48	105.98	66.0738	83.127	54.145	38.3581					-0.58133	-0.53327	-0.61047			-1.86308	-0.73814	0.831883		-2.40019	-1.11455	1.56838			11.0757	9.55059	4.47231	5.23598	33.227	43.7858	31.6256
49.5601	29.6646	8.07482	10.222	7.95787	10.2721	0.854104	2.44499	2.22608	691.062	369.459	121.025	9.02592	12.179	22.9186		110.748	74.018	16.6305	577.778	399.237	177.638	32.8761	21.5333	11.3313					-1.20147	-0.55604	-1.11641			-0.43001	-0.91437	0.856048		-0.25685	-1.00509	1.52758			3.62089	4.40797	3.03478	2.47255	26.6242	23.2153	14.8544
192.482	115.453	43.6801	34.8416	43.984	28.5904	0.0826207	3.20093	20.727	42.2847	62.4571	65.6792	65.1786	49.3095	72.9639		42.0574	18.2879	10.6584	188.958	128.523	29.5441	72.7063	33.535	32.5027					-0.94023	-0.82262	-0.67049			-0.57614	-0.47001	-0.46249		-0.28172	-0.67458	-0.2039			4.47287	2.93864	0.798626	2.18166	8.94574	11.7546	7.34736
241.611	157.335	57.8663	58.2865	61.2215	44.7964	0.701043	5.13746	18.9978	86.4864	31.3167	25.2111	1.55703	2.44945	3.32289		15.5738	8.11628	6.55035	162.412	91.8299	38.2198	92.8731	58.3515	41.9714					-0.71248	-1.78654	-0.95332			0.423432	-0.98043	-0.21386		0.318271	-1.07033	0.037353			6.38981	7.93434	4.15286	4.94509	12.7796	12.93	10.2224
45.7186	29.7619	11.9923	46.1653	50.624	32.6467	0.0462213	5.79084	50.2286	125.134	107.784	156.565	4.90052	5.72584	9.02158		26.2884	16.043	8.67706	273.948	79.4081	40.0078	75.396	38.9378	27.1258					-0.78655	-1.08622	-0.87895			-0.36737	-2.09036	0.0093		-0.7864	-2.01232	0.23481			13.8446	10.4322	5.75011	4.6542	30.0321	36.4392	22.681
62.9061	41.8682	18.5111	25.3069	27.7997	22.1591	0.0954566	8.56022	52.01	90.8187	91.897	59.5101	3.93489	38.0645	131.724		96.5025	55.9452	43.243	122.131	57.5227	41.409	50.3709	27.3898	20.4246					-0.83151	-0.69926	-1.4846			0.203181	-1.78326	0.591572		0.199927	-2.50859	1.03133			10.4367	13.3708	6.38901	4.36332	25.3463	26.4478	16.292
276.063	183.949	37.6204	44.5804	51.3419	50.8672	0.0723135	6.85807	40.6516	1668.32	1731.22	1183.93	1.58977	2.79718	1.65327		39.9998	22.4775	13.1399	94.3483	58.1079	32.2092	395.086	141.183	90.3259					-0.65591	-2.01609	-0.58462			-0.5122	-0.15864	-1.41754		-0.38412	-0.51652	-1.41504			1.27796	1.61625	0.638901	0.727219	29.6061	35.8515	16.6114
57.0149	39.7664	23.9345	245.224	312.846	217.438	0.102608	9.08003	23.5533	7682.26	8966.99	4361.21	3.7074	7.21568	16.2798		178.827	113.497	51.6472	4.87411	1.20501	1.21677	116.317	77.5629	39.1766					-0.909	-1.22365	-0.87074			-0.6621	-1.46906	0.570424		-0.89917	-2.31898	0.594827			0.638981	0.587729	0.638901	0.145444	5.53784	7.49354	5.27093
64.0324	37.1099	26.961	96.1782	109.713	88.2719	0.418051	278.426	68.6409	42.9051	144.354	765.09	27.7389	27.2088	119.87		128.475	68.42	46.2766	67.5054	28.9056	32.4497	138.734	75.8689	59.156					-0.5577	-0.82533	-1.00337			-0.97012	-0.96274	-0.9812		-0.90543	-0.88601	-0.77249			10.4367	10.4322	5.90983	5.23598	11.5017	12.1954	6.38901
93.241	56.26	38.4532	109.49	135.015	88.4318	0.325074	10.9592	47.4077	123.819	165.4	62.5761	20.5207	111.308	9.87262		17.8276	12.1118	3.04673	293.897	165.861	62.632	331.107	165.167	83.1859					-0.91625	-1.31953	-2.28424			-0.29681	-1.07992	-0.68088		-0.75794	-1.25435	0.006674			4.89886	5.87729	3.51396	1.89077	25.7722	26.5947	22.3615
127.239	63.7021	54.3212	85.1914	73.7548	88.891	0.330347	13.5164	149.386	47.9572	62.818	44.9111	14.2771	117.592	9.3193		153.427	81.2986	16.3271	34.8829	13.9764	15.9354	449.141	92.2057	111.523					-0.54782	-0.76377	-0.55337			-0.24032	0.040932	-2.03225		-0.23581	-0.24251	-2.10934			10.8627	12.1954	5.90983	4.50876	21.0864	20.5705	10.8613
190.792	81.0871	20.0426	998.179	1222.75	768.159	0.062464	10.7515	5.74196	28.6449	72.2439	97.9258	5.39266	18.8934	24.4464		19.0334	13.0198	8.7859	76.8653	45.2701	29.5424	194.44	132.496	30.0254					-0.82529	-3.22699	-0.69			-0.23663	-1.85639	-0.47883		-0.6583	-2.13314	-0.36954			2.98191	1.61625	1.59725	0.581776	10.8627	11.3138	8.94461
598.414	396.761	79.3826	78.5116	71.9271	55.7895	0.137421	7.23261	58.1393	202.899	220.714	135.886	1.39594	1.51295	2.25975		76.6559	43.2623	25.7792	119.376	12.7496	8.0161	505.757	313.496	243.507					-0.80628	-1.12393	-1.17404			-0.27553	-1.99438	-0.83107		-0.14265	-2.16762	-0.73696			5.96383	7.78741	4.95148	3.92699	18.5305	18.5135	11.9794
827.605	457.686	145.936	40.3921	50.2847	49.8854	0.257066	4.462	2.49174	217.909	173.015	117.482	25.4333	37.4578	31.9501		16.4946	9.43255	7.6413	172.55	79.1729	28.8554	40.2098	17.8201	10.4009					-0.51045	-1.14966	-0.54735			-0.85378	-1.15677	-0.11605		-1.0946	-1.19418	0.082643			6.17682	7.64048	7.50709	4.50876	12.1407	13.077	7.66681
293.279	197.924	86.0472	80.1497	99.1385	57.3831	0.342224	10.2193	66.0209	213.067	205.162	108.363	1.3539	25.5794	21.7936		27.37	19.2137	10.1379	74.6841	33.6624	10.2078	141.788	97.0222	32.7773					-0.78937	-0.64363	-0.5633			-0.16649	-0.6859	-0.50537		-0.01643	-0.7974	-0.02041			4.04688	6.61195	2.87505	2.3271	14.2706	18.2196	8.14599
286.6	137.399	74.1732	75.0585	93.8947	63.1625	0.515309	1.17496	1.87189	162.273	86.9656	81.1985	1.89143	2.89446	0.912353		27.3506	15.825	8.73453	104.267	66.7412	35.4263	63.8547	43.2138	15.4256					-1.0024	-0.66578	-0.83437			0.213978	-0.64492	-0.9753		0.205083	-0.65172	-0.39128			14.2706	18.2196	12.1391	10.472	16.4005	16.0156	10.2224
101.87	49.9283	39.737	8.21201	10.5953	7.45717	0.0247276	10.1207	9.87379	215.661	172.678	83.2487	28.6203	69.6285	63.2676		30.0782	15.0141	9.39437	120.655	76.0544	39.4519	211.403	118.561	26.7593					-0.74779	-0.75336	-1.34158			0.856618	-0.98913	0.150806		1.39914	-1.05911	0.520374			7.66778	6.75888	4.47231	3.49065	18.1045	21.0113	12.9377
88.0948	58.9262	20.6115	78.0707	97.7454	75.2364	0.0656176	3.82556	5.65488	270.916	221.32	94.2777	10.7095	26.2648	22.386		23.3238	13.8897	10.8536	146.347	86.8161	59.3389	52.6015	20.756	13.3205					-1.43581	-1.43969	-0.78168			0.227958	-0.66926	-0.00503		0.148084	-0.6052	0.17466			6.60281	4.1141	5.43066	4.6542	21.2994	21.1582	12.778
1674.04	533.937	168.501	23.5025	26.3162	25.7173	0.423827	1.05014	5.21632	333.544	171.846	49.0164	5.27177	8.45409	20.7267		36.3365	13.4314	13.386	72.1271	26.5894	21.0055	134.912	78.4772	44.3445					-0.7355	-0.85821	-0.7162			0.036582	-0.60683	-0.52867		0.426672	-0.39854	0.133147			4.47287	4.1141	3.03478	1.74533	12.1407	15.8687	9.26406
132.745	85.1894	26.7485	4.32259	3.30503	3.50627	0.65776	6.70127	8.43557	107.482	98.2264	64.6431	27.1719	50.9556	45.0612		53.5813	32.1814	17.8172	63.3627	34.9531	16.7521	65.9809	40.1625	24.3287					-0.6829	-0.74891	-0.65078			-0.17304	-0.84163	0.622647		-0.46542	-1.15346	0.612538			3.4079	3.23251	3.35423	2.18166	8.30676	10.1383	5.75011
206.414	110.335	84.2499	14.7031	20.3296	13.8457	0.683313	44.9966	192.062	3.20964	25.0666	35.3865	169.121	87.8492	171.17		115.003	71.6366	18.7904	38.5113	22.9162	13.3424	23.62	15.0445	9.96299					-1.34378	-0.65578	-0.70204			-0.08929	0.398054	0.963795		0.028655	0.122027	0.926507			4.89886	4.84876	2.07643	3.19977	11.7147	9.40366	6.06956
1480.32	680.956	291.567	87.8938	114.467	64.147	0.131966	29.6899	4.85017	147.432	245.401	128.797	8.80835	28.4687	26.4326		106.711	42.0425	22.8135	93.3188	59.2325	26.6144	73.3785	45.1061	28.6115					-1.07582	-0.76778	-2.8725			-0.81487	-0.00824	-0.08157		0.450042	0.089082	0.383857			18.9565	19.9828	15.3336	11.4901	11.5017	10.1383	8.78489
372.033	209.388	75.2556	13.6085	15.878	14.6114	0.129917	3.71812	2.19792	497.923	288.666	260.997	18.5397	33.6038	34.2434		43.1396	20.4655	9.69859	112.729	66.2083	48.84	260.405	35.5582	23.0575					-0.78886	-0.65552	-1.24626			-1.16807	-0.76228	-2.27642		-1.5721	-1.2208	-2.73748			2.34293	2.49785	0.638901	1.01811	32.3751	41.5818	20.4448
643.737	447.993	140.084	201.805	198.073	157.371	0.805986	6.54328	23.593	198.615	173.917	63.5823	1.56564	3.64179	1.89325		56.1932	32.5247	19.4407	75.8881	48.1774	22.1314	137.914	58.1365	16.8869					-1.02426	-0.90948	-1.22559			0.247099	-0.11357	-1.16546		0.599324	-0.27655	-0.87735			11.7147	10.1383	6.70846	4.79965	8.73275	8.37514	6.38901
523.559	268.389	96.6318	156.344	119.797	169.621	0.704621	5.93622	42.9682	41.9557	53.9739	56.0078	32.3939	156.13	185.934		86.1925	42.3776	32.5832	76.4653	40.7084	18.0967	83.6932	35.7892	33.7872					-0.51583	-0.52702	-2.55679			-0.41348	-0.54913	-0.85163		0.063827	-0.14489	-0.50831			3.19491	5.73036	3.1945	4.79965	23.8553	22.4806	12.6183
629.945	332.285	104.13	35.5675	43.349	35.2158	0.413828	2.5042	5.59498	0.280381	107.753	344.955	68.1442	153.929	130.987		51.1776	35.7932	19.9397	288.577	200.269	74.3447	347.21	59.0096	39.245					-0.73272	-0.55366	-0.50134			1.32627	-0.26122	-2.14987		1.14691	-0.50679	-1.73407			12.1407	12.3423	6.70846	6.98131	9.15873	9.69753	4.79176
504.968	274.097	86.0815	61.2508	80.5625	62.8637	0.539807	5.55074	10.5879	59.6644	62.4365	26.269	49.5207	76.8328	37.1932		127.627	76.802	16.4427	286.777	195.379	53.527	84.5588	59.7365	38.7443					-1.20056	-0.74083	-0.91778			-0.3697	-0.30126	0.352959		0.758732	-0.15997	0.756911			13.6316	17.4849	12.2988	10.6174	24.4943	23.2153	16.6114
34.8331	23.1136	10.3493	39.7197	36.1746	31.1762	0.46134	41.2016	297.656	137.38	129.006	72.9902	32.4773	50.4243	52.5475		218.597	95.113	22.9754	88.3729	52.8819	34.8907	173.309	91.7369	25.479					-0.71132	-0.5392	-0.70148			-0.47983	0.661248	-0.57498		-0.12946	0.686516	0.229936			7.0288	5.87729	3.51396	2.76343	18.5305	20.4236	16.292
1689.73	722.159	224.852	51.12	58.8711	52.4332	0.0304115	8.95984	12.7728	69.1836	44.0281	85.1826	4.46988	11.6361	32.5688		11.695	7.14286	4.65502	100.224	68.9693	30.1641	27.1801	16.7142	5.65078					-3.19364	-0.53441	-0.71794			-0.03496	-0.30122	-0.29833		0.287372	-0.67239	0.581919			5.75083	4.1141	3.35423	2.61799	9.79772	10.5791	7.82654
480.077	241.34	54.5414	7.87639	6.35978	10.2375	0.506509	1.67658	9.24423	65.1786	49.3095	72.9639	49.7721	85.2371	94.3719		81.1986	8.87498	5.02026	43.3377	29.922	12.9862	99.1906	60.3045	37.5758					-0.767	-0.79263	-0.7403			-2.72499	-0.71465	0.281672		-2.92546	-0.82307	0.388273			6.38981	8.08127	5.59038	3.6361	16.8265	19.3951	15.8128
47.7853	27.4321	11.3691	31.8292	44.1865	39.4864	0.560181	1.31651	4.23165	58.54	64.5093	26.5119	20.0411	23.2494	37.3527		13.2693	7.79752	1.6944	69.1423	39.9151	30.2014	231.507	138.584	74.5541					-0.63896	-0.87552	-1.01691			0.333155	0.857274	-0.99527		0.542338	0.687396	-0.42017			3.19491	2.93864	2.07643	1.89077	14.0576	14.2524	10.8613
242.218	49.868	23.9827	57.478	69.4974	69.5039	0.206591	2.22095	2.26539	123.304	48.7329	37.1925	5.56792	10.7604	17.1415		299.473	192.314	68.3136	395.013	215.304	80.2115	177.074	87.5053	36.6307					-1.48715	-0.76641	-1.62292			-0.97672	-1.39894	-0.34551		-1.49071	-1.21719	-0.26679			6.8158	8.08127	4.47231	4.21787	6.17682	9.1098	6.70846
396.595	199.114	74.2683	1.88154	1.66884	2.14791	0.609251	1.84384	12.9104	125.61	44.9469	58.9239	3.00591	4.35683	10.5652		259.11	92.4288	36.6566	150.067	88.2216	65.8665	169.954	55.1803	83.4695					-0.85239	-0.94558	-0.89591			-1.2905	-0.95075	-1.62401		0.899068	-0.93308	-0.99169			5.53784	9.99139	5.11121	4.36332	28.5412	28.7987	16.9309
396.5	221.212	114.797	4.41108	3.2264	3.87015	0.639088	3.73818	7.2502	204.086	174.309	50.1683	6.97035	15.1512	41.7356		223.931	124.028	37.3422	236.529	122.81	59.788	101.266	54.4213	49.5644					-0.76078	-0.81259	-0.5027			-1.26299	-1.34042	0.245497		-1.02246	-1.32186	0.397088			7.24179	9.55059	9.58351	8.2903	17.6785	16.1625	11.8197
213.361	134.997	22.9399	21.2688	23.5658	25.5	0.0507795	16.2902	51.0617	69.3025	46.2896	13.6729	113.971	168.077	139.345		40.1053	23.6692	15.585	255.694	145.581	72.017	65.9711	46.5616	15.7696					-0.71494	-0.57839	-1.69168			1.35014	-1.29444	0.162327		1.34777	-1.28079	0.167171			9.15873	13.2239	6.22928	6.39953	8.09376	8.81593	5.59038
170.702	79.422	25.3518	4.22976	5.97054	3.36075	0.918143	2.79199	16.161	447.416	439.109	272.374	27.347	17.5329	30.1504		67.1541	40.9123	16.9273	61.6106	41.2614	22.7085	101.543	31.4345	28.615					-1.0668	-0.76607	-0.58329			-0.15071	-0.04497	-0.594		0.301143	-0.49124	-0.47037			16.4005	17.1911	12.6183	8.87208	9.37173	10.5791	7.02791
218.556	21.4437	13.3942	2.89355	3.53896	2.08728	0.551919	4.35307	17.6453	303.922	130.344	145.276	1.0951	3.47364	1.8361		89.1272	42.5473	38.6849	399.342	234.819	50.5631	189.685	126.603	71.3893					-0.657	-0.54746	-0.95563			-0.42966	-1.24529	-1.42074		-0.28685	-1.0889	-1.40293			4.25988	5.28956	3.99313	2.47255	16.8265	20.8644	13.2572
595.533	346.204	190.639	10.0782	12.5786	7.94549	0.596279	8.35285	7.96423	20.5207	111.308	9.87262	3.19303	3.05261	5.12908		150.526	95.4628	21.455	37.8009	25.8643	8.72385	941.082	485.237	86.5418					-0.71369	-0.8162	-1.80139			-0.75083	1.30129	-1.0316		-0.45929	1.18126	-1.05555			8.51975	15.134	7.18764	6.54497	7.0288	7.93434	7.66681
69.1821	31.3977	32.8171	156.403	170.257	117.087	0.154221	6.42329	2.94802	14.2771	117.592	9.3193	146.35	214.243	192.399		77.5799	47.3048	24.0659	110.435	62.7201	32.4837	2749.95	788.956	212.12					-1.50187	-0.85053	-1.99107			-0.53194	-0.3202	-2.13089		-0.30103	-0.37243	-2.11456			2.12994	3.37944	0.798626	1.59988	11.5017	15.4279	8.94461
61.597	37.8418	19.6453	79.3517	109.147	69.6482	0.165718	14.4451	7.98528	0.0605296	0	0	1.37723	2.68143	15.0547		77.5862	27.3953	10.586	168.233	93.2987	32.3967	888.875	223.599	81.1274					-0.91843	-1.07983	-2.79188			-0.98519	-0.27693	-2.76212		-0.90451	-0.72136	-3.17187			1.70395	2.49785	2.5556	2.3271	21.2994	19.542	8.78489
571.305	274.123	204.09	75.1493	73.4702	54.7654	0.258721	2.9783	3.16032	47.3541	55.8512	66.057	19.4241	38.2673	46.3369		37.676	19.9338	6.45399	44.5694	21.0852	11.6454	122.914	17.7485	9.28556					-1.11799	-1.46419	-0.64053			-0.24909	0.139368	-1.91829		0.003056	0.365039	-2.49464			14.4836	9.99139	8.62516	7.12675	13.8446	15.4279	7.98626
102.73	51.1639	32.7485	117.265	155.437	87.8987	0.65006	1.89795	2.24756	26.9116	12.3135	4.89818	21.4469	43.0951	45.554		67.8908	31.2797	11.8597	117.978	42.7598	36.5041	34.4578	22.1039	8.3525					-0.84988	-0.58401	-0.82978			-0.89833	-0.83405	1.38537		-0.62381	-0.63636	1.86022			11.7147	12.6362	7.02791	6.83586	7.24179	5.28956	5.27093
84.9385	41.3611	10.8823	84.1426	113.392	89.9286	0.675638	6.41497	10.2604	86.9314	48.8007	12.9774	3.58233	2.34047	5.91211		81.0004	44.9414	20.2965	110.131	73.4688	51.8458	521.36	293.324	192.782					-0.68096	-0.67931	-1.12327			-0.7098	0.016093	-0.95532		-1.19042	-0.11666	-0.78			13.4186	19.542	13.4169	11.6355	21.7254	25.5662	16.1322
44.0437	10.5448	10.0664	117.235	164.084	89.536	0.602485	14.1597	38.3516	28.6203	69.6285	63.2676	41.7906	61.1999	23.7934		73.4561	45.8182	13.9656	45.7364	28.5608	10.3533	139.167	63.8851	37.444					-0.73826	-0.52685	-0.60972			-0.97475	-0.50181	-0.8966		-1.28937	-0.6709	-0.52279			2.98191	3.37944	2.5556	2.03621	46.0067	53.6302	34.9798
88.4305	52.4668	32.9349	53.6825	56.8654	59.7492	0.075691	48.5563	6.25829	33.9101	28.0541	9.70083	14.4311	20.0872	49.2867		21.6525	12.9799	6.89324	72.4479	50.2839	22.0475	931.726	610.582	168.082					-0.60716	-0.62647	-0.519			0.211122	0.651898	-1.02348		0.572314	0.380447	-1.1382			5.32484	4.26103	2.39588	2.61799	8.94574	18.8073	10.7016
348.313	207.07	64.719	77.0837	104.603	56.2229	0.395326	3.698	18.5308	55.4768	51.0125	28.4309	2.80555	4.0244	0.451468		82.908	54.4281	26.9459	30.5992	19.8209	14.2103	86.444	60.3256	42.4309					-0.7505	-0.66027	-0.55922			0.068444	1.37648	0.277692		-0.46692	1.62271	0.585617			7.66778	7.34661	5.90983	5.38142	27.6892	29.6803	18.2087
12.6698	7.99589	2.11389	176.625	210.51	214.042	0.0961277	12.9419	18.1936	27.1719	50.9556	45.0612	4.03664	12.1642	68.095		70.9671	42.1826	21.8496	18.0408	11.4155	4.324	150.188	101.928	46.0457					-0.76501	-0.58796	-0.93262			-0.6496	-0.51615	-0.27775		-1.13331	-0.64573	0.085236			0.851975	1.76319	0.31945	0.436332	14.4836	11.9015	7.82654
210.373	117.891	101.003	33.4707	39.828	46.9864	0.117296	8.3565	11.7211	21.3002	24.9403	33.715	2.20246	53.8831	137.632		1.10871	0.652418	0.289708	32.1891	21.4148	10.9334	539.651	282.726	51.0363					-0.72035	-0.87677	-0.53953			-0.30208	0.451938	-1.77188		0.117945	0.244032	-1.89426			3.19491	5.43649	2.5556	2.18166	16.8265	17.7788	13.2572
66.1095	33.4963	20.6	965.367	840.072	874.848	0.170676	2.46218	1.39504	217.603	115.181	84.7284	6.06957	10.781	65.9465		201.411	122.246	59.4523	151.133	82.3045	48.983	71.2836	49.0428	31.9887					-1.35825	-0.84758	-0.87552			-0.94841	-0.7698	-0.31768		-1.33407	-1.05185	-0.63316			9.58472	15.8687	10.7016	7.12675	20.6604	29.0926	15.3336
654.949	228.003	92.9116	27.4612	35.9268	27.5835	0.127617	14.7784	14.5668	120.228	79.5334	70.5236	141.252	208.732	175.578		23.7474	9.26279	6.34148	55.4232	30.7995	24.2256	463.164	252.452	134.118					-2.61841	-1.12641	-0.58789			-0.39713	0.61496	-1.01515		-0.89869	0.561822	-0.88761			9.15873	9.69753	6.70846	4.07243	14.2706	15.7218	9.42379
128.675	42.0268	19.642	26.4194	26.636	20.0437	0.149768	4.99078	44.0589	293.51	378.693	333.031	88.0133	129.178	98.684		95.4585	15.5451	7.28592	314.304	143.968	59.3098	119.812	79.7127	34.9831					-1.58122	-0.78751	-0.95568			-1.51599	-1.50405	-0.44895		-2.05993	-1.48782	-0.02706			7.88077	11.0199	7.50709	6.69042	7.88077	8.52207	6.54873
382.857	165.132	54.4415	27.254	22.8616	24.0988	0.698972	2.40927	7.44715	177.934	112.182	33.1672	129.779	194.289	136.834		74.7689	24.9878	12.1829	66.4774	38.5131	15.3409	120.218	61.9842	39.7486					-1.83642	-1.09081	-0.62297			-0.11278	-0.0268	-0.50445		0.062855	-0.46515	-0.09543			2.76892	3.52637	1.9167	1.89077	19.5954	14.9871	9.10434
823.416	205.354	85.3455	3.88945	4.55591	4.60067	0.753673	2.3875	6.41129	256.151	332.777	148.229	625.633	1011.28	634.989		99.8958	27.9723	22.2188	84.0542	39.4633	39.9339	142.669	92.6396	56.4022					-1.13407	-0.81398	-0.59847			-1.84358	-0.4563	-0.98956		-2.10433	-0.4337	-0.68008			5.75083	6.75888	4.15286	3.05432	28.1152	26.4478	19.8059
2864.15	639.299	238.333	26.7333	21.4188	21.1631	0.0734898	1.44501	2.17785	245.262	116.569	42.9398	3.77584	14.1552	15.8283		28.3277	12.9069	1.52562	34.8303	19.8119	9.75468	133.125	87.9229	32.2964					-1.20497	-0.93493	-0.74372			-1.20998	-0.05248	-0.0751		-1.35216	-0.24533	0.067913			2.76892	3.08558	1.43753	2.03621	25.3463	28.211	16.292
489.133	281.906	56.7241	86.5334	95.828	84.9042	0.867852	3.09322	6.21107	41.6477	42.4695	46.7469	11.0011	19.3847	55.5687		24.0199	10.4193	3.88659	119.058	62.275	27.5498	148.549	88.7132	37.7042					-0.97586	-1.00236	-0.60602			-1.18784	-0.42474	-0.81583		-1.88032	-0.29973	-0.79476			11.5017	8.37514	10.2224	5.9632	10.8627	6.61195	3.35423
522.945	337.1	64.853	102.926	97.584	82.4804	0.543008	2.4648	5.30361	32.4773	50.4243	52.5475	49.3591	59.115	89.3815		17.2325	8.76159	7.7018	55.734	27.8214	21.8736	51.9292	34.1178	12.1188					-0.64236	-1.0604				-1.03044	-0.11589	0.917341		-1.65212	0.23094	0.594909			11.7147	16.1625	12.9377	9.01752	10.4367	6.46502	4.79176
145	36.9933	18.3797	47.0575	35.9055	35.1521	0.2878	6.14384	29.1811	128.342	95.6898	32.7133	117.655	357.994	1294.5		112.791	72.2614	30.3904	191.84	91.987	65.2703								-1.26773	-0.56692				-0.80773	-1.32417			-0.48375	-1.2081				14.6966	11.4607	7.34736	9.30841
211.665	55.2004	75.0261	26.4616	20.6716	21.6197	0.0454012	6.99264	25.0736	67.9872	50.8537	45.053	2359.92	3604.99	8360.72		170.177	70.6768	54.1912	157.407	106.258	39.6962								-0.54328	-0.70824				-1.28947	-0.14957			-1.32314	-0.36806				9.15873	8.96286	8.14599	3.49065
492.9	165.165	201.902	14.7392	15.7367	18.9696	0.074752	14.5105	3.63637	137.595	127.297	68.8605	1920.8	2813.65	6659.06		23.0112	15.7904	9.68551	285.685	174.858	31.3112								-1.53162	-2.19842				0.05967	-0.33749			0.189246	-0.42153				2.76892	1.46932	0.958351	0.872663
265.993	67.5286	72.2994	150.581	186.562	151.309	0.0334883	12.8492	13.7534	73.1999	93.0426	47.9126	1589.58	2468	6239.16		61.3481	21.2196	16.9679	209.186	45.5768	58.9994								-1.13151	-0.75297				-2.05101	-2.20295			-2.78064	-2.23814				15.9745	14.3994	7.66681	7.99941
252.492	109.58	33.5475	2.32464	2.14618	2.04744	0.0903716	2.71674	4.46964	62.3848	52.4161	42.2674	2320.44	3140.39	5384.19		84.7246	38.6716	39.8277	140.825	83.5626	55.4788								-1.09493	-1.13962				-0.17178	0.1079			0.366434	-0.12116				4.68586	5.28956	3.51396	2.61799
265.093	121.551	91.6743	138.587	146.238	102.137	0.505184	5.98879	5.95122	21.6346	25.1014	12.6479	2262.74	4034.17	10371.5		27.8228	13.0255	10.7649	88.3094	40.0819	12.7512								-1.30945	-1.22798				0.086806	-0.85045			-0.18661	-1.01954				4.47287	3.96717	0.479176	1.59988
39.2921	19.1208	11.6935	316.366	417.904	296.017	0.0234713	5.07176	17.6166	1176.63	593.905	138.815	2122.78	3328.91	10496.8		1.9269	0.777455	0.415276	108.045	46.1258	24.6602								-0.80507	-0.79965				0.030046	-0.9117			0.45563	-1.33732				7.45478	8.08127	3.35423	3.92699
94.9042	66.2745	33.5806	91.5611	127.691	92.0937	0.405008	1.59545	2.28923	73.1191	51.2372	26.2116	790.212	1550.31	6004.02		3.86951	2.21466	0.816142	61.6607	35.4232	11.2559								-1.16119	-1.30631				1.21355	0.511097			0.436833	-0.01478				3.19491	1.46932	1.11808	1.45444
110.278	53.2903	20.435	43.7561	36.1493	32.8409	0.211035	1.83147	4.0575	245.617	153.309	30.9827	923.368	1492.96	2973.52		76.0922	34.0242	22.2618	251.528	101.706	19.6333								-1.21222	-0.55775				-1.31706	-1.64618			-1.64384	-1.78003				5.96383	4.1141	1.2778	1.16355
102.362	54.6036	45.1534	74.915	53.6429	87.5482	0.126682	40.5973	12.9263	69.9326	42.4999	12.8212	877.955	2388.78	12145.6		280.091	120.888	87.8477	252.505	171.542	107.849								-0.62311	-1.32347				-1.24246	-0.9159			-0.12574	-0.68372				5.53784	4.26103	6.38901	3.6361
10.4822	3.76312	2.30652	406.744	371.568	380.383	0.763184	3.28366	2.83641	51.029	54.5884	10.7348	1190.96	2640.15	7683.81		73.369	47.6361	22.2093	241.686	96.571	67.9903								-0.80875	-1.09355				0.128665	-0.42165			0.28863	-0.79604				6.38981	3.82024	3.1945	3.49065
182.881	41.3947	61.9844	51.5512	67.5823	49.9994	0.112558	2.24041	5.11566	429.291	111.727	31.9662	2411.28	3158.3	9045.25		40.8858	23.3407	7.7785	55.1259	25.8324	10.9117								-0.51421	-0.67995				-0.74059	0.048553			-0.81167	-0.01958				8.73275	9.69753	5.27093	4.50876
989.269	90.4244	62.9203	29.1891	37.7159	22.1084	0.085913	4.20753	6.11509	1688.35	605.406	169.445	3031.86	5396.31	18024.9		56.9673	39.8872	8.1041	157.041	98.0229	26.8019								-1.0637	-0.60977				0.396337	-1.78633			0.752804	-1.66498				5.53784	6.61195	4.95148	3.34521
120.832	64.369	28.5374	70.5489	80.9645	54.8936	0.40794	2.30518	3.88898	161.621	76.492	78.2653	877.461	2765.84	11693.5		67.2975	32.1954	15.5147	90.3016	59.1749	10.5276								-3.83116	-0.50402				-0.84439	0.37947			-1.21443	0.362817				1.70395	3.08558	2.39588	2.18166
531.373	272.906	144.778	55.168	77.7052	73.8709	0.0709603	8.50333	3.35286	141.005	77.8476	37.1452	1182.55	2635.85	7646.31		21.9712	1.54369	1.80711	165.866	116.959	40.9349								-1.36815	-1.10189				-1.13315	-0.70746			-1.16626	-0.69483				2.76892	3.96717	3.03478	1.74533
583.453	410.358	176.93	22.033	25.1856	30.1924	0.0297871	7.88673	26.6461	321.508	141.927	42.1959	3525.49	4633.8	13178.5		72.8796	28.2327	22.9811	69.9641	32.5966	31.7798								-0.92226	-0.71766				-0.92494	-1.55755			-1.01545	-2.43517				8.30676	6.90581	5.11121	1.59988
412.866	257.639	112.259	34.7835	33.6958	34.9343	0.0888048	17.9248	44.6821	27.347	17.5329	30.1504	2518.39	4024.91	13360.7		64.5861	34.0809	10.1418	82.0812	49.9123	32.0381								-0.70838	-0.85675				-0.27051	-0.7892			0.662315	-1.12333				4.89886	6.61195	4.47231	4.50876
392.193	232.088	78.3269	31.6162	41.0233	32.5808	0.131004	63.801	7.31609	28.4181	24.7339	20.403	1924.67	3248.18	11621.3		95.3601	58.3608	26.0077	207.291	114.465	76.4719								-1.0505	-0.63275				-1.20071	-0.70993			-1.23569	-0.68393				7.88077	9.1098	6.22928	4.6542
374.768	176.021	92.0872	67.2838	60.5322	55.3765	0.495773	2.30415	14.9816	62.2207	75.1309	43.1007	1601.46	2979.36	8370.64		37.3219	18.0191	16.2983	128.113	82.6264	13.8996								-0.78592	-0.52488				-1.18107	-0.57641			-1.72119	-0.5983				4.25988	6.17115	2.5556	2.3271
421.239	160.571	140.376	97.4068	115.166	85.8362	0.565559	3.44951	9.32154	92.6303	77.7437	50.0651	657.757	1522.9	7251.81		84.039	48.7409	31.3057	123.406	85.7698	33.5162								-0.67481	-0.59079				-0.48167	-0.17232			-0.97368	-0.17503				6.38981	2.64478	3.67368	3.34521
216.95	89.5195	67.3842	42.9367	45.7348	34.0251	0.199493	2.46917	10.8713	146.35	214.243	192.399	970.091	1895.36	6055.18		83.9106	52.563	37.1866	84.4103	56.0467	40.5325								-0.89044	-0.5777				-0.50234	-0.62151			0.390916	-0.75019				9.37173	8.37514	4.79176	5.23598
37.8321	21.7379	7.28391	1.27661	1.40189	1.71219	0.100436	10.7257	5.98441	1071.36	627.041	123.998	675.991	1501.59	7303.47		1.40267	0.75667	0.590693	152.45	102.146	40.5308								-1.17036	-0.93643				-1.73708	-0.14116			-2.86137	0.051845				4.89886	6.61195	5.11121	2.90888
2793.59	1017.94	251.803	36.8423	42.3866	49.4435	0.165581	1.77705	2.19051	1031.08	507.888	120.209	959.9	1880.4	6025.24		242.24	107.63	64.6197	25.971	13.5705	7.14191								-0.98513	-1.15257				-1.27203	0.118652			-1.42284	0.203679				15.3355	17.0441	13.0975	10.472
136.552	89.8626	47.9756	132.371	112.856	102.675	0.408402	7.35777	36.3561	58.9309	54.816	46.5873	577.167	1485.9	6678.02		1.3459	0.679922	0.491045	99.025	44.5437	45.8715								-0.90051	-0.99699				-1.78335	-0.92627			-1.90617	-0.99084				3.4079	4.1141	2.23615	2.90888
13.5051	7.96966	4.69262	40.1556	41.2322	39.3407	0.798901	2.86759	9.83738	41.7906	61.1999	23.7934	613.637	1305.85	3789.31		111.652	59.812	44.4001	380.679	190.737	117.711								-1.18151	-0.57947				-0.65959	-0.76088			-0.44612	-0.69967				8.51975	9.25673	7.18764	4.79965
21.0568	10.308	9.51365	60.1706	44.512	49.0602	0.061929	18.7411	12.766	177.776	118.365	53.7659	2147.99	3553.05	11528.3		53.554	23.6114	10.6704	121.476	81.2925	21.9957								-1.28148	-0.62943				0.22507	-0.04517			0.32176	0.255152				10.2237	13.5178	6.38901	6.69042
449.462	277.536	160.03	139.709	127.397	115.727	0.54329	18.0105	19.4873	122.033	145.059	196.641	2391.89	4398.99	12340.6		85.4526	35.1528	13.2624	81.11	52.4322	10.7624								-0.97116	-1.03638				-0.17243	0.681056			0.026741	0.722909				2.98191	1.46932	0.958351	1.30899
180.943	122.561	46.1162	53.9871	64.3867	52.9224	0.190056	13.2043	43.7176	205.447	155.901	160.012	819.411	1815.82	7712.28		340.12	173.494	77.8006	129.002	62.8951	20.1555								-0.84184	-0.91795				-1.42812	-1.07888			-1.23603	-0.88117				5.75083	5.87729	2.71533	3.92699
7.82622	5.25613	3.74178	26.8468	28.2972	33.0201	0.149364	119.667	10.0648	461.761	599.993	348.396	280.125	639.416	1936.99		80.4496	44.8853	38.9346	6.45063	3.41407	0.559492								-0.66036	-1.23581				-0.77804	0.567563			-1.23391	0.566053				0.425988	0.146932	0.31945	0
14.7932	9.91255	3.23302	56.4382	56.7042	47.9559	0.0834519	72.482	270.116	356.01	98.6928	41.3321	202.3	717.842	2183.3		51.0092	32.2746	23.5787	251.109	106.622	49.3174								-1.31006	-1.00029				-0.27717	-1.13144			-0.22559	-0.99705				2.98191	3.08558	2.07643	1.45444
72.2702	31.5896	27.5422	573.7	586.91	559.008	0.0189869	76.4534	277.771	1052.91	599.5	181.228	330.232	1688.06	10209.7		6.91286	2.78798	1.17238	198.798	99.3787	54.2011								-0.71616	-0.64111				1.02616	-1.39262			1.51744	-1.57941				3.4079	3.82024	1.59725	2.18166
78.5508	23.2784	18.7872	368.144	428.726	356.659	0.074919	29.7988	16.4434	266.197	117.265	33.1313	278.407	637.859	1969.47		93.0566	56.6449	21.5374	140.959	90.3854	49.0242								-0.648	-0.73211				-0.65287	-0.40105			-0.64443	0.132561				12.9926	13.8116	8.30571	8.2903
100.734	14.0238	20.2307	630.659	695.325	673.568	0.0450749	12.449	40.1153	50.7756	33.939	18.1986	797.016	1773.17	7673.99		36.0712	23.0194	8.93397	117.735	70.8791	28.8229								-0.99958	-0.68277				-0.19166	-0.41149			-0.41899	-0.36064				7.24179	8.2282	4.63203	3.92699
39.2185	27.599	10.2057	438.23	499.864	326.226	0.146608	41.565	5.43514	23.6964	11.06	13.4909	8.31508	26.5744	18.6399		7.64235	3.82229	1.64645	113.924	70.9708	32.2971								-0.56924	-1.30692				1.27581	-0.967			1.92966	-1.04012				4.89886	5.28956	3.99313	3.6361
162.617	12.9396	18.3265	54.004	66.6931	68.638	0.242662	6.3584	22.2675	234.861	306.525	138.072	54.6703	88.3153	73.6372		104.258	70.2671	30.9618	58.1468	23.5019	25.7871								-0.88637	-2.68085				-0.23171	-0.15981			-0.23316	-0.06502				7.66778	7.19968	3.99313	3.34521
141.427	75.7527	35.9332	101.198	140.018	121.178	0.0808503	14.7407	57.1423	141.252	208.732	175.578	97.7157	179.442	498.821		225.058	121.751	31.7439	197.673	30.8269	37.559								-0.96177	-1.02674				-0.47256	-1.47838			-0.22681	-1.76921				15.9745	17.1911	12.2988	11.1992
132.919	70.7942	28.391	55.5863	74.7572	71.8322	0.552598	10.5069	27.4382	88.0133	129.178	98.684	1483.98	2002.55	3285.61		20.1506	10.3459	2.99919	20.6344	10.1278	2.57411								-1.41793	-0.7026				1.46456	-2.63948			1.38252	-2.71711				1.27796	1.61625	0.31945	0.145444
140.535	29.1648	38.6727	677.487	783.806	584.769	0.0871478	7.68654	16.6174	288.955	297.396	268.959	6.14006	20.6726	21.7538		197.874	74.054	26.8105	53.4865	32.8655	15.5192								-1.03541	-0.73922				-0.72046	-1.15501			-0.56038	-1.161				1.06497	1.02852	0.159725	0.436332
3.58867	1.57721	0.521196	459.099	569.06	557.112	0.320773	2.6205	2.60011	49.3591	59.115	89.3815	542.406	1342.86	5995.88		10.8358	5.28654	0.313711	168.918	101.193	71.6915								-0.87125	-0.50989				0.451519	-1.15783			0.074755	-1.15282				5.11185	3.96717	4.31258	2.90888
15.1527	7.8172	5.21409	302.4	308.291	415.8	0.401708	4.28534	2.39136	680.067	548.724	93.7553	2142.58	2675.15	8179.11		341.813	186.86	115.15	27.9901	19.6568	9.03128								-0.54985	-0.68567				-0.93413	0.697886			-1.0941	0.235314				1.91694	2.05705	1.9167	1.01811
208.041	144.897	27.3284	318.137	372.945	436.199	0.753573	2.06217	7.15872	116.797	95.1991	86.8845	3540.02	4629.58	13175.9		2.45715	1.67846	0.520699	19.6968	12.2459	7.95253								-1.69094	-1.3439				-0.97914	-0.15918			-2.39098	-0.46717				3.83389	5.28956	3.35423	3.34521
88.2035	44.5772	10.6685	160.845	196.254	169.431	0.0218251	6.15776	7.73991	190.145	85.3332	25.9493	2163.72	3541.86	11438.3		148.64	46.0378	16.9145	27.1885	10.711	4.60241								-0.97837	-0.93885				-1.97523	-0.69657			-2.47366	-0.71771				0.425988	0.587729	0.638901	0.727219
45.272	18.6493	9.04031	29.0167	27.556	28.3139	0.0840559	24.7774	5.06313	52.8408	64.0192	43.6408	2381.1	4341.43	12238.8		124.253	63.0646	44.7442	129.837	67.7293	28.3417								-2.22865	-0.60499				0.458126	-0.57504			1.21675	-1.15157				12.7796	12.4892	7.98626	6.69042
265.442	163.923	93.0486	23.3931	31.8022	30.9749	0.0647439	4.96115	6.90994	25.6309	8.43862	4.65656	673.812	1523.03	7296.37		16.2271	3.4622	2.56903	51.4153	33.8043	18.9851								-0.8658	-0.5853				-1.51206	0.629632			-1.46531	0.32354				2.98191	2.79171	1.2778	1.30899
101.128	54.6013	24.4081	475.049	641.372	592.047	0.247105	14.1167	7.68471	330.232	1688.06	10209.7	935.261	1880.84	5994.93		131.655	72.2445	36.2998	335.575	223.664	117.986								-0.77305	-1.3237				-1.0357	-0.4213			-0.83838	-0.0081				9.58472	8.96286	7.66681	6.54497
129.474	91.4683	42.8472	75.7341	102.654	80.4642	0.0464651	23.5105	13.6119	34.1942	69.2375	89.2621	664.255	1484.5	7070.79		1.47476	0.862998	0.119484	286.046	114.278	52.6278								-0.93401	-1.11969				0.570342	-0.63486			0.99816	-0.93687				5.75083	4.40797	3.03478	1.30899
153.548	90.0484	55.7576	38.2998	45.1641	31.8426	0.0440859	2.11357	2.82928	88.5176	58.2722	18.0953	837.614	1640.46	5280.41		65.5116	34.2889	15.0665	64.9125	29.8723	24.6998								-0.61663	-0.53389				0.270515	-0.65209			0.698033	-0.70602				4.68586	4.70183	2.87505	3.05432
214.623	148.957	84.8204	54.9844	59.7167	45.0092	0.0349109	5.17975	1.22574	216.944	267.696	127.461	9765.46	13836	12566.6		48.8242	31.8428	7.81049	93.2471	64.4049	31.6957								-1.19124	-0.70025				0.444386	-0.64475			0.801321	-0.94106				4.47287	3.82024	2.39588	1.45444
58.1791	40.5342	19.377	103.399	105.063	122.247	0.162864	12.9806	6.55698	72.7855	55.5226	35.4738	8.79246	21.4419	81.5363		59.207	25.9283	10.9245	203.239	125.087	53.7689								-0.84012	-0.51018				-0.21542	-0.30675			0.229221	-0.46624				3.83389	6.75888	5.59038	2.61799
58.1629	25.063	20.5249	71.9404	77.1756	53.2319	0.638058	23.0672	16.5606	48.2311	44.9045	103.004	403.341	818.954	742.411		24.5888	13.7353	8.0997	41.5684	29.1866	17.9332								-0.52706	-0.60232				-0.67942	0.851357			-1.2217	1.21072				7.45478	9.25673	5.43066	5.67231
60.4252	40.4105	21.9194	293.846	331.554	237.869	0.244765	3.52525	15.4958	56.1343	38.4183	6.79918	34.1942	69.2375	89.2621		100.098	69.4649	45.6648	57.937	38.1628	21.9254								-1.01143	-1.76209				-0.55448	0.263373			-0.72292	0.272697				14.4836	15.5748	11.6599	8.58119
189.063	131.578	38.1654	70.9772	73.3697	64.1462	0.0424994	1.68828	2.66881	0.464021	3.1465	1.89001	3.76847	50.5007	26.6722		183.435	90.9936	72.8149	109.399	32.2532	38.2111								-2.41865	-0.53827				-2.32186	-1.59815			-2.63728	-1.94757				6.17682	9.99139	5.43066	4.79965
261.352	72.5359	54.2107	105.792	133.959	90.3997	0.114532	1.8852	2.20201	39.9766	70.0727	150.611	1083.64	2227.03	3195.35		27.0622	5.06147	1.48477	36.4902	25.1269	10.7294								-0.84762	-0.50201				-1.07046	0.412169			-0.83672	0.356611				2.34293	2.35092	1.2778	0.727219
93.2972	54.3997	40.0513	71.0199	83.8092	57.4828	0.130059	18.3027	4.39599	12.2691	9.6415	7.34177	39.5747	68.3365	102.108		170.144	94.5497	35.741	95.5624	67.4787	8.78095								-1.58875	-0.73093				-0.03773	-0.05658			0.225784	-0.19409				18.1045	19.9828	12.1391	9.16296
98.0958	66.4596	37.0041	2.35161	1.76567	1.76379	0.623413	12.1481	26.2948	240.232	469.075	450.529	2.00663	265.094	767.401		2.59573	0.862977	1.03602	86.2455	51.9643	11.2856								-0.64665	-2.71254				-1.32906	-0.14032			-1.85792	-0.51861				2.98191	3.96717	2.5556	1.74533
28.1876	10.8721	2.16224	148.124	205.96	115.053	0.0450231	4.91393	6.93162	102.081	117.513	56.1173	48.2311	44.9045	103.004		16.2874	10.4037	6.75409	138.545	21.1366	8.97531								-0.91223	-0.73908				-0.11717	-2.22117			-0.4665	-1.73312				9.15873	12.4892	6.22928	3.78154
404.575	102.744	46.4956	2.59536	3.1998	3.05492	0.559148	3.3347	9.62381	2911.86	842.812	447.641	118.061	169.854	186.098		44.2938	23.536	18.3907	162.836	97.5589	26.0461								-0.72338	-0.86463				0.527625	-0.56631			0.710509	-0.54507				8.09376	10.2852	8.46544	5.9632
59.1134	40.0041	22.3274	115.979	153.37	120.337	0.176442	8.77794	1.6553	325.492	620.931	1210.7	5.28711	25.509	43.075		55.9807	33.9062	10.6471	113.52	62.3434	17.5356								-0.60063	-1.01145				-0.98528	0.575541			-1.54409	0.312496				3.4079	5.28956	3.35423	1.89077
193.402	131.844	45.1951	21.5045	26.1851	29.4668	0.602261	2.64408	7.85258	474.358	370.84	213.695	39.9766	70.0727	150.611		4.11869	2.71613	0.954552	179.633	89.1068	32.4816								-0.60007	-1.67758				0.334402	-1.89047			0.877891	-2.00835				7.24179	6.02422	4.15286	4.50876
133.135	76.0873	23.5915	52.0589	61.4184	40.0733	0.0540283	2.84957	2.83981	801.261	399.888	203.206	383.281	678.656	453.393		154.573	101.975	24.7366	12.1166	3.78774	3.80168								-0.60873	-0.98551				-1.40133	-0.31459			-1.8076	-0.41165				6.60281	9.1098	5.59038	3.19977
135.271	90.3926	41.1962	72.3055	85.9963	61.866	0.0956609	37.2683	50.3961	767.061	311.314	210.428	240.232	469.075	450.529		63.5016	41.6427	14.6334	92.9619	46.9502	26.2524								-0.5627	-1.46311				-0.24417	-0.80904			0.115735	-0.56528				15.7615	20.1297	16.7711	10.472
23.0393	16.1753	8.98392	54.7524	43.0206	39.0252	0.198043	2.83007	2.01495	194.258	238.176	96.9713	325.492	620.931	1210.7		39.1908	26.5336	9.8938	64.1528	23.2689	14.7806								-0.82226	-0.69742				0.572597	-1.26265			1.13583	-1.77972				7.45478	6.46502	3.8334	2.18166
297.699	173.24	90.7247	261.072	316.108	197.083	0.223995	3.47474	10.8595	30.3053	14.4877	27.4917	1.76505	4.11909	9.41774		49.0627	27.7476	9.50143	161.425	99.5467	34.0267								-0.63265	-0.9877				0.152979	-1.01615			-0.1779	-0.85835				4.68586	8.37514	5.59038	3.19977
406.359	190.046	50.2811	2.82565	3.16737	2.36396	0.494181	7.79846	15.8777	772.774	861.241	451.15	16.2304	23.5591	20.5419		261.263	168.512	56.1013	286.348	144.4	68.5536								-0.85263	-0.99222				-1.27445	-1.83613			-1.38049	-1.96279				4.04688	3.96717	3.1945	3.05432
838.372	509.972	175.114	100.098	84.7143	90.758	0.345152	1.09103	1.89178	102.716	65.9369	36.2539	30.3053	14.4877	27.4917		672.719	372.533	66.9671	66.3552	33.3571	17.1881								-0.76491	-0.98646				-0.93662	-0.67675			-1.00288	-0.21336				12.5666	7.64048	5.27093	5.67231
230.204	148.304	72.8444	75.9716	82.5855	69.1716	0.527824	3.62515	14.0306	309.281	328.849	98.0664	1.48783	13.3382	7.8612		68.9666	40.5862	6.45635	315.606	159.291	39.1267								-0.64699	-0.8927				0.629256	-0.85128			0.203507	-0.47578				5.96383	8.2282	3.03478	3.78154
36.2093	13.9337	4.98305	15.2584	18.2171	16.1408	0.666695	37.4246	44.1189	73.817	96.6411	126.037	51.2431	52.6467	86.494		52.3381	33.4237	22.4615	170.232	91.6878	53.3743								-0.5263	-0.77761				0.128821	-1.00919			1.72729	-1.12517				2.76892	4.84876	1.59725	2.18166
93.6913	36.9669	27.3767	15.5723	16.8885	15.2604	0.196749	4.58025	6.54402	394.279	218.183	68.075	124.087	183.76	154.688		38.5017	26.7329	14.5011	20.9886	12.2433	9.32931								-0.57781	-0.68172				-0.09005	-0.6082			-0.48254	-0.42609				6.17682	10.2852	7.34736	5.67231
100.992	64.6552	19.1766	174.26	139.364	123.732	0.888189	2.69949	5.21762	147.009	237.858	176.33	10.8772	25.4689	61.4729		75.8149	50.7944	20.1544	171.461	106.893	47.3849								-0.6628	-0.75397				-1.30828	-0.45147			-1.4401	-0.15973				6.60281	7.78741	4.79176	5.09054
134.753	78.4893	33.8776	24.6184	28.5109	19.7872	0.15176	15.7296	28.9813	512.458	575.443	171.07	3.17582	30.4033	192.056		373.12	235.682	29.0956	58.0586	34.4271	16.0007								-1.11573	-0.9012				-0.57049	-0.07044			-0.24264	0.131463				8.30676	11.0199	3.8334	4.07243
109.753	31.7396	20.4545	65.3317	86.1586	53.4282	0.653104	10.8379	12.1543	178.74	107.047	63.2986	147.009	237.858	176.33		53.8766	24.8618	11.7571	1184.76	634.371	164.642								-0.70326	-0.69087				0.132186	-1.1196			-0.13726	-1.21723				8.94574	8.669	8.94461	7.12675
269.076	128.229	119.91	23.6235	28.6345	20.8893	0.142045	4.5116	3.60902	81.9341	71.7253	99.564	23.9466	34.5134	76.2417		3.32941	2.04486	0.649835	273.34	169.329	25.2126								-0.83173	-0.56872				0.484168	-0.63209			0.00709	-1.07748				3.83389	4.40797	3.35423	2.03621
1668.74	696.787	416.645	42.7674	60.392	44.5908	0.388358	10.0518	4.163	131.003	85.7476	34.5912	5.18181	19.3052	18.2006		47.0724	26.4479	21.0674	57.6878	38.8939	23.9635								-0.77904	-0.67763				-0.84872	-0.74994			0.923923	-1.02163				1.91694	1.32239	0.638901	0.581776
90.9583	46.7927	37.622	174.482	138.654	136.193	0.704835	2.42776	2.69352	1657.35	624.408	190.071	65.3951	173.549	386.528		67.9095	39.5747	23.9522	115.638	72.2956	36.3424								-0.85133	-0.95581				-0.36534	-0.96773			-0.84039	-0.99249				10.8627	14.6932	9.10434	9.45385
29.2599	12.3741	13.6813	56.6821	52.9965	42.9273	0.646889	124.814	17.279	281.257	261.854	158.187	141.472	356.761	630.972		22.1888	12.2987	7.28538	120.239	61.9893	39.2784								-1.60993	-1.3849				-1.39623	-1.0665			-1.62126	-1.38788				7.45478	7.34661	3.99313	3.78154
30.2468	13.6703	11.1572	23.3505	29.4191	18.4634	0.0686003	1.82083	2.53858	442.455	446.061	104.774	1.25867	6.94102	56.7498		2.12373	0.695765	0.977943	215.794	82.6308	105.901								-1.11854	-0.61942				-0.9779	-1.57847			-0.24017	-1.67721				4.47287	5.28956	5.59038	3.92699
186.36	58.8691	52.0587	99.883	85.0192	86.926	0.13052	28.023	24.6063	677.937	404.9	454.757	20.2095	17.5013	80.8094		48.4424	22.3107	4.94585	58.1138	37.8282	20.0558								-1.05058	-1.15342				-2.45669	-0.66075			-3.1964	-0.77533				3.83389	2.79171	1.2778	1.89077
47.5897	24.0949	17.4359	23.6844	19.1237	19.2595	0.616929	10.858	46.4178	141.472	356.761	630.972	17.5316	19.0016	64.5726		28.7022	13.8567	8.61422	602.104	270.681	257.613								-0.56193	-0.66546				-0.87914	-1.44649			-1.37877	-1.7854				5.53784	9.40366	5.27093	4.36332
285.72	197.049	40.3151	8.37408	10.9419	11.0834	0.096954	5.00983	5.88058	32.7751	22.131	18.862	29.1188	49.8969	71.1187		170.103	115.227	48.5179	355.276	223.997	95.0034								-0.5727	-1.04282				-1.03563	-1.13116			-1.11127	-1.0838				7.24179	5.87729	4.95148	4.94509
522.565	238.426	99.4144	76.2306	88.0914	106.487	0.301503	1.95717	3.27418	0.18719	0.0607356	0.0971009	13.0994	65.006	199.095		123.209	82.8401	36.9121	58.9417	28.609	6.1662								-0.78693	-0.50492				-0.4838	-0.78313			-0.79403	-0.9173				4.47287	4.26103	4.15286	3.05432
271.343	159.783	95.1715	29.813	24.4676	24.8802	0.0857113	17.9518	176.068	215.865	114.03	23.0958	5.53202	8.20832	14.3026		13.4872	7.81684	2.23019	162.3	114.373	62.2232								-0.56698	-0.57957				0.475745	-0.3637			0.962192	-0.29643				10.4367	8.96286	4.95148	4.21787
45.8861	25.5359	13.4275	15.8098	17.6838	11.2952	0.0408873	108.339	62.0283	59.9574	37.4073	12.2485	13.8051	16.2081	25.3244		245.6	165.787	43.7012	24.3826	16.316	11.3134								-0.70667	-1.11204				-0.70102	0.198756			-0.33994	0.282777				4.25988	4.70183	2.5556	2.47255
357.945	243.39	71.7238	24.2755	30.8394	30.4017	0.273407	6.20514	25.5808	205.376	115.405	28.5426	208.69	301.395	185.454		4.73239	2.89968	1.33221	186.15	86.1205	45.5293								-0.93061	-1.93812				-1.11582	-0.90345			-1.91237	-0.93807				14.0576	14.3994	11.9794	9.89018
84.21	39.7474	30.4906	49.5286	57.9896	39.5411	0.104318	3.57864	9.47132	150.224	113.014	70.7626	1.99557	5.98263	3.17142		7.18051	3.76716	1.57848	127.821	33.3557	36.4167								-0.52307	-0.73656				-0.75223	-1.93604			-0.32753	-2.46781				11.9276	18.0727	6.22928	7.70853
103.511	65.0286	46.2567	10.9306	13.3416	12.771	0.637148	3.29213	7.86045	316.28	344.146	208.493	47.7429	86.6733	121.118		8.43122	5.86718	1.15275	93.6497	56.2056	28.7151								-2.01441	-0.66027				-0.67412	-0.22098			-0.06793	-0.21507				17.0395	14.8401	7.18764	8.43575
34.945	24.3748	11.09	22.2454	30.5055	25.032	0.0403815	11.0857	2.52074	112.811	75.4455	26.6143	7.5706	18.9496	35.0678		29.4008	7.27713	2.5717	98.706	62.4573	42.6174								-0.82876	-0.68121				-0.76583	-0.93569			-0.5161	-0.88107				4.25988	3.82024	1.2778	1.16355
23.1831	13.9482	6.10422	2.26229	2.76459	1.97053	0.384508	1.71571	1.46352	137.403	130.22	42.5565	26.3416	32.1199	70.1694		41.6262	23.436	17.6439	68.4871	42.7115	26.3368								-0.71062	-1.41107				-1.32416	-1.50536			-1.67999	-1.59518				2.12994	1.46932	1.59725	1.16355
40.0409	18.0961	11.2216	167.818	171.249	162.837	0.183717	30.1648	127.095	393.81	480.954	265.636	2.58939	3.02143	4.5401		34.0796	20.8246	7.7948	84.7976	31.8866	30.6236								-0.53489	-0.53989				-1.06163	-0.87939			-1.05588	-1.15752				10.6497	10.2852	6.38901	5.23598
97.7689	54.7902	31.8181	66.0774	80.8373	53.0531	0.280181	7.63594	5.11064	118.647	121.156	43.4216	2.8454	8.23128	4.42529		444.349	306.696	93.9554	54.7957	37.6896	17.8905								-0.55333	-0.7193				0.635986	-1.17704			0.838193	-1.29472				14.0576	13.3708	10.5419	7.70853
56.4976	31.1723	8.05133	6.87021	6.92223	5.58424	0.462982	1.96538	5.48166	331.884	347.287	264.882	3.58701	12.2118	12.2479		174.159	118.68	57.3787	278.027	168.872	43.0439								-0.63328	-0.79645				-0.83713	-0.39602			1.2383	-0.68872				9.79772	9.1098	7.18764	6.98131
126.22	85.839	15.4811	66.8513	79.5845	51.721	0.286285	46.273	10.7854	36.0826	50.5886	41.1714	2.77417	13.3245	22.8536		50.792	32.7461	17.9104	227.831	131.177	59.7893								-0.61236	-1.11017				-0.29939	-0.7241			-0.71185	-0.96654				5.53784	7.05275	4.63203	2.47255
108.908	64.6769	39.4951	114.969	116.488	82.7451	0.117008	6.13287	16.2387	26.3416	32.1199	70.1694	122.432	177.72	107.402		50.493	33.0288	23.5807	155.698	72.1257	68.9996								-1.09043	-1.41564				1.2451	-2.36043			1.66006	-2.87746				2.34293	2.20398	1.2778	1.45444
12.4646	8.66405	4.73422	37.4212	30.7903	35.377	0.325861	38.5481	162.959	114.609	50.6043	14.0103	4.04746	35.9547	79.9459		10.4268	4.89665	0.93318	200.282	75.0746	32.7385								-0.775	-0.63821				-0.77675	-0.84265			-1.18494	-1.2294				1.91694	2.05705	1.2778	1.16355
352.913	242.356	83.9014	101.996	135.739	107.413	0.0915676	2.36545	12.1834	116.274	60.2539	20.3724	8.23053	20.1782	24.1101		77.1886	45.1081	21.4699	263.134	169.066	61.9321								-0.79091	-1.06922				-1.1534	-0.9256			-1.2414	-0.84825				9.15873	8.08127	6.38901	5.09054
128.35	87.6813	44.7357	127.65	135.05	108.552	0.281623	4.73384	3.30163	109.416	154.452	127.317	19.745	100.312	290.901		109.997	63.5761	34.5054	29.0869	13.8621	9.2173								-0.61444	-0.8623				-0.86584	0.102611			-1.53963	0.545009				8.73275	8.37514	5.11121	4.6542
84.2462	22.0082	15.5514	8.00927	7.47643	9.22627	0.122032	4.8635	3.48326	362.112	240.853	110.004	11.631	150.502	596.253		53.5146	34.9548	15.7237	6.67739	3.67307	1.05776								-1.17083	-1.10719				-1.54861	-0.26666			-2.1332	0.211111				1.06497	0.881593	1.11808	0.290888
190.483	94.4174	37.6572	57.7902	77.3215	44.1769	0.249053	11.0733	36.2849	8.23053	20.1782	24.1101	7.50217	55.8474	102.948		50.016	22.2155	19.3234	34.7399	16.1262	11.7319								-0.98061	-1.46491				-1.18214	1.23568			-1.58294	1.58924				7.45478	6.31808	3.8334	3.05432
103.569	66.2432	11.4625	30.6983	24.5335	33.6475	0.606944	49.1444	44.4733	58.2528	54.0054	53.2499	25.5191	59.2523	80.8257		9.53709	4.83306	3.50762	68.0672	24.6579	14.9991								-2.46631	-0.69335				-0.11718	-1.76416			-0.84991	-1.54682				8.30676	6.17115	5.59038	4.79965
95.2545	60.2423	7.77267	72.7831	60.4581	67.3999	0.132882	5.14323	9.88484	72.638	63.3147	84.3737	16.7073	31.8321	62.0357		65.6164	11.8735	15.1914	65.9875	40.8079	30.5074								-0.65777	-0.9256				-0.42747	-0.61893			-0.48798	-0.91817				2.34293	2.20398	1.43753	1.74533
57.9275	28.8433	24.4581	325.007	319.327	237.217	0.0576982	3.39093	5.69568	19.745	100.312	290.901	138.42	265.303	241.976		118.066	74.837	20.4675	28.3587	14.9298	5.9971								-0.94127	-0.9764				-0.0174	-0.60581			0.06291	-0.59044				2.98191	3.37944	2.5556	2.90888
69.6449	42.6616	28.4291	3.57119	2.91796	2.93195	0.111466	2.78732	7.23063	194.356	191.032	78.7057	54.7629	88.176	30.0917		48.272	25.1389	12.4732	216.75	110.163	24.6417								-1.25707	-1.4105				0.11188	-1.11765			0.247592	-1.07989				11.9276	11.6076	9.42379	6.98131
122.774	85.0406	49.0535	179.11	157.359	192.374	0.0465203	25.2153	1.36549	361.629	171.531	89.7119	105.518	152.672	218.644		21.6699	9.06654	4.16558	48.9968	18.4316	8.86619								-0.51567	-0.7794				0.159155	-1.16435			0.42587	-1.43302				7.88077	7.05275	3.67368	4.07243
60.2518	29.5822	29.8009	197.541	222.946	240.089	0.136786	27.5248	10.3852	92.8802	63.4972	35.1929	79.6824	55.4469	81.6464		152.876	106.932	47.509	54.7286	31.8855	13.7506								-1.18177	-0.88615				-0.80648	-0.50606			-0.67757	-1.20624				2.55593	1.61625	1.2778	1.16355
171.296	119.566	50.5749	24.6325	26.3616	23.1134	0.0297871	14.2753	7.69265	7.50217	55.8474	102.948	169.43	247.448	102.492		9.34281	4.1184	2.64205	27.6178	14.9428	4.87728								-1.14596	-1.36367				-0.2355	-0.05298			-0.4483	-0.10601				0.851975	1.61625	0.798626	0.872663
164.018	43.8735	19.3217	52.1225	63.0418	55.4446	0.0356416	9.40099	8.72053	225.283	125.678	147.781	115.509	164.281	81.7766		7.56293	3.41762	2.95773	68.5843	26.6513	14.4685								-0.71941	-0.79297				-1.01874	-1.21427			-1.20023	-1.64869				3.83389	3.82024	1.9167	1.01811
341.825	143.163	33.1722	21.2559	18.9104	21.3803	0.435533	13.2181	42.387	25.5191	59.2523	80.8257	415.872	705.904	876.25		29.7846	18.0896	14.0002	238.061	137.398	22.6001								-1.34409	-0.6678				-0.00805	-0.68522			-0.35004	-0.75028				8.73275	4.84876	4.95148	5.9632
81.992	37.4596	15.2088	86.3391	107.262	108.569	0.26372	7.75833	7.2048	139.58	117.988	74.3539	87.777	141.551	81.1973		29.7451	11.7167	8.98654	48.1331	30.2981	4.43231								-0.66988	-1.60883				-1.11163	-0.89245			-1.11741	-1.14055				1.06497	2.20398	0.31945	0.872663
66.912	44.0816	8.02825	16.37	15.2333	13.3121	0.702365	2.98591	5.1371	57.5192	56.4065	29.9562	1.18776	2.81418	4.39888		73.7672	46.3671	35.853	181.453	59.4919	34.6824								-1.39517	-0.57172				-0.75327	-0.00356			-0.6439	0.362889				8.94574	12.0484	7.98626	5.67231
100.509	68.413	31.0288	73.7283	96.6749	71.7846	0.0888639	2.3973	1.4229	721.056	697.055	155.74	30.5914	52.0685	50.3402		67.1197	25.519	14.0425	67.9424	45.7125	32.876								-1.48809	-0.5739				-1.08584	-0.3435			-1.26517	-0.49374				5.32484	7.19968	3.99313	3.78154
722.549	499.539	72.3529	85.8086	73.52	64.6581	0.0249176	15.9747	126.945	105.518	152.672	218.644	16.9856	30.7334	49.9122		6.67502	2.37954	2.19591	12.9914	8.72755	5.01201								-0.82634	-0.66397				-0.36666	-0.35372			0.234727	-0.6458				5.53784	3.96717	2.87505	3.05432
370.321	251.116	66.416	149.56	191.659	123.399	0.155044	15.1442	77.4355	79.6824	55.4469	81.6464	1.34795	46.9251	40.2361		100.406	56.6247	35.4588	53.6769	33.8777	8.66809								-0.76241					-0.90269	-0.9159			-0.84599	-0.89772				6.8158	4.84876	3.03478	4.36332
10.5411	7.26851	1.0966	50.5739	67.9145	40.105	0.0525773	44.0137	216.677	355.582	229.504	308.382	70.6688	136.715	112.002		146.593	86.4181	53.9486											-1.15369					-1.13275				-1.39829
1288.55	555.01	331.69	23.516	29.8108	29.4022	0.152966	6.81609	64.4746	138.228	119.705	67.0515	6.21224	26.3992	73.8698		45.8293	20.599	8.0501											-0.57746					-1.02336				-1.17172
31.3832	20.9739	11.9563	6.77768	8.24142	6.77315	0.0791315	4.9748	13.564	115.509	164.281	81.7766	17.9239	23.2924	33.3072		214.526	143.763	73.9541											-1.02841					-0.9748				-0.78869
40.5792	19.9125	14.1861	36.5018	38.5528	29.1927	0.375985	1.96161	3.50868	77.492	49.2848	24.282	1.92758	11.5004	37.4316		58.1052	28.4861	25.215											-1.06213					-1.30761				-1.6237
70.1534	43.9089	24.8184	72.9822	74.5047	57.896	0.288084	2.48428	1.35419	87.777	141.551	81.1973	67.1948	108.378	84.37		5.90866	2.82981	1.30956											-1.18462					-0.45285				0.469095
55.906	29.1779	10.1858	51.3673	45.5771	37.4922	0.568212	1.22467	1.5669	15.4574	10.7833	7.67917	2.86497	5.21906	17.1346		105.816	46.5526	30.3128											-0.54565					-2.12849				-2.84957
52.0608	29.5051	23.3763	21.1409	29.7019	28.7932	0.169964	2.28844	4.40765	30.5914	52.0685	50.3402	71.4247	157.564	204.132		96.841	66.3443	33.4167											-0.63784					-0.66727				-0.69788
100.17	56.3501	20.6626	42.3044	34.1611	51.8099	0.0792003	8.0699	21.3825	16.9856	30.7334	49.9122	20.6517	48.5297	45.612		122.58	78.7792	31.4157											-0.97225					-0.45999				-0.15632
25.713	17.3707	10.4304	37.2595	30.7124	29.5464	0.0634255	5.26204	22.2248	1.34795	46.9251	40.2361	46.831	58.7975	86.3269		89.7479	45.7454	27.0062											-0.51852					-1.0298				-1.09963
84.6383	35.3066	18.6255	26.6888	28.9254	33.8258	0.42218	2.35768	9.48384	86.2305	63.1254	76.1565	41.3453	59.2074	39.5572		76.4926	53.3985	27.8877											-1.83755					-0.42307				-0.49866
107.708	45.1308	49.8806	21.5459	24.7593	24.5581	0.394249	6.65196	7.53342	76.2614	92.3433	77.0626	18.0612	39.7905	35.8388		1.40109	0.392021	0.272596											-0.52264					-0.07769				-0.69581
519.172	179.063	57.3246	2.14083	2.44515	2.1764	0.521336	5.82064	1.6761	2.86497	5.21906	17.1346	54.6108	86.6497	144.261		67.2332	46.8008	10.7842											-1.01896					-0.88835				-1.06177
188.514	68.1957	22.3545	95.5215	128.67	107.388	0.460215	13.2397	53.9558	393.501	49.3479	31.3322	132.311	347.642	270.335		26.4932	13.0736	3.94443											-0.78935					-0.77542				-0.143
14.65	9.23209	6.77374	83.1086	73.0995	68.475	0.150662	8.62696	42.5003	90.5007	40.3812	27.5952	27.8572	50.1294	51.4147		141.862	82.082	25.87											-0.66677					-0.54114				0.446076
45.1103	18.7213	15.6388	16.4711	23.1579	16.1116	0.430719	4.34916	2.75406	46.831	58.7975	86.3269	90.6397	134.145	158.811		74.1934	46.7356	24.7646											-0.81387					-1.51881				-2.09905
1.38379	0.875073	0.284074	76.744	99.3705	57.7505	0.0478559	6.42555	4.54554	42.6128	5.58017	4.02191	22.3341	38.5286	38.9721		92.3276	52.5209	31.8996											-0.74426					-0.51869				-0.86858
52.3067	36.4095	18.1635	6.89947	5.96759	5.47199	0.0997865	125.211	9.2117	19.0492	15.6355	17.3554	1.95986	16.1483	54.5294		54.3287	32.4329	23.4884											-0.82715					-0.79926				-0.96639
169.926	84.5856	52.8746	14.6268	14.0736	11.6214	0.948396	12.8693	26.4241	54.6108	86.6497	144.261	10.2993	57.7768	108.959		455.06	256.49	49.9545											-0.51372					-1.10407				-1.0954
87.5405	31.7243	16.1336	54.1018	50.7633	38.6301	0.44611	2.62497	4.21065	132.311	347.642	270.335	75.1205	112.062	100.931		112.777	78.9907	50.0472											-0.69923					0.681567				0.392668
907.441	363.769	118.155	60.4315	69.4109	54.1017	0.176343	7.01017	42.236	27.8572	50.1294	51.4147	39.8483	56.8655	31.5051		136.257	83.9213	32.5461											-0.63558					0.237578				0.370778
359.298	222.27	114.502	29.7369	31.4015	36.0213	0.422667	2.7887	4.981	10.222	7.95787	10.2721	199.894	362.861	187.196		255.087	164.194	51.9153											-0.68815					-0.9954				-1.23199
275.012	138.974	97.4236	90.7329	113.618	73.4488	0.403975	7.529	84.5947	128.381	77.9908	32.605	44.2901	97.3535	137.772		12.7991	7.94377	3.76832											-1.26439					-2.879				-3.35896
217.303	118.686	24.0668	165.57	229.38	147.59	0.270979	3.94023	13.1537	94.2871	75.2391	31.1919	50.8538	107.583	200.105		65.4703	27.2537	12.6921											-0.53007					0.349498				0.725315
33.9397	7.32064	1.82262	49.945	70.5722	66.2936	0.187035	59.5762	34.3422	22.3341	38.5286	38.9721	1.23395	4.64207	5.57315		170.575	118.126	61.6244											-0.958					-0.99896				-0.94481
136.361	42.4195	56.3742	123.858	147.491	99.4005	0.425171	50.5607	21.7725	1.95986	16.1483	54.5294	69.7707	99.1675	89.8227		10.7742	5.54624	4.20028											-0.81914					-0.18651				-0.62741
186.553	106.951	61.9422	9.55665	11.968	7.34375	0.147441	3.06506	4.86208	10.2993	57.7768	108.959	29.9801	49.6117	52.1581		92.8864	52.646	18.8118											-1.56092					-1.07791				-1.08921
364.468	187.828	73.0821	69.2385	66.8865	49.6339	0.146291	12.5328	7.16165	75.1205	112.062	100.931	64.059	120.906	72.5843		41.9736	14.2264	13.4322											-0.86484					-0.75145				-0.91975
24.1814	15.2016	10.6267	47.9727	59.2442	41.6135	0.18464	9.21623	73.8496	14.8432	7.2748	9.35164	67.2274	107.774	77.8185		44.2652	24.3063	16.0701											-0.77247					-0.57448				-1.28031
97.1153	56.6865	32.3084	93.6049	111.67	67.6643	0.664164	2.6548	7.55331	161.522	149.155	92.1809	185.013	267.391	134.038		59.6907	34.9439	23.0883											-0.9274					0.061706				-0.17494
66.1747	36.0296	18.1167	22.564	20.4655	18.0567	0.166052	2.09705	1.70302	122.7	159.092	82.9259	3.2476	4.17335	8.6981		29.931	15.7378	4.46672											-0.65665					-1.42512				-1.18686
82.7193	21.1647	22.3853	24.215	25.7014	24.7032	0.308805	28.2536	44.0185	105.687	112.437	59.8521	58.76	110.214	188.757		73.4213	46.5749	25.9964											-0.50756					-1.25723				-1.62906
19.5005	5.31966	1.95159	40.8861	50.5833	30.6902	0.249475	28.3784	10.7595	180.101	142.032	42.1832	78.8106	116.522	113.058		119.873	84.3202	40.0168											-0.55377					-0.71008				-0.80676
239.252	95.1957	19.2217	60.7365	74.6063	55.88	0.541683	36.5204	132.955	25.3069	27.7997	22.1591	68.3051	185.562	190.117		25.1784	17.1525	2.41828											-0.90714					0.909284				0.693778
32.7264	13.3629	6.05147	45.1492	45.9282	38.5483	0.0260358	7.67124	2.95931	113.213	63.7625	36.4497	10.7318	7.65062	20.2724		39.8737	21.2623	13.1468											-0.73805					0.186243				0.270383
74.432	33.2501	13.4345	75.0553	68.7229	81.0089	0.0554855	46.7113	3.53311	125.335	147.381	63.0668	14.6541	32.6982	97.8161		1.94271	1.16475	0.283686											-0.88727					0.078928				-0.79974
78.9807	55.8071	18.5578	28.6906	35.2698	21.7604	0.0809648	35.1886	2.63866	96.1782	109.713	88.2719	72.4683	63.6897	124.582		60.5688	32.7458	21.6525											-0.5396					-1.30509				-1.30497
95.4382	54.075	13.3376	194.314	205.893	217.713	0.320082	206.291	132.998	85.1914	73.7548	88.891	4.06023	28.9697	100.49		129.307	88.9583	42.5673											-1.74139					-1.21735				-0.73075
44.3752	26.3412	17.7963	19.4126	16.3407	15.8183	0.366904	11.4182	26.2653	29.9801	49.6117	52.1581	12.0169	36.9337	61.0556		83.6924	25.0309	9.43194											-0.66566					-2.56256				-3.39714
53.4173	31.0278	18.2488	4.53047	5.93829	4.14	0.221477	25.6945	5.18326	386.632	293.016	263.192	57.9947	95.7056	94.5949		102.107	64.3685	22.4107											-0.57316					-0.49394				0.005517
47.0825	29.183	19.7736	33.4644	35.7236	31.0425	0.0494281	12.216	28.7579	64.059	120.906	72.5843	15.85	26.4345	28.7868		49.1353	33.026	22.7737											-0.94182					0.204258				0.352463
74.9324	25.2931	24.5897	42.559	32.4275	35.6177	0.465057	2.52939	1.83131	998.179	1222.75	768.159	11.6459	12.477	19.7382		1.78983	0.931738	0.594645											-1.11693					-0.92283				-1.70564
6.3145	3.02966	1.6004	5.85823	7.36368	6.08675	0.0196538	15.0108	23.3324	67.2274	107.774	77.8185	3.37137	5.92778	7.05909		75.8957	34.9935	10.4175											-1.00627					-1.59087				-1.63539
386.046	166.711	44.3862	54.2064	63.4467	58.245	0.19667	27.1037	8.50688	566.809	215.809	66.2536	45.0185	86.0423	140.593		188.862	94.0217	32.9266											-1.70011					-1.60406				-1.21591
190.452	85.6528	33.1286	42.6018	39.2786	32.8526	0.477522	69.8865	21.8462	79.1806	72.8034	25.7147	4.86393	12.7005	3.1644		169.312	52.1079	36.6751											-1.5306					-2.23247				-2.90343
641.729	244.752	89.2058	1.94634	2.61514	2.34339	0.369848	6.40034	7.01298	58.76	110.214	188.757	11.5621	26.6682	7.96921		42.4676	14.6994	14.7631											-0.839					-0.68222				-0.74469
180.995	91.5561	42.5386	31.5669	40.4834	42.5119	0.332044	32.8337	5.82362	159.651	94.2344	19.576	13.2661	14.9595	21.3213		72.1537	40.3362	26.54											-1.39318					-0.48803				-0.61432
76.0352	35.9109	12.5549	107.077	145.51	83.0964	0.020387	19.134	21.5978	289.722	234.426	58.7453	19.589	31.3479	33.5876		169.111	64.3845	60.3395											-1.39538					-0.98431				-1.06003
28.4763	17.8709	10.8871	47.4277	59.3848	45.4007	0.157717	3.47181	5.55091	40.3921	50.2847	49.8854	1.44817	6.08113	24.9641		101.517	38.5913	20.3803											-0.57285					-0.40646				0.526012
169.938	100.662	21.4816	19.171	19.2142	18.412	0.0178533	8.71829	11.6145	78.8106	116.522	113.058	2.14206	6.26022	16.6784		74.3154	49.9612	11.4449											-0.56267					-0.3398				-0.09601
138.908	38.6669	62.8409	142.681	149.612	104.09	0.0379188	7.41299	64.2447	68.3051	185.562	190.117	156.344	119.797	169.621		47.0287	31.8407	19.5978											-0.68306					0.943484				1.81547
201.782	69.286	28.6154	16.7164	17.4638	13.9246	0.260443	8.98029	17.7083	67.7702	63.1687	25.6408	13.1354	28.4419	8.8128		54.7558	34.1044	17.2896											-0.7066					-0.80317				-0.90908
691.064	341.817	215.322	2.8991	2.4226	3.34334	0.0200461	6.64393	1.96619	80.1497	99.1385	57.3831	9.79609	24.4674	64.7667		116.57	71.4294	29.7812											-0.69394					-0.41331				-0.68437
110.748	74.018	16.6305	56.8963	79.5729	43.7209	0.0421184	67.1691	5.85746	119.625	97.0112	53.8991	25.3184	36.9001	32.0992		41.4146	25.601	7.00396											-0.94203					-0.2703				-0.06484
42.0574	18.2879	10.6584	29.0982	22.3259	39.9823	0.0355386	89.0091	6.67003	465.616	300.401	55.556	19.2103	27.7452	38.8397		384.791	200.283	52.1841											-0.62484					-1.69494				-1.64494
15.5738	8.11628	6.55035	42.1073	34.5155	39.0336	0.237701	6.38595	35.0154	723.899	534.147	110.063	34.1611	71.1154	84.1623		10.3969	6.74228	4.31234											-1.7182					0.65616				0.973313
26.2884	16.043	8.67706	19.4698	20.7036	24.5067	0.790176	7.46288	28.4131	1135.39	695.57	135.291	23.2534	33.8421	35.5487		1.14643	0.348431	0.410007											-0.6367					-0.56575				-0.52798
96.5025	55.9452	43.243	35.6191	36.5629	29.3918	0.126189	14.9321	10.0853	549.105	398.649	70.9235	10.5581	22.3254	26.189		16.0359	10.314	4.33123											-1.0466					-0.20458				-0.65699
71.9819	43.9415	28.2382	77.7708	81.4137	81.2032	0.25319	19.4326	5.10144	139.659	89.0357	51.8704	25.1302	104.337	52.124		62.403	30.2098	10.4209											-0.63476					-0.10978				2.46433
119.925	60.8704	29.2822	25.7696	30.4786	30.6029	0.0524699	4.73923	4.41074	153.549	145.231	68.0068	15.1369	17.8571	27.5751		155.945	100.436	21.3567											-1.40613					-0.52226				-0.58051
39.9998	22.4775	13.1399	8.44974	11.0237	9.33224	0.337549	6.56766	3.25393	4.06023	28.9697	100.49	17.9647	31.2549	31.5406		59.6979	22.5254	6.59245											-0.62972					-0.50008				-0.16441
178.827	113.497	51.6472	6.44494	8.51968	6.01651	0.30224	11.0514	8.14796	40.5778	30.5636	26.4876	3.44681	4.00618	6.14634		37.5884	24.2934	9.15307											-0.91754					-0.01171				-0.34651
128.475	68.42	46.2766	14.4098	10.2726	11.1236	0.186939	10.1832	65.9891	23.5025	26.3162	25.7173	7.87639	6.35978	10.2375		25.297	13.3925	11.412											-0.76797					0.201402				-0.57026
83.8439	36.7205	5.305	16.0843	15.2327	14.7836	0.0945223	6.00789	50.0834	156.853	174.645	80.3454	4.32151	8.89795	9.86223		3.40306	1.99843	1.5748											-0.68557					-0.83358				-0.29224
17.8276	12.1118	3.04673	5.47531	6.49209	6.38418	0.564472	2.06435	9.56175	15.85	26.4345	28.7868	8.20886	15.2167	33.2062		78.1675	48.6016	12.9695											-0.77045					-1.00743				-1.17322
153.427	81.2986	16.3271	29.8039	40.2388	39.085	0.125626	3.2614	1.78391	87.8938	114.467	64.147	7.22177	14.4596	13.6373		52.8927	31.0075	8.80025											-0.55611					0.350843				-0.04262
79.1045	47.0445	16.0456	100.692	97.0632	83.1304	0.0492668	3.30114	3.87566	60.844	81.2261	36.327	7.54847	13.1777	24.2644		14.391	9.78782	2.57919											-0.67979					0.402431				0.04269
19.0334	13.0198	8.7859	37.3698	46.5356	43.3469	0.589543	4.46465	3.80332	696.945	391.318	122.19	2.92109	3.36056	5.21641		15.265	9.52924	2.91084											-0.84098					0.566144				0.291113
76.6559	43.2623	25.7792	35.4885	49.111	31.1059	0.104551	3.50687	3.30014	49.0326	64.8987	29.8079	3.24893	6.86893	14.2237		9.26739	5.17364	1.97433											-0.76872					0.909334				0.495715
82.0881	43.1583	37.8971	4.92403	4.1152	4.9116	0.759889	6.40171	4.82968	115.454	79.0325	23.651	29.6172	41.2766	65.358		14.0803	8.26429	2.15422											-1.27477					-0.31729				-0.34507
16.4946	9.43255	7.6413	5.07064	5.9993	5.14099	0.535032	4.18812	41.5761	214.779	223.851	105.277	10.9588	20.52	30.5262		373.371	154.311	34.9411											-0.51607					-1.42796				-1.21991
93.1232	54.2763	32.5285	28.7204	39.9425	29.8511	0.0279655	7.43527	62.6209	449.492	137.098	85.3956	2.83478	19.778	20.0924		123.411	86.2976	34.8409											-1.03042					-0.17686				-0.11679
27.37	19.2137	10.1379	75.4685	61.4183	62.0602	0.18997	1.24003	2.46536	177.64	122.076	29.1169	13.0918	24.9462	34.1033		37.5294	18.3731	15.2448											-0.73237					-0.43656				-0.70742
27.3506	15.825	8.73453	29.806	36.6989	36.934	0.271088	86.4511	106.515	226.128	75.7838	72.1673	3.0245	10.5953	22.4974		106.168	63.9042	18.6584											-1.23788					-0.3941				-0.12266
396.127	187.729	68.5631	14.9727	15.6808	19.3883	0.399085	6.60433	6.70426	62.7873	45.0009	16.3259	10.4885	15.7432	7.11852		97.8801	41.5005	36.0523											-0.59019					-0.17613				0.65162
30.0782	15.0141	9.39437	51.3937	40.7962	45.9072	0.110604	14.2193	56.1019	154.276	75.1614	53.3039	3.43543	4.5616	6.79867		27.2151	18.0778	13.3279											-1.2728					0.464406				0.315301
23.3238	13.8897	10.8536	30.6672	27.1528	39.881	0.0711536	14.3343	4.08588	11.5621	26.6682	7.96921	13.8854	17.1379	36.0726		50.5849	20.9349	11.0964											-1.13121					-0.1727				-0.42594
36.3365	13.4314	13.386	10.8398	13.3172	11.6071	0.205465	41.4108	135.015	201.805	198.073	157.371	1.34051	1.42115	4.03911		146.662	66.956	69.3228											-0.65155					-0.9737				-0.81546
88.8198	39.2749	22.1701	11.768	16.6366	15.9056	0.714007	6.44754	11.2815	19.589	31.3479	33.5876	4.31744	9.13869	9.88352		99.3483	63.2449	31.5197											-0.93431					-0.91983				-1.19271
144.346	89.8495	43.9685	4.05328	5.58865	4.92931	0.67916	10.0494	51.0732	63.2232	45.0277	25.0261	7.86072	9.35941	14.8057		88.0486	46.0753	39.2754											-1.20934					-0.25419				-0.48938
98.2757	60.5483	44.5975	21.4136	22.841	22.2383	0.0475943	6.29976	16.0604	95.5014	60.3366	30.8569	3.08146	5.94922	3.43398		152.076	65.7677	19.0364											-1.44439					-0.7568				0.236124
53.5813	32.1814	17.8172	91.9556	101.332	85.8596	0.209047	5.06552	11.6622	49.0195	27.1195	12.0122	1.36477	8.4621	38.5741		18.0718	6.64043	3.3669											-1.59175					-0.38327				0.587692
115.003	71.6366	18.7904	56.9056	72.7231	43.0259	0.228333	20.138	43.837	94.7032	106.105	37.409	12.0608	43.9061	95.3206		233.128	77.3446	19.916											-0.85783					-1.62285				0.542015
48.5366	30.1571	22.9028	135.983	183.273	122.682	0.301841	12.9136	19.7657	1.11798	7.96165	28.086	104.449	147.749	99.0392		77.3985	42.7071	28.9496											-0.61539					-0.57205				-0.69396
49.4969	24.8873	10.3722	16.7015	14.9056	14.6717	0.446319	3.45895	5.51297	35.5675	43.349	35.2158	50.0562	106.914	84.398		200.623	130.957	30.1854											-0.92891					-0.31909				0.080158
128.014	70.6675	35.9089	20.4158	19.9314	26.6691	0.33492	8.99613	19.639	13.1354	28.4419	8.8128	126.811	192.036	107.802		81.4631	42.7888	27.6382											-0.64573					0.391985				0.53076
52.4117	31.7855	20.0875	147.644	180.595	135.292	0.0711536	2.25947	1.58288	9.79609	24.4674	64.7667	102.696	164.019	117.84		78.9394	50.4558	34.7471											-2.38874					-0.15736				-0.13799
106.711	42.0425	22.8135	33.9336	24.7832	25.1741	0.910199	26.9746	15.7441	61.2508	80.5625	62.8637	18.8909	46.7018	94.196		4.02969	0.769466	0.8496											-0.64441					-1.77838				-1.58687
715.245	307.768	199.666	143.819	180.25	103.226	0.487616	2.542	4.36415	45.7186	29.7619	11.9923	111.376	157.697	182.106		169.716	108.577	72.9085											-0.80151					0.099945				0.072367
43.1396	20.4655	9.69859	26.6497	29.4035	25.6601	0.0405068	6.07161	5.35233	62.9061	41.8682	18.5111	2.90504	45.8227	65.237		62.9257	36.1035	19.3451											-0.68779					-0.2675				-0.59165
56.1932	32.5247	19.4407	12.452	14.5488	12.5864	0.0392093	4.75763	9.01874	146.456	204.989	83.3784	1.34828	3.97113	24.5		86.6944	53.8204	25.7395											-0.7239					0.339774				0.095126
238.698	47.7671	103.808	26.9469	35.2575	19.6554	0.116239	37.2026	33.1358	192.859	145.688	117.012	3.0229	5.78463	0.918996		111.59	67.5635	38.2573											-0.62061					-0.2503				-0.53012
95.848	57.6724	19.0827	91.216	122.801	109.668	0.0380662	10.356	12.8119	23.2534	33.8421	35.5487	357.922	967.31	1050.42		68.9144	44.8216	10.2414											-0.51249					-0.16827				0.111584
110.307	73.7109	15.7811	29.0882	22.5562	24.295	0.385301	2.7493	3.97603	25.1302	104.337	52.124	13.0447	91.4509	314.933		37.1287	26.0277	5.41569											-1.11645					-0.10355				-0.38376
86.1925	42.3776	32.5832	24.1072	31.2939	26.1897	0.49399	11.6078	38.512	15.1369	17.8571	27.5751	4.32293	11.8629	10.9051		106.862	49.2877	30.3301											-0.81356					-1.24435				-0.92806
51.1776	35.7932	19.9397	25.9932	31.6241	28.6273	0.105722	11.3544	54.2299	57.0149	39.7664	23.9345	36.211	70.6722	90.1377		76.0626	43.2778	17.9472											-0.75601					-0.31411				-0.79937
134.334	88.1243	62.3124	2.67613	3.0628	2.94516	0.0548138	9.23631	35.8913	51.12	58.8711	52.4332	15.6981	25.5032	63.2469		125.358	74.2284	37.7891											-0.55824					-0.50169				-0.83061
262.885	167.93	59.4971	30.8546	26.8647	38.9359	0.13658	12.2425	14.0754	17.3995	23.5357	26.1493	21.7518	23.2511	82.3143		134.419	91.288	23.6355											-0.55793					-0.42869				-0.51075
127.627	76.802	16.4427	17.7944	23.235	15.1098	0.276311	5.36313	10.6212	7.22177	14.4596	13.6373	44.9194	40.2797	66.8258		98.6286	66.9962	47.7302											-0.59584					-0.24029				-0.69734
103.816	55.2576	27.6227	8.45051	8.2184	8.68349	0.776127	3.26658	3.52255	21.2688	23.5658	25.5	1.40558	5.93454	72.3054		50.4562	33.3848	8.46214											-2.65012					0.204242				0.024412
585.682	283.851	98.5889	3.04808	3.71629	4.05761	0.0526467	2.28246	1.41516	3.43543	4.5616	6.79867	7.56456	10.7163	6.39824		37.1992	5.9261	3.02689											-0.58778					-1.41595				-1.5812
206.705	132.231	26.8369	64.4842	66.8194	47.9481	0.517711	4.39329	6.78494	6.41742	4.76352	4.40396	1325.48	2019.94	684.331		22.266	14.8151	3.35706											-0.76444					0.77704				-0.31039
204.167	82.4414	31.2668	777.116	1063.99	597.194	0.105822	11.6743	42.9963	17.0081	14.8483	7.17143	306.122	706.94	1979.74		1.26328	0.74367	0.453496											-0.7773					0.006898				0.454559
55.7839	27.9264	18.2614	8.16518	8.87794	10.5026	0.0779727	4.44106	2.60835	11.8315	11.6442	7.79108	57.8784	89.6747	32.7711		7.60643	4.43803	0.880253											-0.55578					-1.05765				-0.97685
60.7857	23.2115	20.9354	47.9925	56.3502	40.5241	0.279876	23.5153	8.78578	12.0608	43.9061	95.3206	3.99483	17.6562	12.8599		46.4715	31.6141	7.31075											-0.9911					0.317188				0.562558
218.597	95.113	22.9754	2.68255	2.1214	2.07016	0.277772	16.381	4.97434	296.521	245.755	139.587	2.59156	611.031	210.604		69.846	35.139	29.6312											-0.61027					-0.53593				-0.848
130.478	65.7634	43.0888	7.56255	7.87966	7.11521	0.500648	5.07387	13.2224	108.066	76.8675	48.0979	25.8292	63.4947	13.7826		44.9108	29.4199	9.79866											-0.98113					0.01055				0.325184
11.695	7.14286	4.65502	6.77379	6.66278	8.29503	0.176442	3.91253	8.09655	286.6	137.399	74.1732	3.03218	2.81119	9.47873		103.556	52.4598	40.9207											-0.98585					-0.84879				-0.87552
574.491	368.657	98.459	25.0739	19.2193	25.6543	0.405299	7.94005	28.3824	87.1748	64.2529	49.6865	1.60277	39.1205	6.97604		7.13841	3.6044	1.08423											-0.68989					-0.18996				-0.3714
104.808	49.0589	38.0415	103.493	134.088	83.8755	0.177067	21.0309	228.29	18.8909	46.7018	94.196	4.98478	11.7139	22.5305		11.8109	7.32161	2.22525											-0.94203					-0.53708				-0.69262
81.1986	8.87498	5.02026	31.9009	40.9386	23.291	0.252939	5.93954	7.3473	111.376	157.697	182.106	123.326	182.058	143.133		300.149	156.227	97.0252											-0.59177					-0.7752				-1.14589
50.718	33.2572	20.2677	91.1796	93.9027	111.923	0.973627	2.45255	2.44582	96.4984	79.3744	34.6619	10.9345	16.5156	38.7988		21.1335	14.0227	4.64426											-0.65614					-0.25017				-0.16227
13.2693	7.79752	1.6944	5.59167	7.32903	6.716	0.0481205	21.8622	36.6537	436.867	476.581	243.647	28.6618	26.7427	62.0518		106.125	67.3443	42.0477											-0.61197					-0.99004				-1.07725
299.473	192.314	68.3136	68.1599	49.792	51.8401	0.153609	2.41366	8.19611	117.357	115.399	58.0516	56.1786	38.8667	124.926		6.90942	4.52085	1.16485											-0.87713					-2.24387				-2.39668
100.945	61.2996	36.2765	74.8989	102.773	83.3421	0.11629	19.8198	117.617	452.882	337.744	77.9397	52.6189	165.687	242.71		38.4838	20.9524	8.14765											-0.90354					0.769211				0.515308
259.11	92.4288	36.6566	46.2824	41.4431	50.0426	0.0706072	14.5947	100.779	1674.04	533.937	168.501	33.4993	49.0895	31.8654		6.4421	3.44377	1.46498											-1.23742					-1.16032				-1.9218
3958.84	1020.35	490.526	113.51	145.856	94.0979	0.0447836	14.8539	24.4467	129.138	110.979	50.2438	5.70784	13.5429	11.2715		27.4633	11.648	10.7406											-0.98873					-1.36062				-1.77023
32.6066	18.9933	15.7882	42.3812	47.383	44.9664	0.0526145	17.8246	10.5264	59.5653	28.8186	33.2876	85.7091	123.466	69.0944		187.862	94.6674	32.6163											-0.60123					-0.05631				0.518711
223.931	124.028	37.3422	55.9011	49.1965	39.951	0.117628	28.1677	16.923	541.579	606.552	324.682	14.6738	21.9595	42.0065		5.25045	3.46106	1.8322											-1.92043					-0.29542				-0.52501
51.82	26.1377	21.1631	27.9578	28.3175	31.075	0.0396811	21.1448	8.12304	78.7943	48.9507	46.7925	15.9087	22.976	13.0395		10.565	2.79103	1.67058											-1.71602					-2.68302				-3.20974
40.1053	23.6692	15.585	13.478	14.305	12.0339	0.143251	88.9448	33.4693	223.382	178.394	72.0613	14.156	30.4973	28.0683		54.4201	16.5648	16.85											-0.86037					-1.09083				-1.8657
228.779	160.007	55.9288	17.936	22.7149	16.9757	0.116993	1.28675	3.6053	53.6825	56.8654	59.7492	34.6657	78.0503	78.5052		191.905	105.703	47.7561											-0.92874					-0.86685				-0.44352
67.1541	40.9123	16.9273	45.1704	56.7849	41.3704	0.67735	17.6356	27.1863	206.414	110.335	84.2499	18.0777	10.6972	23.8275		46.9343	24.6554	16.2185											-0.76236					0.125573				-0.22651
29.7215	19.3804	13.7593	47.4848	55.1089	34.2166	0.0709623	11.6127	4.39436	1480.32	680.956	291.567	41.4805	64.2983	70.0685		88.6993	52.2911	20.5614											-1.68749					1.10241				0.599812
1578.28	1092.46	241.434	88.1164	73.2937	63.7785	0.689933	9.72441	68.4381	372.033	209.388	75.2556	27.8577	48.3536	66.0673		12.8275	3.98253	3.57256											-1.55611					0.568053				0.376277
89.1272	42.5473	38.6849	57.1996	74.8145	60.2893	0.312628	63.0522	6.01945	770.554	556.027	128.988	61.3375	100.367	80.5643		6.01368	2.04505	0.698433											-0.78932					-0.33823				-0.2404
140.79	48.9086	61.6552	199.477	228.43	141.205	0.0617824	14.5622	47.4901	643.737	447.993	140.084	5.97923	6.54088	12.4632		57.174	33.0819	8.72847											-0.77813					-0.34645				-0.43074
150.526	95.4628	21.455	25.4144	34.4404	18.1724	0.123153	9.90395	57.204	571.176	445.444	102.159	25.8892	50.1388	37.0558		55.1402	32.1534	11.9989											-0.64145					-0.4897				-0.60752
226.434	146.634	41.1361	201.329	227.992	157.385	0.316686	76.15	7.8873	629.945	332.285	104.13	25.0876	41.6673	31.178		8.02589	5.14513	1.78205											-0.87968					0.574649				0.207227
77.5799	47.3048	24.0659	13.0606	12.7413	17.2662	0.72738	3.52394	12.6185	504.968	274.097	86.0815	56.8144	88.9182	7.83616		169.455	92.0963	25.7627											-0.67467					-0.46339				-0.67353
313.3	215.665	64.576	6.62955	7.22207	8.23014	0.624717	7.83452	17.6369	406.9	331.455	74.0597	41.0712	60.336	27.2433		31.1307	19.5026	4.32297											-1.61575					-1.14671				-1.41704
77.5862	27.3953	10.586	9.81705	8.82674	7.72407	0.538325	4.71452	13.0865	419.391	353.907	79.2324	88.667	131.463	75.7152		124.626	40.6648	11.325											-1.10055					-1.16557				-1.1927
37.676	19.9338	6.45399	40.1291	45.4273	33.8918	0.175349	58.9059	115.666	369.368	282.32	65.3563	40.6621	26.7145	37.863		29.3088	13.6678	5.95639											-1.72005					-0.88723				-0.7208
67.8908	31.2797	11.8597	18.3223	15.6951	22.0554	0.167253	22.6694	131.398	420.179	438.687	98.4278	6.5035	11.4159	26.2081		20.3545	6.17838	5.32372											-1.89463					-1.11212				-1.53615
76.9345	42.8548	22.2022	106.782	92.437	78.9635	0.163082	2.16196	8.44341	999.669	629.502	502.979	171.109	290.876	260.241		2.58771	0.695944	0.179386											-0.62075					-2.86461				-2.55857
186.055	91.8372	44.4326	41.5991	41.2867	32.504	0.405838	17.2577	8.64213	965.367	840.072	874.848	217.655	310.838	245.255		34.4722	22.4184	13.6851											-0.91648					-0.48942				-1.4301
109.014	48.7048	35.4044	53.0998	58.357	49.5211	0.539396	19.6834	22.7951	57.8784	89.6747	32.7711	4.57761	8.80524	24.097		54.6401	28.9483	11.657											-0.58084					-0.12894				-0.49279
81.0004	44.9414	20.2965	1.76253	1.33833	1.80238	0.27894	20.3444	8.50314	25.8292	63.4947	13.7826	35.0912	70.7211	128.3		111.74	74.706	50.3843											-1.11112					-0.30516				-0.22653
163.824	79.2183	64.5647	98.0475	100.391	69.5759	0.0296893	29.1623	11.118	109.466	98.7993	31.4277	16.8418	15.995	27.3876		25.4877	11.7991	6.77433											-0.55572					-0.89936				-1.25423
464.211	167.06	49.1654	88.6121	124.602	110.094	0.150797	7.92503	13.005	0.0584808	126.495	11.1223	2.50217	5.03709	2.60471		77.4531	52.6926	8.81989											-0.67148					-0.13852				-0.3189
176.93	81.9975	36.5729	4.6333	5.55643	3.79049	0.535145	13.4994	33.3466	1689.73	722.159	224.852	33.6041	61.9591	97.6456		2.07017	1.29978	0.417268											-1.3229					-0.65962				-1.17752
73.4561	45.8182	13.9656	3.65606	3.00564	4.07866	0.0825308	9.04904	2.86376	242.218	49.868	23.9827	16.5038	21.0026	43.4698		114.032	45.582	13.4112											-0.74978					-1.14345				-0.8438
27.9872	13.4313	9.17796	63.4967	83.1127	53.2189	0.806723	4.23554	18.1595	1.60277	39.1205	6.97604	104.04	311.073	173.438		16.4058	9.7564	1.81031											-0.96276					-0.76603				-0.83694
21.6525	12.9799	6.89324	31.5968	22.8384	25.7546	0.195726	23.9664	35.4363	396.595	199.114	74.2683	74.915	53.6429	87.5482		53.2511	27.3219	15.9082											-1.2065					-0.22761				-0.07277
177.981	86.7424	53.366	44.1875	44.324	31.9815	0.193203	4.21556	14.1399	396.5	221.212	114.797	349.841	104.794	185.676		9.38142	4.06515	1.69197											-0.85541					-0.36649				-0.17074
82.908	54.4281	26.9459	11.6835	14.4503	12.977	0.15257	9.4729	52.8021	213.361	134.997	22.9399	2.76652	22.8204	56.4289		179.872	99.4167	48.2124											-0.53127					-0.88678				-1.28537
70.9671	42.1826	21.8496	175.321	242.463	209.019	0.163656	22.7573	12.1149	81.2147	94.3655	43.2246	6.07505	44.6995	18.1336		13.0379	9.02148	1.79377											-0.89115					0.107833				-0.27775
310.011	107.388	84.6326	97.7886	77.9427	81.3185	0.0526467	20.11	35.6807	61.6087	46.9458	19.7448	2.98418	3.22234	6.10645		41.7978	22.5367	10.5029											-0.92469					-1.26474				-1.26748
1.10871	0.652418	0.289708	46.8468	47.2369	33.2262	0.066779	22.0406	56.6888	136.465	123.331	78.8009	2.47371	3.14999	4.53099		4.97325	2.61987	2.22762											-0.95708					-0.76541				-0.59925
76.9768	50.4732	29.5332	20.577	25.6051	28.1277	0.0656176	15.1667	3.11087	3.88945	4.55591	4.60067	9.08474	11.686	20.3871		43.4901	22.4016	12.3446											-0.70322					-0.29915				-0.28674
132.716	85.282	40.2001	53.5046	61.0994	51.6982	0.451439	11.9783	9.3846	595.533	346.204	190.639	45.9001	83.4597	87.0749		103.027	63.2789	12.0962											-0.50413					-2.51841				-2.85694
111.141	68.5799	14.2922	9.18836	11.9586	9.92432	0.345949	3.98006	8.69132	69.1821	31.3977	32.8171	97.138	151.159	91.5356		99.4741	70.1378	14.9038											-0.54628					-0.32001				-0.88574
80.3593	50.4386	16.356	19.5181	25.6545	14.4299	0.129986	23.6288	11.7601	41.1973	54.3568	26.6377	214.242	225.86	353.959		44.3978	30.403	19.8312											-0.63501					-0.19641				-0.44865
201.411	122.246	59.4523	87.4524	115.239	86.6889	0.0521572	28.9447	44.9585	61.597	37.8418	19.6453	14.9758	24.3385	34.9826		44.2206	28.4752	13.568											-1.56651					0.836219				0.500975
457.331	197.081	53.9234	14.6772	13.5869	15.0926	0.058279	13.4388	15.938	28.6618	26.7427	62.0518	182.881	41.3947	61.9844		8.40603	2.83807	0.487615											-1.42919					-1.83872				-1.76105
23.7474	9.26279	6.34148	74.9468	77.4929	54.7998	0.26337	11.2964	68.6563	571.305	274.123	204.09	27.0592	39.947	33.3134		16.3654	6.0771	2.60375											-0.6181					-0.0636				-0.85714
62.3683	35.2603	17.6155	47.7434	49.7456	41.7711	0.57028	4.43003	11.3439	56.1786	38.8667	124.926	220.73	329.949	165.734		61.6218	40.1485	13.7864											-0.5441					0.567101				0.37097
75.3826	47.0189	24.6181	140.75	177.266	105.743	0.126848	11.3756	62.2652	1839.19	1318.23	199.934	48.0279	116.231	64.5835		10.6141	7.2794	3.29576											-1.6037					1.10401				1.34017
66.9427	46.4469	22.3733	157.17	190.68	155.471	0.878011	9.27246	15.3627	79.6631	65.5638	50.1266	93.8879	138.11	292.837		151.678	49.9068	46.5742											-0.53072					-1.17208				-1.65042
273.251	138.226	74.0412	41.0041	50.9786	38.5849	0.564199	16.7176	80.7104	47.0575	35.9055	35.1521	132.746	238.079	328.468		127.153	88.017	27.1905											-0.9776					0.31653				0.796657
104.211	57.3141	31.7993	8.9679	8.58506	11.6967	0.474563	8.18399	24.4515	85.1433	91.3425	56.4691	160.072	281.095	523.804		56.5274	28.7059	6.4289											-2.2543					-0.93434				-1.39825
147.072	64.7489	26.6999	156.408	204.431	114.049	0.551968	24.1988	13.3518	59.6023	51.5306	37.8565	97.7877	172.629	210.967		6.98785	1.46464	1.30542											-0.89256					-1.50385				-1.85882
97.3795	18.6079	25.3074	116.511	140.439	93.5463	0.0889512	5.61173	4.49235	88.4305	52.4668	32.9349	243.606	398.112	534.258		40.5067	21.8193	6.62044											-0.78604					-0.78107				-1.0761
64.6141	41.3692	13.4302	68.6435	76.413	50.4499	0.0306495	12.9307	5.34601	106.76	114.762	67.1251	196.317	278.199	388.093		33.7213	19.5561	10.8803											-0.96671					-1.48477				-1.59894
95.4585	15.5451	7.28592	10.0401	12.6011	12.7965	0.0182611	11.3476	17.1984	14.7392	15.7367	18.9696	57.6827	102.084	275.994		87.102	44.5676	17.134											-1.03116					-0.18574				0.445136
85.5153	44.7338	20.9004	56.8332	78.2582	47.2715	0.021173	11.266	22.1422	14.6738	21.9595	42.0065	25.8443	85.0382	414.08		143.223	70.0813	35.2124											-1.4993					-1.23672				-1.48865
74.7689	24.9878	12.1829	3.05898	3.1252	2.22271	0.692261	18.4541	99.7913	15.9087	22.976	13.0395	207.431	317.045	523.315		3.26172	1.15375	0.246261											-1.24735					-1.84525				-1.72021
261.202	93.5214	30.6967	17.7424	24.5287	24.6148	0.0391662	42.7361	10.814	14.156	30.4973	28.0683	87.9033	124.868	234.951		38.2583	16.1152	9.92558											-1.62698					0.975879				1.33427
89.8312	27.003	26.6437	17.7203	23.2302	21.1726	0.0454124	20.2211	20.6501	18.0777	10.6972	23.8275	146.272	250.146	410.993		24.015	7.77521	6.59788											-1.6966					-1.79793				-2.34503
90.6522	43.377	13.4475	55.6523	55.514	44.0669	0.187417	38.5197	3.88188	955.875	628.574	493.419	100.224	160.188	281.04		31.9783	9.86569	4.53939											-0.52568					-0.05133				-0.27198
78.9239	45.6123	10.3512	20.8652	20.5313	22.6011	0.0428557	8.37694	12.7185	175.091	156.656	79.9719	129.654	204.017	278.945		199.306	138.444	36.311											-0.81097					-0.69479				-1.01699
113.459	57.2512	39.0568	57.9139	73.3781	49.1182	0.0441104	8.37352	10.4907	56.8144	88.9182	7.83616	144.623	252.639	342.204		5.96862	3.40211	0.646885											-0.7258					-0.41438				-0.5449
12.2038	8.19881	3.67759	32.1467	38.7658	39.9882	0.0612511	14.9895	4.34097	150.581	186.562	151.309	143.648	247.443	448.246		40.3965	24.4261	6.63355											-1.12008					0.171479				0.944887
193.765	134.382	74.5432	52.0214	47.2536	42.8604	0.130229	25.8578	12.454	138.587	146.238	102.137	57.9279	93.5519	129.347		46.4544	21.3722	5.82617											-0.72061					-1.09507				-0.8744
99.8958	27.9723	22.2188	1.40144	1.33946	1.19612	0.207485	33.0072	15.7996	37.5127	37.6244	22.7137	73.9716	132.97	204.745		72.7063	44.1211	29.5773											-0.78204					-0.36475				-0.03692
28.3277	12.9069	1.52562	71.1646	71.1365	58.9531	0.0858194	11.2368	1.9116	210.373	117.891	101.003	63.1059	104.189	293.484		159.078	92.5104	27.8598											-0.56146					-0.17588				-0.05484
24.0199	10.4193	3.88659	50.0437	45.9883	53.7679	0.125419	2.44087	6.88819	43.7561	36.1493	32.8409	235.131	365.279	378.364		47.5114	32.1945	19.5777											-1.06765					-0.08209				-0.48225
110.866	39.4429	14.8558	153.602	160.799	167.061	0.14885	18.4917	29.0392	124.072	115.064	45.0842	77.7339	129.574	159.91		62.7003	29.914	18.4269											-0.81604					0.78892				0.709708
95.2886	38.6334	10.9852	9.94815	7.67025	7.07221	0.0512293	3.44963	5.51775	217.655	310.838	245.255	2.54354	22.8672	61.188		103.565	58.825	26.0468											-1.60422					-0.76252				-0.96968
17.2325	8.76159	7.7018	95.9602	94.2182	117.899	0.026592	26.5269	6.7572	61.2816	55.5157	19.8434	103.826	201.45	273.421		131.336	43.1982	22.8103											-0.95729					-1.93044				-1.98852
112.791	72.2614	30.3904	5.24465	5.7853	4.06348	0.352078	11.3715	8.84152	654.949	228.003	92.9116	128.349	182.073	215.003		143.843	74.0821	60.8986											-0.6687					-0.55478				-0.94787
119.442	46.106	17.082	5.85022	4.68067	5.05145	0.638666	13.2753	12.3727	128.675	42.0268	19.642	29.6228	55.7876	79.5784		71.234	44.8113	28.9935											-0.50241					0.116578				0.090236
90.4576	53.1958	16.6299	12.6028	17.077	13.9263	0.0872997	8.92236	78.4142	35.0912	70.7211	128.3	44.0122	67.2686	93.2081		5.91747	4.17731	1.61076											-0.96558					-2.64765				-3.1089
61.6763	32.8428	19.2414	29.4098	37.1926	30.278	0.109748	8.50593	80.0366	382.857	165.132	54.4415	149.446	241.954	373.232		2.93475	1.5028	1.28393											-0.6717					-0.89492				-1.89435
595.337	227.166	135.102	41.1606	45.0527	56.6719	0.0169055	26.7986	27.3292	823.416	205.354	85.3455	87.0623	128.457	149.357		88.8258	55.7618	13.8507											-1.3734					-0.88515				-1.18976
170.177	70.6768	54.1912	104.034	134.275	73.8666	0.0662776	9.99087	18.7213	2864.15	639.299	238.333	36.1467	67.3165	103.143		53.3504	20.5922	4.75427											-1.41012					-2.4512				-2.98447
122.653	65.3518	36.2047	65.5138	55.2499	49.4098	0.206654	15.4913	36.6316	145	36.9933	18.3797	82.3515	138.152	206.644		8.62517	3.24547	0.674596											-1.00756					-3.73833				-3.79846
23.0112	15.7904	9.68551	1.6674	1.91576	1.54523	0.165092	13.698	5.29125	16.5038	21.0026	43.4698	84.6565	173.044	235.687		54.7369	27.2255	11.8052											-1.60554					1.38447				1.81692
61.3481	21.2196	16.9679	10.2312	9.42811	9.5815	0.172868	16.2453	7.32884	211.665	55.2004	75.0261	5.38313	8.53592	8.23332		33.1716	10.9006	4.67304											-0.95179					-0.61399				-0.43673
3777.94	677.127	374.246	49.9895	62.5247	51.9406	0.149362	13.5566	8.47365	104.04	311.073	173.438	70.2868	129.668	164.691		159.363	82.3894	30.5658											-0.59617					-1.00211				-0.96964
218.028	81.7949	23.5894	126.486	177.616	149.849	0.0881485	13.7243	5.66215	492.9	165.165	201.902	42.2476	69.1464	149.676		124.597	82.4217	50.6511											-0.58105					-0.66639				-0.50401
103.123	10.1265	5.5361	31.4802	32.7359	39.1425	0.145101	7.61566	4.55303	265.993	67.5286	72.2994	11.5487	28.7176	52.1658		1.17687	0.786714	0.143477											-0.8377					0.858625				0.874664
49.729	28.7258	9.73795	72.5876	76.6081	63.1626	0.0388207	34.3699	12.9397	252.492	109.58	33.5475	237.385	414.608	798.898		2.10685	1.17886	0.410913											-1.05105					0.117575				-0.60656
22.1475	6.59083	3.93243	23.4699	19.6928	18.7103	0.173955	17.5375	6.9514	349.841	104.794	185.676	4.05304	5.27357	13.8298		4.06713	1.96287	0.79919											-0.8923					-2.56648				-3.4169
69.2197	34.0194	20.2352	57.8665	62.4082	51.8787	0.148417	3.4028	53.0554	265.093	121.551	91.6743	167.966	254.849	396.894		9.40487	5.06691	1.04378											-0.97711					0.533395				0.640625
66.3743	44.8245	27.5049	4.39282	3.79739	3.51205	0.271188	4.90048	9.88465	234.235	221.811	99.4978	253.151	333.35	550.535		244.604	124.258	49.3406											-0.85666					-0.31839				0.577873
1032.78	696.98	277.228	22.5379	23.8258	18.3406	0.196665	3.23305	3.68146	51.5512	67.5823	49.9994	161.718	259.721	363.918		4.25633	2.35047	1.11217											-0.58326					-1.50723				-1.78023
84.7246	38.6716	39.8277	37.5363	34.1225	52.9392	0.0844705	5.52944	46.0829	74.1608	53.4099	40.1505	340.509	515.139	743.976		31.1057	20.7617	5.56473											-1.14774					-0.48669				-0.62783
29.073	19.0263	12.8154	4.46673	4.83218	3.52057	0.320302	4.81161	3.45416	112.781	66.318	60.3527	120.503	186.515	249.619		102.759	46.3784	41.4301											-1.04777					-1.85674				-2.19592
76.1143	35.3204	36.2117	246.124	337.746	239.697	0.600725	20.6057	34.803	29.1891	37.7159	22.1084	168.253	278.037	497.989		15.7507	7.61889	3.81271											-0.61454					0.760946				0.785359
27.8228	13.0255	10.7649	5.65222	6.85931	4.17848	0.428869	3.566	7.10105	64.2213	65.4981	25.317	146.28	224.209	298.02		31.1828	20.3667	6.42939											-0.68775					-0.24856				-0.44972
86.308	39.2507	25.6082	68.13	88.4392	54.3721	0.214044	3.59635	2.495	311.997	226.034	94.6872	69.567	104.644	190.583		29.2647	18.1682	5.2828											-1.03741					-0.11053				0.065915
1.9269	0.777455	0.415276	42.4923	50.4973	46.7103	0.186566	37.9558	25.4109	55.168	77.7052	73.8709	43.8051	100.713	211.453		6.39206	3.11423	0.421464											-0.6572					-0.81208				-0.75778
45.9278	21.2748	18.9438	79.6541	62.5816	56.6401	0.155437	22.5958	44.1426	67.2838	60.5322	55.3765	82.0031	136.725	275.045		120.257	76.2564	16.3664											-0.8926					-0.73556				-0.89287
3.86951	2.21466	0.816142	32.7392	43.1381	43.0476	0.471976	7.78921	53.7965	209.644	281.51	60.7419	93.6807	120.931	190.7		21.7424	11.7114	7.64544											-1.0132					0.373628				0.646355
285.003	184.554	30.732	38.1673	38.7786	27.208	0.592162	2.83328	4.37642	36.6671	42.1685	18.5522	175.904	353.967	762.133		19.7494	9.78471	4.22877											-0.5775					0.183475				0.648776
70.7318	47.373	9.03049	22.2841	26.2434	18.645	0.830135	5.55052	9.83429	30.9161	23.2137	19.1517	146.805	185.98	273.874		69.4448	46.5365	9.73153											-0.55599					-0.09247				-0.40964
182.519	126.608	35.3772	35.4835	31.3564	37.781	0.405434	50.0942	48.237	55.4428	41.8057	12.4283	144.45	218.077	364.967		37.2994	25.3707	11.5437											-0.80083					-1.17703				-1.4046
76.0922	34.0242	22.2618	68.9442	82.5281	53.6917	0.728127	48.3599	47.7845	110.278	53.2903	20.435	107.28	171.483	339.951		61.7025	35.4183	23.8302											-0.52736					-1.5295				-1.60245
72.2103	27.5142	32.19	12.7928	15.4158	9.91187	0.244587	73.8682	15.099	6.07505	44.6995	18.1336	110.375	186.492	214.968		29.8176	20.6881	4.89562											-0.63184					0.306097				0.123412
61.4952	30.363	22.3392	90.0608	110.53	90.6983	0.742497	5.02611	22.7652	102.362	54.6036	45.1534	53.9662	75.1244	163.691		81.3807	52.5192	16.0164											-0.50435					-0.10019				-0.69655
280.091	120.888	87.8477	7.67747	6.7429	8.31551	0.453095	2.98423	20.4726	198.658	196.803	123.332	26.2342	50.2466	97.8608		140.28	98.8945	60.4797											-1.0014					-0.8562				-0.89033
211.246	130.452	34.741	48.8528	49.5117	52.4385	0.94049	18.5491	91.8483	128.704	105.661	28.2713	85.6224	150.096	251.701		106.194	53.0456	12.636											-1.16761					0.319854				0.277437
568.164	177.952	88.4839	67.8381	49.8657	69.1787	0.129607	18.7627	40.5743	84.8157	74.3711	25.0097	111.704	212	358.374		101.218	45.0578	22.0133											-0.88892					-1.71652				-2.30941
73.369	47.6361	22.2093	30.4595	35.8495	25.2901	0.645316	4.5815	17.4754	42.9367	45.7348	34.0251	138.221	203.515	249.014		74.6661	40.3211	21.8768											-1.49254					-1.16324				-1.72744
109.426	73.2261	44.8031	17.9662	18.773	17.8407	0.736198	4.01478	7.03419	214.242	225.86	353.959	53.8363	112.665	200.23		83.8687	29.8059	24.6016											-1.22182					-0.22766				-0.23503
745.369	337.547	114.987	12.7252	14.1303	10.6777	0.779899	28.3599	43.8066	36.8423	42.3866	49.4435	54.8468	91.6554	139.259		45.7825	19.6289	5.88716											-0.73002					-0.75168				-0.30397
40.8858	23.3407	7.7785	27.4786	37.1238	25.1204	0.379413	14.5948	54.0338	1.33478	8.77823	29.8135	234.847	331.402	545.941		18.9175	11.4053	3.32919											-0.97302					-0.08777				-0.814
354.29	176.16	139.48	22.4346	25.3796	30.0083	0.127559	4.67862	7.48338	182.881	41.3947	61.9844	182.512	325.965	170.859		52.0597	26.5211	25.2452											-0.5465					-0.04087				0.190446
188.367	36.2771	16.2918	41.9137	45.2088	44.5158	0.302411	10.222	22.5068	989.269	90.4244	62.9203	685.65	1404.7	583.815		53.8007	36.8361	24.9675											-0.92981					-0.16653				0.01705
56.9673	39.8872	8.1041	29.8383	35.8843	39.0358	0.0262623	8.86739	7.66066	60.1706	44.512	49.0602	408.716	611.171	330.181		10.8678	5.70479	3.94494											-0.65597					-0.48109				-0.58418
72.4572	42.9717	28.3994	6.81305	7.70403	9.55046	0.126786	15.9507	54.34	88.8126	66.1406	17.7836	283.56	440.943	230.064		2.90142	1.84138	1.30133											-0.57586					-0.5694				-0.59688
67.2975	32.1954	15.5147	127.984	175.669	138.137	0.300671	3.0552	6.97339	53.9871	64.3867	52.9224	132.442	197.422	88.0664		44.6582	29.9606	6.42284											-0.61663					0.203787				0.317307
36.2804	21.3055	15.6789	4.24682	5.3184	4.75804	0.19585	93.264	72.2377	282.459	323.143	143.591	46.657	104.245	38.6559		92.9167	60.5995	33.2892											-0.55865					-0.41607				-0.51552
21.9712	1.54369	1.80711	14.9309	18.0286	17.1312	0.075911	41.5808	53.328	772.877	694.644	383.766	71.2926	124.746	60.213		56.5663	38.4049	16.1059											-0.81754					-0.10088				0.12789
72.8796	28.2327	22.9811	5.45444	7.52443	4.32612	0.122264	10.2503	15.385	1630.54	2040.14	578.666	13.6096	22.5424	29.801		9.44546	5.35944	1.64491											-0.60447					0.190049				0.024971
64.5861	34.0809	10.1418	61.8668	44.8791	47.4174	0.407953	75.6867	123.772	495.177	593.893	744.001	22.8532	21.6681	37.9171		11.5234	7.57906	2.13983											-0.52906					0.70641				0.602505
458.447	286.605	102.264	44.1408	38.9062	44.7549	0.13138	27.3986	11.6509	434.397	580.369	673.055	77.817	136.22	176.179		51.4133	35.6297	24.2593											-0.85992					0.896459				0.843934
95.3601	58.3608	26.0077	3.37416	4.02289	2.76228	0.758441	134.069	9.28441	86.8429	107.819	127.599	10.6928	19.7787	24.8733		438.703	241.718	139.925											-0.98837					-0.86432				-0.73886
37.3219	18.0191	16.2983	48.4666	50.999	56.1523	0.541865	3.11487	3.0423	531.373	272.906	144.778	97.046	78.2866	137.444		24.9796	12.5909	11.0145											-0.73081					0.083078				0.162281
79.8623	41.1216	28.3109	52.0766	44.7294	39.6418	0.341995	4.79723	5.22253	412.866	257.639	112.259	7.80648	30.5336	65.1683		202.902	122.262	53.0244											-0.60754					-1.13048				-0.73921
41.6374	25.6395	9.96847	57.9165	78.4334	43.2807	0.489238	2.1237	4.04413	392.193	232.088	78.3269	67.0903	101.212	61.4037		2.99746	1.96728	1.05258											-0.92217					-0.90349				-0.48665
89.6169	56.1581	23.6403	70.6307	72.6772	61.1405	0.686968	3.25609	10.2438	327.606	287.35	140.28	31.673	74.7023	51.5935		4.55407	2.40325	1.9966											-0.95222					-2.27258				-3.50383
104.153	55.3177	23.9424	14.3267	17.4696	10.8933	0.425524	2.73282	9.25679	586.291	470.272	127.845	4.12858	53.3416	48.4083		138.663	71.6661	58.4596											-0.74361					-0.84996				-1.02941
84.039	48.7409	31.3057	11.3923	12.3545	12.1108	0.022018	2.91931	10.7815	374.768	176.021	92.0872	19.8123	42.8531	39.9691		1.10676	0.661003	0.457169											-1.29831					0.960036				0.503509
133.291	89.9517	59.8407	81.9954	102.32	64.1739	0.263284	47.3464	53.6009	511.897	365.87	133.327	62.8902	143.327	235.25		51.2609	20.8428	4.3899											-1.71636					-1.97274				-2.58753
83.9106	52.563	37.1866	35.053	43.5109	29.5351	0.0320017	18.715	5.5866	302.4	308.291	415.8	61.0312	159.827	26.9785		84.9874	25.863	9.62196											-0.62771					-2.58974				-3.42654
1.40267	0.75667	0.590693	13.3547	13.9398	13.2464	0.12936	20.8361	5.7223	107.28	171.483	339.951	21.2251	118.749	88.878		86.448	55.9494	33.6186											-1.80823					-1.2351				-1.9975
242.24	107.63	64.6197	12.2887	13.3151	10.0873	0.0406064	28.9033	9.0786	542.657	443.049	120.38	120.159	68.6964	101.1		100.994	28.838	35.6319											-0.6203					-1.42197				-1.17094
436.803	159.844	48.5644	33.0491	38.6275	25.3263	0.10921	48.4415	23.2303	433.027	380.091	124.39	14.3861	18.2024	42.4968		69.3393	45.1076	26.8951											-0.51967					-0.04568				0.159554
82.368	35.7736	31.8747	49.9271	55.3046	42.537	0.571285	15.1343	11.5154	484.065	384.11	138.821	13.0339	34.7767	40.2762		192.387	134.196	51.4249											-0.56119					-0.40238				-0.38114
1.3459	0.679922	0.491045	76.158	83.2958	60.9541	0.0467982	2.56788	2.68857	421.239	160.571	140.376	1.57275	3.43822	0.851852		105.711	71.645	43.7763											-0.71066					-0.83665				-0.91061
78.3024	30.3866	10.6426	50.6523	69.6937	59.286	0.294325	3.45803	5.79542	29.0167	27.556	28.3139	125.547	208.641	182.411		198.328	121.187	64.6118											-1.04365					-1.10374				-0.82325
111.652	59.812	44.4001	22.9515	16.9554	23.7204	0.0485379	3.07923	1.88561	200.499	196.617	76.6603	63.4286	111.689	77.6674		67.2826	32.6387	10.7786											-1.20001					-0.04795				1.21668
1021.77	566.764	178.576	153.85	215.213	146.484	0.671239	8.52474	26.3184	106.144	113.746	57.7291	25.1154	50.1637	24.0191		51.6427	22.4786	20.9986											-1.18087					-1.79232				-1.92488
18.4509	4.6572	2.16509	44.3414	61.1916	42.0818	0.387265	7.47326	18.5452	132.442	197.422	88.0664	36.8879	174.219	178.91		141.056	62.2179	27.5771											-0.60727					-1.70369				-1.93543
1069.67	45.8483	27.8305	70.9321	82.698	55.5831	0.110161	3.46726	8.59534	71.2926	124.746	60.213	11.3976	10.8032	16.6492		69.3639	45.5331	26.9518											-0.79658					-1.43596				-1.72711
53.554	23.6114	10.6704	16.212	17.8308	15.5181	0.687562	7.80127	10.0662	64.958	74.2736	33.9673	54.7012	522.695	314.026		93.4201	53.7832	28.4828											-0.98237					-1.48158				-1.7991
85.4526	35.1528	13.2624	22.8169	17.3824	19.6021	0.095383	2.59519	2.64156	135.407	148.913	86.4699	3.32383	338.797	160.592		50.3875	25.5035	10.9275											-0.78185					0.233469				0.321482
340.12	173.494	77.8006	241.203	258.347	193.234	0.304352	26.1016	38.0659	77.817	136.22	176.179	4.88049	331.653	126.555		16.957	9.86254	4.26235											-0.78592					-0.63595				-0.81118
80.4496	44.8853	38.9346	3.16881	3.99697	3.32521	0.10972	9.05217	4.2926	475.049	641.372	592.047	2.85213	155.163	54.1742		158.968	92.1988	13.9195											-0.62173					-0.11484				-0.59035
51.0092	32.2746	23.5787	98.3511	134.815	90.1085	0.0749301	1.72426	10.9183	97.046	78.2866	137.444	12.0395	191.612	100.514		8.6842	5.6438	1.48788											-0.98724					-1.93929				-1.78207
6.91286	2.78798	1.17238	120.126	153.123	91.7494	0.388492	2.25204	12.4479	140.604	91.3977	105.32	32.7555	202.664	100.184		30.7867	15.5302	3.39762											-0.56568					-1.51919				-0.98097
93.0566	56.6449	21.5374	37.7391	27.1423	29.8492	0.434779	9.7475	22.261	14.3861	18.2024	42.4968	31.1318	127.322	32.7999		94.4299	63.8002	20.2724											-0.63476					-0.58984				-0.97264
367.148	184.908	83.2563	26.3273	26.9186	19.8658	0.105485	9.01042	9.54405	216.95	89.5195	67.3842	19.7703	44.7843	32.9279		10.4561	6.73422	1.54982											-0.51777					-0.70495				-0.88278
36.0712	23.0194	8.93397	182.201	237.602	130.214	0.208594	4.42473	3.78604	54.5951	74.0734	92.9758	2.97049	20.0615	75.075		122.75	85.7347	17.6928											-0.62556					-0.98751				-1.09964
23.6339	7.10414	8.0891	70.6981	54.4316	73.5868	0.156673	1.98156	4.19788	70.9772	73.3697	64.1462	3.91628	16.9912	37.0807		155.009	100.472	19.7127											-0.6469					-0.9844				-1.12503
7.64235	3.82229	1.64645	8.08218	8.7622	6.49292	0.104184	22.4723	40.0063	1.57275	3.43822	0.851852	30.7236	109.487	262.136		143.343	91.5462	54.459											-1.0842					-0.7584				-1.4855
104.258	70.2671	30.9618	35.0524	36.6552	42.4538	0.570974	1.93875	2.63044	0.402086	0.310662	0.44938	2.25327	2.60642	7.00529		169.239	79.822	15.2042											-0.55					-1.54924				-2.19142
117.199	79.7355	19.7611	57.7633	73.7118	62.1951	0.399878	6.03639	4.6042	36.8879	174.219	178.91	13.2291	24.8189	48.9829		119.034	81.3029	36.4412											-0.72662					0.172065				-0.26801
54.317	27.859	23.831	32.8905	31.5558	41.6237	0.465231	11.41	111.58	105.792	133.959	90.3997	86.5729	136.463	80.3622		215.71	130.357	57.5918											-0.78283					-0.55704				-0.4956
179.755	64.6726	73.3262	33.2099	33.4845	33.8625	0.0582888	11.0711	26.4302	2793.59	1017.94	251.803	6.90363	17.6597	11.276		99.7162	57.9577	10.7327											-1.29206					-0.57185				0.627172
191.093	76.3723	18.7452	13.2217	16.1168	11.1707	0.332396	55.964	211.988	136.552	89.8626	47.9756	908.526	1306.56	500.341		299.016	122.108	72.9957											-0.90873					-1.35985				-1.18338
225.058	121.751	31.7439	69.4937	54.2963	57.4052	0.0890144	16.8673	5.67471	143.238	169.495	96.3659	21.1872	22.3722	49.8541		14.0237	7.46979	2.37616											-2.11788					-1.19898				-1.90126
20.1506	10.3459	2.99919	52.6408	62.8994	44.3977	0.17281	18.2367	3.3603	291.799	248.313	40.4823	28.3731	51.5529	47.78		24.8987	5.7363	9.03571											-0.93082					-1.88079				-2.00779
107.733	13.1036	8.84968	38.3987	38.4316	32.635	0.229634	9.24727	5.02652	2.85213	155.163	54.1742	7.68294	11.427	14.5119		2.07917	1.09065	0.389309											-0.72806					0.517559				0.46045
243.993	45.4478	28.9759	18.609	16.3836	17.1018	0.798272	8.18985	4.4786	32.7555	202.664	100.184	57.0119	81.5558	41.0302		6.55759	3.95892	0.821267											-0.70278					-0.92568				-1.03635
197.874	74.054	26.8105	50.8149	71.2068	50.0639	0.123565	20.6888	44.9331	19.7703	44.7843	32.9279	188.163	278.289	102.162		80.7331	49.6013	11.79											-0.90458					-0.27767				-0.15506
164.647	36.9828	34.8047	59.2251	74.693	81.4921	0.025271	7.22211	14.3636	27.3734	35.5163	47.662	31.6169	80.6683	62.9042		60.4113	32.2711	8.37196											-0.66588					-0.82124				-0.79388
296.421	207.1	78.4735	2.69452	3.13546	2.48187	0.855152	3.26035	2.55605	30.7236	109.487	262.136	67.7646	105.999	70.1677		54.1531	34.1329	16.8809											-0.74338					-1.08538				-1.19678
30.2267	14.0254	12.4748	390.883	433.753	444.239	0.521273	22.6746	8.29787	115.979	153.37	120.337	28.0484	41.3849	54.0341		9.21928	5.50702	1.98369											-0.50509					-1.4347				-1.271
72.331	42.2935	19.8808	214.502	172.068	152.716	0.355447	16.3061	22.6143	52.0589	61.4184	40.0733	56.305	130.651	343.772		145.125	102.257	22.8891											-0.51738					-1.03722				-1.15582
10.8358	5.28654	0.313711	11.68	14.8208	12.6242	0.0316617	3.19104	16.8513	56.9218	49.5995	15.8423	34.8276	71.4394	86.6103		140.519	98.1715	35.8646											-0.89379					0.020652				0.307741
124.672	72.99	36.2166	9.5538	9.12474	7.1617	0.0744674	1.15483	7.13225	908.526	1306.56	500.341	9.39435	14.5375	28.863		28.5342	15.357	5.48348											-0.79985					-0.25424				-0.39457
341.813	186.86	115.15	111.961	105.219	99.3117	0.172809	11.0249	19.7059	7.68294	11.427	14.5119	12.1203	19.4091	15.5441		98.7683	56.7335	21.9041											-0.67054					-0.46804				-0.38599
2.45715	1.67846	0.520699	72.9037	79.0046	57.3249	0.672994	2.46423	5.03757	446.306	383.83	266.756	35.7805	64.2186	34.4998		75.6746	47.5441	29.386											-0.8687					-1.14502				-1.35437
2066.49	847.622	176.301	40.6182	40.8186	31.413	0.0641081	5.47785	10.4653	449.743	507.065	221.276	44.9811	89.7246	48.6525		213.579	116.965	78.2905											-1.88768					-0.66733				-0.43514
148.64	46.0378	16.9145	45.3813	48.9655	47.3297	0.764625	1.80853	5.86473	261.072	316.108	197.083	2.8168	9.86373	10.6044		32.7974	8.86323	4.61499											-1.25926					-0.61997				-0.43966
124.253	63.0646	44.7442	248.218	314.669	223.651	0.308301	2.88146	6.91412	156.377	182.082	81.1842	83.1188	125.891	43.3188		8.89879	3.71754	1.84945											-0.7889					-0.65047				-0.51256
109.184	43.0931	28.7225	68.2882	92.4895	66.5618	0.182036	4.64139	12.5167	449.462	277.536	160.03	102.268	165.887	121.227		71.7759	41.5429	23.6189											-1.40089					0.089695				0.35027
16.2271	3.4622	2.56903	43.8025	39.66	46.6787	0.439134	176.961	93.2365	235.053	176.602	105.134	100.734	14.0238	20.2307		3.7044	1.40284	0.428834											-0.63262					-0.15059				-0.05599
131.655	72.2445	36.2998	97.9237	84.5277	94.1097	0.0423199	20.1943	38.4635	77.4476	90.07	43.2157	162.617	12.9396	18.3265		17.9482	11.5767	0.998176											-0.63627					-0.43098				-0.25147
234.108	127.027	58.7233	61.5275	84.1474	79.0035	0.0325874	10.0761	27.4322	12.1253	7.9848	10.1963	95.6765	178.276	158.089		74.1134	47.6825	8.0394											-0.68871					-0.26278				0.084444
116.996	33.7814	21.4015	49.9812	61.8439	47.049	0.436034	33.7017	7.74414	180.943	122.561	46.1162	9.48955	6.05502	14.9853		45.6638	28.3301	19.7068											-1.07935					0.033807				0.533219
168.983	68.367	40.5253	17.0441	13.0771	18.1887	0.436255	41.9676	21.1165	31.6169	80.6683	62.9042	3.82506	11.7442	12.8085		53.311	25.229	6.45203											-0.52286					-1.71615				-1.49446
1.47476	0.862998	0.119484	20.5666	17.7044	24.8751	0.620293	7.37567	7.61359	67.7646	105.999	70.1677	9.43248	35.5458	283.97		108.178	75.2908	18.1613											-1.02399					0.154945				0.731011
65.5116	34.2889	15.0665	63.2042	77.7418	77.9194	0.123392	6.7805	6.64616	153.516	146.531	51.9466	36.3994	164.156	426.973		59.7994	29.4066	27.7591											-1.02039					-0.45999				-0.09084
48.8242	31.8428	7.81049	67.6286	77.8118	51.589	0.183939	7.30125	3.42636	145.133	116.539	73.958	20.8719	31.0903	91.1779		140.078	69.0559	64.5237											-0.74656					-0.75633				-0.31585
59.207	25.9283	10.9245	81.2137	107.482	69.1495	0.200529	24.4571	1.95574	100.098	84.7143	90.758	16.7692	25.5332	14.3721		12.1296	7.22949	2.65272											-1.77646					-0.23976				0.73187
197.282	133.36	63.526	5.11388	6.34824	3.93607	0.0765788	35.8478	24.035	72.2702	31.5896	27.5422	14.1115	29.2489	55.4622		32.5563	9.50312	3.5554											-1.01357					-0.75998				-0.36369
123.154	55.2296	31.3853	9.19036	8.88854	8.39007	0.665668	3.51637	6.1092	1170.23	883.13	163.59	4.21225	8.42469	15.0427		6.13905	3.04078	0.540928											-0.68864					-0.51438				-0.60727
24.5888	13.7353	8.0997	8.4065	11.189	7.82683	0.163973	13.8608	65.5852	12.1203	19.4091	15.5441	7.64571	32.0595	69.8819		91.0383	56.4837	20.9027											-1.06647					0.165755				0.183894
100.098	69.4649	45.6648	74.177	59.9025	63.4359	0.0455495	26.8642	11.0538	165.714	135.816	37.5021	37.4223	57.1403	42.7547		65.6267	31.3358	20.2097											-0.61416					-1.19604				-1.6872
183.435	90.9936	72.8149	50.8168	36.2158	65.0598	0.0404232	20.1798	7.89227	75.9716	82.5855	69.1716	17.8804	38.2641	28.943		11.7114	7.65119	2.71695											-1.03253					0.229593				-0.26484
27.0622	5.06147	1.48477	84.7811	70.1967	64.3824	0.159505	3.3023	12.0257	78.5508	23.2784	18.7872	27.3362	45.7313	22.5617		21.7842	10.6493	8.46034											-0.53997					0.467038				0.024739
523.675	162.27	147.92	159.558	209.403	124.014	0.415132	6.87543	2.24129	162.617	12.9396	18.3265	8.80022	20.4595	19.5809		242.148	166.546	24.6009											-0.73292					-1.23008				-1.02243
128.942	68.6034	25.1677	18.6052	23.6568	15.5146	0.0917183	3.41925	23.9764	168.498	125.1	65.0744	75.256	180.187	71.4332		224.383	135.008	38.1487											-1.1522					-0.85928				-0.86723
322.773	202.408	31.3017	7.44719	7.41384	5.84147	0.234897	31.8346	5.41311	141.427	75.7527	35.9332	40.7145	87.2753	78.2173		136.885	61.5898	40.1433											-0.66585					0.454671				0.52738
170.144	94.5497	35.741	28.6137	23.272	40.014	0.0348333	51.6809	56.5231	93.5448	66.9427	45.9385	2.11189	8.65816	5.80247		38.5036	24.2694	11.2367											-0.79448					0.145275				0.085407
78.7248	34.542	27.8142	31.3661	32.2659	23.5638	0.291109	7.58664	2.57614	174.26	139.364	123.732	2.05937	10.1359	41.4649		49.4579	28.5151	8.69663											-0.57526					-0.36168				-0.47463
2.59573	0.862977	1.03602	62.5516	62.4874	49.1344	0.40235	2.67295	3.90347	47.0372	30.9598	30.8777	3.94235	8.65236	39.4673		15.2765	10.2531	4.2707											-0.90758					1.29287				0.985632
16.2874	10.4037	6.75409	9.59889	12.5548	8.99045	0.425917	35.3004	66.3087	65.3317	86.1586	53.4282	6.69421	8.39203	14.4145		77.102	41.1015	21.4061											-1.64709					0.461282				0.276528
246.883	169.689	45.5644	41.3714	56.7786	38.4772	0.823146	4.12556	10.4404	36.3994	164.156	426.973	43.5669	96.0276	108.437		6.02364	1.92325	1.85698											-0.58414					-0.27789				-0.19099
44.2938	23.536	18.3907	74.1325	96.7055	57.5889	0.410621	43.5114	4.38979	192.947	218.331	89.9375	33.4807	47.556	35.2589		112.656	75.1473	44.2521											-1.02821					-0.4589				-0.36201
84.2161	48.1786	14.501	259.288	258.23	244.235	0.638599	4.66808	1.82883	23.6235	28.6345	20.8893	2.36927	8.42232	36.7824		136.41	66.8845	50.33											-0.65549					-1.35625				-1.28422
1390.03	448.749	153.588	1.39006	1.31931	1.43545	0.156056	9.05371	2.21527	59.2187	58.1722	35.6501	2.49582	4.18235	2.58338		21.0213	13.3456	7.47007											-0.97646					0.162294				-0.12006
126.652	76.3972	55.6807	65.4896	75.7725	62.8553	0.179101	41.4282	52.714	174.482	138.654	136.193	2.25229	4.6551	9.90492		14.4448	7.34121	2.79794											-0.8746					-0.35843				-0.7868
98.2482	50.4761	16.5342	78.6029	72.1521	56.3214	0.206507	88.2149	279.848	80.7855	81.3869	53.4298	6.18416	7.73936	26.4918		45.6069	24.8742	5.90996											-1.32062					-0.58776				-0.77876
585.96	234.389	53.499	94.226	125.83	71.5903	0.206711	7.49939	42.5639	128.603	115.647	57.0698	34.2886	62.899	49.6607		28.443	11.3875	10.501											-0.50956					-0.89089				-0.98337
89.9315	52.2706	29.9561	50.2693	37.3357	38.9179	0.264711	17.5454	4.32545	62.9894	72.4336	25.5796	68.1738	129.628	175.497		39.5658	27.7925	18.2009											-0.59363					-0.744				-1.00173
163.969	99.1301	29.9024	45.4911	35.0126	37.1353	0.0795331	47.5843	13.7268	61.1875	49.7866	12.1699	3.27369	4.80058	7.03458		115.264	76.3822	27.2528											-1.61617					0.046682				-0.23026
55.9807	33.9062	10.6471	6.85255	8.01616	7.86949	0.866425	4.82675	4.88832	101.128	54.6013	24.4081	17.309	29.2638	33.718		131.005	42.7336	32.3643											-1.1965					-2.02123				-2.53987
194.23	36.5241	15.6417	178.757	141.899	134.819	0.388133	36.9286	14.1316	249.275	208.067	170.231	24.0062	39.8796	29.691		52.0726	22.721	20.7552											-0.62024					-3.17641				-3.73868
4.11869	2.71613	0.954552	80.0626	75.4182	87.2434	0.093585	4.93454	16.9061	69.0534	86.0575	99.2071	156.422	233.341	261.358		156.628	101.896	31.2611											-0.54287					-0.74502				-1.1947
203.793	122.793	33.3275	54.0938	63.9182	50.5999	0.152	3.1486	6.97946	189.833	176.459	73.6594	5.32236	12.2869	22.4203		27.0571	18.5721	8.60754											-0.69592					-1.05851				-1.47991
1438.65	692.446	138.859	54.1349	68.5483	42.7607	0.117912	26.2823	171.342	1155.72	1030.8	169.271	6.20288	7.42597	19.0438		30.9071	19.0795	13.6843											-0.74603					-1.42736				-2.45708
117.305	35.8136	46.2458	80.1477	94.0971	58.8283	0.0330549	11.4205	14.1915	99.883	85.0192	86.926	2.15193	8.79086	54.4134		21.029	12.5384	3.51056											-1.61923					0.002449				-0.13482
38.8367	19.6386	4.42204	49.536	40.5122	50.7056	0.477632	3.52475	19.1218	1801.33	1856.13	719.011	5.54494	85.1544	29.6203		1.3994	0.455517	0.23124											-1.05527					0.542534				-0.2319
154.573	101.975	24.7366	20.4554	28.3207	23.0872	0.434462	1.27151	9.97826	33.4807	47.556	35.2589	14.4115	63.3368	4.2204		4.38087	2.10811	1.00621											-0.89256					-0.61972				-0.88531
659.146	287.293	90.6012	10.9269	14.3022	9.92586	0.113536	2.74341	3.52231	153.548	90.0484	55.7576	18.207	17.4541	55.1676		41.1111	22.1448	10.6816											-0.58106					-0.9346				-1.55144
63.5016	41.6427	14.6334	12.0687	10.9505	13.8561	0.502828	9.04077	19.1703	2.36927	8.42232	36.7824	21.8917	11.9687	30.5597		31.3642	20.9661	9.86988											-0.55964					-0.22632				-0.68905
39.1908	26.5336	9.8938	39.7762	49.6957	50.9753	0.198295	12.4833	3.79675	64.2406	57.3663	22.1891	121.821	203.862	135.651		34.8162	23.6218	7.01945											-0.6998					-0.40157				-0.61095
117.647	66.1891	17.3557	54.86	40.7824	48.5223	0.253735	17.6159	5.96113	214.623	148.957	84.8204	12.0934	38.5791	69.9577		39.3787	24.2438	5.34732											-0.65806					0.285909				0.01404
71.8891	14.8891	33.7847	64.0955	71.5294	47.0321	0.0718058	24.9066	60.912	0.653779	1.72201	2.37383	68.3353	143.994	89.0719		83.5068	52.9207	34.2399											-0.68202					-2.10782				-2.37111
265.168	163.511	54.4458	29.6668	28.0812	21.0121	0.0426158	11.0781	40.907	24.2755	30.8394	30.4017	4.34439	18.1547	25.2209		89.8465	56.0006	15.4917											-1.14485					-0.15292				-0.12861
49.0627	27.7476	9.50143	73.2892	87.4462	80.5558	0.165275	2.07808	3.28518	167.517	178.118	78.6529	3.83912	5.27276	9.14977		27.572	12.4691	4.40308											-1.30624					-0.58123				-0.41719
261.263	168.512	56.1013	106.551	132.853	92.3118	0.619282	17.3335	6.89258	49.5286	57.9896	39.5411	40.3519	59.213	22.3648		23.3814	9.45483	8.52508											-0.66777					-0.59088				-0.92306
672.719	372.533	66.9671	16.5481	17.9368	14.0898	0.260208	4.87875	44.4295	60.4252	40.4105	21.9194	366.517	89.9243	221.184		65.2993	41.1044	27.035											-0.95418					0.671559				0.220358
68.9666	40.5862	6.45635	56.6564	74.0574	44.1984	0.114303	18.663	29.5075	17.309	29.2638	33.718	14.528	37.2579	115.927		3.65271	1.88529	0.343321											-0.89796					-0.54183				-0.39426
118.061	65.3566	35.2349	8.60646	8.93325	9.81405	0.384283	10.2167	36.3786	57.3259	79.3113	108.445	2.98989	2.08048	7.92324		37.9018	20.3398	6.77631																-0.67127				-0.68248
440.925	283.055	189.748	32.3862	35.4507	29.0848	0.13026	19.6703	5.66104	189.063	131.578	38.1654	1.01454	1.30429	4.59751
83.9663	43.9518	32.8916	43.4538	38.6439	48.9589	0.186322	9.9359	8.71439	261.352	72.5359	54.2107	23.0074	42.0061	89.7098
52.3381	33.4237	22.4615	21.9325	20.7442	15.5323	0.396891	3.03646	4.91051	79.4226	58.7845	22.722	160.216	268.066	151.035
140.222	62.0305	42.4752	44.8801	58.6489	35.2592	0.985284	4.445	4.98484	93.2972	54.3997	40.0513	118.652	363.566	159.879
38.5017	26.7329	14.5011	50.2836	49.9225	41.4539	0.563108	6.00254	15.3262	131.018	147.966	59.748	137.474	327.391	273.292
75.8149	50.7944	20.1544	1.70755	1.8949	1.80291	0.511692	3.54025	2.32421	169.089	150.556	57.6478	222.685	340.84	76.2361
99.0449	31.6975	21.7735	24.6174	21.8384	28.9079	0.1637	6.25195	16.4383	2571.65	3280.82	1097.35	48.5462	70.149	27.643
373.12	235.682	29.0956	1.37632	1.38247	1.34833	0.0753975	3.99793	2.37032	178.754	138.236	43.5187	50.526	84.9813	169.94
53.8766	24.8618	11.7571	17.2866	14.1552	12.7274	0.0417147	23.7207	5.41615	133.132	102.025	45.9733	57.9389	101.631	110.894
1620.28	458.437	161.975	108.318	81.3715	80.1397	0.0452833	22.4652	12.7539	28.1876	10.8721	2.16224	2.66589	25.5696	64.004
3.32941	2.04486	0.649835	51.1091	66.3894	37.5719	0.486747	11.1312	13.7212	404.575	102.744	46.4956	1.25791	19.5947	43.963
70.0167	34.6076	21.9434	38.4615	31.2048	32.2561	0.09472	2.00466	24.0962	141.647	96.3277	83.9799	14.4604	23.9379	25.4444
47.0724	26.4479	21.0674	210.971	239.703	159.532	0.742201	11.5358	18.4002	128.539	110.089	63.5109	48.8244	79.7566	138.192
67.9095	39.5747	23.9522	14.8114	12.5248	15.5036	0.134567	13.8419	18.1455	82.9043	71.3451	30.5606	92.4102	130.842	129.593
22.1888	12.2987	7.28538	169.469	201.305	198.922	0.0805969	4.28187	5.82398	87.7093	98.6647	58.5901	15.7728	75.7068	195.568
2.12373	0.695765	0.977943	6.91344	7.6552	6.09456	0.076818	35.5598	20.4485	21.8917	11.9687	30.5597	134.645	296.501	289.659
48.4424	22.3107	4.94585	66.336	57.705	60.5179	0.714711	5.47507	2.5246	12.0934	38.5791	69.9577	3.52329	15.9583	59.9563
233.066	103.252	76.2389	41.636	45.6792	37.1806	0.0320426	8.79276	3.86305	167.818	171.249	162.837	33.0943	57.0375	83.2213
167.48	105.98	66.0738	13.6608	13.4761	13.1041	0.270012	7.24197	3.18287	68.3353	143.994	89.0719	26.9804	92.214	142.462
28.7022	13.8567	8.61422	1.6892	2.11306	1.86822	0.332119	67.4515	6.03205	299.498	235.574	115.435	1.27832	9.39778	16.465
577.778	399.237	177.638	138.629	189.992	156.738	0.165257	3.93225	6.86005	3.83912	5.27276	9.14977	3.74681	4.46119	13.2899
170.103	115.227	48.5179	67.0883	85.6644	70.1395	0.0512027	33.6555	80.2184	83.0682	55.6991	43.1253	52.1257	97.3997	222.17
188.958	128.523	29.5441	90.682	96.3766	89.4864	0.0916259	16.3673	5.01675	406.359	190.046	50.2811	20.0948	48.5967	92.8376
123.209	82.8401	36.9121	64.3113	67.8387	49.0664	0.0571669	26.5684	31.697	366.517	89.9243	221.184	7.31408	22.0354	84.3695
13.4872	7.81684	2.23019	67.8393	63.5445	55.5827	0.0292096	4.84092	3.38874	277.316	255.174	84.5769	69.1638	85.6823	177.784
162.412	91.8299	38.2198	20.7229	25.3983	20.1591	0.290193	27.8119	7.95075	0.602649	0.773363	0.511179	20.9451	37.1677	96.3823
245.6	165.787	43.7012	70.2294	71.4519	56.1046	0.225255	4.14634	2.75763	0.12173	3.91543	1.09725	1.21777	5.71864	2.35576
273.948	79.4081	40.0078	5.73909	6.935	5.42337	0.384633	3.95455	9.04325	838.372	509.972	175.114	31.136	39.3852	115.249
4.73239	2.89968	1.33221	19.948	25.6759	24.6509	0.31717	19.7763	4.57633	137.474	327.391	273.292	13.3846	20.8985	59.2367
7.18051	3.76716	1.57848	9.90568	9.25052	7.7071	0.568958	3.75842	12.2771	78.0866	64.0144	27.3142	49.4443	53.6975	125.128
8.43122	5.86718	1.15275	149.738	108.003	119.804	0.0923919	6.79689	5.71728	459.991	483.223	83.2373	23.1606	39.4242	44.0909
29.4008	7.27713	2.5717	42.2532	40.561	32.5832	0.292314	66.8938	20.1635	230.204	148.304	72.8444	12.1068	21.8688	15.1929
41.6262	23.436	17.6439	118.607	151.473	84.5955	0.418904	13.6648	3.76079	180.264	160.638	64.72	16.669	56.3458	103.996
122.131	57.5227	41.409	18.785	23.2015	16.2192	0.0652835	19.9972	5.93008	152.419	110.627	107.767	4.53718	12.6672	20.0071
145.825	66.2632	28.183	8.17602	9.05612	11.5216	0.755987	3.62707	13.8709	80.8536	77.1264	44.8862	6.51052	46.066	101.708
34.0796	20.8246	7.7948	63.1261	66.2188	61.1852	0.876657	2.16734	7.19338	255.494	184.622	93.4931	5.47682	11.2363	32.5126
444.349	306.696	93.9554	11.583	12.9032	15.9466	0.520744	9.30613	10.4982	274.872	334.779	120.738	14.0883	24.022	50.2882
94.3483	58.1079	32.2092	26.8224	28.0538	26.7429	0.105865	40.2417	10.9135	2105.51	1813.12	1054.21	11.921	22.7259	43.4629
174.159	118.68	57.3787	92.8954	120.587	80.2501	0.0657129	19.0949	21.1142	39.2074	32.2243	11.4459	98.4987	141.861	61.6951
50.792	32.7461	17.9104	31.799	38.6496	29.33	0.174089	1.63986	3.80856	149.26	139.823	46.4756	8.54875	14.0883	18.3705
72.4433	33.5321	29.9791	56.3014	72.751	57.6454	0.032916	13.0743	8.7658	57.9389	101.631	110.894	32.8981	42.2706	62.8564
50.493	33.0288	23.5807	146.111	175.89	128.001	0.22599	2.888	2.38447	66.8513	79.5845	51.721	21.9304	73.7864	92.3886
10.4268	4.89665	0.93318	31.7849	40.4741	28.7716	0.106248	16.663	4.62972	37.4212	30.7903	35.377	1.6904	2.44257	1.18558
119.914	84.1193	41.9069	54.2711	69.8683	41.4113	0.269501	2.31338	2.77256	14.4604	23.9379	25.4444	19.133	60.6046	61.3975
77.1886	45.1081	21.4699	11.1832	14.9742	11.0724	0.136958	4.84696	10.8581	134.645	296.501	289.659	42.6338	75.3324	79.7182
4.87411	1.20501	1.21677	26.0801	20.0954	22.4588				33.0943	57.0375	83.2213	93.1144	95.6739	146.683
109.997	63.5761	34.5054	37.3535	30.0242	41.9491				133.934	85.8133	76.1324	1.67304	6.17158	4.97659
53.5146	34.9548	15.7237	150.197	193.117	117.373				902.843	363.865	458.639	26.5851	45.8962	60.6764
50.016	22.2155	19.3234	120.345	93.7171	100.657				153.325	135.115	81.9288	45.8691	77.6704	49.2669
417.725	248.343	157.493	106.702	135.023	98.7294				26.9804	92.214	142.462	19.2664	20.4853	29.2111
9.53709	4.83306	3.50762	1.0994	1.03577	1.0977				52.1257	97.3997	222.17	58.1044	85.4139	106.965
65.6164	11.8735	15.1914	105.207	116.045	78.6743				244.245	187.886	144.192	49.8867	31.4796	47.5562
118.066	74.837	20.4675	4.99385	4.05475	3.59008				20.0948	48.5967	92.8376	17.1239	25.6392	33.199
48.272	25.1389	12.4732	54.6485	66.3196	41.2388				69.1638	85.6823	177.784	109.265	190.074	192.396
21.6699	9.06654	4.16558	12.4634	9.49515	12.4508				20.9451	37.1677	96.3823	151.023	239.178	201.581
152.876	106.932	47.509	51.9033	45.6135	37.0973				72.7831	60.4581	67.3999	163.093	260.8	213.436
188.456	113.238	20.9732	94.8838	81.1235	67.0987				325.007	319.327	237.217	15.0892	15.1944	23.719
67.5054	28.9056	32.4497	28.3927	27.2477	32.2942				49.4443	53.6975	125.128	42.3044	34.1611	51.8099
245.538	120.538	29.4022	86.4581	112.291	96.1498				12.1068	21.8688	15.1929	35.5328	142.023	223.977
293.897	165.861	62.632	34.1481	38.6336	44.0969				179.11	157.359	192.374	14.3183	11.0034	25.4524
293.94	196.981	127.796	60.8228	85.9188	72.5129				5.47682	11.2363	32.5126	41.6197	72.056	76.049
9.34281	4.1184	2.64205	161.871	204.728	115.125				313.093	225.807	161.561	7.22382	25.065	36.2624
7.56293	3.41762	2.95773	34.6334	32.0227	42.26				604.622	770.357	402.452	39.2244	63.576	105.516
29.7846	18.0896	14.0002	31.0388	27.161	21.9593				109.753	31.7396	20.4545	24.8247	63.4427	109.918
239.847	146.827	59.0111	24.2944	27.6428	32.7171				288.087	214.677	130.395	24.6951	37.0984	51.6659
34.8829	13.9764	15.9354	50.6669	36.5156	35.8739				678.399	529.418	167.216	30.4807	44.8919	29.1725
29.7451	11.7167	8.98654	46.9782	41.8796	53.0634				98.4987	141.861	61.6951	2.60235	8.76279	2.98615
73.7672	46.3671	35.853	22.8409	25.015	26.0616				76.7121	51.5302	48.6334	21.6535	13.9749	19.9699
271.904	138.152	54.7095	236.043	320.448	169.643				269.076	128.229	119.91	16.0849	22.3198	45.88
67.1197	25.519	14.0425	7.49487	8.76834	10.4287				1668.74	696.787	416.645	50.5934	81.3339	42.0619
76.8653	45.2701	29.5424	5.78531	7.14932	6.26628				90.9583	46.7927	37.622	2.02466	4.2381	0.314376
6.67502	2.37954	2.19591	88.6875	122.105	89.1547				36.7721	20.2187	26.1095	369.298	845.279	788.828
100.406	56.6247	35.4588	42.6967	34.8193	41.7346				29.2599	12.3741	13.6813	2.3581	9.17476	27.2689
190.447	64.8807	21.528	34.2882	39.8299	28.9262				128.091	67.4173	65.9174	7.24654	24.2214	6.00482
119.376	12.7496	8.0161	29.8777	30.2103	22.7457				30.5333	23.6377	14.0701	84.6575	136.021	79.2117
146.593	86.4181	53.9486	1.7989	1.768	1.48392				30.2468	13.6703	11.1572	19.6708	40.7606	32.8251
172.55	79.1729	28.8554	26.4702	21.719	36.4291				39.4636	33.2713	19.3666	5.02187	4.92956	8.58141
45.8293	20.599	8.0501	26.7032	26.5583	35.5563				85.8086	73.52	64.6581	9.68134	17.2318	24.8025
214.526	143.763	73.9541	44.3986	50.6283	47.2694				149.56	191.659	123.399	6.35974	12.2266	15.9925
74.6841	33.6624	10.2078	123.274	151.573	93.4258				285.72	197.049	40.3151	14.854	29.3935	67.4885
114.018	65.6052	16.3386	105.776	85.4349	94.3685				23.516	29.8108	29.4022	2.57619	9.03702	17.6263
58.1052	28.4861	25.215	53.75	48.4606	42.1261				176.414	145.657	124.232	2.23717	1.99747	11.0981
5.90866	2.82981	1.30956	232.031	260.968	166.434				522.565	238.426	99.4144	98.6645	150.648	63.1269
105.816	46.5526	30.3128	346.259	472.305	266.713				271.343	159.783	95.1715	11.6711	16.5118	13.8333
96.841	66.3443	33.4167	52.9422	63.2778	37.6712				26.5851	45.8962	60.6764	51.1369	72.4839	79.8097
122.58	78.7792	31.4157	49.662	43.1547	39.1686				45.8691	77.6704	49.2669	1.22627	28.1245	72.8308
235.358	95.8493	64.2119	17.9017	15.8552	17.3344				92.3789	86.1525	53.7351	1.40625	0.96401	1.64817
89.7479	45.7454	27.0062	54.4258	67.777	41.0782				19.2664	20.4853	29.2111	11.099	9.12636	19.6871
76.4926	53.3985	27.8877	52.1773	63.9055	47.3747				357.945	243.39	71.7238	16.3518	24.7465	23.3287
67.3075	46.4122	11.5947	126.551	108.251	108.711				117.327	133.588	181.984	459.665	354.56	658.154
1.40109	0.392021	0.272596	8.3981	11.4593	8.45164				37.3846	42.0372	18.7527	2.86582	5.79205	2.17513
104.267	66.7412	35.4263	71.6922	57.3409	70.7919				163.093	260.8	213.436	5.2444	10.45	16.4323
67.2332	46.8008	10.7842	36.0515	43.534	25.9216				30.4599	26.1737	12.3668	24.5321	36.7154	43.598
120.655	76.0544	39.4519	3.44679	4.81441	3.19261				84.21	39.7474	30.4906	47.538	69.3163	40.9741
26.4932	13.0736	3.94443	27.317	28.0663	35.2872				103.511	65.0286	46.2567	13.8815	16.5397	29.7508
141.862	82.082	25.87	8.54615	12.0647	9.27237				42.3044	34.1611	51.8099	63.6414	80.8005	141.705
74.1934	46.7356	24.7646	10.0862	8.71789	8.01617				35.5328	142.023	223.977	11.1954	16.9398	8.91224
146.347	86.8161	59.3389	1.89057	1.67332	1.66489				14.3183	11.0034	25.4524	2.39183	4.51765	6.84371
72.1271	26.5894	21.0055	45.6971	59.189	37.3164				41.6197	72.056	76.049	57.7388	23.5882	38.3716
92.3276	52.5209	31.8996	5.74031	5.22643	5.09277				40.0409	18.0961	11.2216	1.89917	7.17815	20.5884
54.3287	32.4329	23.4884	71.769	86.0217	57.8827				97.7689	54.7902	31.8181	28.4354	40.9521	10.5081
455.06	256.49	49.9545	47.3776	48.1444	40.2001				79.5819	65.7524	51.7486	8.74755	26.1817	19.2248
112.777	78.9907	50.0472	2.19613	1.78157	1.69997				56.4976	31.1723	8.05133	27.2193	38.5992	16.663
14.5178	7.19811	4.91553	27.3372	35.3389	35.3643				124.728	160.397	74.6103	1.51317	61.0303	21
63.3627	34.9531	16.7521	34.8429	37.974	27.5795				108.908	64.6769	39.4951	52.442	78.9882	44.9331
170.535	77.7605	60.7693	56.3685	50.1771	74.3933				352.913	242.356	83.9014	21.5903	33.9357	55.1079
136.257	83.9213	32.5461	13.6301	17.9164	10.9535				135.132	117.83	42.3334	1.4222	18.1811	30.5429
38.5113	22.9162	13.3424	105.002	101.228	85.5293				90.0654	91.8988	46.3712	1.46417	8.244	13.7593
255.087	164.194	51.9153	23.7397	24.1267	16.9732				83.1086	73.0995	68.475	225.947	326.205	174.265
12.7991	7.94377	3.76832	29.1216	40.4351	31.6412				128.35	87.6813	44.7357	62.0568	137.377	77.5913
607.317	238.927	113.63	66.4193	71.5992	57.2753				107.376	39.8395	55.0726	15.1817	25.1441	37.0134
204.559	134.795	50.8534	80.6021	58.3872	76.591				84.2462	22.0082	15.5514	54.2255	105.427	62.4363
65.4703	27.2537	12.6921	27.5232	35.6018	37.6221				190.483	94.4174	37.6572	14.1336	25.7302	46.0149
108.662	47.4037	52.6523	4.03079	3.8821	5.07093				383.749	345.138	109.87	36.0539	286.396	268.36
170.575	118.126	61.6244	129.701	167.211	98.0214				76.744	99.3705	57.7505	27.573	39.0851	21.2618
10.7742	5.54624	4.20028	63.4384	47.057	51.6221				95.2545	60.2423	7.77267	16.3542	17.1963	24.853
92.8864	52.646	18.8118	19.796	17.7883	19.483				166.546	129.086	69.2396	16.2212	85.1758	143.3
93.3188	59.2325	26.6144	16.845	14.8711	13.2618				146.131	123.475	49.4845	33.2422	47.8862	12.9496
41.9736	14.2264	13.4322	23.8541	17.557	31.298				330.05	334.831	153.635	33.3268	69.4543	113.296
112.729	66.2083	48.84	7.96823	6.28541	6.6814				122.774	85.0406	49.0535	1.53068	2.51853	4.55022
44.2652	24.3063	16.0701	16.2266	15.9188	16.343				139.548	98.7295	25.3379	2.31566	24.7206	76.1663
75.8881	48.1774	22.1314	8.33279	8.791	11.6939				171.296	119.566	50.5749	3.2718	5.96792	12.8612
52.9119	22.7775	26.4192	46.261	45.2661	33.9613				369.298	845.279	788.828	19.196	33.4117	10.5239
76.4653	40.7084	18.0967	21.9022	29.5906	24.8731				75.015	55.491	31.1229	1.98815	38.1964	210.716
288.577	200.269	74.3447	44.0539	45.572	33.9246				153.134	165.839	60.4184	6.04207	12.8208	17.3271
59.6907	34.9439	23.0883	3.77292	3.61212	4.27062				324.962	337.324	134.566	17.095	31.9888	43.3176
759.524	68.7993	41.3433	7.21772	9.23898	7.36529				84.6575	136.021	79.2117	6.43596	10.7383	14.5287
286.777	195.379	53.527	66.406	56.7064	59.4471				19.6708	40.7606	32.8251	2.61812	8.03521	24.5274
29.931	15.7378	4.46672	28.1688	30.5268	20.7088				0.805986	6.54328	23.593	62.0374	96.449	117.89
73.4213	46.5749	25.9964	36.15	36.9511	50.1351				53.9392	39.8883	19.757	59.0439	84.9516	69.2841
119.873	84.3202	40.0168	74.2919	92.9186	71.0433				124.837	97.9794	21.7001	129.591	935.805	1455.82
3746.07	318.792	156.231	28.9369	30.0943	28.5912				22.1712	16.3709	3.57889	138.908	38.6669	62.8409
88.3729	52.8819	34.8907	33.9275	26.3576	24.6136				49.0382	66.903	75.2401	1.49897	2.28159	1.14381
225.071	115.025	27.7347	14.6186	14.3589	12.5964				81.992	37.4596	15.2088	12.4729	48.3271	49.5115
25.1784	17.1525	2.41828	101.714	120.518	76.8374				100.509	68.413	31.0288	46.0833	85.4139	84.1408
295.487	127.222	87.7887	32.8489	36.463	23.6158				722.549	499.539	72.3529	44.6995	66.7806	218.038
100.224	68.9693	30.1641	47.0403	53.6687	53.2037				370.321	251.116	66.416	12.4521	15.9371	36.4226
39.8737	21.2623	13.1468	14.8345	18.063	17.209				1288.55	555.01	331.69	29.0982	22.3259	39.9823
1.94271	1.16475	0.283686	98.2268	86.3566	107.755				264.762	349.32	111.714	11.8369	28.6677	9.64967
43.3377	29.922	12.9862	40.9717	36.8781	34.2369				609.102	615.972	234.228	1.34615	1.97402	3.79579
69.1423	39.9151	30.2014	40.7101	36.3202	46.4292				54.9061	48.0525	11.1403	4.87959	5.52658	8.89483
60.5688	32.7458	21.6525	83.7884	70.4078	62.3339				76.2386	82.0075	44.7174	2.51961	4.60089	6.6312
129.307	88.9583	42.5673	76.6989	94.5072	84.9139				33.7595	46.9821	22.6932	3.52895	4.65377	6.63629
83.6924	25.0309	9.43194	39.1764	30.7381	29.1506				60.4315	69.4109	54.1017	183.056	275.177	74.675
102.107	64.3685	22.4107	170.079	205.348	144.743				165.57	229.38	147.59	9.12759	14.1274	10.0655
49.1353	33.026	22.7737	2.06817	2.0079	1.70749				40.5792	19.9125	14.1861	3.391	4.88225	2.27855
1.78983	0.931738	0.594645	6.77551	5.75799	6.52638				16.3518	24.7465	23.3287	89.2099	134.751	70.0865
122.445	63.7845	42.3863	33.813	24.1312	27.6081				55.906	29.1779	10.1858	7.41409	37.7646	5.99285
489.086	302.79	67.6785	10.1187	14.024	7.17805				459.665	354.56	658.154	174.922	248.802	100.854
75.8957	34.9935	10.4175	1.58261	2.15952	2.09338				25.6276	25.5417	7.40856	43.1591	84.9101	98.6449
188.862	94.0217	32.9266	47.1822	59.6048	37.682				52.0608	29.5051	23.3763	1.98918	5.46339	11.2001
169.312	52.1079	36.6751	33.4694	34.0523	27.2835				119.231	114.452	66.0245	1.31128	12.0124	50.8321
395.013	215.304	80.2115	54.8696	61.8249	39.374				70.8443	57.9328	28.9977	5.84633	97.427	39.8071
42.4676	14.6994	14.7631	30.1978	38.989	30.4093				0	2.16291	2.00081	1.50504	4.4681	5.27933
72.1537	40.3362	26.54	20.1219	20.9348	24.1991				109.122	72.2232	86.2457	2.68165	11.8076	11.6357
169.111	64.3845	60.3395	41.2464	42.5201	40.8621				148.09	147.58	59.831	238.698	47.7671	103.808
101.517	38.5913	20.3803	30.8792	25.5132	35.4953				72.3813	33.9039	36.4532	36.186	108.304	149.02
74.3154	49.9612	11.4449	67.6776	53.4276	51.0987				519.172	179.063	57.3246	30.6672	27.1528	39.881
150.067	88.2216	65.8665	154.521	160.971	120.157				9.55665	11.968	7.34375	2.64229	29.0556	121.394
236.529	122.81	59.788	69.9494	98.7685	84.2553				11.1954	16.9398	8.91224	2.40736	3.2481	11.8584
255.694	145.581	72.017	65.2088	73.3292	73.9399				188.514	68.1957	22.3545	11.052	30.2505	36.6238
47.0287	31.8407	19.5978	61.9949	47.5058	78.5062				57.7388	23.5882	38.3716	3.75606	12.7565	21.8743
873.262	416.197	124.33	34.3153	39.629	39.4667				227.702	182.437	53.9402	116.508	186.648	150.386
54.7558	34.1044	17.2896	5.02147	7.09541	6.60308				1.89917	7.17815	20.5884	12.6572	44.067	58.4193
116.57	71.4294	29.7812	8.61999	10.2765	6.37281				169.926	84.5856	52.8746	2.58398	52.8954	106.488
41.4146	25.601	7.00396	18.7179	20.454	14.0505				8.74755	26.1817	19.2248	9.19838	23.5699	26.9679
384.791	200.283	52.1841	12.8462	13.674	11.6792				35.3778	44.9096	15.9729	2.44021	8.39009	28.3918
10.3969	6.74228	4.31234	27.0482	30.3308	24.8491				87.5405	31.7243	16.1336	5.86978	8.38964	4.24384
1.14643	0.348431	0.410007	68.8691	58.5041	68.9156				359.298	222.27	114.502	3.79649	11.9377	23.7998
214.03	63.186	25.5078	45.5465	50.9171	33.4548				275.012	138.974	97.4236	10.1709	15.0169	24.0144
61.6106	41.2614	22.7085	14.6505	18.333	12.5325				217.303	118.686	24.0668	18.2287	58.8728	83.6595
16.0359	10.314	4.33123	1.70833	1.39772	2.29066				52.442	78.9882	44.9331	232.388	347.715	150.293
62.403	30.2098	10.4209	82.9144	66.2489	62.4601				136.361	42.4195	56.3742	1.68793	3.929	1.44325
155.945	100.436	21.3567	8.87696	11.6701	7.90775				21.5903	33.9357	55.1079	32.141	79.53	160.195
59.6979	22.5254	6.59245	36.4814	25.9951	35.1329				60.7365	74.6063	55.88	14.0048	22.811	19.7442
37.5884	24.2934	9.15307	30.8618	42.512	31.936				364.468	187.828	73.0821	60.8301	104.621	51.0591
399.342	234.819	50.5631	357.92	397.988	301.417				288.458	239.284	141.368	2.07223	62.2258	27.9478
25.297	13.3925	11.412	58.3999	50.8634	64.9278				75.0553	68.7229	81.0089	23.5406	35.4435	49.8365
55.5949	36.7207	20.3523	16.4077	14.6831	12.4927				2281.77	2125.79	239.684	3.10295	4.46837	1.88707
3.40306	1.99843	1.5748	26.1924	26.4129	22.8002				221.977	230.488	67.4206	6.79024	25.8748	24.4016
78.1675	48.6016	12.9695	11.0463	9.83353	7.91492				85.5074	89.1036	29.3951	18.3431	19.6344	31.003
52.8927	31.0075	8.80025	41.2863	46.7589	44.4736				66.1747	36.0296	18.1167	5.13504	18.8059	10.3277
14.391	9.78782	2.57919	989.778	1383.52	1153.24				19.5005	5.31966	1.95159	16.5478	42.0228	27.2037
15.265	9.52924	2.91084	26.182	29.6533	26.1858				62.0568	137.377	77.5913	9.32295	51.0819	123.328
9.26739	5.17364	1.97433	11.1851	9.33897	9.54952				24.8401	23.831	13.2802	10.0974	25.6139	24.6402
14.0803	8.26429	2.15422	41.3504	40.7698	38.8248				35.8925	41.5426	21.513	5.09139	8.50617	10.6596
373.371	154.311	34.9411	83.885	95.808	61.5183				32.7264	13.3629	6.05147	16.5266	24.0538	31.4274
123.411	86.2976	34.8409	67.7273	71.5362	54.3168				74.432	33.2501	13.4345	11.8872	24.0097	27.2777
37.5294	18.3731	15.2448	9.86413	8.03001	11.0685				247.548	134.043	133.147	11.1334	17.4377	10.4365
106.168	63.9042	18.6584	112.536	90.983	88.3047				95.4382	54.075	13.3376	19.6257	28.28	30.3134
37.8009	25.8643	8.72385	58.9485	65.4969	45.8699				157.799	144.009	58.7315	1.54183	7.12336	21.5953
97.8801	41.5005	36.0523	30.5057	35.3156	22.9				36.0539	286.396	268.36	77.9747	141.465	97.711
145.807	94.0095	47.1538	103.758	116.173	77.0993				16.3542	17.1963	24.853	30.8546	26.8647	38.9359
110.435	62.7201	32.4837	69.394	90.9744	74.2897				60.8374	45.6128	20.0496	36.5746	18.8861	39.1749
168.233	93.2987	32.3967	50.3065	61.4913	52.731				141.678	141.023	97.9894	34.1623	56.4731	103.359
27.2151	18.0778	13.3279	15.9385	19.0485	20.8206				50.8222	43.71	22.545	1.96433	3.03858	3.61584
50.5849	20.9349	11.0964	43.3669	58.5226	34.2404				122.893	142.228	74.502	3.79617	7.2618	13.6958
146.662	66.956	69.3228	5.08267	7.11404	5.77549				256.349	191.311	58.9952	10.1094	34.2798	22.1331
99.3483	63.2449	31.5197	20.2818	22.4275	23.7186				42.6018	39.2786	32.8526	3.77374	8.42193	5.45793
88.0486	46.0753	39.2754	14.4834	14.7786	10.9941				386.046	166.711	44.3862	8.33655	13.6749	6.20168
152.076	65.7677	19.0364	129.63	182.35	122.615				641.729	244.752	89.2058	4.0804	3.35181	9.6844
18.0718	6.64043	3.3669	50.7555	54.618	44.3518				160.98	153.02	82.9113	3.55797	40.0234	7.58635
233.128	77.3446	19.916	13.5	13.246	14.0033				180.995	91.5561	42.5386	134.293	210.468	77.9404
71.2675	45.8989	14.8455	31.7573	36.9115	28.3942				28.4763	17.8709	10.8871	9.86095	15.5628	14.3468
22.7313	9.85877	4.24549	1.76974	1.55581	2.1948				201.782	69.286	28.6154	1.65884	73.6419	331.768
77.3985	42.7071	28.9496	35.745	27.2409	34.92				691.064	341.817	215.322	201.154	317.728	139.37
457.589	187.253	171.752	189.223	213.002	178.287				100.643	133.422	36.1173	2.79683	4.0552	13.3691
44.5694	21.0852	11.6454	153.756	141.254	110.119				87.4455	79.6252	33.209	16.4193	25.5199	24.1655
31.4808	16.8976	11.741	15.8751	13.6402	12.6411				26.6	24.2556	11.223	82.5753	129.826	135.019
200.623	130.957	30.1854	19.1781	24.0703	22.9377				16.7164	17.4638	13.9246	6.27898	100.728	187.961
117.978	42.7598	36.5041	17.2946	18.4962	15.309				92.7339	74.8933	37.1843	4.25394	8.70842	7.39103
110.131	73.4688	51.8458	60.1732	80.8679	67.7186				71.9819	43.9415	28.2382	41.4158	61.0215	43.4756
192.81	55.9982	30.4007	58.2188	79.0435	63.9079				119.925	60.8704	29.2822	22.4192	35.9791	28.5461
45.7364	28.5608	10.3533	81.8392	65.7033	70.5277				179.487	99.7567	90.2432	7.97951	13.4092	11.2134
81.4631	42.7888	27.6382	21.4474	15.1875	17.0183				176.483	195.058	91.6988	11.6214	12.5003	25.9172
78.9394	50.4558	34.7471	139.332	178.211	101.722				83.8439	36.7205	5.305	48.1894	61.878	102.212
72.4479	50.2839	22.0475	48.9391	58.589	35.6168				118.001	85.0537	13.3975	2.84504	7.86301	11.1519
208.307	83.5091	48.5624	5.44266	5.74497	7.65238				42.1073	34.5155	39.0336	6.62302	6.2434	24.0861
4.02969	0.769466	0.8496	348.931	461.229	354.202				3.07367	4.06054	4.60875	8.97148	37.1039	40.6281
30.5992	19.8209	14.2103	22.8327	27.3163	27.5676				65.2062	55.3479	8.1976	2.9101	5.06442	11.0959
105.095	36.0177	36.9507	454.75	576.618	383.587				79.1045	47.0445	16.0456	3.95688	6.21559	10.3014
169.716	108.577	72.9085	54.8255	54.1611	48.007				1389.47	1555.48	299.692	5.20628	16.2068	24.3723
62.9257	36.1035	19.3451	26.302	36.314	23.3055				105.076	90.2233	47.5814	26.231	70.5109	211.213
86.6944	53.8204	25.7395	45.8653	40.2266	37.7322				183.056	275.177	74.675	93.0915	288.028	274.709
111.59	67.5635	38.2573	34.1645	47.1202	37.6536				82.0881	43.1583	37.8971	7.21505	36.162	33.933
68.9144	44.8216	10.2414	85.0883	117.514	85.31				93.1232	54.2763	32.5285	2.57528	12.6315	14.2632
37.1287	26.0277	5.41569	16.8911	16.8121	12.3763				181.659	171.029	53.6675	6.09588	9.71308	2.75301
18.0408	11.4155	4.324	37.7438	44.0916	33.2301				110.798	125.579	54.6765	34.5078	51.9117	38.106
106.862	49.2877	30.3301	65.5495	67.6135	70.9639				85.7101	67.1272	35.9411	2.04315	24.9509	35.7145
76.0626	43.2778	17.9472	7.4357	9.41389	5.9585				30.7219	15.7152	17.9005	218.426	342.733	210.912
32.1891	21.4148	10.9334	55.8056	47.9044	43.2492				73.5116	73.9411	26.7638	9.75695	13.3901	25.0868
151.133	82.3045	48.983	112.18	117.783	83.0913				396.127	187.729	68.5631	54.6015	78.0494	33.4085
125.358	74.2284	37.7891	131.335	173.008	109.992				49.3904	58.1019	20.1648	3.64319	8.87625	22.4179
237.315	152.868	56.9412	76.9136	97.6919	68.8072				88.8198	39.2749	22.1701	4.11333	9.77904	15.4037
134.419	91.288	23.6355	3.6395	3.52889	4.80334				144.346	89.8495	43.9685	12.4402	29.0567	19.1865
55.4232	30.7995	24.2256	8.95967	11.8236	12.1258				98.2757	60.5483	44.5975	169.236	111.447	171.125
314.304	143.968	59.3098	26.8686	25.6807	19.3057				222.031	215.945	116.294	49.7083	77.2425	83.573
98.6286	66.9962	47.7302	7.19483	7.4876	7.33492				48.5366	30.1571	22.9028	30.3505	29.6867	75.5781
66.4774	38.5131	15.3409	75.1549	73.8773	56.6863				236.524	270.035	35.4363	7.94007	12.5921	7.17479
84.0542	39.4633	39.9339	62.5739	71.5605	62.5091				49.4969	24.8873	10.3722	1.39654	2.1813	2.4742
50.4562	33.3848	8.46214	24.2639	33.1856	24.6929				128.014	70.6675	35.9089	26.8785	38.2895	18.7221
34.8303	19.8119	9.75468	13.823	15.91	14.768				81.7223	50.8935	47.7344	5.12748	7.58441	12.4672
37.1992	5.9261	3.02689	22.9501	21.0946	16.6749				52.4117	31.7855	20.0875	2.33332	1.56978	4.6371
22.266	14.8151	3.35706	45.0463	53.9734	36.8284				61.5079	46.2524	7.37213	156.874	228.392	94.1267
165.994	60.5123	30.8166	7.87704	8.70248	5.6654				557.819	428.239	90.8774	4.91632	8.07182	36.2895
1.26328	0.74367	0.453496	65.2044	72.2404	46.1219				49.9687	37.6029	18.1947	2.69173	4.18864	7.3526
7.60643	4.43803	0.880253	3.52656	2.91983	3.16311				1086.39	1002.65	298.303	60.8312	103.819	137.855
46.4715	31.6141	7.31075	71.6882	72.365	51.75				715.245	307.768	199.666	163.601	277.084	150.782
119.058	62.275	27.5498	39.0318	42.0227	38.8341				207.022	171.739	63.4295	25.0542	36.7275	9.9124
55.734	27.8214	21.8736	6.81607	6.42338	7.25511				28.3864	16.257	16.0221	34.0613	51.7135	65.1156
82.0609	47.7352	21.9446	43.6589	31.2577	36.6802				51.3937	40.7962	45.9072	20.6098	27.0997	44.6926
69.846	35.139	29.6312	55.205	69.6717	43.6989				136.901	153.79	85.9475	55.6251	177.387	24.8168
44.9108	29.4199	9.79866	38.7235	37.2864	27.5734				58.4128	67.7506	36.9328	24.9941	48.6075	82.4179
175.007	64.8055	67.11	80.3073	85.6812	68.6358				238.698	47.7671	103.808	2.69601	35.8453	11.0029
103.556	52.4598	40.9207	49.3603	55.3058	38.5583				36.186	108.304	149.02	207.118	309.959	119.728
7.13841	3.6044	1.08423	66.1301	88.6413	84.3259				95.848	57.6724	19.0827	9.97005	21.315	125.384
83.127	54.145	38.3581	3.87441	4.7797	4.5277				10.8398	13.3172	11.6071	106.593	156.087	65.3577
11.8109	7.32161	2.22525	12.0884	16.6471	12.8616				110.307	73.7109	15.7811	14.8095	59.218	549.719
191.84	91.987	65.2703	45.1162	37.0154	35.6421				28.4652	39.2683	48.45	11.0684	74.4149	121.957
300.149	156.227	97.0252	45.294	43.7938	41.0453				106.238	82.1511	50.6207	16.8591	23.1783	44.161
21.1335	14.0227	4.64426	105.274	77.346	77.4746				2.44021	8.39009	28.3918	6.13146	21.028	27.1171
106.125	67.3443	42.0477	47.2495	50.3306	39.098				134.334	88.1243	62.3124	5.1787	9.45808	11.7443
6.90942	4.52085	1.16485	13.8236	15.4262	18.907				169.601	195.621	79.3825	12.7778	24.3047	34.0004
38.4838	20.9524	8.14765	227.965	226.723	167.97				49.3701	50.9283	26.0998	42.4908	65.5804	55.9643
157.407	106.258	39.6962	95.9794	122.373	121.184				262.885	167.93	59.4971	62.3955	110.883	149.129
6.4421	3.44377	1.46498	78.9938	57.8414	73.0325				20.4158	19.9314	26.6691	82.1324	197.46	140.936
32.8761	21.5333	11.3313	38.3004	36.4373	47.8323				147.644	180.595	135.292	6.01128	10.9869	6.6885
27.4633	11.648	10.7406	35.1762	29.3295	29.9689				112.83	86.7564	39.8775	6.482	9.30768	13.6278
187.862	94.6674	32.6163	25.7371	26.6262	36.0219				17.6219	13.4967	5.05834	2.60274	23.2527	9.54279
5.25045	3.46106	1.8322	82.3806	79.9538	71.5771				91.0618	84.3966	32.8337	158.103	159.434	229.08
10.565	2.79103	1.67058	21.8016	26.091	20.6325				103.816	55.2576	27.6227	5.26666	159.045	22.9095
54.4201	16.5648	16.85	207.176	255.958	148.029				585.682	283.851	98.5889	5.5106	33.1243	4.93899
191.905	105.703	47.7561	11.3088	11.9549	8.00836				206.705	132.231	26.8369	3.04256	630.115	216.044
285.685	174.858	31.3112	80.5377	83.7809	90.7079				23.5406	35.4435	49.8365	7.82713	18.1988	21.8489
209.186	45.5768	58.9994	4.54329	4.35851	3.40057				26.6497	29.4035	25.6601	6.42437	16.1253	78.4766
140.825	83.5626	55.4788	58.2236	52.1419	57.6834				9.43106	9.75536	2.30718	51.2689	138.429	149.171
72.7063	33.535	32.5027	71.6197	73.8918	62.3453				506.732	429.892	61.7741	6.72816	12.4358	6.80553
88.3094	40.0819	12.7512	4.09879	3.10806	4.08915				204.167	82.4414	31.2668	1.49817	15.358	66.805
46.9343	24.6554	16.2185	18.3651	19.5684	22.1662				55.7839	27.9264	18.2614	116.699	778.295	1376.08
88.6993	52.2911	20.5614	16.6651	15.2335	16.8131				91.216	122.801	109.668	416.741	684.138	285.139
12.8275	3.98253	3.57256	92.4459	122.596	86.7729				60.7857	23.2115	20.9354	2.00708	7.75986	0.85852
6.01368	2.04505	0.698433	39.9216	48.8271	42.836				2312.76	1846.35	653.886	1.90917	6.10351	48.0441
57.174	33.0819	8.72847	16.129	12.0623	14.957				29.0882	22.5562	24.295	17.5343	34.112	35.8027
55.1402	32.1534	11.9989	253.555	312.965	304.012				11.1334	17.4377	10.4365	9.9974	17.7731	30.7162
8.02589	5.14513	1.78205	304.863	347.914	237.951				49.6466	34.8031	31.0139	5.96063	31.3621	71.3189
169.455	92.0963	25.7627	65.3963	55.6624	47.0743				130.478	65.7634	43.0888	10.7605	18.4839	18.5364
31.1307	19.5026	4.32297	25.8062	34.7259	19.0107				115.532	81.9275	26.0975	542.577	256.75	446.28
108.045	46.1258	24.6602	94.2989	124.336	105.996				574.491	368.657	98.459	90.8123	101.217	199.349
124.626	40.6648	11.325	304.293	247.992	234.812				84.4064	93.0411	36.5752	6.06936	11.8345	12.6369
92.8731	58.3515	41.9714	50.1691	50.2917	42.1174				105.918	108.956	67.6883	8.13181	12.9179	15.2912
29.3088	13.6678	5.95639	491.701	376.748	357.263				104.808	49.0589	38.0415	30.0716	48.7096	34.3007
75.396	38.9378	27.1258	39.8567	39.2104	31.4117				3.79617	7.2618	13.6958	26.1511	29.9301	47.6563
20.3545	6.17838	5.32372	105.897	124.591	106.86				584.913	599.99	291.393	1.49211	3.20479	3.41542
50.3709	27.3898	20.4246	17.7185	13.6608	14.3013				84.1307	60.3107	34.1988	33.3501	56.3989	54.038
61.6607	35.4232	11.2559	35.984	44.5391	38.09				50.718	33.2572	20.2677	48.9177	72.0026	73.5614
251.528	101.706	19.6333	41.2105	57.7964	48.613				259.932	194.286	58.0508	1.88958	7.06809	8.07581
2.58771	0.695944	0.179386	17.7113	23.7936	14.8794				64.4842	66.8194	47.9481	43.446	73.2232	54.2463
395.086	141.183	90.3259	1.45167	1.54724	1.03177				100.945	61.2996	36.2765	9.85727	10.8146	22.2982
252.505	171.542	107.849	45.9924	59.3186	38.1036				3958.84	1020.35	490.526	4.0888	8.37377	2.01144
34.4722	22.4184	13.6851	29.7564	41.2952	35.4463				32.6066	18.9933	15.7882	3.05563	7.43891	19.6581
54.6401	28.9483	11.657	44.7743	58.3369	61.8479				51.82	26.1377	21.1631	3.23165	53.599	54.7652
111.74	74.706	50.3843	24.8026	21.6287	29.2527				86.702	67.4454	35.1624	2.82589	46.9421	9.23842
241.686	96.571	67.9903	9.49975	9.89388	12.613				63.3395	56.6948	17.6469	16.383	40.5258	120.652
116.317	77.5629	39.1766	23.4076	26.1586	27.631				57.8417	50.8168	24.4294	5.32283	9.89652	10.2122
25.4877	11.7991	6.77433	18.6307	17.0216	15.44				59.7305	49.0222	20.7786	292.66	366.363	527.808
77.4531	52.6926	8.81989	73.676	58.7682	57.1579				228.779	160.007	55.9288	1.22547	4.44003	9.06483
55.1259	25.8324	10.9117	56.472	53.293	53.8049				26.3779	29.8149	16.5327	10.1953	44.4233	21.5292
157.041	98.0229	26.8019	4.40762	3.74316	3.62921				29.7215	19.3804	13.7593	12.6218	17.8613	20.4319
2.07017	1.29978	0.417268	52.251	72.9329	49.3636				103.493	134.088	83.8755	8.08374	34.1252	6.81375
90.3016	59.1749	10.5276	26.6052	30.3272	29.2665				31.9009	40.9386	23.291	53.4965	75.8562	44.2963
114.032	45.582	13.4112	23.6724	32.4004	29.1376				1578.28	1092.46	241.434	48.0217	70.0692	113.378
165.866	116.959	40.9349	15.1549	12.4608	11.226				194.531	166.706	91.895	30.1392	14.1009	20.2262
69.9641	32.5966	31.7798	25.2898	31.5002	19.5047				91.1796	93.9027	111.923	2.37435	12.3566	19.0345
82.0812	49.9123	32.0381	32.0428	36.1303	30.3186				32.8972	20.8681	20.3039	28.3224	50.9451	158.514
16.4058	9.7564	1.81031	8.89786	8.38738	10.5612				1.08635	117.113	13.9471	6.862	16.411	15.6737
53.2511	27.3219	15.9082	25.186	22.7372	19.1988				41.4158	61.0215	43.4756	16.5537	45.0997	40.7206
9.38142	4.06515	1.69197	163.424	167.016	143.741				97.8659	84.6149	29.7885	170.969	109.672	168.148
207.291	114.465	76.4719	37.1123	47.2174	37.1286				74.8989	102.773	83.3421	19.5838	30.6778	78.1169
458.405	169.14	185.767	90.5612	116.08	113.36				158.65	118.287	35.3338	9.14177	13.8915	19.1558
138.734	75.8689	59.156	11.4661	12.0151	9.98922				140.79	48.9086	61.6552	4.33119	10.0181	7.08562
179.872	99.4167	48.2124	26.87	29.3553	29.5822				46.2824	41.4431	50.0426	21.0622	50.6317	59.7506
13.0379	9.02148	1.79377	40.2793	42.9291	46.6061				226.434	146.634	41.1361	358.172	837.713	597.039
128.113	82.6264	13.8996	21.2573	22.5483	22.5284				131.776	125.275	56.6319	2.79745	4.50086	12.0389
123.406	85.7698	33.5162	11.8481	14.0305	8.43856				313.3	215.665	64.576	31.7008	47.6613	50.7231
41.7978	22.5367	10.5029	46.7541	55.7272	44.3373				189.771	170.676	79.2996	8.86423	35.9348	37.8653
4.97325	2.61987	2.22762	66.0603	56.636	91.3769				76.9345	42.8548	22.2022	40.4104	72.4351	45.17
43.4901	22.4016	12.3446	33.2645	44.7478	31.3692				186.055	91.8372	44.4326	50.1556	72.5564	43.9272
84.4103	56.0467	40.5325	11.7664	14.5906	10.6496				109.014	48.7048	35.4044	17.0448	8.90127	16.22
152.45	102.146	40.5308	15.0924	12.1129	13.499				99.2741	98.2979	55.1534	2.09751	3.51738	2.27432
103.027	63.2789	12.0962	13.2053	12.7459	10.0196				134.984	149.928	39.526	3.74654	3.79776	12.4961
99.4741	70.1378	14.9038	24.9087	27.7774	32.3938				92.4239	99.1238	39.0888	15.2394	86.0409	41.7689
44.3978	30.403	19.8312	38.1731	52.1172	37.2033				163.824	79.2183	64.5647	4.20985	53.2561	40.9911
44.2206	28.4752	13.568	65.8877	57.3713	52.2637				93.0915	288.028	274.709	10.1892	19.2168	40.0327
25.971	13.5705	7.14191	62.9384	77.1489	50.7959				98.4275	104.329	37.7051	4.27839	2.0047	5.26144
99.025	44.5437	45.8715	35.8713	40.7107	32.6215				53.2315	58.7825	35.6306	38.3244	16.1109	68.7666
380.679	190.737	117.711	44.428	55.5479	45.308				464.211	167.06	49.1654	1.4114	1.23513	4.37351
331.107	165.167	83.1859	21.0066	18.2925	20.0403				176.93	81.9975	36.5729	130.34	59.5734	308.43
8.40603	2.83807	0.487615	45.8362	60.2972	45.1506				27.9872	13.4313	9.17796	179.88	105.622	404.695
16.3654	6.0771	2.60375	15.0797	16.1865	11.384				84.1722	94.1455	34.0601	23.0456	8.65656	48.1653
449.141	92.2057	111.523	6.14159	5.13462	4.87972				177.981	86.7424	53.366	180.863	53.488	172.078
121.476	81.2925	21.9957	3.17354	3.93899	2.82643				70.9372	64.5304	24.5005	42.657	28.1553	131.659
61.6218	40.1485	13.7864	8.66874	6.7731	12				103.643	82.7563	54.3427	586.222	182.866	535.661
10.6141	7.2794	3.29576	14.7478	15.4635	19.4371				128.753	93.1756	40.0248	361.04	145.437	574.197
194.44	132.496	30.0254	21.7492	21.3807	15.9193				45.1704	56.7849	41.3704	22.2091	7.16624	24.1454
505.757	313.496	243.507	125.304	162.875	114.654				54.6015	78.0494	33.4085	77.1071	40.0182	173.344
40.2098	17.8201	10.4009	85.0285	97.1116	64.5264				47.4848	55.1089	34.2166	41.6713	64.9017	86.1656
93.3054	55.2474	26.4921	3.48563	3.98426	3.61576				92.9535	96.0477	37.6157	6.44084	12.0979	9.96539
141.788	97.0222	32.7773	5.49763	5.49772	4.78431				0	67.0082	2.19384	11.7436	18.3241	17.0694
151.678	49.9068	46.5742	1.84975	1.91387	1.42999				169.236	111.447	171.125	29.8864	51.0984	60.4142
127.153	88.017	27.1905	23.2109	19.4908	16.7032				199.477	228.43	141.205	18.0057	57.1486	126.31
56.5274	28.7059	6.4289	34.0474	26.0953	44.5744				30.4292	30.7936	12.7486	3.00443	4.60569	4.58282
6.98785	1.46464	1.30542	18.8571	20.2641	14.6472				310.011	107.388	84.6326	8.00333	32.7954	27.9502
40.5067	21.8193	6.62044	134.815	155.231	145.86				121.087	96.9068	34.0451	37.4206	74.4623	95.3108
63.8547	43.2138	15.4256	13.1238	12.9592	16.3915				125.806	117.572	62.5767	37.5363	34.1225	52.9392
33.7213	19.5561	10.8803	9.60245	11.0442	7.67713				76.9768	50.4732	29.5332	5.52641	12.7655	3.03494
87.102	44.5676	17.134	13.7096	14.737	14.6454				49.7083	77.2425	83.573	23.0483	40.0045	62.0501
143.223	70.0813	35.2124	19.0781	24.4484	14.7842				132.716	85.282	40.2001	20.0137	48.6285	33.1951
81.11	52.4322	10.7624	27.732	22.5139	21.6127				111.141	68.5799	14.2922	6.541	122.268	42.3117
3.26172	1.15375	0.246261	42.4538	38.187	57.2756				80.3593	50.4386	16.356	13.1615	25.5192	20.1162
129.002	62.8951	20.1555	11.2638	9.66258	11.9133				11.007	8.97694	4.34185	37.8771	39.0709	62.7863
38.2583	16.1152	9.92558	2.81443	3.52834	2.68107				615.764	624.476	191.82	2.02338	2.4824	4.43456
24.015	7.77521	6.59788							30.2723	31.294	2.5414	61.0838	97.331	61.1635
31.9783	9.86569	4.53939							203.703	192.208	81.6211	5.04908	7.09279	17.3181
199.306	138.444	36.311							59.0306	42.0416	19.7974	51.4963	27.1783	52.8412
5.96862	3.40211	0.646885							40.7665	31.3478	14.3707	44.3745	80.2185	42.1127
40.3965	24.4261	6.63355							26.8785	38.2895	18.7221	32.9567	48.0919	31.3877
6.45063	3.41407	0.559492							1.80677	2.77149	7.42174	59.3218	97.0549	77.53
46.4544	21.3722	5.82617							457.331	197.081	53.9234	4.28827	7.70588	7.26991
251.109	106.622	49.3174							18.3223	15.6951	22.0554	4.95935	7.63293	9.77403
72.7063	44.1211	29.5773							106.782	92.437	78.9635	15.078	22.4391	12.391
159.078	92.5104	27.8598							62.3683	35.2603	17.6155	31.9249	20.5638	30.1415
211.403	118.561	26.7593							170.65	216.439	93.8879	13.4626	17.073	37.6108
47.5114	32.1945	19.5777							449.054	385.361	262.768	45.6743	107.436	57.9869
62.7003	29.914	18.4269							75.3826	47.0189	24.6181	6.20726	6.26933	10.7929
103.565	58.825	26.0468							66.9427	46.4469	22.3733	1.33608	78.6525	82.1712
198.798	99.3787	54.2011							60.8312	103.819	137.855	473.339	219.319	578.105
131.336	43.1982	22.8103							25.0542	36.7275	9.9124	2.63172	9.81549	11.7517
143.843	74.0821	60.8986							20.6098	27.0997	44.6926	3.04044	4.79411	9.41528
52.6015	20.756	13.3205							129.135	140.795	77.1673	98.7287	203.017	139.231
71.234	44.8113	28.9935							273.251	138.226	74.0412	10.7553	28.639	32.0049
140.959	90.3854	49.0242							60.5778	70.5748	28.7711	161.736	229.888	136.17
134.912	78.4772	44.3445							9.97005	21.315	125.384	8.88825	14.929	21.1757
5.91747	4.17731	1.61076							41.5991	41.2867	32.504	1.9904	8.15764	10.4629
2.93475	1.5028	1.28393							94.2403	89.5202	20.8739	26.9371	40.2796	26.9305
88.8258	55.7618	13.8507							104.211	57.3141	31.7993	5.69086	6.20605	10.2756
53.3504	20.5922	4.75427							53.0998	58.357	49.5211	2.55422	9.92053	1.56336
117.735	70.8791	28.8229							147.072	64.7489	26.6999	6.94254	15.73	13.0955
8.62517	3.24547	0.674596							11.0684	74.4149	121.957	5.06285	45.0147	50.4898
54.7369	27.2255	11.8052							97.3795	18.6079	25.3074	3.13751	4.32368	7.71754
33.1716	10.9006	4.67304							51.6377	34.2303	26.5493	50.1038	118.072	192.909
113.924	70.9708	32.2971							64.6141	41.3692	13.4302	38.9621	98.056	122.779
159.363	82.3894	30.5658							101.459	89.9875	41.8674	48.8613	18.8094	42.3089
124.597	82.4217	50.6511							62.3955	110.883	149.129	50.6387	81.645	54.6097
65.9809	40.1625	24.3287							86.4158	90.9893	37.0558	5.77846	6.45102	18.2594
23.62	15.0445	9.96299							68.2817	67.5316	32.3352	15.1954	18.2875	29.1462
1.17687	0.786714	0.143477							25.3462	21.4195	13.4667	18.477	39.1249	61.6526
2.10685	1.17886	0.410913							82.1324	197.46	140.936	226.272	69.6621	141.377
58.1468	23.5019	25.7871							95.4109	51.6093	49.1662	29.8169	114.296	31.5159
197.673	30.8269	37.559							90.875	77.7739	35.4362	48.179	68.7287	25.1301
4.06713	1.96287	0.79919							85.5153	44.7338	20.9004	35.0747	60.9911	47.9647
20.6344	10.1278	2.57411							11.6835	14.4503	12.977	30.1678	44.4877	41.2622
9.40487	5.06691	1.04378							121.764	75.4903	75.5425	1.67078	15.531	39.2985
244.604	124.258	49.3406							261.202	93.5214	30.6967	1.50992	12.966	1.79314
545.462	317.202	208.248							97.7886	77.9427	81.3185	7.98059	20.4662	59.4241
53.4865	32.8655	15.5192							99.876	68.0409	54.6489	11.7686	34.0613	89.6011
168.918	101.193	71.6915							89.8312	27.003	26.6437	13.7465	20.4878	22.7101
4.25633	2.35047	1.11217							100.138	110.183	47.4485	2.57914	5.78508	9.51094
27.9901	19.6568	9.03128							90.6522	43.377	13.4475	3.35491	7.89683	2.66929
31.1057	20.7617	5.56473							78.9239	45.6123	10.3512	4.0136	7.71627	4.75924
102.759	46.3784	41.4301							205.943	215.046	101.851	28.3013	50.1476	45.3361
15.7507	7.61889	3.81271							113.459	57.2512	39.0568	13.8522	21.2026	22.5442
31.1828	20.3667	6.42939							92.0643	82.6451	31.8511	13.3506	32.9989	27.2695
19.6968	12.2459	7.95253							12.2038	8.19881	3.67759	20.9118	198.913	741.943
73.3785	45.1061	28.6115							193.765	134.382	74.5432	13.606	31.0803	3.97923
29.2647	18.1682	5.2828							158.103	159.434	229.08	2.42411	10.8647	55.586
6.39206	3.11423	0.421464							43.4896	46.4753	20.9697	17.9104	149.812	90.4031
27.1885	10.711	4.60241							35.1395	15.63	19.0443	240.365	354.896	254.874
120.257	76.2564	16.3664							53.5046	61.0994	51.6982	10.1658	37.9949	183.797
129.837	67.7293	28.3417							2.72778	2.99719	1.92547	6.69132	26.2322	27.1559
21.7424	11.7114	7.64544							110.866	39.4429	14.8558	13.4472	29.6432	38.7987
260.405	35.5582	23.0575							126.661	119.231	35.8841	16.8695	48.8698	83.7958
137.914	58.1365	16.8869							51.2689	138.429	149.171	4.26466	7.10218	5.92283
51.4153	33.8043	18.9851							95.2886	38.6334	10.9852	2.85223	4.38628	4.49908
83.6932	35.7892	33.7872							128.795	94.5947	61.0896	9.90858	17.3032	15.7443
347.21	59.0096	39.245							9.18836	11.9586	9.92432	64.8817	107.025	100.76
335.575	223.664	117.986							202.488	149.336	70.2133	53.9815	54.8753	85.6781
19.7494	9.78471	4.22877							0	6.27375	0.276917	1.27745	3.48392	2.17397
69.4448	46.5365	9.73153							119.442	46.106	17.082	1.16154	3.12131	5.1062
425.075	178.818	108.152							90.4576	53.1958	16.6299	79.1403	136.425	88.9998
286.046	114.278	52.6278							9.9974	17.7731	30.7162	71.8891	14.8891	33.7847
450.785	122.193	49.3646							87.4524	115.239	86.6889	12.5222	17.4376	33.8404
84.5588	59.7365	38.7443							61.6763	32.8428	19.2414	1.2864	1.91911	1.54962
37.2994	25.3707	11.5437							5.96063	31.3621	71.3189	2.36627	6.878	5.69782
64.9125	29.8723	24.6998							595.337	227.166	135.102	4.14159	33.4051	18.603
173.309	91.7369	25.479							74.9468	77.4929	54.7998	112.343	160.855	75.7113
27.1801	16.7142	5.65078							542.577	256.75	446.28	30.0516	66.4456	31.417
99.1906	60.3045	37.5758							122.653	65.3518	36.2047	12.8926	23.919	7.58735
231.507	138.584	74.5541							140.75	177.266	105.743	2.09563	16.3877	1.46898
61.7025	35.4183	23.8302							157.17	190.68	155.471	69.687	123.454	404.662
29.8176	20.6881	4.89562							90.8123	101.217	199.349	42.7554	47.177	75.329
93.2471	64.4049	31.6957							3777.94	677.127	374.246	75.3803	86.6133	127.006
81.3807	52.5192	16.0164							218.028	81.7949	23.5894	65.6542	102.075	138.246
140.28	98.8945	60.4797							103.123	10.1265	5.5361	2.63448	6.41601	14.4671
203.239	125.087	53.7689							49.729	28.7258	9.73795	17.0586	29.6478	23.565
106.194	53.0456	12.636							22.1475	6.59083	3.93243	12.573	21.6896	45.8571
41.5684	29.1866	17.9332							15.0644	13.2655	8.26785	33.3519	107.345	28.6933
101.218	45.0578	22.0133							200.551	145.793	82.6613	4.27372	34.0006	144.057
57.937	38.1628	21.9254							69.2197	34.0194	20.2352	2.731	9.54713	29.0075
547.378	245.774	176.912							90.3006	64.1782	33.8851	55.1085	98.584	82.3303
74.6661	40.3211	21.8768							66.3743	44.8245	27.5049	8.28759	13.4274	9.37555
83.8687	29.8059	24.6016							1032.78	696.98	277.228	1.92344	3.30081	1.71402
177.074	87.5053	36.6307							116.511	140.439	93.5463	13.6037	40.3221	12.864
109.399	32.2532	38.2111							192.823	210.613	125.484	49.4284	85.3001	44.7812
45.7825	19.6289	5.88716							29.073	19.0263	12.8154	39.361	57.2928	29.2777
18.9175	11.4053	3.32919							48.9177	72.0026	73.5614	9.70533	14.8968	91.0265
279.315	158.687	129.192							76.1143	35.3204	36.2117	9.35917	7.97169	18.8486
52.0597	26.5211	25.2452							86.308	39.2507	25.6082	38.7836	16.1642	25.0992
169.954	55.1803	83.4695							45.9278	21.2748	18.9438	6.41939	16.3974	28.5652
101.266	54.4213	49.5644							48.0211	52.8764	33.7989	9.30035	17.4396	9.2679
53.8007	36.8361	24.9675							396.213	408.836	216.46	2.18938	2.71432	8.81365
431.753	117.574	44.4931							76.6548	78.7257	45.1756	29.5367	45.5763	23.4457
330.574	130.918	92.3013							17.7424	24.5287	24.6148	21.3444	41.8016	64.8385
568.719	333.729	72.1871							285.003	184.554	30.732	75.3308	119.258	99.5211
537.864	53.7575	87.0449							70.7318	47.373	9.03049	12.4764	35.2359	46.7467
65.9711	46.5616	15.7696							32.454	32.303	12.1956	11.472	26.292	22.829
101.543	31.4345	28.615							182.519	126.608	35.3772	26.962	60.2418	38.743
10.8678	5.70479	3.94494							2.82589	46.9421	9.23842	11.8328	21.9119	27.6063
2.90142	1.84138	1.30133							92.1708	99.4529	49.1518	5.90655	6.53198	9.69597
44.6582	29.9606	6.42284							121.222	130.368	45.3563	2.19243	2.1935	3.26147
92.9167	60.5995	33.2892							72.2103	27.5142	32.19	89.1961	168.285	80.0293
189.685	126.603	71.3893							61.4952	30.363	22.3392	120.479	61.5365	113.122
36.4902	25.1269	10.7294							211.246	130.452	34.741	11.9518	58.0077	76.9408
56.5663	38.4049	16.1059							36.6594	24.052	21.8338	8.95046	8.94091	32.5999
9.44546	5.35944	1.64491							568.164	177.952	88.4839	134.424	51.6027	81.8372
95.5624	67.4787	8.78095							50.8027	26.0275	33.3015	4.09023	130.966	13.1087
86.2455	51.9643	11.2856							674.546	477.098	366.716	3.04246	128.502	11.8258
138.545	21.1366	8.97531							66.7135	67.5458	29.7648	14.5688	23.6599	33.6855
11.5234	7.57906	2.13983							199.093	174.465	101.553	1.83816	5.39643	6.76267
941.082	485.237	86.5418							20.8652	20.5313	22.6011	1.83586	11.947	22.0462
51.4133	35.6297	24.2593							65.3001	55.9857	9.69996	56.1762	81.7729	38.8752
438.703	241.718	139.925							109.426	73.2261	44.8031	9.85495	12.9111	18.9287
24.9796	12.5909	11.0145							745.369	337.547	114.987	18.5918	32.2637	34.1514
202.902	122.262	53.0244							128.736	103.185	26.3862	191.255	302.863	301.548
2.99746	1.96728	1.05258							354.29	176.16	139.48	29.7175	47.3377	36.7257
2749.95	788.956	212.12							188.367	36.2771	16.2918	50.0606	72.6189	33.364
162.836	97.5589	26.0461							30.1392	14.1009	20.2262	160.004	245.377	146.608
4.55407	2.40325	1.9966							399.696	336.13	128.663	42.4291	59.0348	114.698
138.663	71.6661	58.4596							25.1025	28.0295	12.0597	71.905	102.811	59.0772
888.875	223.599	81.1274							72.4572	42.9717	28.3994	2.27977	10.1692	21.5928
1.10676	0.661003	0.457169							0.182611	0.196223	0.156855	94.0293	139.01	71.7273
51.2609	20.8428	4.3899							200.111	262.499	47.2836	23.0653	45.3974	44.9269
113.52	62.3434	17.5356							79.5319	62.377	41.6242	89.4914	154.01	166.697
122.914	17.7485	9.28556							19.5838	30.6778	78.1169	100.441	142.216	58.3616
137.464	49.79	21.8122							0.666695	37.4246	44.1189	6.9817	10.2291	4.60952
84.9874	25.863	9.62196							58.3643	53.6539	19.7552	57.1729	82.9802	50.0109
509.301	301.383	126.941							36.2804	21.3055	15.6789	58.8006	90.0855	92.9507
86.448	55.9494	33.6186							21.0622	50.6317	59.7506	5.12465	33.4602	73.2541
100.994	28.838	35.6319							153.602	160.799	167.061	10.6451	170.747	19.2136
179.633	89.1068	32.4816							458.447	286.605	102.264	75.8813	128.057	95.0626
69.3393	45.1076	26.8951							235.814	256.47	102.714	57.7829	111.746	167.75
12.1166	3.78774	3.80168							79.8623	41.1216	28.3109	35.04	53.3264	23.3426
192.387	134.196	51.4249							297.204	327.803	73.0837	12.1136	20.928	27.6778
105.711	71.645	43.7763							41.6374	25.6395	9.96847	1.35861	4.82436	17.5232
92.9619	46.9502	26.2524							40.4104	72.4351	45.17	5.5882	20.2984	19.1903
64.1528	23.2689	14.7806							17.0448	8.90127	16.22	1.7655	3.81732	5.39048
198.328	121.187	64.6118							66.7141	51.4267	32.8785	3.60935	8.20312	3.00551
161.425	99.5467	34.0267							95.9602	94.2182	117.899	16.49	27.9359	20.6157
286.348	144.4	68.5536							96.4279	75.4321	35.4285	16.7813	25.2488	29.1932
1458.13	206.865	108.329							89.6169	56.1581	23.6403	4.99085	7.5204	6.7901
66.3552	33.3571	17.1881							104.153	55.3177	23.9424	19.5665	16.442	31.7181
67.2826	32.6387	10.7786							147.201	127.293	37.5527	1.29201	4.46096	10.8805
51.6427	22.4786	20.9986							133.291	89.9517	59.8407	3.50938	15.8217	21.7129
315.606	159.291	39.1267							141.26	96.8992	83.1387	25.2106	22.7246	40.5068
141.056	62.2179	27.5771							188.531	195.766	91.4564	23.7874	36.585	27.2475
170.232	91.6878	53.3743							12.6028	17.077	13.9263	14.0461	135.808	8.31042
69.3639	45.5331	26.9518							436.803	159.844	48.5644	1.74539	10.0612	27.8595
93.4201	53.7832	28.4828							277.532	302.218	125.863	2.50009	29.4153	253.428
50.3875	25.5035	10.9275							84.8268	89.1018	50.9926	20.9936	66.886	174.915
16.957	9.86254	4.26235							82.368	35.7736	31.8747	1.73703	2.54921	1.56347
158.968	92.1988	13.9195							6.44084	12.0979	9.96539	5.34814	73.5464	6.36622
8.6842	5.6438	1.48788							40.3429	28.2402	29.6446	8.31611	17.4433	3.90755
30.7867	15.5302	3.39762							70.1149	56.1087	44.428	187.555	290.803	89.1245
94.4299	63.8002	20.2724							162.09	124.136	49.0195	19.7145	41.6104	3.97912
10.4561	6.73422	1.54982							675.191	890.219	117.486	1.29538	2.40249	0.69689
122.75	85.7347	17.6928							29.4098	37.1926	30.278	82.1826	175.932	133.127
155.009	100.472	19.7127							29.8864	51.0984	60.4142	32.7013	56.3513	76.1331
20.9886	12.2433	9.32931							41.1606	45.0527	56.6719	74.0774	189.771	193.29
171.461	106.893	47.3849							78.3024	30.3866	10.6426	50.8168	36.2158	65.0598
58.0586	34.4271	16.0007							65.5138	55.2499	49.4098	12.9185	8.50295	13.5156
1184.76	634.371	164.642							1021.77	566.764	178.576	62.7214	95.7674	52.1353
273.34	169.329	25.2126							18.4509	4.6572	2.16509	6.5584	6.80433	14.7503
143.343	91.5462	54.459							1069.67	45.8483	27.8305	95.7336	183.091	31.6329
169.239	79.822	15.2042							49.9895	62.5247	51.9406	43.7935	144.341	171.939
57.6878	38.8939	23.9635							126.486	177.616	149.849	3.28186	2.74308	12.3229
115.638	72.2956	36.3424							36.8936	38.6203	15.332	11.3118	18.8173	15.1422
120.239	61.9893	39.2784							57.8665	62.4082	51.8787	46.9561	78.5951	71.0583
34.4578	22.1039	8.3525							367.148	184.908	83.2563	307.536	507.131	207.675
119.034	81.3029	36.4412							23.0483	40.0045	62.0501	25.9556	30.9676	64.226
215.71	130.357	57.5918							23.6339	7.10414	8.0891	1.45642	4.23875	19.601
215.794	82.6308	105.901							13.1615	25.5192	20.1162	3.90771	9.2741	15.3789
99.7162	57.9577	10.7327							246.124	337.746	239.697	7.25893	25.3434	157.48
299.016	122.108	72.9957							83.713	80.8691	53.604	9.06178	23.0786	24.7801
58.1138	37.8282	20.0558							25.0953	27.5156	9.66809	45.2539	73.4688	47.3738
14.0237	7.46979	2.37616							150.842	108.636	82.6386	28.6137	23.272	40.014
602.104	270.681	257.613							37.8771	39.0709	62.7863	1.78865	18.0071	29.9275
24.8987	5.7363	9.03571							38.7256	30.049	13.1753	2.45167	7.16426	7.88066
2.07917	1.09065	0.389309							81.7621	76.4919	16.5065	57.1988	84.0542	44.2386
521.36	293.324	192.782							117.199	79.7355	19.7611	57.1401	90.0313	40.0249
6.55759	3.95892	0.821267							34.3579	19.6216	20.9141	1.63031	9.55253	20.8034
80.7331	49.6013	11.79							184.369	134.437	41.5679	34.0336	60.9413	71.0857
60.4113	32.2711	8.37196							54.317	27.859	23.831	5.53262	16.054	30.8226
355.276	223.997	95.0034							233.219	198.959	134.723	17.007	32.7913	27.2207
54.1531	34.1329	16.8809							326.011	220.283	282.645	3.43364	7.51456	2.02836
9.21928	5.50702	1.98369							179.755	64.6726	73.3262	17.332	26.1831	32.1455
58.9417	28.609	6.1662							13.6907	7.89168	9.47943	30.7034	48.0729	62.4677
145.125	102.257	22.8891							32.9567	48.0919	31.3877	51.571	83.5391	108.715
864.992	310.911	219.795							191.093	76.3723	18.7452	30.9364	47.4501	94.6739
140.519	98.1715	35.8646							79.6541	62.5816	56.6401	32.3036	51.28	51.6117
139.167	63.8851	37.444							59.3218	97.0549	77.53	4.90851	6.16826	9.92337
162.3	114.373	62.2232							107.733	13.1036	8.84968	4.65507	10.8111	10.6789
28.5342	15.357	5.48348							243.993	45.4478	28.9759	28.1409	51.1977	32.1746
24.3826	16.316	11.3134							1.07812	12.2644	8.93158	5.22961	13.3357	15.4855
98.7683	56.7335	21.9041							64.723	48.9479	27.1605	180.327	262.301	231.376
931.726	610.582	168.082							31.9249	20.5638	30.1415	1.48706	9.01464	20.1364
75.6746	47.5441	29.386							163.682	125.101	57.3517	3.164	5.0441	1.48103
186.15	86.1205	45.5293							164.647	36.9828	34.8047	2.51502	27.8111	3.4799
127.821	33.3557	36.4167							296.421	207.1	78.4735	15.7481	23.3906	27.1407
213.579	116.965	78.2905							39.629	47.9308	21.7281	84.0168	208.574	122.457
32.7974	8.86323	4.61499							30.2267	14.0254	12.4748	30.7225	47.025	37.3679
8.89879	3.71754	1.84945							72.331	42.2935	19.8808	17.7713	57.977	68.0858
93.6497	56.2056	28.7151							0.0408873	108.339	62.0283	2.40307	9.61994	14.3485
71.7759	41.5429	23.6189							124.672	72.99	36.2166	1.3409	2.60245	17.1038
3.7044	1.40284	0.428834							6.20726	6.26933	10.7929	25.6205	44.9619	20.7648
706.114	280.953	76.5902							473.339	219.319	578.105	22.4836	21.9093	50.5424
17.9482	11.5767	0.998176							354.814	197.164	244.892	48.8699	98.7712	61.5422
74.1134	47.6825	8.0394							200.208	156.487	31.1649	11.7321	19.2483	11.2196
86.444	60.3256	42.4309							2066.49	847.622	176.301	37.6609	34.3115	57.4319
45.6638	28.3301	19.7068							29.6699	23.7371	15.438	69.6144	33.6578	48.7982
53.311	25.229	6.45203							98.7287	203.017	139.231	38.8157	68.3481	18.0412
98.706	62.4573	42.6174							419.498	371.903	108.247	1.86529	23.3528	0.553654
150.188	101.928	46.0457							109.184	43.0931	28.7225	2.25354	15.1005	0.209077
68.4871	42.7115	26.3368							0.534508	0.313905	0.261409	10.8375	64.4181	3.25443
539.651	282.726	51.0363							324.98	280.55	62.1884	6.91077	46.2936	2.79541
108.178	75.2908	18.1613							234.108	127.027	58.7233	5.4282	31.0509	1.76288
71.2836	49.0428	31.9887							47.3717	58.3587	32.9434	4.92972	12.7346	26.6467
59.7994	29.4066	27.7591							35.4835	31.3564	37.781	1.10513	3.42964	9.42414
84.7976	31.8866	30.6236							116.996	33.7814	21.4015	8.80445	18.5236	18.6068
54.7957	37.6896	17.8905							146.147	103.32	83.6849	3.88826	7.47793	7.82985
140.078	69.0559	64.5237							168.983	68.367	40.5253	3.11412	28.1585	63.0837
278.027	168.872	43.0439							165.965	161.291	27.1457	2.79136	3.74646	6.396
12.1296	7.22949	2.65272							0.310171	0.29876	0.0383121	13.8399	25.3228	126.912
32.5563	9.50312	3.5554							197.282	133.36	63.526	53.4534	97.3599	120.911
1085.41	611.43	203.623							123.154	55.2296	31.3853	16.6725	97.0487	158.074
6.13905	3.04078	0.540928							52.1425	34.1321	29.1211	22.3881	44.0937	60.1233
91.0383	56.4837	20.9027							99.0231	79.4288	40.1715	12.3963	20.1788	24.983
463.164	252.452	134.118							113.345	82.3291	36.5351	31.1131	56.8428	25.9516
119.812	79.7127	34.9831							90.0608	110.53	90.6983	4.56374	9.18068	9.04476
65.6267	31.3358	20.2097							116.422	93.2122	28.6332	5.51164	12.6016	1.79772
120.218	61.9842	39.7486							32.2578	26.7896	10.9861	5.84406	17.6724	66.9025
11.7114	7.65119	2.71695							48.8528	49.5117	52.4385	7.82755	9.85364	17.8912
21.7842	10.6493	8.46034							158.501	197.936	86.5515	4.02734	10.1588	6.67016
242.148	166.546	24.6009							155.06	186.188	68.5537	9.25759	21.6585	24.6933
227.831	131.177	59.7893							50.1038	118.072	192.909	23.0243	37.5187	20.1282
155.698	72.1257	68.9996							220.263	201.63	82.1413	49.304	102.607	101.939
200.282	75.0746	32.7385							523.675	162.27	147.92	14.7493	24.2828	12.6164
142.669	92.6396	56.4022							38.9621	98.056	122.779	1.05738	1.46698	2.79117
224.383	135.008	38.1487							48.8613	18.8094	42.3089	4.40157	9.78782	4.0503
136.885	61.5898	40.1433							128.942	68.6034	25.1677	4.98274	8.75771	72.0101
263.134	169.066	61.9321							322.773	202.408	31.3017	14.2998	21.0002	41.6461
29.0869	13.8621	9.2173							114.256	140.092	43.3744	4.84223	11.4116	16.3629
6.67739	3.67307	1.05776							73.5409	74.4408	30.1465	32.3104	207.186	195.576
133.125	87.9229	32.2964							78.7248	34.542	27.8142	2.18507	47.6667	5.72647
34.7399	16.1262	11.7319							94.1586	78.294	17.102	7.05212	90.9235	20.7934
68.0672	24.6579	14.9991							226.272	69.6621	141.377	8.38582	29.9719	70.2177
38.5036	24.2694	11.2367							118.352	89.0143	57.0999	221.65	459.501	573.458
49.4579	28.5151	8.69663							73.8726	54.1228	9.87104	51.7987	110.212	118.303
65.9875	40.8079	30.5074							41.2028	50.56	60.4773	159.928	231.918	325.077
15.2765	10.2531	4.2707							35.0747	60.9911	47.9647	4.09665	9.08977	14.102
77.102	41.1015	21.4061							6.59141	5.83379	3.24523	1.74423	3.01238	2.59739
6.02364	1.92325	1.85698							246.883	169.689	45.5644	36.6594	52.6396	35.3791
28.3587	14.9298	5.9971							84.2161	48.1786	14.501	2.46675	2.94894	5.64018
216.75	110.163	24.6417							506.168	249.342	254.015	11.9917	13.7419	20.0721
112.656	75.1473	44.2521							1390.03	448.749	153.588	53.0379	99.0343	116.714
136.41	66.8845	50.33							126.652	76.3972	55.6807	2.876	4.01533	12.9757
21.0213	13.3456	7.47007							98.2482	50.4761	16.5342	8.3502	8.65188	12.9243
14.4448	7.34121	2.79794							156.811	127.518	51.634	9.2802	7.58804	23.2567
45.6069	24.8742	5.90996							585.96	234.389	53.499	16.83	27.312	15.2776
28.443	11.3875	10.501							7.98059	20.4662	59.4241	10.1069	13.371	28.9663
39.5658	27.7925	18.2009							89.9315	52.2706	29.9561	34.9301	77.3813	89.9503
48.9968	18.4316	8.86619							99.063	79.2904	35.4577	3.33739	5.20357	7.02491
148.549	88.7132	37.7042							13.7465	20.4878	22.7101	6.36783	9.38576	9.8931
115.264	76.3822	27.2528							22.5083	16.9992	12.4885	3.57192	7.28071	7.18185
54.7286	31.8855	13.7506							41.9137	45.2088	44.5158	4.45548	9.5777	7.10019
131.005	42.7336	32.3643							163.969	99.1301	29.9024	24.0041	40.5046	35.4831
52.0726	22.721	20.7552							29.8383	35.8843	39.0358	43.8246	45.4698	99.6076
27.6178	14.9428	4.87728							135.119	169.219	50.4652	27.2036	43.569	48.6063
156.628	101.896	31.2611							70.0638	64.8424	37.1704	1.48684	4.06639	6.88155
27.0571	18.5721	8.60754							62.1542	52.0468	25.8848	9.88556	22.5922	36.6834
68.5843	26.6513	14.4685							68.5354	48.4191	38.7425	21.9379	35.314	54.5185
30.9071	19.0795	13.6843							63.2144	58.4416	24.0652	21.6028	17.9683	44.2647
21.029	12.5384	3.51056							194.23	36.5241	15.6417	1.96742	3.36049	4.91181
238.061	137.398	22.6001							42.4957	31.8745	9.25618	11.8183	31.3498	35.9587
1.3994	0.455517	0.23124							176.704	133.319	120.654	24.4481	13.0424	72.3767
4.38087	2.10811	1.00621							203.793	122.793	33.3275	17.5351	308.179	571.003
41.1111	22.1448	10.6816							29.0046	25.4436	12.2987	20.9109	42.576	100.829
51.9292	34.1178	12.1188							1438.65	692.446	138.859	16.9279	79.9813	142.04
48.1331	30.2981	4.43231							117.305	35.8136	46.2458	21.0243	41.3914	38.1933
181.453	59.4919	34.6824							0.136786	27.5248	10.3852	6.80267	11.3847	38.0974
31.3642	20.9661	9.86988							44.1408	38.9062	44.7549	38.5486	90.3371	276.913
34.8162	23.6218	7.01945							38.8367	19.6386	4.42204	17.3455	16.1372	88.3652
67.9424	45.7125	32.876							170.463	192.019	95.7914	24.0195	36.4537	78.7496
39.3787	24.2438	5.34732							659.146	287.293	90.6012	28.8193	15.6759	36.455
83.5068	52.9207	34.2399							59.8466	46.7944	36.2477	13.1007	24.1715	53.7597
89.8465	56.0006	15.4917							120.591	77.415	91.5769	4.94265	24.91	84.4884
12.9914	8.72755	5.01201							13.4472	29.6432	38.7987	59.4762	86.5964	44.15
27.572	12.4691	4.40308							16.8695	48.8698	83.7958	5.58652	21.2374	59.7049
23.3814	9.45483	8.52508							44.2677	32.8163	11.3063	10.8117	34.7216	23.2375
53.6769	33.8777	8.66809							0.797329	19.9563	9	5.36209	8.58685	12.6555
65.2993	41.1044	27.035							198.698	178.328	75.7731	5.65135	10.49	13.3998
3.65271	1.88529	0.343321							173.333	129.144	43.3864	3.99163	19.4214	21.6226
37.9018	20.3398	6.77631							117.647	66.1891	17.3557	3.46915	5.49173	0.579291
									95.7001	68.4276	25.7162	2.11017	3.41166	0.962919
									99.536	68.5497	51.6666	4.4004	10.1777	14.0007
									71.8891	14.8891	33.7847	4.43765	9.6415	27.251
									143.896	109.894	61.5432	447.871	995.161	888.406
									265.168	163.511	54.4458	24.9739	48.9541	144.331
									84.6629	84.9631	43.1546	98.6124	150.695	63.2845
									30.0516	66.4456	31.417	25.7351	37.9399	69.8828
									353.171	264.502	106.181	11.2103	12.8766	24.7968
									69.687	123.454	404.662	2.33848	9.26521	30.921
									116.141	96.6127	36.9155	3.40549	6.69212	5.54788
									23.2552	19.7982	10.8671	11.9306	24.8482	19.6466
									155.253	165.952	107.593	27.0231	44.2014	47.841
									105.863	71.9482	57.0146	9.00627	23.3614	53.5399
									118.061	65.3566	35.2349	3.26886	10.2241	55.3155
									81.9954	102.32	64.1739	7.95314	10.161	19.6563
									440.925	283.055	189.748	6.20498	12.5347	6.54225
									35.053	43.5109	29.5351	10.4967	22.4754	60.6932
									83.9663	43.9518	32.8916	3.5428	3.00957	7.75792
									547.755	615.938	334.564	2.67943	6.14173	9.25719
									140.222	62.0305	42.4752	13.1576	31.6714	22.2056
									151.46	165.647	79.1834	8.28095	12.9953	15.1356
									74.6084	59.9317	23.2374	88.15	128.411	82.76
									68.1308	55.8045	31.7082	4.06455	6.51134	6.18043
									153.85	215.213	146.484	9.71761	30.2849	80.1319
									44.3414	61.1916	42.0818	6.27105	5.76813	22.9545
									70.9321	82.698	55.5831	44.2577	67.6678	88.8057
									74.4821	60.1331	35.7549	4.39549	261.598	724.338
									22.8169	17.3824	19.6021	4.27486	31.7735	105.682
									99.0449	31.6975	21.7735	2.78445	3.5187	14.5202
									49.9799	34.9394	26.796	1.48904	1.62677	5.36067
									1620.28	458.437	161.975	28.7855	93.1115	86.7175
									297.332	276.322	65.9415	27.0103	18.6608	39.9629
									98.2034	88.247	18.754	8.49783	19.5533	59.9077
									53.529	35.6643	28.1621	117.339	185.061	119.208
									70.0167	34.6076	21.9434	1.94818	7.33889	19.7303
									98.3511	134.815	90.1085	2.41213	12.149	2.80584
									90.6562	105.313	30.8595	1.58969	20.2231	63.3116
									564.83	496.682	189.641	53.7024	102.744	14.2224
									488.287	650.26	335.456	24.0102	34.5237	14.849
									71.7171	52.2385	31.0578	8.91235	13.8166	12.73
									26.3273	26.9186	19.8658	29.2028	14.5806	26.1308
									149.105	122.235	49.4406	4.85565	8.13643	5.253
									70.6981	54.4316	73.5868	137.386	134.22	289.628
									38.7836	16.1642	25.0992	22.3839	41.3824	20.695
									113.575	90.3671	44.1116	1.30716	46.7805	382.373
									21.9418	17.2733	12.6343	7.83332	10.3394	21.0304
									233.066	103.252	76.2389	12.4392	25.2408	17.3233
									167.48	105.98	66.0738	23.1667	48.2188	44.1592
									577.778	399.237	177.638	6.86805	19.6774	26.1418
									8.08218	8.7622	6.49292	6.26562	7.38849	14.2908
									188.958	128.523	29.5441	37.6756	367.833	107.57
									77.1911	57.7295	37.5925	13.8571	297.098	430.234
									162.412	91.8299	38.2198	6.22593	33.1772	118.684
									132.196	139.606	82.4234	35.8341	32.1774	87.5882
									273.948	79.4081	40.0078	110.199	172.927	223.877
									12.4764	35.2359	46.7467	3.84091	6.49236	4.40483
									26.962	60.2418	38.743	60.9401	75.3355	108.864
									222.288	244.4	145.822	13.8575	27.7244	41.4057
									136.643	108.497	54.2988	5.26165	55.0888	120.294
									13.2217	16.1168	11.1707	11.3076	40.0495	90.8935
									2.73337	3.31857	1.16352	5.08594	8.15503	15.9217
									156.706	152.575	53.528	1.18121	9.15079	10.0632
									38.3987	38.4316	32.635	62.9369	96.02	60.714
									122.131	57.5227	41.409	21.0069	30.704	12.0464
									145.825	66.2632	28.183	123.668	191.473	73.1966
									1.83816	5.39643	6.76267	18.2297	28.6018	42.2313
									59.2251	74.693	81.4921	118.049	177.415	132.483
									94.3483	58.1079	32.2092	43.8841	74.3526	45.4576
									56.1762	81.7729	38.8752	51.8569	81.41	69.0789
									0.0997865	125.211	9.2117	3.01593	5.73264	12.0746
									56.8363	60.4747	25.959	2.90871	5.06878	15.3915
									72.4433	33.5321	29.9791	20.1927	31.3546	18.9989
									67.6157	82.7428	30.249	2.13551	13.1214	37.0714
									0	0.0487597	0.0853978	5.86751	15.0914	24.2519
									466.322	401.33	214.513	5.28853	9.25185	14.2455
									127.305	101.126	48.9276	1.12932	7.78231	93.0941
									111.961	105.219	99.3117	55.0395	80.5301	62.827
									119.914	84.1193	41.9069	2.52572	25.8835	27.4343
									4.87411	1.20501	1.21677	16.1716	48.2399	29.4653
									23.0653	45.3974	44.9269	34.79	57.3634	74.1645
									45.5929	40.0299	23.6244	2.18095	4.83506	4.13644
									50.2718	55.3906	32.3971	1.54405	3.8071	25.1696
									45.3813	48.9655	47.3297	3.20476	25.3153	1.52534
									57.1729	82.9802	50.0109	3.60741	10.1829	6.64389
									58.8006	90.0855	92.9507	2.36102	2.93939	12.4259
									417.725	248.343	157.493	18.0666	53.2468	48.4268
									248.218	314.669	223.651	6.02751	12.6592	17.0871
									5.12465	33.4602	73.2541	8.27634	13.5738	12.2769
									92.8137	112.556	33.031	7.37968	19.7005	28.1918
									103.557	91.2623	68.3397	15.2566	32.2265	51.7062
									75.8813	128.057	95.0626	6.00989	102.661	343.989
									12.1136	20.928	27.6778	12.8552	29.0007	40.6085
									104.827	64.6265	72.8702	18.7899	39.1669	32.1799
									70.3966	46.3042	44.7903	34.4771	14.2571	29.1859
									223.66	169.006	118.509	26.4702	21.719	36.4291
									18.1353	16.3625	8.19395	1.179	1.72649	5.22238
									16.49	27.9359	20.6157	6.23427	13.9883	16.5477
									188.456	113.238	20.9732	1.56574	3.33292	9.79544
									67.5054	28.9056	32.4497	84.1134	157.157	86.6168
									245.538	120.538	29.4022	15.7101	26.1158	26.7887
									32.5409	23.684	18.6954	18.0905	32.2398	13.0596
									67.6286	77.8118	51.589	2.66926	8.19977	15.0278
									293.897	165.861	62.632	3.57538	8.74908	47.5577
									293.94	196.981	127.796	36.5147	85.2128	88.7684
									28.3334	33.8905	15.1097	1.56977	11.137	3.61341
									126.705	157.777	49.7678	3.12277	43.596	16.6718
									44.7245	36.7557	12.7984	191.661	362.885	127.95
									239.847	146.827	59.0111	90.487	184.074	116.552
									8.31611	17.4433	3.90755	2.76872	18.4758	73.5571
									247.313	193.901	82.3846	3.17039	112.132	13.5617
									1208.72	742.18	748.451	13.3708	52.3801	131.598
									34.8829	13.9764	15.9354	37.0346	61.1514	39.3072
									271.904	138.152	54.7095	22.2755	40.0818	28.0831
									42.4647	37.6594	7.41101	2.82251	4.48356	10.1067
									74.177	59.9025	63.4359	13.9324	27.5679	31.7713
									76.8653	45.2701	29.5424	40.2089	80.1888	78.8357
									180.81	165.292	101.716	35.9907	56.3729	42.3741
									0	0	0	7.01546	12.7942	21.9113
									192.835	144.54	80.3635	14.7193	30.8211	54.5524
									190.447	64.8807	21.528	21.0477	34.6518	52.6588
									119.376	12.7496	8.0161	7.07336	17.3217	19.2063
									95.7336	183.091	31.6329	46.6523	69.0231	34.6209
									172.55	79.1729	28.8554	13.6961	32.9753	63.7885
									43.7935	144.341	171.939	6.16747	15.2719	50.2359
									76.83	75.1877	29.7291	41.6445	67.0614	46.0144
									74.6841	33.6624	10.2078	224.644	399.716	274.397
									114.018	65.6052	16.3386	3.67481	27.4231	33.2809
									46.9561	78.5951	71.0583	18.3111	23.1041	37.6599
									46.4528	64.5665	32.0891	1.42356	10.486	11.6324
									94.8434	78.1056	41.5498	15.231	29.9234	14.0776
									7.44719	7.41384	5.84147	8.59029	62.4213	6.1871
									42.4704	35.8457	17.0076	2.94687	6.05746	14.2907
									346.855	332.856	90.0367	101.077	175.21	27.6368
									31.3661	32.2659	23.5638	37.3898	78.2379	102.669
									62.5516	62.4874	49.1344	1.56297	51.3709	90.3004
									34.0336	60.9413	71.0857	2.83358	4.9752	1.46614
									90.7668	81.2705	35.0557	4.13614	7.56454	5.35375
									235.358	95.8493	64.2119	7.96794	29.2056	68.2133
									259.288	258.23	244.235	14.26	144.382	92.1353
									67.3075	46.4122	11.5947	3.2557	12.0985	48.978
									124.26	103.739	67.8657	58.523	93.8814	8.81539
									21.1041	13.0887	13.9403	354.382	501.195	180.85
									32.3036	51.28	51.6117	25.1939	49.1888	70.5636
									78.6029	72.1521	56.3214	1.4277	2.8336	0.518238
									247.84	176.954	107.964	1.88246	5.12228	5.86455
									12.4733	11.9103	5.77605	25.132	41.437	21.4901
									28.1409	51.1977	32.1746	4.81626	15.285	30.814
									104.267	66.7412	35.4263	27.8129	26.1742	50.341
									120.655	76.0544	39.4519	63.6444	95.2033	139.745
									5.22961	13.3357	15.4855	5.01466	35.8362	34.3017
									80.0626	75.4182	87.2434	15.486	47.2547	26.5865
									68.7072	91.0969	118.316	17.9503	35.3914	16.765
									89.6753	59.8886	52.6532	1.27083	2.85594	6.57983
									180.327	262.301	231.376	1.37152	2.83287	6.24034
									146.347	86.8161	59.3389	54.2413	77.9969	31.9586
									38.2984	36.8451	10.5083	19.7303	21.021	42.2052
									0.327033	56.3011	1.82123	42.738	110.743	80.7126
									0	40.6377	1.4498	26.008	53.1318	54.5046
									72.1271	26.5894	21.0055	2.12053	23.1551	1.42048
									0	14.6742	6.16908	12.9898	32.1915	27.6455
									10.9269	14.3022	9.92586	23.3652	36.6279	25.8005
									110.939	86.8083	60.6446	177.509	295.317	194.938
									1.3409	2.60245	17.1038	24.2589	22.4871	35.6489
									11.7321	19.2483	11.2196	44.9899	74.3663	112.21
									14.5178	7.19811	4.91553	74.5873	30.3361	43.513
									63.3627	34.9531	16.7521	24.158	36.4436	47.1102
									37.6609	34.3115	57.4319	7.48639	119.097	108.96
									54.86	40.7824	48.5223	56.3685	50.1771	74.3933
									170.535	77.7605	60.7693	102.345	150.41	35.8929
									35.9807	25.2109	28.7926	154.745	237.82	106.207
									29.6668	28.0812	21.0121	122.932	194.797	110.756
									127.293	146.028	18.7822	23.9295	39.2382	51.0034
									38.8157	68.3481	18.0412	30.7745	46.4064	32.678
									66.2072	54.1377	26.3615	22.0148	33.3193	23.1523
									38.5113	22.9162	13.3424	7.17063	10.5087	16.7978
									95.0622	76.5336	15.617	14.4383	22.2996	18.4629
									16.5481	17.9368	14.0898	2.59255	3.73605	2.23681
									130.897	99.9463	32.6759	56.263	108.211	97.0301
									115.902	144.978	75.2766	76.3724	206.556	171.742
									607.317	238.927	113.63	9.29151	13.3259	37.1885
									204.559	134.795	50.8534	12.3511	21.6755	72.3272
									48.7437	52.2156	33.7393	5.48811	12.1151	14.1729
									56.1028	45.8386	31.2409	2.29358	4.13407	4.42311
									78.8039	102.034	36.7178	28.528	12.4613	18.186
									342.641	299.255	82.9185	1.15524	4.4348	1.42473
									302.482	231.974	93.1611	70.1465	99.7064	55.6954
									108.662	47.4037	52.6523	129.937	226.874	135.914
									0.0355386	89.0091	6.67003	4.3626	12.8727	13.356
									93.3188	59.2325	26.6144	33.6322	46.2488	101.84
									12.3963	20.1788	24.983	25.9358	43.3089	37.6558
									112.729	66.2083	48.84	15.8819	25.3894	7.85166
									47.8592	40.2114	18.296	1.92399	3.41623	11.5312
									75.8881	48.1774	22.1314	15.552	11.8984	28.6895
									52.9119	22.7775	26.4192	22.9949	34.6346	31.7599
									76.4653	40.7084	18.0967	9.43573	9.46319	16.1385
									102.602	77.8528	39.1601	2.20607	3.83696	2.93141
									288.577	200.269	74.3447	15.4081	26.1859	32.4511
									51.1091	66.3894	37.5719	3.51135	1.08737	6.18851
									38.4615	31.2048	32.2561	2.05532	11.3398	17.8919
									77.0713	83.6455	37.2835	109.718	172.744	82.0341
									0.806539	2.22601	0.384892	3.06204	3.45625	5.64042
									0.0524699	4.73923	4.41074	30.2055	52.0578	52.1972
									4.98274	8.75771	72.0101	4.65688	7.59689	8.57536
									759.524	68.7993	41.3433	6.28687	6.69484	10.8281
									286.777	195.379	53.527	15.7934	41.3095	32.4429
									3746.07	318.792	156.231	23.8541	17.557	31.298
									106.62	80.6647	38.9819	1.50269	90.6165	65.9628
									53.6141	42.4428	26.7571	43.1321	161.177	96.1084
									25.6183	16.9615	17.9827	61.1365	101.919	27.1589
									88.3729	52.8819	34.8907	1.65282	7.4138	15.3402
									225.071	115.025	27.7347	238.371	391.754	410.084
									7.05212	90.9235	20.7934	28.3419	39.2237	61.0649
									107.902	94.7567	43.5338	54.0564	91.4679	114.221
									295.487	127.222	87.7887	8.30449	11.8323	21.1267
									100.224	68.9693	30.1641	1.49872	2.40219	3.51215
									35.795	28.1368	23.494	66.3277	113.958	136.373
									51.7987	110.212	118.303	21.3594	16.5484	30.8419
									159.928	231.918	325.077	2.57053	13.8555	78.1642
									30.6108	28.8436	16.7779	2.24707	4.912	3.98097
									43.3377	29.922	12.9862	7.75274	13.6512	46.9639
									14.7986	17.5206	9.53245	21.2971	48.1795	81.7694
									74.8743	57.4752	33.3001	4.95939	5.66718	15.0371
									36.6594	52.6396	35.3791	10.1645	14.4885	14.8545
									131.347	117.164	64.5272	40.8185	88.7327	41.845
									127.204	67.6195	75.5492	18.9298	57.3987	308.583
									69.1423	39.9151	30.2014	25.9124	45.7542	56.9999
									264.553	235.456	76.3347	11.7982	31.1307	43.617
									34.8204	31.4859	15.445	26.5812	28.2399	53.3564
									8.3502	8.65188	12.9243	32.3752	60.1923	33.5801
									16.83	27.312	15.2776	61.2254	123.464	91.3362
									122.445	63.7845	42.3863	24.2807	76.1362	23.169
									169.249	157.501	81.1542	3.67773	7.38167	30.4191
									489.086	302.79	67.6785	18.5656	31.3768	12.6444
									79.9719	69.7094	18.4015	1.41748	1.21341	2.51818
									310.581	312.309	109.73	87.8644	126.667	82.0928
									67.0883	85.6644	70.1395	1.28443	6.68241	2.36898
									76.4035	63.9771	42.4378	24.9419	37.7665	50.8564
									0	0.0211869	0.0274545	20.1235	31.1663	41.3334
									90.682	96.3766	89.4864	1.44892	10.9495	17.9034
									395.013	215.304	80.2115	1.378	5.32456	13.9764
									64.3113	67.8387	49.0664	7.24839	34.2492	96.6816
									83.2978	87.0276	32.7355	22.637	47.2839	23.1016
									36.9607	32.7713	22.0879	2.00868	10.0934	2.02543
									67.8393	63.5445	55.5827	18.561	37.3973	11.6985
									79.9551	72.0959	34.7909	7.02132	8.80329	15.2159
									27.2036	43.569	48.6063	23.3819	38.0787	24.6686
									139.106	132.202	44.6523	1.11991	2.63656	11.4712
									162.289	201.649	83.7674	12.1978	20.4018	41.431
									48.4097	44.1387	30.1396	8.19004	11.2896	20.7092
									11.8183	31.3498	35.9587	9.27482	14.7392	10.0599
									79.4637	69.1225	14.8977	21.1042	30.2755	22.2833
									150.067	88.2216	65.8665	1.99115	7.57228	28.6897
									84.1118	75.5846	36.7972	9.4662	15.6837	15.3753
									236.529	122.81	59.788	1.39209	1.86214	2.87076
									255.694	145.581	72.017	17.183	47.3999	8.48199
									6.80267	11.3847	38.0974	1.79063	4.1259	0.534643
									873.262	416.197	124.33	4.82878	18.3328	30.0106
									51.4318	39.2049	25.6198	100.417	169.304	130.481
									10.8117	34.7216	23.2375	14.7611	24.3444	17.1416
									97.6475	75.4098	59.0556	42.7768	71.8393	53.2178
									214.03	63.186	25.5078	7.61675	16.7718	82.1905
									4.4004	10.1777	14.0007	1.30093	2.32388	7.37708
									447.871	995.161	888.406	2.74226	4.58647	6.53123
									61.6106	41.2614	22.7085	3.11797	3.72256	11.8534
									52.1988	48.1439	24.3559	28.0814	52.5061	167.516
									110.953	81.9797	32.5146	20.5565	33.7721	21.1464
									88.8987	71.4433	38.6623	18.2453	50.1889	51.8303
									88.4096	102.314	47.7467	21.5837	76.374	61.5743
									103.557	118.06	44.9343	2.7165	12.9784	55.0784
									94.4161	125.947	43.85	1.58836	2.27191	1.92009
									54.7421	26.6705	34.0674	3.76631	3.47302	5.95474
									98.6124	150.695	63.2845	1.75764	59.6319	37.0773
									399.342	234.819	50.5631	1.27812	2.65437	2.68102
									63.1261	66.2188	61.1852	3.37852	12.7967	45.8915
									11.583	12.9032	15.9466	118.203	188.216	154.399
									461.246	329.885	202.981	95.4228	49.7641	82.8266
									87.8234	81.3653	57.1598	36.5553	25.2951	38.765
									55.5949	36.7207	20.3523	12.2509	18.9323	42.6688
									28.2842	39.618	17.294	29.9585	43.5061	21.2665
									141.317	105.202	11.8762	6.98886	11.1057	14.4443
									152.413	148.009	85.5481	61.9949	47.5058	78.5062
									94.064	107.087	41.0193	73.5469	106.294	50.5253
									157.454	137.173	28.7209	2.19048	19.8622	44.7606
									56.3014	72.751	57.6454	1.07947	1.99618	3.51422
									2.67943	6.14173	9.25719	30.7912	62.0352	81.2133
									146.111	175.89	128.001	4.11609	5.22425	10.9357
									13.1576	31.6714	22.2056	8.44974	34.3306	53.8368
									96.3489	89.4525	25.3577	13.3804	14.5997	25.664
									37.8009	25.8643	8.72385	8.63102	27.0682	35.3178
									162.07	136.596	31.7963	2.14977	14.1294	29.205
									183.725	146.12	78.1728	11.6806	18.4768	53.0052
									88.15	128.411	82.76	1.37828	1.21176	2.52493
									119.983	59.6141	78.016	127.507	215.994	142.597
									9.71761	30.2849	80.1319	29.2947	97.0631	205.38
									145.807	94.0095	47.1538	22.472	34.7731	27.8458
									110.435	62.7201	32.4837	10.5486	19.4754	23.0456
									168.233	93.2987	32.3967	3.09493	9.80046	12.0679
									64.5574	51.5282	25.6518	1.44201	9.68238	2.19525
									4.39549	261.598	724.338	1.17749	3.50394	7.64583
									93.0925	89.6145	45.4562	2.29287	5.66247	13.4301
									37.3535	30.0242	41.9491	11.1815	16.3115	6.83212
									90.7261	56.5424	60.6076	4.39777	10.8674	3.78759
									82.1091	78.111	56.5103	1.88183	9.16986	6.83137
									124.516	165.905	46.7729	3.34088	14.0597	23.0936
									123.835	96.794	55.6625	6.59766	10.2275	28.7436
									120.345	93.7171	100.657	51.6285	85.7341	133.728
									71.2675	45.8989	14.8455	7.75645	108.473	155.434
									27.0103	18.6608	39.9629	50.7081	74.476	13.0313
									118.716	125.752	82.2077	8.26189	9.73388	30.4016
									117.339	185.061	119.208	1.28216	2.54625	7.34486
									0.207249	0.341275	0.125173	5.09785	8.71863	26.8356
									22.7313	9.85877	4.24549	2.2973	5.80271	11.8826
									149.961	132.934	52.2661	11.1453	17.3174	24.5155
									21.5979	28.0423	11.9406	62.6288	175.3	235.404
									457.589	187.253	171.752	1.57787	22.6298	17.6859
									159.594	172.987	92.3487	3.55215	22.2546	5.2711
									44.5694	21.0852	11.6454	44.368	67.4814	46.6352
									31.4808	16.8976	11.741	1.78077	52.0075	36.0909
									53.7024	102.744	14.2224	40.4428	41.8073	60.7796
									117.978	42.7598	36.5041	6.59703	43.5199	30.4698
									114.567	96.1745	50.8156	1.70833	1.39772	2.29066
									88.2052	71.5133	49.6393	13.7334	92.2243	113.705
									110.131	73.4688	51.8458	57.5303	126.89	396.122
									24.0102	34.5237	14.849	103.946	158.535	84.9524
									89.1914	96.8015	50.905	245.769	373.586	146.663
									88.5088	58.3868	47.0593	1.73312	11.0963	1.79841
									192.81	55.9982	30.4007	7.27378	17.0982	13.4392
									45.7364	28.5608	10.3533	3.97165	3.85504	12.7172
									30.421	28.9541	15.7392	8.10435	8.44666	21.2876
									47.0005	34.1602	22.4757	9.06017	95.3111	16.0678
									51.9033	45.6135	37.0973	2.86067	21.4272	12.5352
									71.4491	76.863	23.4342	1.94512	31.5883	120.023
									72.4479	50.2839	22.0475	27.8615	45.1337	30.6043
									77.1425	88.0318	30.7166	1.54167	4.36462	16.3921
									208.307	83.5091	48.5624	3.89428	4.37728	6.2876
									172.712	172.217	75.7427	5.87525	15.1674	11.597
									137.386	134.22	289.628	6.07667	10.6983	11.9857
									57.7699	58.3102	27.8227	2.07979	11.1146	6.84564
									28.3927	27.2477	32.2942	77.3486	173.951	149.571
									30.5992	19.8209	14.2103	16.0715	28.4485	20.3976
									21.2235	18.2621	9.13215	5.048	21.9795	28.0384
									105.095	36.0177	36.9507	16.6187	31.2933	29.8409
									46.5638	36.1542	15.1411	2.26019	6.19358	11.0098
									187.183	219.599	89.0742	26.7105	42.7177	32.3268
									37.6756	367.833	107.57	16.9972	39.348	74.027
									13.8571	297.098	430.234	1.85307	87.6799	36.0349
									244.452	177.281	32.5738	8.57207	28.7521	15.8079
									18.0408	11.4155	4.324	2.93251	6.56368	8.55962
									34.6334	32.0227	42.26	13.5491	20.0398	13.4419
									11.3076	40.0495	90.8935	2.27042	19.5408	29.6094
									123.668	191.473	73.1966	11.5916	26.7504	28.3435
									32.1891	21.4148	10.9334	1.92101	3.23439	16.6856
									76.3887	60.2595	26.2203	3.07136	5.66909	5.4993
									51.8569	81.41	69.0789	1.67694	2.10849	3.27327
									31.0388	27.161	21.9593	6.5802	19.9862	45.1428
									69.6481	37.3281	40.9254	4.07616	12.5293	65.4348
									81.0502	68.8102	33.8	133.648	192.407	94.4561
									151.133	82.3045	48.983	2.90356	11.7369	15.9587
									237.315	152.868	56.9412	3.36653	6.81111	0.658955
									141.188	110.229	20.3859	44.4296	65.4563	72.836
									20.8998	23.6374	31.5316	1.28273	0.163294	2.67118
									22.8409	25.015	26.0616	20.913	97.5545	544.334
									55.0395	80.5301	62.827	3.68887	13.7592	9.50843
									236.043	320.448	169.643	267.093	382.876	162.539
									2.52572	25.8835	27.4343	11.5609	19.4334	42.2983
									55.4232	30.7995	24.2256	17.2326	43.1653	111.316
									16.8538	23.5082	31.036	109.357	198.084	297.245
									34.79	57.3634	74.1645	21.9627	52.3797	28.5327
									2.18095	4.83506	4.13644	5.91726	28.8516	58.1616
									0.517711	4.39329	6.78494	99.3242	175.065	247.132
									314.304	143.968	59.3098	2.79837	4.18879	8.60757
									105.502	104.124	31.6567	4.97068	16.9043	14.0076
									138.88	132.036	94.8659	28.8578	58.8494	66.0492
									43.4688	38.1278	16.0042	121.51	247.517	356.913
									66.4774	38.5131	15.3409	40.9591	175.218	591.762
									84.0542	39.4633	39.9339	7.80847	27.1124	106.994
									306.233	304.002	105.304	16.8396	27.308	38.3263
									71.2507	73.8251	35.8049	2.75204	32.7078	1.19776
									34.8303	19.8119	9.75468	15.2518	16.1903	39.9972
									54.6507	40.6207	6.92871	1.25463	3.04608	0.632065
									88.6875	122.105	89.1547	1.49932	2.13587	1.94859
									165.994	60.5123	30.8166	60.7641	95.4163	73.5625
									36.6753	46.1249	59.7501	20.167	29.7739	23.4022
									18.0666	53.2468	48.4268	3.42982	5.13643	9.35605
									2.39851	2.23697	0.840311	3.84527	3.5281	7.57271
									73.4128	74.8143	43.0607	169.954	55.1803	83.4695
									34.2882	39.8299	28.9262	4.64789	5.97126	12.397
									29.8777	30.2103	22.7457	13.6174	15.3752	27.9615
									50.9038	41.2768	8.60895	1035.67	1636.96	336.383
									43.3082	31.3528	13.7108	12.0836	18.158	8.11364
									119.058	62.275	27.5498	19.6944	35.4109	28.8571
									55.734	27.8214	21.8736	20.1577	38.9224	42.0805
									34.4771	14.2571	29.1859	1.19636	1.76171	0.323598
									26.7032	26.5583	35.5563	537.864	53.7575	87.0449
									44.3986	50.6283	47.2694	1.69669	5.19199	2.07803
									123.274	151.573	93.4258	8.70078	14.5927	12.2799
									105.776	85.4349	94.3685	4.45288	7.70209	21.1253
									6.23427	13.9883	16.5477	13.2856	69.3248	11.507
									22.4164	18.179	9.26211	2.36106	15.4662	28.07
									82.0609	47.7352	21.9446	118.673	229.475	74.4662
									175.007	64.8055	67.11	2.23245	10.4599	20.7609
									70.7566	65.301	20.4606	15.3546	133.721	109.602
									83.127	54.145	38.3581	4.38552	6.97624	2.02276
									25.7131	25.4164	17.8976	88.6821	53.3237	78.6947
									36.5147	85.2128	88.7684	72.6068	113.589	65.0849
									191.84	91.987	65.2703	112.036	164.934	92.4416
									87.864	99.2763	58.6373	4.48043	7.39005	5.12697
									14.5578	11.0584	5.75485	92.3862	168.264	221.299
									191.661	362.885	127.95	51.0598	74.8763	36.6648
									326.557	245.996	92.7695	2.13852	20.8939	100.334
									3.17039	112.132	13.5617	5.33368	18.3522	47.8873
									77.1945	62.8965	37.8657	9.4431	51.0415	50.2267
									22.382	23.3664	14.31	1.45666	3.00508	2.88374
									0.204717	1.11078	0.0478426	11.2354	11.439	33.3841
									37.0346	61.1514	39.3072	9.19273	9.92241	19.2151
									157.407	106.258	39.6962	8.62551	8.03486	69.0589
									32.8761	21.5333	11.3313	9.51806	36.7288	60.9826
									52.9422	63.2778	37.6712	31.4137	57.5291	95.2582
									91.6396	83.7838	59.5132	1.29246	6.3746	10.62
									1593.9	1227.59	266.813	1.17538	3.13341	2.9528
									22.2755	40.0818	28.0831	107.812	174.531	102.708
									17.9017	15.8552	17.3344	73.5172	75.7725	206.424
									119.643	71.06	81.9768	54.2113	80.7218	48.8807
									21.0477	34.6518	52.6588	65.3521	43.0418	76.5581
									285.685	174.858	31.3112	15.0401	21.5636	12.5467
									57.6927	57.6266	13.8292	18.1198	63.0018	229.685
									7.07336	17.3217	19.2063	9.43005	11.978	17.3442
									21.7476	18.4805	15.0095	1.24394	2.30981	3.02474
									209.186	45.5768	58.9994	6.55893	2.17941	5.5515
									67.5367	62.7183	28.3446	2.57229	5.96032	27.6581
									140.825	83.5626	55.4788	5.19696	14.7276	18.7335
									13.6961	32.9753	63.7885	7.64716	11.392	7.19433
									6.16747	15.2719	50.2359	2.28418	9.83022	1.6739
									72.7063	33.535	32.5027	229.479	129.752	185.467
									88.3094	40.0819	12.7512	6.01711	193.93	31.64
									270.057	229.379	84.5262	13.0687	23.4532	12.3941
									8.3981	11.4593	8.45164	75.5224	130.742	105.614
									52.3925	63.8377	31.3903	6.81072	32.619	27.7412
									71.6922	57.3409	70.7919	30.4236	46.6218	45.3742
									26.7028	26.8985	17.4872	5.68055	5.26699	11.3971
									3.44679	4.81441	3.19261	27.9162	42.9281	37.2882
									76.6106	90.3628	42.5698	14.2985	17.1077	29.5257
									0	0.28163	0.385545	23.3972	41.3078	19.443
									108.045	46.1258	24.6602	222.047	317.096	190.202
									92.8731	58.3515	41.9714	202.99	281.202	431.773
									1087.92	869.867	165.187	45.8467	67.7511	29.8003
									18.0746	18.1219	4.95135	14.1861	54.4192	93.4241
									65.417	71.3247	30.268	4.58985	7.49728	5.95089
									25.132	41.437	21.4901	1.22244	5.46558	9.16058
									75.396	38.9378	27.1258	24.0703	44.4488	40.3595
									5.74031	5.22643	5.09277	1.86965	479.025	545.531
									99.6606	73.8932	16.7206	4.38942	69.8272	241.634
									272.998	246.127	85.2602	13.8925	21.0762	25.5434
									155.506	161.314	36.1807	15.9323	40.5016	77.7225
									38.1246	34.7062	17.7741	5.17725	9.75523	18.4255
									181.349	164.332	81.9537	23.469	8.49232	18.4468
									50.3709	27.3898	20.4246	11.8462	17.8013	10.9098
									5.12437	2.84242	2.84936	22.9058	33.5898	31.8625
									61.6607	35.4232	11.2559	5.85571	9.73709	14.0115
									251.528	101.706	19.6333	63.2097	91.3011	42.7176
									395.086	141.183	90.3259	2.23594	2.75763	13.3429
									252.505	171.542	107.849	77.8429	117.836	93.2745
									71.769	86.0217	57.8827	4.75663	7.60703	5.45459
									78.0659	74.7613	33.4293	1.92475	5.48607	16.2379
									140.29	144.154	51.1402	56.5533	82.0294	59.518
									47.3776	48.1444	40.2001	6.47347	131.22	485.012
									54.2413	77.9969	31.9586	2.19545	36.5771	17.7699
									40.257	36.7916	27.2262	1.70601	2.81104	3.16999
									27.3372	35.3389	35.3643	25.1175	26.8888	45.0438
									124.736	152.781	75.7295	8.37497	31.3204	38.7791
									241.686	96.571	67.9903	45.7423	64.7603	44.7189
									116.317	77.5629	39.1766	33.7607	53.5458	57.7489
									34.8429	37.974	27.5795	15.9097	39.8321	87.2418
									285.99	173.867	148.608	6.28253	26.6634	68.5978
									84.3841	75.302	24.0342	54.502	77.5326	67.6987
									177.509	295.317	194.938	2.08275	8.12333	19.4928
									24.2589	22.4871	35.6489	1.63738	16.6728	5.67352
									55.1259	25.8324	10.9117	3.58691	6.18433	3.53462
									24.158	36.4436	47.1102	51.8033	46.7821	89.4986
									92.8761	81.2288	64.8335	22.9174	19.5085	32.4284
									137.477	110.139	91.9074	71.8228	36.4382	63.0085
									157.041	98.0229	26.8019	2.01117	1.28261	2.56275
									23.9295	39.2382	51.0034	11.9036	18.2444	42.8396
									206.68	228.549	91.3296	102.216	147.644	74.1008
									1202.99	1492.02	378.175	54.0852	161.976	86.2817
									90.3016	59.1749	10.5276	2.84935	5.09203	18.324
									449.306	376.124	46.7214	76.4827	114.092	139.889
									174.053	185.114	67.8728	103.449	150.543	88.1768
									42.386	38.0438	12.8007	8.28275	25.797	19.0584
									27.7644	17.2539	15.0034	2.40498	1.47098	4.97372
									178.372	151.875	71.1379	24.8987	5.7363	9.03571
									9.29151	13.3259	37.1885	10.3941	13.4797	36.427
									0	0.0435586	0.14214	19.9934	36.3762	36.7021
									165.866	116.959	40.9349	18.259	32.3696	38.366
									69.9641	32.5966	31.7798	169.901	260.615	112.582
									82.0812	49.9123	32.0381	55.5477	79.0813	58.1695
									134.486	146.756	70.5006	1.5042	10.594	3.72835
									21.9759	21.2406	13.6317	1.68316	8.03865	1.10294
									105.002	101.228	85.5293	16.4294	31.64	42.7169
									207.291	114.465	76.4719	19.1154	55.665	54.1635
									49.8963	41.6922	17.49	1.89329	38.7075	151.06
									458.405	169.14	185.767	31.2294	69.3158	51.55
									66.4193	71.5992	57.2753	23.0786	33.93	36.8492
									73.7394	46.64	39.1845	68.2263	43.5388	68.7405
									138.734	75.8689	59.156	4.39264	8.6482	19.5637
									80.6021	58.3872	76.591	43.0901	65.4124	62.5068
									129.937	226.874	135.914	2.92322	7.87242	21.6724
									128.113	82.6264	13.8996	168.943	99.4674	256.398
									15.552	11.8984	28.6895	1.6085	6.18165	11.4792
									123.406	85.7698	33.5162	1.80532	2.52916	12.7313
									14.9621	16.7219	8.6123	3.80181	103.128	193.162
									120.037	116.576	77.5431	74.9183	153.207	108.35
									201.67	163.716	92.84	43.0508	47.5027	92.3533
									84.4103	56.0467	40.5325	3.41204	11.8026	58.2992
									72.0988	51.7929	31.0862	53.7567	107.805	81.9454
									114.628	83.4259	39.5828	261.297	371.456	206.344
									152.45	102.146	40.5308	20.5081	13.8066	22.694
									2.20607	3.83696	2.93141	2.43215	13.3571	19.3645
									15.4081	26.1859	32.4511	1.58356	1.20802	2.29191
									63.4384	47.057	51.6221	2.25916	12.9281	15.7598
									3.51135	1.08737	6.18851	1.70675	19.4016	19.609
									109.718	172.744	82.0341	13.6273	37.7263	47.4267
									114.434	81.9059	47.1765	131.022	200.785	97.3401
									25.971	13.5705	7.14191	6.49018	12.4107	27.8392
									99.025	44.5437	45.8715	18.8509	28.6814	30.921
									380.679	190.737	117.711	27.1506	52.2192	66.9371
									331.107	165.167	83.1859	4.63555	10.9837	22.2929
									181.77	160.228	86.1193	110.828	172.796	150.862
									61.1365	101.919	27.1589	73.0566	105.829	87.91
									100.85	82.5226	24.9874	41.834	71.7724	61.1842
									449.141	92.2057	111.523	4.72696	10.4961	16.2084
									121.476	81.2925	21.9957	86.3818	129.279	87.3771
									46.261	45.2661	33.9613	8.93343	18.4366	6.56451
									28.3419	39.2237	61.0649	2091.64	3198.54	1220.29
									194.44	132.496	30.0254	97.5086	35.8297	58.9825
									505.757	313.496	243.507	8.08364	19.6679	12.9677
									40.2098	17.8201	10.4009	12.9883	39.6368	77.194
									32.0869	28.635	11.4784	6.11477	15.8509	18.0369
									93.3054	55.2474	26.4921	23.3662	36.4236	33.9172
									141.788	97.0222	32.7773	2.09722	2.65509	10.0838
									87.1649	71.7585	39.9666	5.92469	31.5526	68.5807
									72.579	51.7524	35.9789	1.68878	4.98694	10.8623
									66.406	56.7064	59.4471	37.4137	60.5962	48.7968
									63.8547	43.2138	15.4256	31.6868	46.9514	34.7875
									87.081	69.8554	28.7778	28.2692	42.3667	22.0856
									2.57053	13.8555	78.1642	1.43244	4.84337	0.503996
									100.923	92.0452	44.5266	1.409	2.89662	0.577848
									36.15	36.9511	50.1351	3.54206	4.35905	11.4973
									21.2971	48.1795	81.7694	116.557	169.06	112.845
									1.06168	4.35682	1.39674	7.20954	14.5509	22.1697
									42.9622	48.3779	26.8759	307.312	490.011	183.634
									40.8185	88.7327	41.845	25.5773	69.7919	74.3609
									29.304	24.3803	15.1309	26.0583	55.1522	57.5504
									28.9369	30.0943	28.5912	1.83492	3.52666	7.42182
									291.247	287.229	132.077	2.1112	5.18945	17.3959
									33.9275	26.3576	24.6136	11.3117	9.92744	40.7494
									24.2807	76.1362	23.169	12.1948	15.7733	30.4994
									18.5656	31.3768	12.6444	25.8265	44.8257	36.9993
									32.8489	36.463	23.6158	36.3698	59.4873	5.79929
									74.9941	66.3833	19.0177	11.4457	13.3613	28.1159
									81.11	52.4322	10.7624	16.5456	27.7691	9.24479
									87.8644	126.667	82.0928	1.97665	8.56943	41.2336
									129.002	62.8951	20.1555	101.58	150.111	58.8506
									0.0391662	42.7361	10.814	4.11221	7.71427	13.5183
									56.2837	49.335	28.7979	124.841	204.448	162.775
									297.458	340.908	161.556	12.8904	21.9314	11.92
									81.7748	41.9164	41.4859	5.07143	25.3904	38.9913
									6.45063	3.41407	0.559492	4.66491	20.0951	5.33792
									251.109	106.622	49.3174	66.0603	56.636	91.3769
									39.1764	30.7381	29.1506	48.5885	70.9235	27.848
									211.403	118.561	26.7593	112.443	161.301	64.2397
									218.109	201.577	106.24	2.30454	6.95392	14.8977
									38.4172	30.2771	14.089	5.34365	7.33279	11.1786
									41.6411	38.7486	15.3058	4.80604	33.3483	54.4484
									198.798	99.3787	54.2011	24.8015	42.2957	26.9725
									378.789	268.295	136.261	1.46721	9.98481	4.80348
									38.8031	32.8149	26.5449	6.83068	15.932	41.0106
									90.4825	104.152	56.1861	65.3928	121.089	73.4231
									12.1978	20.4018	41.431	24.2389	30.8502	70.72
									6.77551	5.75799	6.52638	4.58772	11.6649	3.80448
									33.813	24.1312	27.6081	32.7118	63.8525	68.675
									9.27482	14.7392	10.0599	2.44884	11.2951	13.8793
									76.9309	74.7086	35.6648	1.36462	1.50457	6.65822
									0.0797623	0.100405	0.0630192	8.66874	6.7731	12
									385.992	368.646	187.107	1.30614	6.92407	12.0267
									52.6015	20.756	13.3205	1.73526	67.3096	3.57719
									319.909	230.796	104.234	2.55722	2.76857	5.57118
									133.876	180.439	82.6159	3.53696	5.14806	2.52226
									140.959	90.3854	49.0242	5.815	52.356	47.5534
									134.912	78.4772	44.3445	2.48415	29.7647	10.5668
									157.996	114.209	46.7802	1.22103	3.87993	2.94571
									100.417	169.304	130.481	10.3332	18.6885	19.551
									279.217	308.71	121.023	5.83982	7.63564	28.0669
									211.011	151.161	40.9465	4.99811	7.60072	2.08888
									7.61675	16.7718	82.1905	15.4204	22.8714	12.8141
									117.735	70.8791	28.8229	1.22073	2.10153	1.03303
									239.814	270.327	150.586	133.755	221.744	86.5542
									78.0572	82.34	25.7324	5.22515	10.5921	21.624
									72.0351	78.9689	48.9242	6.98021	17.0239	54.7821
									30.8792	25.5132	35.4953	1.73105	9.76092	26.4113
									18.2453	50.1889	51.8303	30.9931	55.9975	66.7828
									113.924	70.9708	32.2971	1.43407	3.17525	0.451937
									179.81	155.564	98.4655	1.77535	3.20131	0.579907
									90.8639	72.1452	55.3725	34.5595	53.8141	17.9787
									1212.22	1116.15	547.196	2.37998	10.7328	34.3203
									95.4228	49.7641	82.8266	24.669	41.1355	53.1164
									153.463	146.789	73.9668	11.4592	15.7734	32.4361
									36.5553	25.2951	38.765	6.8178	9.7385	2.01584
									12.2509	18.9323	42.6688	6.59683	5.96232	9.34571
									61.9949	47.5058	78.5062	1.54663	141.273	130.326
									65.9809	40.1625	24.3287	36.8717	73.7554	38.7568
									73.5469	106.294	50.5253	5.58718	35.694	2.76966
									24.7733	17.4423	15.184	16.674	30.3198	31.3119
									34.3153	39.629	39.4667	34.0474	26.0953	44.5744
									23.62	15.0445	9.96299	1.83864	5.30483	8.40644
									30.7912	62.0352	81.2133	1.54123	3.26142	2.55917
									57.8963	48.9432	28.5561	9.23162	17.6106	13.8924
									50.8816	24.8843	25.8745	7.45299	4.4007	8.55904
									13.3804	14.5997	25.664	10.8453	50.6899	161.079
									58.1468	23.5019	25.7871	5.23308	8.14854	15.332
									197.673	30.8269	37.559	10.0234	17.5648	25.142
									127.507	215.994	142.597	5.17702	5.04729	12.6256
									536.83	444.393	169.581	1.65897	2.91531	7.59951
									253.898	204.961	109.473	2.79054	9.06989	2.65193
									20.6344	10.1278	2.57411	1.1148	2.22256	3.20638
									8.61999	10.2765	6.37281	1.70262	22.722	6.07615
									4.39777	10.8674	3.78759	42.4538	38.187	57.2756
									682.952	653.943	98.4169	37.0577	57.0674	23.2295
									51.6285	85.7341	133.728	3.67778	3.41874	7.88318
									545.462	317.202	208.248	19.7195	38.1532	4.20699
									56.1937	54.4955	14.8485	61.6216	49.0001	109.531
									53.4865	32.8655	15.5192	1.80526	3.47968	10.2372
									38.3611	45.9941	57.5718	6.07772	46.6087	66.939
									168.918	101.193	71.6915	2.26456	33.6619	46.3444
									11.1453	17.3174	24.5155	2.24905	21.3518	34.9351
									27.9901	19.6568	9.03128	1.08264	4.56919	3.7677
									68.8691	58.5041	68.9156	1.21206	9.45837	15.4633
									189.584	191.152	79.3976	7.92412	10.8623	21.3859
									19.6968	12.2459	7.95253
									40.4428	41.8073	60.7796
									73.3785	45.1061	28.6115
									13.7334	92.2243	113.705
									38.0852	32.8329	12.1752
									57.5303	126.89	396.122
									36.4814	25.9951	35.1329
									1.73312	11.0963	1.79841
									30.8618	42.512	31.936
									27.1885	10.711	4.60241
									129.837	67.7293	28.3417
									260.405	35.5582	23.0575
									27.8615	45.1337	30.6043
									53.8191	39.1631	14.5759
									66.4095	71.4094	26.4342
									357.92	397.988	301.417
									137.914	58.1365	16.8869
									51.4153	33.8043	18.9851
									83.6932	35.7892	33.7872
									347.21	59.0096	39.245
									335.575	223.664	117.986
									26.1924	26.4129	22.8002
									1109.22	1201.85	204.82
									16.9972	39.348	74.027
									169.896	190.35	43.9303
									79.8322	60.9834	39.9235
									0.136398	0.418806	1.48168
									140.707	158.104	73.3389
									0	35.045	60.2927
									341.915	435.288	132.965
									425.075	178.818	108.152
									26.182	29.6533	26.1858
									286.046	114.278	52.6278
									11.5916	26.7504	28.3435
									73.3419	87.9823	27.7202
									90.5531	65.934	38.737
									142.998	101.201	55.6411
[truncated: 356 more rows]
[truncated: 5 more columns]
