# Supplementary material for: Germline inherited small RNAs facilitate the clearance of untranslated maternal mRNAs in C. elegans embryos
Source: Nat Commun. 2021 Mar 4;12:1441. doi: 10.1038/s41467-021-21691-6 (PMC7933186; doi:10.1038/s41467-021-21691-6)
Supplement: Supplementary file 10 — Source Data [file 41467_2021_21691_MOESM10_ESM.zip › Source_data_Figure_4.xlsx]

## Sheet: Figure 4
Source Data Fig. 4
Figure 4a					Figure 4b					Figure 4c				Figure 4e
log2 fold change (CSR-1 ADH/CSR-1 DDH) RNA-seq - Maternal cleared mRNAs					log2 fold change (CSR-1 ADH/CSR-1 DDH) RT-qPCR - Maternal cleared mRNAs					Degradation efficiency - log2 fold change CSR-1 ADH/CSR-1 DDH				smFISH quantification - number of mRNA molecules for C01G8.1 in 20-cell stage embryos
non-targets (659)	CSR-1 targets 1-50 RPM (330)	CSR-1 targets 50-150 RPM (219)	CSR-1 targets > 150 RPM (112)		mpc-2	T01C3.3	memi-3	C01G8.1		non-targets (14584)	targets (2351)	upregulated targets (606)		Control	CSR-1 depleted
-0.01903	0.083408	0.48121	0.129633		0.192443	0.743538	0.474232	0.232604		-0.22077	-0.35101	-0.11482		17	65
-0.27929	0.239347	0.276054	0.537472		0.01213	0.953939	0.776566	0.439164		0.047593	-0.11482	-0.55052		41	82
0.100814	0.015201	0.051822	0.886395		-0.29558	0.765991	0.870197	0.481016		-0.4905	0.158267	-0.35057		35	119
0.220698	0.206032	-0.00337	0.853095		-0.14532	0.848019	0.916766	0.663993		-0.50296	-0.27322	-0.54054		54	2
0.160699	0.206472	0.192759	1.56025							0.199999	-0.04021	-0.62699		25	95
-0.01984	0.087303	0.09834	0.099416							-0.07991	0.291953	-0.26799		63	68
0.166533	0.031315	0.345865	0.597932							-0.0443	-0.25871	-0.48627		9	104
0.266115	0.165608	0.223577	0.254142							0.021732	-0.55052	-0.25441		27	6
0.237963	-0.0287	0.145013	0.878217							-0.06278	-0.07156	0.144863		42	37
0.329488	0.013336	0.248819	0.492969							-0.68308	-0.56209	-0.37825		29	63
0.083796	0.141837	0.241102	0.544363							0.463546	-0.35057	0.110331		40
0.146867	-0.20631	0.499118	0.058764							-0.40797	-0.54054	-0.05711		11
-0.04344	0.10675	0.283743	0.007212							0.184328	0.070685	-0.29512
0.07167	0.068768	0.235588	0.330922							0.05518	-0.62699	-0.16862
0.215963	0.217772	-0.01438	0.61386							-0.00336	-0.41409	-0.15398
-0.0618	0.201412	0.611806	0.265281							-0.36293	-0.32532	-0.47008
0.153835	0.066687	0.131723	0.685704							0.021756	-1.38803	-0.47003
-0.00646	0.054834	0.295742	0.303115							-0.00778	-0.26799	-0.10958
0.62729	0.146086	0.085669	0.151489							0.036585	-0.08299	0.096106
0.165686	0.198109	0.183906	1.53276							-0.15506	0.31599	-0.17007
0.032267	0.153429	0.254603	0.313713							0.121735	-0.48627	-0.31164
0.07575	0.198035	0.124669	0.088054							1.0965	-0.97565	-0.15346
0.113955	-0.09263	0.105186	0.239639							-0.29997	-0.71575	-0.20591
0.176997	-0.06015	0.103473	0.385575							-0.36197	-0.29761	0.412936
0.060101	0.0016	0.092068	0.316146							0.502433	-0.19555	-0.0016
-0.02656	0.233867	0.464699	0.152092							-0.35101	-0.38511	-0.62303
0.218676	0.21282	0.096677	0.369636							-0.11482	-0.25441	-0.82859
-0.02192	0.327745	0.320282	0.705889							-0.0251	-0.43184	-0.43959
0.936751	0.036669	0.299908	0.463823							0.153104	-0.11424	-0.84107
0.046765	-0.01937	0.038417	0.127532							0.036455	-0.32422	-0.66229
0.48336	0.230097	0.206618	0.448411							0.046446	0.144863	-0.24123
-0.1115	0.32839	0.246478	0.240579							0.014793	0.418029	0.195658
-0.02075	0.1852	0.158313	0.410923							-0.10439	0.362398	-0.21123
0.015426	-0.14889	0.265363	0.519613							-0.16522	-0.31761	-0.31692
0.110183	-0.05664	0.036751	0.134938							0.504353	-0.14032	-0.44654
-0.05192	0.230151	0.335203	0.221423							-0.36135	-0.48222	-0.59313
0.392462	-0.01562	-0.05793	0.402103							-0.05342	-0.37825	-0.08221
0.205403	0.054073	0.36511	0.116381							0.147891	-0.77494	0.035803
0.207976	0.153126	-0.15832	0.482996							-0.14137	0.110331	0.039112
0.258781	0.34873	0.081053	0.380912							0.470912	0.257504	0.038556
0.078862	0.080688	0.037571	0.3165							1.02309	0.215975	-0.48271
0.047868	0.259708	0.179353	-0.22746							0.101371	-0.03237	-0.33378
0.276024	0.175486	-0.023	0.317801							-0.86695	-0.91558	-0.23121
-0.05034	0.148717	0.47199	0.301893							0.147448	0.810688	0.124302
1.32423	0.011092	0.424209	0.137365							0.043426	-0.05711	-0.2103
0.34632	-0.18973	0.042387	0.346443							0.158267	-0.74134	-0.29133
-0.24063	-0.41581	0.144195	0.199079							-0.27322	-0.4428	0.118089
-0.05356	0.074447	-0.0416	0.180083							-0.04021	-0.50111	-0.32307
0.471306	0.077953	0.147901	0.355779							0.291953	-0.39498	-0.88579
0.203407	-0.27962	0.170117	0.172283							0.786856	-1.02069	-0.36322
0.450763	0.173174	0.192872	0.329118							0.060231	-0.02725	-0.30155
-0.00698	0.276337	0.012122	0.297367							0.19311	-0.29512	0.020036
0.197635	-0.07526	0.257738	0.066012							0.722617	-0.42119	-0.3245
0.366311	0.248885	0.236182	0.466907							0.274675	-0.16862	-0.49926
-0.18374	0.18198	0.108612	0.230267							0.172397	-0.29949	0.127464
-0.04101	-0.14565	0.058935	-0.44201							-0.1301	-0.15398	-0.26518
0.146189	0.517838	0.309202	0.257412							-0.25871	-0.47008	-0.18428
-0.00744	0.019082	0.062563	0.406103							-0.31925	0.168224	-0.26084
0.273897	0.170296	0.194406	0.321268							-0.5779	-0.63418	-0.27294
0.177354	0.029781	0.225635	0.542744							-0.17058	-0.69602	-0.21917
-0.30676	0.182222	0.285735	-0.03385							0.646796	-0.4631	-0.56416
0.282023	0.006501	0.309227	0.270361							0.366605	-0.12425	0.094718
0.058089	0.11589	0.296904	0.429981							-0.24285	-0.06829	-0.1025
-0.00803	0.109967	0.238668	0.272694							0.138258	0.427534	0.227583
0.25052	0.053071	0.36393	0.393381							-0.22263	-0.36449	-0.24963
-0.07223	0.090317	0.41985	0.310389							0.902825	-0.46853	-0.37029
0.460884	0.119349	0.234406	0.384375							0.725641	-0.47003	-0.27593
0.248849	0.147142	0.222884	0.385638							-0.55052	-0.10958	-0.67957
0.361003	-0.14243	0.397008	0.162498							-0.20088	-0.10075	0.10703
0.155694	-0.07062	0.290225	0.579528							-0.48716	-0.31898	-0.02302
-0.14863	0.142079	0.10441	0.419108							-0.07156	-0.09109	-0.59815
0.244473	0.017286	-0.03048	-0.03293							-0.10486	-0.50174	-0.43074
0.278919	0.150762	0.416594	0.247908							0.155308	-0.30307	-0.06753
-0.13881	0.346258	0.119823	0.884276							-0.17651	0.096106	0.111892
-0.01805	0.049493	0.434881	0.479414							-0.56209	0.108927	0.696775
0.173356	0.078247	0.384999	0.6431							-0.35057	-0.01966	-0.46945
-0.07073	0.24507	0.256801	0.276769							0.151432	0.050326	-0.22172
0.334753	0.029619	0.256964	0.336063							-0.54054	0.630585	-0.06264
0.396144	0.140453	0.698358	0.366933							-0.3	-0.17007	-0.42719
-0.27511	0.273838	0.743689	0.594624							0.564902	-0.07628	-0.52594
0.14055	0.021061	0.017865	0.44217							-0.18131	-0.4849	-0.16978
0.145971	-0.01128	0.091131	0.076532							0.070685	-0.31164	0.013536
0.329648	-0.05667	0.221775	0.917503							-0.62699	-0.39725	-0.44226
0.49174	0.08996	0.546853	0.297135							-0.81268	-0.12286	-0.74469
0.367196	0.213252	0.469197	0.209686							-0.56612	0.125113	-0.16977
-0.07097	-0.02059	0.451088	0.26577							0.95668	-0.92526	-0.26405
0.451807	-0.09909	0.108711	0.820446							-0.44702	-0.49477	-0.02161
0.190453	-0.01443	0.186003	0.705582							-0.01491	-0.15346	-0.95224
0.713299	-0.0432	0.296078	0.160307							0.089991	-0.39191	-0.17414
0.349673	0.227064	-0.08503	0.189184							-0.3029	-0.21341	-0.22713
0.371282	0.413432	0.637734	-0.02316							0.184158	-0.56715	-0.69038
0.211537	0.273962	0.111293	-0.09325							-0.37553	0.178267	-0.21982
0.365918	0.521897	0.417936	0.090708							0.303733	0.356582	-0.07867
0.075139	0.201921	0.076808	0.109278							0.92351	-0.20591	-0.0031
0.406516	0.214992	0.191648	-0.09518							0.035081	0.136056	-0.24186
0.086342	0.030812	0.391909	0.467555							0.241324	0.092607	0.007504
-0.15857	0.168342	0.293932	0.190576							0.232796	-0.19288	-0.32205
0.224152	0.153848	0.157372	0.339285							-0.08967	-0.43693	-0.75115
0.420372	-0.1887	-0.04273	0.471691							0.159495	0.522481	-0.80641
0.10882	0.26891	0.127966	0.478574							-0.0542	0.412936	-0.0907
0.285227	0.08211	0.111644	0.224133							0.007241	-0.08006	-0.54189
0.063094	-0.0724	0.228216	0.466271							-0.41409	-0.01013	-0.397
0.366561	0.266451	0.328583	0.23799							0.191725	-0.6382	-0.82044
-0.07484	0.322892	0.290759	0.292585							0.270423	-0.80258	-0.62898
0.385973	-0.06232	0.35817	0.367111							0.187451	2.53305	-0.60106
0.28802	-0.03481	0.177286	0.844703							-0.32633	-0.0016	-0.59853
0.300276	0.139871	0.044925	-0.0318							-0.32532	-0.08581	-0.31138
0.263181	-0.10855	0.292132	0.248832							-1.38803	-0.62303	-0.66655
0.013484	0.104929	0.139036	0.422136							0.72648	-0.82859	-0.2154
0.223989	0.139665	0.29435	0.160953							-0.26799	-0.16157	0.021275
0.097282	0.239427	0.35165	0.251288							-0.10813	-0.43959	-0.10877
0.067239	0.314974	0.342704	0.521618							-0.39159	-0.84107	0.329702
0.168637	0.186185	-0.265								-0.46162	0.289588	-0.07677
0.239097	0.158465	0.244381								-0.08299	-0.66229	-0.28572
0.241965	0.122342	0.091268								0.31599	0.351381	0.286282
0.901736	0.011638	0.29947								-0.43825	0.262262	-0.54492
0.147389	-0.04884	0.34531								-0.48627	0.653036	-0.18093
-0.15737	-0.15143	0.366823								-0.97565	-0.10468	0.417606
-0.03956	0.169606	0.073902								-0.71575	0.334363	0.055858
0.335843	-0.12757	0.224376								-0.23795	0.160147	-0.14344
-0.15528	0.383037	0.084918								-0.03769	-0.49179	-0.51037
0.104535	0.298861	0.142479								-0.29761	-0.24123	-0.42885
0.061632	0.320011	0.273954								-0.24012	0.195658	-0.67657
0.069739	0.441941	0.270492								-0.19555	-0.21123	0.256907
0.049509	-0.12597	0.325414								-0.2187	-0.02551	0.097474
0.089029	0.262905	0.202429								-0.38511	-0.31692	-0.2316
-0.10392	0.111737	-0.00257								-0.25441	-0.4996	-0.31249
0.20404	-0.23981	0.264121								-0.17239	-0.44654	-0.37825
0.068885	0.128144	0.210019								0.155922	-0.41817	-0.42531
0.223721	0.01772	0.028446								0.02202	-0.59313	0.10355
0.020625	0.055837	0.247244								0.069372	0.563067	0.085047
-0.16579	-0.09187	0.341695								-0.08042	0.193362	-0.27201
0.056115	-0.04478	0.133046								0.389393	-0.02345	-0.46402
0.075633	-0.13696	0.082974								0.032961	-0.03003	-0.24178
-0.00113	0.136766	0.322003								0.144007	-0.0541	-0.72119
-0.06381	-0.0687	-0.04847								0.591727	0.111954	-0.36772
0.457003	0.045722	0.153577								-0.13975	-0.08221	-0.27597
-0.03623	0.243238	0.357814								-0.44944	-0.13887	0.01115
0.100976	0.3588	0.056714								-0.43184	-1.09894	-0.50677
-0.04724	0.071821	0.294096								-0.0418	-0.98212	0.295812
0.138209	0.260016	0.220735								-0.11424	-0.50666	0.211574
0.039978	-0.2145	0.100109								-0.32422	-0.22094	0.114465
0.105649	0.115079	0.304236								-0.02212	0.973614	-0.0607
-0.16448	-0.07004	0.363546								0.144863	0.71739	0.300347
-0.10756	0.233178	0.273149								-0.54256	0.035803	-0.4029
-0.25974	0.103522	0.225318								0.417541	0.039112	0.100591
-0.17178	-0.13078	0.666652								0.093894	-0.29295	-0.11854
-0.45163	0.008208	0.210999								0.088342	-0.37391	0.172764
-0.01538	0.008252	-0.12691								0.363039	-0.4492	0.276286
-0.18128	0.105319	0.059434								0.467591	0.038556	-0.02109
-0.41107	-0.05931	0.123569								0.418029	-0.48271	-0.33697
0.180335	0.226832	0.351197								-0.3664	-0.33378	0.163079
0.012282	0.232743	-0.10849								-0.04207	-0.00026	-0.13473
0.299781	-0.01463	0.226187								0.058772	0.176184	0.367399
0.261674	0.122925	0.162412								0.362398	0.109142	0.21167
0.009618	-0.03365	0.151462								-0.17706	-0.81222	-0.05567
0.230587	-0.09883	0.262484								-0.31761	-0.23121	-0.23857
0.005128	0.305535	0.390556								-0.02469	-0.23027	-0.60986
0.084508	0.139941	0.27231								-0.14032	0.201876	-0.01723
0.047194	0.013376	0.313344								-0.48222	0.124302	-0.05519
0.161157	0.057784	0.444297								0.128711	-0.2103	-0.4936
-0.13931	0.090326	0.203056								-0.37825	-0.40271	0.116302
-0.17643	-0.12235	0.270368								0.37473	0.263619	-0.24158
0.113643	0.209339	0.216702								0.266034	-0.29364	0.053763
0.157789	-0.05232	0.477696								0.027382	-0.29133	-0.44099
0.125699	-0.11963	0.336459								-0.24012	0.044345	-1.18059
0.385665	0.049034	-0.4224								-0.27979	-0.40137	-0.67976
0.244772	-0.00847	0.315793								-0.01933	-0.23765	-0.02328
0.371987	0.29871	0.25467								0.463408	-0.47145	-0.34592
0.234539	0.074523	0.327632								0.80916	0.003294	-0.08804
0.156595	0.19962	0.41384								0.114973	0.125619	-0.23055
0.029405	0.093813	0.185096								-0.04155	0.598731	-0.51603
-0.19068	0.170669	0.152192								-0.53697	0.118089	0.035125
0.066089	-0.10491	0.44751								0.46139	-0.48599	-0.28488
0.03474	-0.04784	0.169167								1.30736	-0.32307	-1.19104
0.164157	0.223143	0.272421								-0.25602	-0.30193	-0.32798
0.021506	-0.00909	0.276501								0.228562	-0.59127	-0.78358
0.004889	-0.09314	0.128004								-0.37609	-0.51014	-0.26707
-0.06739	0.155718	0.208414								-0.77494	-0.33266	-0.56169
-0.00885	0.102079	0.456384								-0.14741	-0.33328	-0.09456
-0.13953	0.04734	0.068329								0.438209	0.099647	-0.55359
-0.05666	0.003993	0.101342								-0.55752	-0.8142	-0.24124
0.336046	0.112228	0.228516								-0.02864	-0.88579	-0.34086
0.106211	0.163625	0.236613								-0.18734	-0.10692	-0.08224
0.034963	0.255416	0.318904								0.110331	-0.11311	-0.03288
-0.03295	0.155639	0.289951								0.257504	0.146807	-0.28522
0.068667	-0.1601	0.031605								0.215975	-0.2289	-0.26611
0.669778	0.011684	0.174979								0.17976	-0.09758	-0.77789
0.375893	-0.1963	0.357861								0.150987	-0.54563	-0.51786
0.127932	-0.14419	0.205556								0.351481	-0.36322	0.927769
-0.23988	-0.14782	0.405865								0.893143	-0.37465	-0.53449
0.021333	-0.13919	0.028874								-0.40162	-0.32263	-0.19725
0.1641	-0.11533	0.127586								0.010944	-0.16276	-0.26787
0.064457	0.188039	0.274906								0.556607	-0.30155	-0.24762
0.206329	-0.1401	0.16285								0.51418	-0.10747	-0.61853
-0.06901	0.051108	0.39586								0.113081	-1.24113	-0.20555
0.218203	0.145925	0.355425								-0.03353	0.020036	-0.13468
0.135661	0.058676	0.220041								0.283763	-0.3245	-0.64694
0.106487	0.131106	0.1891								-0.14015	-0.029	-0.28854
0.270858	0.090645	0.065968								-0.7619	0.212548	-0.20343
0.269963	0.020398	0.385231								-0.3201	-0.18378	-0.25279
0.051941	0.275038	0.003477								-0.03237	-0.19396	0.0009
0.423102	0.216518	0.133582								0.232987	-0.10597	-0.33647
0.512324	-0.04828	0.232644								2.0263	-0.45111	0.099006
-0.013	0.046747	0.244682								0.259081	0.150858	-0.45928
0.136789	0.249073	0.253983								-0.71709	-0.86665	-0.44591
-0.13295	0.065274	0.145856								0.514734	-0.2556	-0.15632
0.222471	0.047585	0.222436								1.05365	0.992008	-0.68224
0.275791	-0.14178	-0.0809								-0.32224	-0.49926	0.053687
0.255308	0.186455	0.001463								-0.91558	-0.13637	-0.33341
-0.0373	0.102484	0.016506								0.344055	-0.86774	0.059742
0.666019	-0.09639	-0.13351								0.810688	0.127464	-0.05069
-0.13676	0.239347	0.410067								-0.05711	-0.70552	-0.27205
0.550316	-0.13502	0.1853								-0.74134	-0.04594	-0.13607
0.047329	-0.06395	0.22758								-0.88751	-0.26518	-0.54345
0.459929	0.207947	0.224959								-0.10352	-0.00461	0.372589
0.260219	-0.02949	0.235272								-0.47875	0.204562	-0.72127
0.406636	-0.02103	0.189393								0.011353	-0.37847	-0.44006
-0.04716	0.103573	0.390987								0.17198	-0.17442	-0.32576
-0.32769	0.038921									-0.4428	-0.18428	-0.73173
-0.04885	0.316157									-0.23068	-0.09484	0.22086
0.455687	0.376143									-0.01215	-0.26084	-0.49328
-0.08518	0.12758									-0.26889	0.169461	-1.00784
-0.14768	0.066763									-0.34538	-0.36537	-0.57751
0.014837	-0.1331									-0.21777	0.40694	-0.17238
0.143637	0.044387									-0.16074	-0.27294	0.16927
0.199449	0.102681									0.192959	-0.21917	-0.19086
0.086731	0.049878									0.104123	-0.56416	-0.44705
0.050048	0.032247									0.194091	0.094718	-0.36832
-0.03824	0.291349									1.2906	-0.1025	-0.38501
0.281123	0.287659									-0.09663	0.227583	-0.09349
0.19926	0.026981									0.405869	-0.24963	-0.76036
0.090698	-0.1254									1.41267	-0.2149	-0.62504
0.046865	-0.19396									2.45292	-0.37029	-0.3259
0.034805	-0.14375									0.144621	-0.23185	-0.1966
-0.13864	0.026623									0.15755	-0.2014	-0.45426
-0.11854	-0.06489									-0.50111	-0.27593	-0.3292
0.248189	0.037537									-0.39498	-0.67957	-0.47599
-0.08435	-0.11224									-0.15196	-0.22313	-0.40093
0.287961	0.04793									-0.18838	-0.3602	-0.52047
0.002902	0.369983									-0.02408	0.10703	-0.31112
0.141047	0.111495									-0.65393	-0.02302	-0.26543
0.302398	0.033947									-0.56019	-0.42539	-0.25454
0.757641	0.109108									0.202389	-0.30983	-0.02601
0.594135	-0.05128									0.437435	-0.59815	0.611392
0.279116	-0.28024									-0.41835	-0.54938	-0.58319
0.203911	-0.06589									-0.11302	-0.55136	-0.51304
0.184327	0.038607									0.135048	0.145271	-0.07049
-0.06381	0.050789									0.070876	0.228797	-0.27182
-0.07083	0.251252									0.778962	-0.18949	-0.18962
-0.19492	-0.02413									0.842395	-0.43074	-0.54235
-0.17524	0.051201									0.043257	-0.77377	-0.51419
1.00211	0.169679									-0.00517	0.142378	-0.40013
-0.04424	0.141085									-1.02069	-0.29198	-0.64015
-0.01589	-0.03214									-0.02725	-0.06753	-0.70286
0.497031	0.271368									-0.29512	0.111892	0.266526
0.301063	0.336237									-0.42119	-0.29511	0.370022
0.131258	-0.14579									-0.16862	0.040526	-0.69334
0.001371	0.293127									-0.29949	0.696775	0.013724
0.01335	0.226814									-0.15398	-0.46945	-0.22559
-0.13175	0.065817									-0.32095	-0.22172	-0.04051
0.038642	0.217564									-0.74042	-0.09482	-0.28885
0.03526	0.083449									-0.47008	0.343506	-0.32932
-0.02805	-0.21006									-0.10274	-0.70258	-0.53725
0.141773	-0.00717									0.168224	-0.5404	-0.33701
-0.04826	-0.04281									-0.08193	-0.06264	-0.09612
0.175672	-0.0009									-0.63418	0.440477	0.70922
-0.18848	0.148835									-0.28892	1.20324	-0.49848
0.203752	0.006098									0.093822	-0.42719	-0.01056
0.218343	0.113238									-0.43967	-1.14987	-0.16182
-0.1036	0.259177									-0.38091	-0.72171	0.334526
-0.12013	0.142525									-0.69602	-0.04934	-0.23583
0.209949	0.162868									-0.42503	-0.52594	-0.54236
0.016946	0.324968									0.258353	0.344013	-0.69864
0.080714	0.151265									0.544907	-0.11954	-0.1552
0.309588	0.11909									0.86679	0.175139	0.019738
0.136678	0.144204									-0.17091	0.084143	-0.89137
0.067386	-0.11889									-0.13668	-0.04285	-0.34205
0.315347	0.15124									-0.4631	-0.16978	-0.6143
0.700643	0.01896									-1.27517	0.013536	-0.15336
0.236598	0.214676									-0.12425	-0.37901	-0.33541
0.143359	-0.04284									-0.58763	-0.44226	0.013062
0.083512	-0.06655									-0.41305	-0.06261	-0.95616
0.352335	0.348753									-0.06829	-0.39071	0.031474
0.15192	0.007769									-0.0493	0.262256	-0.31785
-0.17741	0.148055									-0.38668	0.4465	-0.37312
0.207891	0.207036									0.427534	0.392734	-0.44443
0.244395	0.18967									-0.02115	-0.38668	-0.07909
0.171015	-0.07141									-0.36449	-0.25116	-0.0434
1.0492	0.277304									-0.46853	-0.6628	-0.2793
-0.23285	-0.08332									-0.59439	-0.4872	-0.50461
0.559624	0.173121									-0.47003	-0.74469	-0.72049
0.057506	0.13256									-0.10958	-0.16977	-0.21963
0.03087	0.308903									-0.57923	-0.26405	-0.99583
-0.00656	-0.06898									-0.41482	-0.02161	-0.30964
0.06831	-0.13603									-0.10075	-0.48989	-0.65089
-0.2377	0.09652									-0.09677	-0.16434	0.227977
0.626676	0.154254									-0.31898	-0.12245	-0.2841
-0.31758	0.061154									-0.30798	0.03959	-0.21425
0.13996	0.274215									-0.17404	-0.95224	-0.5054
0.42667	0.162568									0.100374	0.033734	-0.34545
0.651607	-0.10568									-0.12437	-0.17414	-0.10424
-0.08583	0.169369									0.239957	-0.22713	0.124378
-0.04022	0.341697									0.10932	-0.3759	-0.5508
0.111389	0.335638									0.395035	0.254068	-1.27422
-0.05025	-0.04231									0.063941	-0.69038	-0.33365
-0.11257	0.205291									-0.22518	-0.4644	0.314086
0.015886	0.030042									0.076271	-0.21982	-1.21758
0.11065	-0.13729									0.24388	-0.07867	-0.26117
0.146775	-0.27374									-0.22888	-0.06697	-0.34361
0.369839	-0.12843									0.267448	0.206846	0.758176
-0.32549	0.181151									-0.05159	-0.0031	-0.59781
0.263161	0.033267									0.328927	-0.24186	-1.08548
0.175134	0.070332									-0.21144	0.007504	-0.17794
0.005393	0.030016									0.165516	-0.32205	-0.41669
-0.14907	-0.16126									-0.09109	-0.112	-0.42341
0.391098	-0.19738									-0.01624	-0.24858	-0.26892
0.139648	0.193253									-0.42439	0.084646	-0.33509
0.215208	0.263162									0.066774	-0.25545	-0.16472
0.75643	-0.00974									0.173424	0.271532	-0.29962
-0.48839	-0.0129									0.046198	-0.75115	-0.13902
0.059835	0.16567									-0.05397	0.446367	0.089633
-0.25214	0.252696									0.734284	0.129602	-0.19818
0.197002	0.195001									-1.14486	-0.23094	0.12
0.106147	0.031644									-0.86863	-0.34768	-0.48732
-0.13336	0.213265									-0.09776	-0.80641	-0.16908
-0.18554	0.281335									-0.32687	0.417025	0.035192
0.176726	0.324865									0.031299	-0.0907	-0.80496
0.25403	-0.01014									-0.35952	-0.11906	-0.13577
0.102503	0.072745									-0.50174	-0.63453	-0.31678
0.371247										0.146927	-0.4289	-0.24127
-0.05788										0.110772	0.314974	0.209462
0.066204										-0.39344	-0.22501	-0.63267
0.221296										-0.1973	0.364603	-0.65595
0.178364										-0.30307	-0.4859	-1.04966
0.186292										0.096106	-0.54189	-0.80792
-0.04997										-0.30518	-0.397	0.035485
0.459112										-0.51252	0.184241	-0.31223
0.430353										-1.27531	-0.78169	0.109717
0.325477										-0.30822	-0.82044	-0.16933
0.004148										0.108927	0.207285	-0.20924
0.040794										-0.01966	-1.11372	-0.13694
-0.07214										0.050326	-0.71426	0.096335
0.084963										0.630585	-0.62898	-0.17315
0.183491										0.010729	-0.47074	-0.13475
-0.11513										-0.01976	-0.11113	0.031463
0.193914										-0.23913	0.138653	0.038263
0.348789										-0.17007	-0.27351	-0.64987
0.076088										-0.16131	-0.06478	-0.78073
-0.27333										0.178187	-0.25362	0.075425
-0.01745										-0.07628	-0.87091	-0.31759
0.173355										0.062992	-0.5948	-0.33409
0.381632										0.009102	0.163018	-0.39693
-0.24967										-0.02903	-0.46221	-0.62449
-0.44196										0.657662	-0.64125	-0.42819
0.270323										-0.33159	-0.46033	-0.40685
-0.00251										0.012741	-0.60106	-0.34787
-0.0757										0.001305	-0.59162	0.07806
0.012174										-0.38578	0.244811	-0.40116
0.32152										0.819028	0.792417	-0.84717
-0.0129										-0.4849	0.304915	-0.12681
0.198896										0.005068	-0.59853	0.039085
0.248006										-0.31164	0.278172	0.015362
0.16343										0.365268	-0.32842	-0.05597
-0.10464										-0.48137	-0.9931	-0.53411
-0.15151										0.007012	-0.31138	-0.46267
0.008226										-0.46703	-0.66655	0.083394
-0.05794										-0.35624	0.198178	-1.06178
-0.04335										-1.01317	-0.43052	-0.54454
0.081324										-0.39725	-0.24059	0.004014
-0.19877										-0.17614	-0.04511	-0.57924
0.118689										-0.12286	-0.2154	-0.40118
-0.17403										0.22983	0.021275	-0.23772
0.238634										0.219517	0.550217	-0.49864
0.719173										0.199012	-0.07256	-0.38417
1.31327										-0.70495	-0.10877	-0.25387
0.412164										-0.32617	0.329702	-0.45861
0.157648										0.203969	-0.07677	-0.46571
-0.15064										-0.60817	-0.28572	-0.32879
0.038523										-0.30029	0.286282	-1.00986
0.038794										-0.31758	-0.54492	-0.90504
-0.14378										0.125113	-0.58679	-0.1418
0.032353										0.282236	-0.18093	-0.12647
-0.0373										0.312842	0.417606	0.147418
0.383259										0.165142	0.055858	-0.20225
0.508708										-0.2763	-0.14344	0.057474
-0.16821										-0.08886	-0.51037	-0.58871
-0.0824										0.001772	0.949697	-0.12407
0.175998										0.207938	-0.42885	-0.19443
0.041093										-0.26446	-0.17796	-0.66308
0.234046										-0.93786	-0.67657	-0.16214
-0.12714										-0.5841	-0.38495	-0.54655
-0.02279										0.139831	0.52806	0.471599
0.361133										-0.0047	-0.30926	-0.37939
-0.02816										-1.22239	0.188892	-0.03331
0.014663										-1.28161	0.37827	-0.19185
0.453068										0.050434	0.256907	-0.45707
0.305396										-0.51515	-0.65635	0.51963
0.219041										-0.02775	0.097474	-0.46495
0.308113										-0.36715	0.147888	0.57638
-0.09744										-0.5605	-0.2316	-0.32124
-0.1738										0.187524	-0.31249	0.068181
0.116732										-0.24039	-0.37825	-0.46493
0.054191										0.642979	-0.48876	-0.32234
0.286372										0.051268	-0.18007	-0.26041
-0.09406										-0.92526	-0.66604	-0.13114
0.340399										0.098301	-0.39542	-0.25219
0.256407										-0.49477	-0.79222	0.541724
0.02902										0.068142	-0.63264	-0.75301
0.109367										-0.15346	-0.05215	0.039286
-0.03079										0.318601	-0.42531	-0.20003
-0.03049										-0.98696	0.10355	-0.47743
-0.24975										-0.4453	-0.4794	-0.40379
-0.03912										-0.23353	-1.1838	-0.26897
0.09457										1.01815	-0.56294	0.002516
0.10155										-0.39191	-0.53085	-0.47476
0.578562										-0.7056	0.085047	-0.26907
-0.07358										-0.08849	-0.96866	0.067409
										-0.21341	-0.878	0.063893
0.018243										-0.04745	0.508778	-0.15084
0.245986										0.155776	-0.27201	-0.30406
0.240666										-0.56715	0.171058	-0.13165
0.436338										-0.2385	-0.15203	1.79575
0.367668										-0.24439	-0.19639	0.027942
-0.29413										-0.07847	0.113222	-0.0663
-0.14276										-0.56889	-1.12512	-0.72428
0.198798										-0.17487	0.155824	-0.52001
0.487884										0.997023	-0.43935	-0.67722
0.307489										0.061672	0.317904	-0.35066
0.170664										1.50919	-0.10878	-0.75065
0.005944										0.33856	0.088821	-0.49468
0.154101										0.739355	-0.23464	0.437727
0.002542										-0.01308	-0.63427	0.145753
0.11107										1.01762	-0.1878	-0.27556
0.383351										0.451935	-0.46402	-0.43841
0.087127										-0.38332	0.306791	-0.62783
0.260736										0.541743	-0.24178	-0.49432
0.532468										-0.73911	-0.54331	0.124938
-0.1903										0.645866	-0.29821	-0.0781
-0.00095										0.057964	0.201977	0.03645
0.268785										0.098396	-0.10517	-0.75855
0.547665										-0.60295	-0.05459	0.084724
-0.02839										-0.0498	0.157663	0.287984
0.301849										0.726282	-0.72119	-0.46484
0.286284										-0.05576	-0.36772	-0.31657
0.124441										-0.19317	-0.17932	-0.73554
0.092231										0.922985	-0.21401	-0.54572
0.133541										0.023061	0.225801	-0.2452
0.316466										-0.33956	-0.27597	-0.56796
0.125586										0.938273	-0.74729	-0.32575
-0.0495										0.101778	0.01115	-0.15465
0.11575										-0.02518	-0.50677	0.21214
0.29997										-0.25594	0.295812	-0.53272
0.241069										0.031762	0.211574	-0.5389
-0.10988										0.162146	0.114465	-0.45212
0.236414										-0.02563	-0.0607	-0.54599
0.361495										0.606017	0.300347	-0.80335
1.06349										0.126694	-0.4029	-0.97665
0.230931										0.820211	0.100591	-0.45703
1.35332										-0.08358	-0.11854	-0.48674
0.022313										0.716224	0.172764	-0.74403
0.401374										-0.12982	0.276286	-0.09959
0.192434										0.305748	-0.02109	-0.25109
0.045005										-0.05509	-0.20737	0.184044
-0.05836										1.12885	-0.20287	-0.83433
0.009999										0.190453	-0.33697	-0.1455
-0.04561										0.00119	0.329377	0.06664
0.145899										0.965655	0.163079	-0.56359
0.38983										0.048282	0.19156	-0.56199
0.00571										-0.19925	-0.13473	0.254851
0.167855										0.477842	0.367399	-0.48361
0.096611										-0.51056	-0.8612	-0.57429
0.202337										-0.23089	0.21167	-0.56954
-0.04507										1.08939	-0.05567	-0.4865
0.501279										0.677792	-0.23857	-0.09186
0.377281										0.20861	-0.12925	-0.11382
0.3382										0.486278	-0.60986	-0.27314
0.323267										0.427152	-0.45154	-0.25574
0.075783										-0.10388	-0.85378	-0.35583
0.230044										0.048035	0.081072	-0.90529
0.310029										0.118135	-0.77186	-0.52604
0.432866										0.389732	-0.47013	-0.33212
0.486798										-0.30138	-0.14017	-0.22431
0.568516										0.444585	0.143863	-0.60909
0.131655										-0.07495	-0.01723	-1.26272
-0.00892										0.107269	0.072446	-0.79616
0.169025										0.8558	-0.05519	-0.16169
-0.06678										1.23099	0.191614	-0.38977
0.135711										-0.44463	-0.39292	-0.16562
0.01031										-0.00083	-0.31737	-0.25049
-8.42e-05										-0.00843	-0.4936	-0.04589
0.081443										-0.19008	-0.06674	-0.51607
0.165338										0.029899	0.116302	-0.60474
0.047144										-0.08186	0.119236	-0.09257
-0.12493										0.13018	-0.29419	-0.48905
0.153316										0.669289	0.299418	-0.02373
0.090309										-0.01281	0.24934	-0.60129
0.588953										0.065034	-0.24158	0.491164
0.915593										0.636227	0.134664	-0.46882
-0.04508										-0.11511	-0.27699	-0.24531
0.22159										-0.82209	-0.0277	-0.57395
0.231277										0.487499	0.053763	-0.57372
0.114503										0.569691	-0.21061	-0.37213
0.274944										0.587806	-0.07251	-0.8169
-0.05794										1.20624	-0.69356	-0.34834
0.010202										1.72249	0.03561	-0.42492
-0.32294										0.181996	-0.53614	-0.23068
0.280863										-0.18859	-0.3712	-0.4208
-0.25053										0.130555	-0.10731	0.515484
-0.12844										-0.34865	-0.44099	-0.25839
0.695206										0.784295	-1.18059	-0.17838
-0.09583										-0.00782	-0.37061	-0.39417
0.017557										-0.14874	-0.67976	-0.18065
0.443224										1.13008	-0.02328	-0.44564
0.263464										0.618524	-0.34592	0.210471
-0.07463										-0.23673	-0.08804	-0.01694
0.08917										-0.03917	-0.58112	-0.08042
0.107093										-0.03944	-0.28253	-0.04418
0.423939										0.323202	-0.27838	-0.33662
-0.16423										2.26747	-0.00859	-0.55613
0.004098										0.657275	-0.64977	-0.70545
0.062059										0.245249	-0.20917	0.105174
-0.19925										0.872962	0.176414	-0.03962
-0.33923										0.186901	-0.20078	-0.02487
-0.19411										0.734846	-0.83467	0.266934
0.116237										0.556413	0.048366	-0.63164
-0.09274										0.064028	-0.47437	-0.51507
0.110667										0.852446	-0.26925	-0.17677
-0.08046										0.302171	-0.23055	-0.40233
0.122825										-0.01893	-0.51603	-0.30417
0.107027										0.607277	0.035125	-0.65637
0.22616										0.236409	-0.2151	-0.1051
0.82228										0.342049	-0.49998	0.114884
0.041376										0.589429	0.622052	-0.17841
0.024743										0.069334	-0.28488	-0.24951
0.242713										0.055364	-1.19104	-0.41173
0.109749										0.053148	-0.32798	-0.05406
0.170694										-0.07322	-0.01096	-0.82371
0.306201										-0.0969	0.11952	-0.06494
0.114364										0.439322	-0.20448	-0.02065
0.327484										0.756885	0.081295	-1.12524
0.312933										0.773165	-0.10482	-0.44703
0.34129										0.319518	-0.03374	-0.39675
0.189625										0.434062	-0.2426	0.264729
-0.08503										-0.43843	-0.10346	0.2406
0.298906										-0.24202	-0.69851	-0.50067
0.504958										-0.19485	-0.2274	-0.30583
0.487812										-0.90986	-0.20463	-0.72585
0.075432										-0.78087	-0.40094	-0.50289
-0.28718										-0.33557	-0.78358	-0.77284
0.01136										-0.17139	-0.41061	-0.31109
0.069575										-0.1127	0.196511	-0.32477
0.175123										-0.17534	0.507923	-0.49217
0.036949										0.178267	-0.10288	-1.00325
0.044904										0.637067	-0.23676	-0.09007
0.119053										-0.16512	-0.47374	-0.71844
0.101953										1.43854	0.413384	-0.2131
0.02305										0.067283	0.668649	-0.32703
-0.07674										0.441583	-0.26707	0.340211
0.012667										0.356582	-0.56169	-0.58234
0.066384										0.157231	-0.09456	-0.39804
-0.19041										0.745486	-0.55359	-0.27243
0.059148										-0.20591	-0.24124	0.209361
0.044373										-1.10392	-0.34086	-0.23412
0.116118										1.08176	-0.08224	0.103258
-0.08516										-0.46674	0.124386	-1.11743
0.409291										0.030119	0.130124	0.040188
-0.26986										-0.16418	-0.03288	-0.09906
-0.20813										1.23091	-0.28522	-0.35427
-0.02695										0.87576	-0.26611	-0.06005
0.204221										0.290137	0.335209	0.303
0.223888										0.976653	-0.77789	-0.3933
0.374718										-0.87541	-0.58719	-0.2331
0.230724										0.501307	-0.72375	-0.63833
-0.02481										-0.31103	-0.21334	0.007041
-0.12501										-0.4886	0.254807	-0.15463
-0.17399										0.136056	-0.62367	-0.20245
0.03405										0.092607	-0.51786	-0.11005
-0.13586										-0.14198	-0.16211	0.283804
0.151003										-0.19288	-0.173	-0.40444
-0.21495										-0.43693	-0.51034	-0.22133
0.319967										0.005063	-0.21313	0.235593
-0.03608										-0.12529	0.105618	-0.2118
0.002293										-0.53618	-0.41148	0.21694
0.146656										0.522481	-0.70658	0.294271
-0.1479										0.079303	-0.30425	-0.7582
-0.08881										0.412936	0.196311	0.254843
0.09004										-0.3652	0.336207	-0.65414
0.042577										-0.08006	-0.0248	-0.04635
0.125666										-0.59756	-0.88062	-0.20044
0.469691										-0.61784	0.927769	-0.32092
0.056242										-0.42073	-0.53449	-0.34828
0.067384										-0.01013	-0.44051	-0.47194
0.369536										-0.34396	0.659369	-0.30578
0.035413										-0.15916	-0.3605	-0.5867
0.371121										0.627453	-0.73104	-0.25985
0.030858										0.135571	-0.20788	-0.07766
0.073681										-0.11723	-0.29508	-0.49862
0.388761										-1.31809	-0.38527	-0.25227
0.303588										0.262505	-0.19725	-0.55383
0.124697										0.313444	-0.28657	-0.14666
0.075818										-0.05326	-0.09578	0.079546
-0.19623										-0.6382	1.19983	-0.33831
-0.04411										-0.80258	-0.72637	-0.15833
0.253677										2.53305	0.426515	0.361468
-0.5141										-0.11439	0.275767	-0.61822
-0.00811										-0.0016	0.167126
0.381408										-0.08581	-0.34888
0.743053										-0.62303	1.0129
-0.13895										-0.82859	1.39262
0.132682										-0.16071	0.300869
0.076982										-0.16157	0.021488
0.163352										0.411649	0.535831
-0.15894										-0.32608	0.254502
0.419933										-1.28415	0.397118
-0.15011										0.089317	-0.26787
-0.00528										-0.20975	-0.59319
-0.17364										0.266237	-0.24762
0.014768										-0.69655	0.164806
0.367201										0.141921	-0.61853
0.005154										-0.10719	-0.20555
0.213822										-0.28212	-0.13468
0.317558										-0.17913	-1.04493
-0.12977										-0.05598	-0.32486
-0.01988										-0.43959	0.304269
0.377481										-0.84107	-0.64694
0.049206										-0.10757	-0.36376
-0.01579										0.289588	0.116571
0.148112										0.015433	-0.16781
0.158394										-0.66229	-0.74835
0.110423										-0.4053	-0.28854
0.399734										-0.69033	0.032915
0.335201										0.346568	-0.14315
0.344808										0.209025	-0.15086
-0.08941										0.351381	-0.20343
0.490371										1.25518	-0.25279
0.135882										0.262262	-0.99057
0.064105										0.261571	0.080797
-0.08379										0.653036	-0.39786
-0.05576										0.722659	0.0009
-0.33574										-0.10468	1.01565
0.023639										0.334363	-0.35676
0.348058										-0.00306	-0.31735
0.116338										0.196322	-0.25101
0.154163										-0.55153	0.262752
0.51685										0.862604	-0.33647
0.205835										0.160147	0.045842
0.028174										0.30242	0.099006
-0.03279										-0.49179	-0.68903
0.059541										-0.24197	0.065255
0.328051										-0.07414	-0.22899
0.33315										-0.24123	-0.45928
0.464387										0.400384	-0.93949
0.256837										-0.12222	0.027141
0.058617										0.10713	-0.41716
-0.11661										-0.26444	-0.32165
-0.29812										-0.03076	-0.91124
0.211338										0.195658	-0.44591
-0.00938										0.357718	-0.41622
										-0.0896	-0.15632
										0.211799	0.104714
										0.096608	-0.68224
										0.195668	-0.26901
										0.074394	-0.09177
										0.089815	-0.21052
										-0.40628	0.053687
										-0.40031	0.138549
										-0.32685	0.162493
										-0.21123	0.051732
										-0.02551	-0.33341
										-0.31692	0.059742
										-0.28178	0.011517
										0.081672	0.48666
										-0.30634	-0.28055
										0.127424	-0.7083
										0.862297	-0.05069
										-0.01509	-0.12811
										-0.22973	-0.01761
										-0.4996	-0.03222
										0.13394	-0.63547
										-0.44654	-1.01644
										0.486092	-0.27205
										-0.59699	-0.29121
										-0.41817	-0.13607
										-0.34659	1.57745
										0.33866	0.209354
										0.458681	-0.54345
										-0.31468	0.561334
										0.284196	0.372589
										-0.02275	-0.72127
										-0.50499	-0.12723
										0.216944	-0.06345
										0.103188	-0.31584
										-0.00247	-0.4291
										0.061074	-0.44006
										0.041884	-0.32576
										-0.3507	0.120481
										-0.59313	-0.37255
										0.266104	0.669919
										-0.63558	-0.73173
										-0.53501	-0.42417
										0.346788	0.030639
										-0.54213	0.165942
										-0.65387	-0.41554
										-0.42091	-0.14456
										0.054027	-0.36649
										-0.48873	-0.60905
										0.55564	0.22086
										0.005476	0.266342
										-0.71663	-0.15827
										0.563067	-0.14109
										-0.00305	-0.18335
										0.193362	-0.06632
										-1.21971	-0.60418
										-0.37266	-0.12624
										0.065525	0.036295
										1.98792	-0.49328
										-0.02345	-0.29327
										0.217312	-0.4522
										0.101917	-0.2537
										0.130119	-0.33368
										-0.18403	-0.69051
										-0.1648	-1.00784
										0.404334	-0.07398
										0.114492	-0.04213
										0.037842	-0.26213
										-0.03003	-0.35719
										0.030237	-0.32153
										-0.1786	0.023386
										-0.0541	-0.57751
										-0.49652	-0.75309
										-0.13658	-0.76093
										0.111954	-0.17238
										-0.165	0.29795
										0.106301	0.16927
										0.504257	-0.19086
										-0.08221	0.073844
										-0.36849	-0.44705
										-0.13887	-0.36832
										-0.54471	-0.38501
										-1.09894	-0.09349
										-1.32274	-0.76036
										-0.98212	-0.21791
										-0.45704	0.156405
										-0.35157	-0.62504
										-1.17757	-0.49707
										-0.50666	-0.49699
										-0.22094	-0.3259
										-0.14943	-0.45641
										-0.20549	-0.1966
										0.008476	-0.21446
										-0.74544	-0.24178
										0.973614	-0.86572
										-0.3694	-0.45426
										0.19104	-0.31001
										0.71739	-0.18903
										0.035803	-0.31751
										-0.52601	0.223511
										1.54519	-0.3292
										0.049464	-0.99657
										-0.28377	-0.42452
										0.14514	-1.68224
										0.039112	0.312593
										-0.436	-0.47599
										-0.21463	-0.39774
										-0.29295	-0.10257
										0.12792	-0.28233
										0.006309	-0.25504
										-0.37391	-0.18985
										0.033947	0.435047
										-0.4492	-0.40093
										0.141676	-0.52047
										-0.44398	-0.25836
										0.29603	-0.16563
										-0.25797	-0.54818
										-0.31424	-0.2246
										0.626934	-0.69833
										0.038556	-0.17492
										0.279749	-0.07712
										-0.48271	-0.31112
										-0.33378	1.04619
										0.02173	0.213221
										0.594668	-0.70706
										0.956357	-0.26543
										0.776428	-0.14688
										0.363211	-0.13207
										1.30473	-0.25454
										1.65679	-0.15424
										0.695922	-0.42588
										0.25076	-0.02601
										0.051505	0.611392
										0.490656	-0.26429
										0.364288	-0.58319
										-0.00026	-0.51304
										-0.38532	-0.07049
										0.193334	-0.27182
										0.176184	-0.18962
										0.109142	0.312944
										-0.81222	-0.54235
										-0.23121	-0.29304
										-0.23027	0.283613
										-0.60986	-0.0767
										0.898263	-0.27682
										0.201876	-0.51419
										0.124302	-1.10313
										-0.69537	0.652354
										-0.15266	1.02356
										-0.2103	-0.01163
										-0.33238	0.589283
										-0.03874	-0.56896
										-0.21151	0.21353
										-0.3224	-0.61706
										-0.40271	-0.12149
										0.320757	0.096647
										0.263619	-0.01327
										0.708172	-0.05364
										-0.18125	-0.26865
										-0.04833	0.601337
										0.148383	0.062845
										0.064628	-0.40013
										-0.5278	-0.64015
										-0.43944	-0.70286
										0.031079	-0.4856
										-0.03057	0.909775
										0.440547	0.266526
										-0.74864	0.370022
										0.115611	-0.88959
										0.349703	0.111459
										-0.28066	-0.14941
										0.486086	-0.69334
										-0.52443	0.013724
										-0.51832	-0.34244
										-0.10275	0.17066
										-0.29364	-0.4453
										-0.04838	-0.22559
										-0.11249	-0.67171
										0.272089	0.028062
										-0.2354	-0.04051
										-0.06855	-0.10126
										0.283319	-0.42131
										-0.29133	0.016535
										-0.1918	0.13775
										-0.0005	-0.09762
										0.044345	-0.51639
										0.340636	0.033902
										-0.5293	-0.28885
										0.283434	0.442171
										-1.58838	0.388802
										0.01208	-0.32932
										-0.40137	-0.48018
										-0.23765	0.519977
										0.198827	-0.15931
										0.186447	-0.53725
										-0.47145	0.542576
										0.181194	-0.71634
										0.094611	0.184554
										-1.4159	-0.21505
										0.046626	-0.59862
										0.001455	-0.33701
										-0.05498	-0.37645
										0.003294	0.131662
										0.125619	-0.98525
										0.598731	-0.37076
										0.310006	-0.84528
										0.006483	-0.404
										-0.24757	-0.33359
										0.118089	-0.09612
										1.10592	0.70922
										0.32984	-0.03864
										-0.18193	-0.11998
										-0.4023	-0.49848
										-0.25802	0.318163
										-0.57676	0.0004
										0.169101	-0.01056
										0.065089	-1.09068
										0.04301	0.066001
										0.344483	-0.16182
										0.002587	-0.46874
										0.31675	0.612345
										-0.37978	-0.38917
										-0.48599	0.334526
										-0.32307	-0.23583
										-0.2356	0.382133
										-0.0045	-0.54236
										-0.19937	-1.10604
										-0.43776	-0.42055
										-0.75213	0.286505
										-0.30193	-0.88531
										-0.28615	-0.55781
										-0.16937	-0.21503
										-0.70701	-0.69864
										-0.11115	-0.1552
										-0.01822	-0.86805
										-0.67231	-0.51591
										-0.37934	-0.76027
										-0.34746	-0.07557
										-0.59127	-0.57617
										-0.51014	-0.21673
										-0.3561	-0.41781
										-0.05367	-0.35539
										-0.33266	-0.28952
										-0.02227	0.90644
										-0.33328	0.304704
										0.099647	0.019738
										0.838185	-0.89137
										1.17046	-0.06639
										0.109231	-0.34205
										-0.8142	-0.22868
										-0.47715	0.022014
										-0.88579	-0.52268
										0.358798	-0.6143
										0.7852	-0.48561
										0.896687	-0.21842
										0.00545	0.379974
										0.763244	-0.51483
										0.056577	0.058192
										0.587953	-0.15336
										-0.10692	-0.23736
										-0.42109	-0.64063
										0.603872	0.582608
										0.045197	-0.41521
										-0.12509	-0.33541
										-0.21404	0.013062
										-0.11311	-0.95616
										-0.16554	0.028049
										0.439791	-0.13822
										-0.58697	-0.38508
										-0.30391	0.732026
										0.146807	-0.6402
										-0.2289	0.031474
										1.16072	-0.31785
										-0.36065	0.200045
										-0.25587	0.058921
										-0.09758	-0.16802
										-0.23464	-0.32111
										-0.54563	0.261554
										-0.16069	1.53277
										-0.08728	-0.48541
										-0.29022	0.080545
										-0.36322	-0.80181
										-0.24074	-0.06866
										-0.74661	-0.15542
										-0.14312	0.632441
										-0.37465	-0.67676
										-0.32263	-0.63182
										-0.03103	-0.19552
										-0.16276	-0.37312
										-0.03749	0.281902
										-0.43246	-0.44443
										-0.39657	-1.48977
										-0.07102	-0.56395
										0.152169	-0.07909
										-0.28241	0.495335
										0.401493	-0.0434
										-0.30155	-0.2793
										-0.00863	-0.24293
										-0.15575	-0.50461
										0.163617	0.182994
										0.585126	-0.90793
										0.511909	0.754745
										-0.05732	-0.52521
										0.316495	-0.03574
										-0.25778	-0.72049
										-0.337	-0.21963
										1.38658	-0.99583
										0.836904	-0.30964
										-1.07421	-0.63889
										0.020266	0.594584
										0.217984	1.10378
										0.323427	-0.65089
										-0.34521	0.227977
										-0.57311	-0.64284
										-0.21371	-0.2841
										0.129141	0.108565
										-0.10747	1.04889
										-1.24113	-0.09055
										-0.58599	-0.21425
										-0.02859	-0.44538
										-0.38215	-0.75022
										0.020036	-0.5054
										-0.3245	-0.36557
										-0.02424	-0.06772
										-0.029	-0.53905
										0.906493	1.04008
										0.049033	-0.42256
										0.367568	-0.41845
										-0.18419	-0.34545
										0.587626	-0.41837
										0.349119	0.540261
										0.212548	-0.05319
										-1.46816	-0.29845
										-0.70358	0.586502
										-0.50035	-0.10424
										-0.18378	-0.22586
										-0.19396	0.124378
										-0.02818	-0.5508
										0.73673	-1.27422
										0.239776	-0.33365
										0.924643	-0.60086
										0.109232	-0.29596
										-0.53861	-0.25581
										-0.58781	-0.62322
										0.351519	-0.35383
										0.133826	0.314086
										0.152998	-0.50668
										0.119429	-0.05025
										-0.10597	-0.0506
										-0.01072	-0.14833
										-0.09913	-0.99974
										-0.06884	-0.57307
										-0.59541	-0.69251
										-0.11947	-1.21758
										0.124762	-0.25447
										-1.13754	-0.38547
										0.635988	-0.68599
										0.404089	-0.70609
										0.14559	0.270954
										0.029925	-0.58553
										-0.44422	0.50481
										0.307733	-0.15117
										0.916722	1.56521
										0.052884	-0.26117
										0.305132	0.04757
										0.47329	0.209864
										-0.45111	0.1566
										-0.35596	-0.14674
										-0.59522	-0.34361
										-0.62975	-0.83489
										-0.08499	-0.36298
										0.000563	-0.07388
										0.182366	-0.4311
										0.150858	0.758176
										-0.86665	-0.39396
										-0.03851	0.000874
										-0.2556	-0.28501
										-0.12871	0.25249
										0.992008	-0.05891
										-0.21413	-0.21525
										0.041523	-0.1608
										0.444044	0.052554
										-0.44668	-0.04309
										-0.49926	0.164733
										-0.13637	-0.59781
										-0.86774	0.177063
										-0.01874	-0.38136
										-0.04688	-0.17854
										-1.30137	-0.31795
										0.127464	-1.3752
										-0.70552	-0.05834
										-0.49638	-0.15001
										-0.11215	-1.08548
										0.369043	-0.06026
										-0.04594	-0.60236
										-0.26518	-0.02462
										0.090138	-0.66515
										0.285511	-0.16077
										-0.05365	-0.17794
										0.468632	-0.58448
										-0.49807	-0.96239
										-0.28878	0.069547
										-0.00461	0.118574
										-0.0237	-0.11234
										-0.33097	0.028777
										0.204562	-0.41669
										-0.24557	-0.42341
										-0.37847	-0.09688
										-0.04496	-0.26892
										-0.07862	-0.7658
										0.041522	-0.45695
										-0.09462	0.026216
										0.309332	-0.55574
										-0.15889	-0.33509
										-0.26775	-0.45619
										0.324404	-0.27654
										-0.02338	0.221285
										-0.00663	0.47082
										0.001431	0.286931
										0.018068	0.423324
										-0.0843	-0.22084
										0.366792	-0.16472
										0.0522	-0.08669
										-0.59433	-0.54877
										0.572667	-0.25582
										0.467908	-0.15946
										0.02931	-0.29962
										-0.34284	-0.49855
										-0.01232	-0.13902
										-0.07194	0.405837
										-0.26556	-1.15065
										-0.01192	0.089633
										0.072155	-0.83237
										0.068873	-0.18415
										0.059139	0.287227
										-0.01468	-0.13185
										-0.01861	-0.11885
										0.18128	-0.37237
										-0.35695	0.114375
										0.31534	0.598722
										0.344415	-0.47014
										0.722442	-0.51031
										0.27292	-0.19818
										0.054309	0.282209
										-0.29588	0.12
										0.132463	-0.48732
										-0.0015	-0.10611
										-0.17442	-0.16908
										-0.76048	0.035192
										-0.08163	-0.80496
										-0.18428	-0.37703
										0.008194	-0.13577
										-0.29702	-0.31678
										0.094976	-0.0758
										-0.09484	-0.25285
										-0.448	-0.31321
										-0.34869	-0.4727
										-0.20859	-0.49404
										-0.60414	-0.6919
										-0.06273	0.127834
										-0.26084	-0.04616
										-0.28721	-0.62863
										0.169461	-0.99892
										-0.36537	-0.24127
										0.560137	0.209462
										0.576403	-0.63267
										0.094193	-0.65595
										-0.44628	-0.39011
										0.40694	-0.01836
										-0.09815	0.349583
										-0.01944	-0.40825
										-0.06588	-1.04966
										-0.27294	-0.82649
										-0.21917	-0.64828
										-0.56416	-0.80792
										-0.08065	0.271484
										0.094718	-0.07239
										-0.1025	0.035485
										0.007911	-0.31223
										-0.8744	0.073438
										0.329626	0.109717
										0.619188	-0.16933
										0.227583	-0.20924
										-0.24963	-0.17238
										-0.36742	-0.13694
										-0.52297	-0.13863
										0.232815	0.096335
										0.407175	-0.17315
										0.012196	-0.21327
										0.56229	0.294035
										-0.0154	0.026898
										-0.64076	-0.13475
										-0.49772	-0.48336
										0.028196	0.103667
										0.261302	-0.87163
										0.76186	0.031463
										0.143684	0.042596
										-0.28983	0.310716
										0.025887	-0.31097
										0.230607	-0.11919
										0.032174	0.038263
										0.627889	-0.37654
										-0.71385	0.123176
										0.045495	-0.36297
										-0.19189	0.160018
										-0.21936	-0.59988
										-0.2149	-0.15692
										1.12765	-0.82852
										-0.72922	-0.64987
										-0.48069	-0.33443
										-0.41892	-0.78073
										-0.52713	-0.35914
										-0.26275	0.376636
										-0.10731	-0.06846
										0.031625	-0.09841
										-0.02926	-0.22967
										-0.19806	-0.33179
										-0.37029	0.404447
										0.033201	0.075425
										-0.23185	0.425958
										-0.03504	0.856757
										-0.2014	-0.27421
										0.314578	0.247403
										-0.27593	-0.31759
										-0.67957	0.493135
										0.009266	0.073322
										-0.22313	-0.33409
										-0.8222	-0.47622
										-0.24652	0.051582
										-0.06088	0.546582
										0.085496	-0.39693
										0.259006	-0.49925
										0.077552	-0.23054
										-0.07848	-0.62449
										0.106603	-0.97865
										-0.06016	0.010615
										-0.52556	-0.42819
										-0.06849	-0.40685
										0.632637	-0.4435
										0.105744	-0.81893
										-0.0982	-0.34787
										0.331236	0.070366
										-0.1583	0.07806
										-0.3602	0.175955
										-0.93728	-0.49946
										-0.79036	-0.15003
										0.245621	-0.40116
										0.10703	0.561412
										0.366359	-0.84717
										-0.16128	-0.57301
										-0.02302	-0.12681
										0.640302	-0.65816
										0.119313	0.367115
										0.027443	0.209977
										-0.00141	-0.94559
										0.051168	1.87237
										0.590878	0.039085
										-0.03036	0.015362
										-0.22078	-0.05597
										-0.0974	-0.18781
										-0.07014	0.008834
										-0.0287	-0.53411
										0.136692	-0.60009
										-0.06312	-0.68773
										-0.05741	-1.26598
										0.043411	0.358472
										0.93248	-0.68221
										-0.42539	-0.12523
										-0.25176	0.124014
										0.494026	-0.51065
										0.092444	-0.32836
										-0.58756	0.143355
										-0.27532	-0.73559
										-0.07331	-0.12386
										-0.02123	-0.24223
										0.087607	-0.79275
										0.162228	-0.46267
										0.053123	0.083394
										1.1452	-1.06178
										-0.11127	-0.02877
										-0.01042	-0.2311
										0.186135	-0.54454
										0.013283	0.48131
										0.03662	-0.14868
										0.04558	-0.2794
										1.35318	0.465815
										0.032783	0.01771
										1.31065	-1.03793
										-0.03694	1.7846
										-0.08698	-0.14686
										-0.0783	0.004014
										-0.44008	0.497792
										-0.30983	-0.57924
										-0.59815	-0.40118
										0.502271	-0.36716
										-0.54938	-1.5346
										-0.55136	-0.85614
										0.145271	-0.56428
										0.228797	-0.23772
										0.059572	0.40238
										-0.67129	0.091075
										0.152567	-0.10489
										0.823929	0.119978
										-0.02305	-0.00971
										-0.18949	0.368762
										0.043062	0.604282
										0.150287	-0.65397
										-0.22266	-0.98609
										0.257096	0.223935
										0.104527	0.418569
										0.754608	0.604818
										-0.09576	-0.60215
										0.737993	-0.01746
										-0.76008	0.456615
										-0.12475	-0.26908
										0.085042	-0.54479
										0.932025	0.124424
										0.212843	-0.50279
										0.265129	0.185726
										0.107741	-1.36163
										0.087607	-0.49864
										-0.43814	-1.06764
										0.293377	-0.38417
										0.043524	-0.25387
										0.216264	-0.45861
										-0.11128	-0.46571
										1.02778	-0.46429
										-0.05231	-0.84963
										0.694068	-0.3196
										-0.21845	-0.53811
										-0.18733	-0.49074
										1.0205	-0.25233
										0.591254	0.629503
										-0.15603	-0.32879
										0.354061	-1.00986
										1.33413	-0.12921
										-0.43074	-0.19168
										0.624738	-0.2973
										0.150659	-0.53439
										0.012708	-0.13007
										0.008446	-0.11587
										0.022872	-0.90504
										0.417763	-0.1418
										-1.11897	-0.35245
										-1.14702	-0.53191
										-0.56519	-0.12647
										-0.40112	0.147418
										-0.77377	-0.94405
										0.142378	-1.11297
										-0.99845	-0.08292
										-0.40849	-0.08144
										0.128912	0.465876
										-0.42224	-0.20225
										-0.28414	0.057474
										-0.09299	-0.58871
										-0.29198	-0.52102
										0.018728	-0.27137
										-0.06753	0.062219
										-0.20032	1.38001
										0.078874	-0.28149
										0.111892	-0.36195
										-0.24605	-0.41355
										-0.29511	0.901749
										-0.34549	0.078092
										0.138257	0.632231
										-0.50635	0.517157
										0.803639	-0.17641
										0.114673	-0.45182
										-0.33357	-0.12407
										0.051579	-0.19443
										-0.70213	0.24759
										0.880089	0.075774
										0.128985	-0.96727
										0.040526	-0.18591
										0.373555	-0.15263
										0.390211	-0.66308
										0.96384	-0.52319
										0.696775	-0.38517
										0.675899	0.2341
										0.70317	-0.44013
										-0.13959	0.184278
										0.062546	0.029909
										-0.46945	-0.61886
										-0.22172	-0.9752
										0.045855	0.536514
										0.240064	-0.06829
										0.079523	-0.95777
										-0.6679	-0.54568
										-0.09482	-0.14929
										0.343506	0.001284
										-0.37149	-0.74704
										0.451516	-0.29775
										-0.30828	-0.16214
										-0.27952	-0.25619
										-0.58761	-0.54655
										0.17838	0.471599
										-0.82152	-0.37939
										-0.3986	-0.53839
										-0.7059	1.93457
										-0.20135	-0.20376
										0.224125	-0.08597
										-1.08206	-0.23476
										0.560008	0.385625
										-0.16021	0.517801
										0.226741	0.25234
										-1.10234	-1.01387
										0.717351	-0.45594
										-0.47433	-0.0482
										0.188852	-0.28708
										-0.56325	0.044383
										-0.42178	-0.58391
										-0.52426	-0.22187
										-0.38609	0.362599
										0.57088	0.185989
										-0.14509	-0.03331
										0.215177	-0.19185
										-0.49348	-0.78168
										0.193606	-1.26173
										-0.66855	-0.30436
										0.044336	0.194486
										-0.32312	-0.45707
										-0.70258	1.82617
										0.031501	0.37227
										-0.68537	0.51963
										-0.35191	-0.39487
										1.48227	0.084482
										0.373632	-0.46495
										0.679204	0.668052
										2.00429	-0.12176
										-0.60505	-0.17732
										-0.06193	-0.06257
										-0.53043	-0.48289
										1.01986	0.162877
										-1.07618	-0.27448
										0.628704	0.006543
										0.543972	0.056629
										0.722963	0.948722
										-0.11225	-0.02514
										-0.49247	0.208937
										0.194288	0.170557
										-0.54178	0.57342
										-0.41146	-0.12695
										-0.5884	0.57638
										-0.45672	0.034835
										0.620417	0.274215
										0.573955	0.543077
										0.695372	0.155146
										-0.14942	-0.32124
										0.101998	-0.23213
										0.086541	0.117451
										-0.02576	0.048024
										-0.08849	0.068181
										0.59062	0.07379
										0.411017	-0.04885
										0.709632	-0.59456
										-0.14179	-0.50535
										0.757679	-0.46493
										0.424698	-0.16769
										0.552628	-0.4054
										1.25672	0.366323
										0.580622	0.663179
										0.094627	-0.32234
										1.46799	-0.38532
										0.740764	-0.26041
										-0.5404	0.548473
										-0.00352	0.211794
										1.35656	-0.33456
										0.30497	-0.3931
										0.422334	-0.20726
										0.49769	-0.13114
										0.094471	-0.41649
										-0.05299	0.189817
										0.388076	-0.02771
										-0.55574	-0.66325
										-0.08126	-0.25219
										-0.24662	0.541724
										-0.78633	-0.75301
										-0.4686	0.634044
										-1.01682	-0.57399
										0.65533	0
										0.03063	-0.0449
										0.104178	0.039286
										-0.0582	0.413137
										-0.06264	-0.30313
										0.440477	-0.11783
										1.20324	-0.08547
										-0.21626	-0.20003
										0.146993	0.601897
										-0.42719	-0.47743
										-0.00354	-0.62259
										-0.18856	0.163622
										-0.3688	-0.10998
										-0.16548	-0.59366
										0.49456	-0.54972
										-1.14987	-0.16703
										-0.35501	0.385022
										-0.72171	-0.40379
										-0.99895	-0.46046
										0.525918	-0.26897
										-0.025	-0.19534
										-0.29146	-0.49722
										0.177282	-0.78498
										0.099201	-0.51412
										-0.04934	-0.34472
										0.494084	0.002516
										0.491403	-0.55472
										-0.52594	-0.47476
										0.277408	0.651923
										0.268713	-0.26907
										0.344013	-0.6017
										-0.30511	-0.4115
										-0.11954	0.024
										-0.69051	0.14629
										-0.06816	-0.23458
										0.175139	-0.22619
										0.084143	-0.00247
										-0.04285	-0.44575
										-0.16978	0.067409
										-1.15143	-0.51192
										0.040908	0.6898
										1.88142	0.612465
										1.02671	0.063893
										1.20652	-1.50181
										2.68133	-0.89386
										1.6447	-0.29525
										2.06813	-0.15084
										0.441428	-0.14233
										0.05047	-0.30094
										0.013536	-0.0205
										-0.46596	-0.30406
										-0.37901	-0.13165
										-0.48098	-0.71867
										-0.255	-0.61396
										0.244348	1.79575
										-0.71256	0.561787
										0.190899	0.099749
										0.11038	-1.12105
										-0.16927	0.227425
										-0.44226	0.174866
										-0.44282	0.027942
										-0.46501	-0.26466
										0.340509	-0.0663
										-0.13789	-0.72428
										0.125146	-0.59772
										0.573993	-0.70147
										-0.99043	-0.56854
										-0.22824	-0.52001
										-0.15107	-0.67722
										-0.06261	-0.77448
										-0.39071	-0.331
										0.220233	-0.35066
										-0.40261	0.449794
										-0.27445	0.012602
										-0.25929	-0.30616
										0.631711	-0.52272
										0.519371	-0.75065
										0.31627	0.035394
										-0.09605	-0.33781
										-0.07289	-0.63268
										-0.07153	-0.49468
										-0.12199	0.346845
										0.262256	0.026516
										0.4465	-0.15976
										0.392734	-0.27959
										-0.27184	-0.98688
										0.103349	-0.45964
										0.719064	0.437727
										1.71498	0.145753
										-0.38668	0.236433
										-0.04979	-0.27556
										-0.25116	-0.43841
										0.827186	0.160092
										-0.6628	0.125725
										-0.4872	-0.30336
										-0.74469	-0.17089
										-0.16977	-0.46628
										-0.26405	0.039729
										-0.33031	0.479886
										-0.15158	0.459708
										0.151343	-0.22479
										-0.37856	-0.36093
										-0.02161	-0.36374
										-0.39948	-0.38694
										-0.70998	1.02307
										-0.48989	0.158409
										0.626252	-0.04646
										0.306773	-0.42768
										0.131208	-0.538
										0.087229	0.409357
										-0.01692	-0.62783
										-0.30821	-0.90552
										2.88449	-0.15669
										-1.31121	-0.41704
										0.223924	-0.44079
										0.34785	-0.49432
										-0.05323	0.437635
										0.465419	0.064375
										0.115394	0.18155
										-0.52009	-0.22719
										0.666296	0
										0.232599	-0.22532
										0.094512	0.124938
										0.514018	-0.0781
										0.720748	-0.46929
										0.341313	0.400703
										1.04679	-0.02263
										-0.15621	0.03645
										0.219706	0.014714
										-0.61973	-0.75855
										-0.16434	-0.3646
										-0.8626	-0.62193
										-0.05152	-0.08301
										-0.12245	0.084724
										0.03959	0.00931
										-0.1933	-0.23878
										-0.1359	-0.36759
										-0.63941	-0.24705
										0.109477	0.369417
										0.375066	0.287984
										-0.95224	-0.46484
										-0.62267	-2.10886
										-0.34421	-0.0798
										0.689068	-0.31657
										0.356915	-0.26854
										0.330836	0.282597
										-0.1213	-0.74879
										0.033734	-0.73554
										-0.17414	-0.46697
										0.380498	-0.07571
										-0.3901	0.165621
										-0.22713	-0.99183
										0.583625	1.93888
										-0.35251	-0.54572
										0.133629	1.2886
										-0.37144	-0.2452
										-0.49061	-0.57616
										-0.3759	-1.07052
										0.443732	0.17569
										-0.34032	-0.04675
										-0.24572	0.208855
										-0.35857	0.030443
										0.01725	0.397833
										-0.05996	-0.56796
										0.027276	-0.32575
										-0.33552	-1.67622
										0.513848	0.539259
										0.254068	0.066632
										-0.11062	-0.27757
										0.28754	-0.91662
										0.185841	-0.05524
										-0.82207	-0.34099
										-0.94697	-0.15465
										1.09428	0.21214
										-0.67654	-0.43695
										-0.01205	-0.06637
										0.904241	-0.07135
										-0.2993	-0.76435
										-0.58663	0.108852
										-0.69038	0.718139
										-0.12048	-0.53272
										0.11911	0.036884
										-0.21139	0.368366
										-0.4644	-0.54589
										0.959182	-0.64876
										0.354553	-0.5389
										-0.21982	0.17442
										-0.07867	-0.13657
										0.160209	-0.51368
										-0.08165	-0.45212
										-0.63913	-0.75088
										-0.06697	-0.54599
										-0.01308	-0.15182
										0.355539	0
										0.02496	-0.80335
										-0.08983	-0.56158
										-0.30122	-0.23814
										0.022889	-0.33037
										0.206846	-0.76141
										0.204985	-0.68373
										-0.00105	-0.97665
										1.53737	-0.27283
										0.111818	-0.44882
										-0.13693	-0.60794
										0.73582	-0.45703
										-0.60846	-0.18773
										0.012975	0.23576
										-0.0031	-0.48674
										-0.24186	-0.74403
										0.751876	-0.09959
										-0.2791	0.244232
										0.007504	-0.54989
										0.395969	-1.01434
										-0.36211	-0.02601
										-0.46081	1.05228
										-0.02784	0.769537
										-0.00433	-0.61666
										0.199092	-0.15766
										-0.32205	-0.43054
										-0.112	-0.38803
										-0.84833	-0.25109
										-0.24858	-0.68898
										0.596827	-0.25693
										0.084646	0.184044
										-0.38677	-0.78964
										-0.32775	-0.83433
										-0.25545	0.179831
										-0.84749	-1.04305
										0.271532	-0.33691
										-0.75115	-0.95564
										-0.46611	0.749214
										-0.11363	-0.01164
										-0.03558	0.266343
										1.26247	0.205343
										1.78455	-0.40001
										0.446367	-0.37804
										0.357708	-0.13536
										2.27821	-0.1455
										0.05045	0.132392
										0.129602	-0.26816
										-0.23094	-0.49571
										0.16984	0.06664
										0.791785	-0.56359
										0.144357	-0.33407
										0.065618	-0.17635
										0.571897	-0.56049
										-0.28101	0.18664
										0.136423	-0.18253
										-0.20771	0.240799
										0.01447	-0.27677
										-0.43652	-0.4193
										0.272869	-0.3665
										-0.18583	-0.42432
										-0.34768	-0.56199
										-0.80641	0.254851
										0.203409	0.74392
										0.417025	-0.3333
										-0.20654	0.809292
										-0.0907	-1.10796
										0.10115	-0.48361
										-0.27594	-0.04362
										-0.57959	-0.21045
										0.256702	0.030267
										-0.37624	-0.35895
										-0.56241	-0.77902
										0.339671	0.445056
										-0.2901	-0.24056
										-0.21144	2.19478
										-0.32991	-0.57429
										0.045538	0.206769
										-0.11906	-1.00343
										-0.63453	-0.18268
										0.226239	-0.50615
										-0.4289	-0.56954
										-0.318	-0.11746
										0.194884	-0.05624
										-0.2995	-0.78092
										0.248156	-0.36539
										-0.237	-0.4865
										0.314974	-0.31278
										-0.06465	-0.19028
										-0.22501	0.04468
										0.413981	-0.09186
										-0.19114	-0.11382
										0.41331	-0.81102
										-0.07639	-0.27314
										-0.21882	-0.26018
										-0.52414	-0.34461
										0.098201	-0.00173
										-0.28875	-0.25574
										0.364603	-0.35583
										0.122587	-0.26493
										-0.4859	-0.36571
										-0.54189	0.280031
										-0.12112	-0.90529
										-0.07532	1.51279
										0.4183	0.370607
										-0.32735	-0.02772
										-0.41147	0.668953
										-1.09392	-0.52604
										-0.03286	-0.11397
										-0.27126	-0.33212
										-0.52559	-0.22431
										-0.397	-0.70785
										0.184241	-0.4135
										0.281546	-0.64561
										-0.78169	-0.1537
										-0.20409	-0.60909
										0.62863	-0.39037
										0.229821	-1.26272
										0.016493	-0.23999
										-0.3897	-0.44989
										-0.82044	-0.13494
										-0.50203	0.153125
										-0.18096	0.348566
										-0.73108	-0.30595
										0.207285	-0.43461
										0.254019	-0.06383
										0.394233	0.166559
										-0.45801	2.99171
										1.90311	-0.27246
										-0.71425	-0.79616
										-0.63001	0.195311
										-0.03127	0.60535
										-1.11372	-0.16169
										0.199126	0.044852
										-0.71426	-0.71981
										-0.26244	-0.82871
										-0.62898	0.207517
										-0.45491	-0.00412
										-0.09725	0.20006
										-0.54107	0.233497
										-0.37648	-0.38977
										0.006697	-0.05197
										-0.33263	-0.16562
										-0.48468	-0.25049
										-0.47074	-0.04589
										-0.32986	-0.21823
										-0.11113	-0.51607
										-0.03807	-0.60474
										-0.52154	0.76027
										0.138653	0.383714
										-0.07089	0.830752
										-0.27351	-0.49849
										-0.00067	0.271538
										-0.06478	0.113446
										1.13439	-0.63986
										-0.25362	-0.22869
										1.72314	-0.4404
										0.006228	0.048123
										-0.87091	-0.09257
										-0.65796	-0.84549
										0.034002	-0.48905
										0.382112	0.233461
										0.066918	-1.3311
										-0.5948	-0.46785
										0.163018	-0.16514
										-0.71357	-0.02373
										-0.46221	-0.05728
										-0.64125	-0.06477
										-0.46033	-0.17826
										-0.60106	-0.12394
										-0.59162	-0.60129
										-0.67074	-0.11113
										0.244811	0.259109
										-0.40684	-0.17793
										0.792417	1.79426
										0.691834	0.098043
										1.46541	0.158092
										0.304915	0.491164
										0.728378	0.35568
										-0.59853	-0.54246
										0.278172	-0.35942
										-0.07068	-0.22644
										-0.32842	0.107522
										0.233616	-0.00065
										0.242915	-0.64368
										0.83047	-0.03068
										-0.13275	0.114314
										1.26434	0.075583
										0.188196	-0.25367
										0.322676	-0.59427
										-0.16378	-0.56243
										0.003903	0.349128
										-0.336	-0.60288
										-0.09455	-0.97591
										0.698864	0.748741
										-1.04954	-0.18033
										-0.05305	-0.46882
										0.466658	-0.13212
										0.255253	0.485526
										0.948008	-0.98323
										0.369682	0.203917
										0.633495	0.439007
										-0.11836	-0.64872
										-0.02379	-0.70001
										-0.9931	-0.3778
										-0.31138	-0.18942
										-0.27057	-0.24531
										-0.0553	-0.24623
										-0.54882	0.076405
										-0.73834	0.326467
										0.796476	-0.57395
										-0.66655	0.132302
										0.364594	0.119149
										0.198178	-0.37963
										-0.43052	-1.46901
										-0.24059	-0.46062
										-0.45093	-0.21611
										-0.0785	-0.57372
										-0.14637	0.183339
										-0.10044	0.014658
										-0.26408	-0.37213
										-0.22576	0.276076
										-0.04511	-0.8169
										-0.2154	-0.16498
										0.391545	-0.49392
										0.021275	-0.34834
										-0.32145	-0.42492
										0.550217	0.298794
										0.010477	0.062925
										-0.20629	-0.23068
										-0.0437	-0.4208
										-0.22564	-0.29725
										0.3324	-0.92259
										0.704085	0.110792
										0.049527	0.515484
										-0.07256	0.48735
										0.073777	-0.45484
										0.009941	-0.25839
										-0.05956	-0.89493
										0.070012	0.073338
										-0.92149	0.276964
										0.362309	-0.63569
										-1.31511	0.227614
										1.15837	0.765581
										1.45279	-0.17838
										-0.29445	-0.02435
										-0.10877	-0.1956
										0.329702	0.488677
										0.289917	1.32744
										-0.07677	0.090645
										-0.77786	0.061369
										-0.28572	0.352454
										-0.17839	0.093756
										0.286282	-0.39417
										-0.692	-1.11722
										-0.54492	0.134757
										-0.58679	-0.18065
										-0.18093	-0.18427
										-0.80239	-1.06262
										0.048581	-0.44564
										0.417606	0.643291
										0.055858	0.210471
										-0.14344	-0.01694
										-0.51037	-1.29571
										-0.01869	-0.71953
										0.420458	-0.42251
										0.209986	-0.08042
										1.32956	-0.17041
										0.949697	-0.04418
										0.315001	-0.1786
										-0.48649	-0.24725
										-1.25165	0.251983
										-0.42885	-0.49609
										0.042693	1.54376
										-0.17796	-0.09163
										0.362575	-0.16887
										0.112093	-0.33662
										0.221426	-1.15634
										-0.094	-0.42453
										1.64847	-0.55613
										-0.0275	-0.70545
										-0.67657	-0.75422
										-0.38495	0.048692
										-0.47051	0.131399
										0.035448	0.105174
										-0.43262	0.258182
										0.53585	-0.26287
										-0.6413	-0.19391
										1.06768	-0.19171
										0.52806	-0.22955
										-0.13271	-0.23898
										0.093288	-0.09629
										-0.14756	-0.55909
										0.232176	-0.09365
										-0.30926	-0.33285
										1.63969	-0.11573
										-0.30342	0.133907
										0.225516	-0.28525
										-0.18209	-0.2616
										-0.14398	-0.32423
										0.001558	-0.21548
										-0.17244	-0.22903
										0.188892	-0.08539
										0.37827	-0.11018
										-0.12543	-0.26502
										-0.44298	-0.31382
										-0.71811	-0.03962
										0.256907	-0.02487
										-0.65635	-0.24258
										-0.84447	-0.11685
										0.136982	0.321319
										-0.38165	0.04474
										0.176189	0.266934
										-0.09747	-0.17328
										-0.18308	-0.10964
										0.097474	0.759665
										0.147888	-0.02226
										-0.21785	0.737341
										-0.39385	-0.01716
										0.149945	-0.01947
										-0.2316	-0.63164
										-0.4593	0.742146
										-0.19165	-0.773
										-0.31249	-0.09865
										-0.33091	-0.01094
										-0.37825	-0.05409
										-0.48876	-0.97237
										0.031941	-0.12157
										-0.28672	-0.13208
										-0.18007	1.37654
										-0.66604	-0.38002
										-0.83846	-0.51507
										0.84594	-0.46764
										-0.04359	-0.26314
										0.052173	0.039624
										1.36529	-0.17677
										1.11019	-0.40233
										-0.63469	-0.44805
										1.70581	-0.14694
										-0.09487	0.820291
										-0.23434	-0.76996
										0.005601	-0.50316
										-0.41167	-0.11126
										-0.12804	0.620993
										0.11008	-0.30417
										-0.35995	-0.65637
										0.380144	1.13658
										0.354902	-0.26042
										-0.38778	-0.74718
										-0.08718	-0.1051
										0.843871	0.340896
										1.01907	0.114884
										0.295991	-0.49615
										-0.24238	-0.05935
										0.772555	-0.17841
										-0.21962	0.108698
										0.898063	-0.24951
										-0.04545	-0.5193
										-0.11373	-0.09732
										-0.1416	-0.27968
										-0.6635	-0.27155
										-1.08533	-0.16907
										-0.39542	-0.17432
										-0.79222	-0.12872
										-0.63264	-0.83799
										-0.05215	-0.41173
										0.670341	-0.05406
[truncated: 12,588 more rows]
