# Supplementary material for: Germline inherited small RNAs facilitate the clearance of untranslated maternal mRNAs in C. elegans embryos
Source: Nat Commun. 2021 Mar 4;12:1441. doi: 10.1038/s41467-021-21691-6 (PMC7933186; doi:10.1038/s41467-021-21691-6)
Supplement: Supplementary file 10 — Source Data [file 41467_2021_21691_MOESM10_ESM.zip › Source_data_Figure_5.xlsx]

## Sheet: Figure 5
Source Data Fig. 5
Figure 5a							Figure 5d					Figure 5e			Figure 5f
TPM RNA-seq sorted embryo populations							RPM 22G-RNAs on CDS from CSR-1 IP		RPM 22G-RNAs on 3UTR from CSR-1 IP			TPM Ribo-seq RPF			log2 Translational efficiency
Early-degraded mRNAs (483)			Late-degraded mRNAs (1572)				Early-degraded mRNA targets (281)	Late-degraded mRNA targets (552)	Early-degraded mRNA targets (281)	Late-degraded mRNA targets (552)		Late-degraded mRNAs (1572)	Early-degraded mRNAs (483)		Late-degraded mRNAs (1572)	Early-degraded mRNAs (483)
1-cell embryos	Early embryos	Late embryos	1-cell embryos	Early embryos	Late embryos		16.3111	66.6902	0.042434	119.651		173.005	216.748		2.03134	-0.20044
760.062	297.955	147.083	77.9702	70.5816	31.4099		17.4193	5.67822	0	8.63551		156.46	27.4727		1.59509	-2.06146
334.46	107.741	79.9223	59.9946	76.4195	23.5503		219.259	69.3811	62.2053	41.6214		1629.14	21.8693		1.4772	0.446966
37.9027	17.3572	17.0471	854.452	918.14	359.666		26.2753	5.56659	0.367962	4.99455		3133.86	19.4735		0.982309	-2.63442
172.395	77.3776	53.8744	2393.62	2200.14	685.609		25.453	56.8387	0.03024	10.5586		1547.95	12.9247		1.10902	-2.36852
69.7123	27.327	25.4726	1084.52	1151.42	429.766		79.6774	7.84447	15.9067	1.73183		24.682	23.8825		0.002943	-3.40433
571.268	278.085	142.445	38.3645	32.2968	13.2419		40.7533	4.70924	10.3324	8.39644		83.5992	24.0228		0.807416	-3.34888
558.006	201.234	117.097	111.599	79.0398	36.0783		51.553	22.3292	3.84539	14.4495		55.3228	7.44176		1.35204	-3.43724
258.825	104.126	77.9985	17.5815	14.9204	7.79604		11.5305	18.95	5.82833	13.6882		401.821	4.7416		0.757	-3.76034
89.3185	41.297	32.5113	385.639	351.778	131.525		76.4518	40.9203	19.9456	0.351968		182.52	5.22008		1.3596	-8.48069
4127.81	911.096	327.717	107.144	104.256	23.7411		103.168	48.3096	35.1485	6.64404		1705.65	164.246		3.29741	-3.87237
5248.79	1811.64	476.991	339.909	395.714	87.0133		20.295	6.13024	7.68793	1.49069		496.657	25.7897		2.62307	-5.91327
3238.91	1379.31	353.169	168.226	154.397	59.2346		156.319	43.1499	1.40582	2.16867		122.398	0.963735		1.84163	-2.82493
252.012	27.7563	21.4421	64.0387	69.9559	27.5585		282.4	14.6328	4.13925	3.72298		20.8546	1.75659		-0.40796	-3.58518
56.4362	26.9183	9.06401	43.1289	32.9489	8.00982		289.886	6.77166	1.97786	1.94224		177.524	3.8333		0.782096	-1.13073
40.8374	17.1687	6.61509	106.633	135.519	50.5917		55.8386	10.2961	23.8458	0.846274		296.476	0.675108		1.65325	-0.99913
41.7285	13.4306	15.1523	174.675	152.324	86.2405		26.747	13.2547	6.9306	12.1663		367.893	0.185495		1.15735	-4.92105
67.7264	27.348	10.7392	206.836	148.122	78.782		39.5687	14.6207	17.9511	5.25403		37.5905	71.7217		-2.41333	-2.65454
914.122	279.061	70.7489	191.823	139.277	50.0316		32.6153	18.1957	22.822	7.35368		45.5399	28.052		-2.47592	-1.59045
125.201	59.9937	21.2052	297.365	308.82	145.454		102.82	28.724	3.81102	16.3353		54.718	27.7476		0.526363	-1.15767
117.9	45.4995	27.464	48.1135	41.8199	19.7801		55.5257	44.5638	6.71734	11.2633		23.0114	175.764		-3.54808	-1.70605
886.135	394.71	290.7	225.749	181.898	55.8334		681.161	10.8179	62.3033	9.06412		229.552	445.606		0.492121	-2.00329
3277.65	1106.81	421.253	321.38	286.431	114.867		178.512	17.7227	20.9168	3.12321		516.841	48.2117		2.1751	-3.5765
2230.58	814.714	602.092	190.062	163.706	78.2433		45.7314	12.7231	14.9685	0		61.4892	8.56047		-1.62806	-3.47025
204.593	85.9627	26.0819	315.557	226.445	91.1556		62.4411	5.06517	7.95106	6.06263		75.8799	10.1991		-0.67013	0.299216
19.6278	9.13942	3.37964	154.529	120.284	69.3373		238.357	60.2575	62.7295	106.978		382.792	61.8949		0.064925	-0.5132
349.714	97.7301	62.9368	627.175	448.742	98.6172		25.4759	391.358	17.0291	36.5454		789.504	12.828		1.00234	-1.90938
86.4864	31.3167	25.2111	348.481	412.594	104.574		37.7506	11.8245	10.3851	10.9257		536.505	2.7608		-1.2722	-1.46644
93.672	44.8915	20.0897	1785.93	1612.95	599.146		6.54397	20.2974	0.612423	0.90011		322.105	3.78339		-0.63715	-1.7146
63.9865	27.6222	10.4752	420.401	486.066	199.58		452.817	15.646	3.82527	9.21819		321.243	1.31994		3.12419	-2.08825
36.12	9.3606	5.96648	69.3855	64.9899	29.723		236.49	2.84948	13.3169	0		1.71759	3.75384		-1.38232	-3.7219
123.304	48.7329	37.1925	12.9494	10.3162	4.64099		87.381	2.45048	13.1608	11.0211		31.6941	11.7525		-1.17584	-1.60388
125.61	44.9469	58.9239	128.273	121.302	55.4433		108.174	13.6718	3.66203	2.81623		8.00902	48.4395		-1.9683	-1.26924
303.922	130.344	145.276	32.2617	26.7354	11.1868		141.243	3.79946	24.3885	3.57225		15.3548	0.943522		-0.01294	-2.70556
26.9116	12.3135	4.89818	14.3064	12.5572	6.55194		28.5193	6.44233	3.50307	37.9051		386.214	10.8961		0.480493	-2.1831
245.262	116.569	42.9397	324.051	382.585	157.72		213.096	16.1995	12.5161	9.29845		113.665	4.64832		-2.1749	-0.45651
44.1544	20.3945	12.4528	825.226	686.119	252.805		198.429	10.8897	44.6587	4.28427		184.674	5.37986		-0.22384	-4.90932
429.291	111.727	31.9661	343.801	261.998	64.4404		38.5824	34.0644	24.7812	49.3166		426.907	207.746		2.15305	-1.4919
1688.35	605.406	169.445	175.057	207.782	37.5114		409.296	49.316	94.4005	1.26348		1161.83	41.5106		2.47185	-0.96671
161.621	76.492	78.2653	504.196	557.751	243.733		262.26	3.10138	37.0947	19.5289		39.983	53.6202		-2.19416	-1.07041
321.508	141.927	42.1959	199.305	156.708	43.1346		25.8781	55.3573	0	58.6793		78.0449	1542.46		0.282309	1.97093
1031.08	507.888	120.209	100.908	98.7398	47.8995		49.3663	22.9135	8.95658	41.699		42.2303	53.5353		-4.84288	-1.62626
356.01	98.6928	41.3321	1868.16	1426.53	347.548		85.4846	31.4716	21.0558	0.184772		244.006	0.058915		0.465168
1.70844	0.627886	0.14233	174.436	217.873	57.124		33.5754	14.9835	52.4056	0		113.214	1.5591		0.885193	-6.15596
266.197	117.265	33.1313	124.794	105.162	49.0024		117.983	2.16818	44.8076	62.1996		21.8119	7.13707		0.042773	-1.87129
128.885	39.5512	33.3869	50.9793	36.9037	16.9584		22.8215	23.6622	42.5333	24.6038		37.1812	28.1004		0.819018	-1.2678
190.145	85.3332	25.9493	63.9142	80.8091	28.1568		91.5831	4.16333	18.6371	2.88937		11.3599	2.76978		-1.10386	-5.91628
25.6309	8.43862	4.65656	49.5767	39.7604	19.2439		40.1499	7.30694	6.62015	6.10079		3.6646	70.6545		-0.95159	-2.45878
674.1	299.759	90.8632	34.5191	27.8689	10.6241		10.479	55.9531	0.297341	7.40099		46.5008	193.428		0.68905	-2.94012
2911.86	842.812	447.641	89.5732	67.8381	28.6978		30.5675	24.1256	9.66928	0.313335		100.076	66.1406		0.94401	-2.76015
801.261	399.888	203.206	197.574	153.768	38.0311		4.63624	12.2553	0	18.0842		118.922	50.563		0.963044	-3.12108
767.061	311.314	210.428	157.469	129.736	72.8454		210.751	7.67889	31.4798	67.2415		20.0059	22.411		-1.27625	0.212683
51.6566	24.1509	8.19644	79.2569	57.2052	37.8586		121.921	120.303	33.9451	26.1472		288.344	116.895		-0.79997	-2.09921
1657.35	624.408	190.071	741.561	576.804	272.302		79.8435	35.9505	17.6115	0.803049		65.8639	323.19		0.451409	1.7001
162.838	74.3162	37.8683	96.029	99.9686	38.8178		78.1558	1.94335	2.74703	2.61245		37.8175	24.3173		-2.57803	-1.30614
114.609	50.6043	14.0103	398.685	283.348	154.855		374.488	1.32349	0	6.26975		123.561	16.8049		1.55211	-3.7434
361.629	171.531	89.7119	81.5216	58.5041	22.914		141.159	88.4577	235.483	60.2962		2135.41	5.13862		2.01872	-3.94748
111.016	49.7284	15.487	836.834	992.457	357.301		126.057	20.4469	4.81341	8.23067		119.32	1.51347		-1.80702	-4.44481
393.501	49.3479	31.3322	444.297	428.776	191.392		32.1083	5.55061	7.13805	11.912		52.0593	16.0801		1.19477	-0.7903
90.5007	40.3812	27.5952	47.8466	34.8921	9.59023		53.8959	19.7779	0.099114	46.4392		339.381	2.58134		1.60184	-1.65246
42.6128	5.58017	4.02191	243.914	178.59	102.77		62.4355	23.809	21.4954	2.12322		253.288	22.1179		2.32308	-2.70495
241.108	120.1	85.2517	55.8144	62.5404	26.8151		498.646	4.07592	207.735	7.40496		172.316	0.582856		2.02237	-2.39329
15.1457	5.46249	3.22557	76.7828	90.8597	36.4072		12.5009	24.2069	0.03024	2.0648		1149.79	362.37		1.79984	0.247405
566.809	215.809	66.2536	309.017	266.031	82.3624		13.9543	6.97419	0.63047	22.7749		175.176	10.5942		0.441286	-2.78911
449.492	137.098	85.3956	152.872	153.318	65.8478		6.07563	54.0759	0.556535	0.954737		66.7221	8.69328		1.16812	-2.53523
226.128	75.7838	72.1673	37.3842	31.5937	18.0978		14.5528	3.989	0	57.5697		134.436	1.79029		0.019474	-0.30841
29.8425	9.33156	7.06528	122.147	87.5955	33.9851		59.3097	11.869	53.7123	16.6687		92.1434	113.727		-0.18652	1.67924
154.276	75.1614	53.3038	245.539	244.63	105.266		62.8742	56.5492	5.79856	56.8766		64.7315	0.268598		0.420125	-6.40805
190.792	81.0871	20.0426	97.2937	77.0905	25.4902		74.5889	461.112	1.0282	6.63818		34.3466	63.1193		-0.6514	-0.67385
286.6	137.399	74.1732	72.9741	59.1638	14.6439		6.89706	11.516	4.72444	35.1178		153.815	40.7213		2.42075	1.07995
101.87	49.9284	39.737	58.2582	56.2517	14.4957		29.4647	19.831	14.8875	35.1505		208.074	4.99274		0.268928	-6.99003
1674.04	533.937	168.501	187.566	229.194	89.0113		37.8092	25.8248	1.06905	3.01447		65.6644	794.834		0.754893	-0.03819
1480.33	680.956	291.567	46.0128	48.3763	22.8003		6.8399	14.365	0.291487	0.068873		1500.94	575.535		1.01923	-1.02485
1689.73	722.159	224.852	544.096	692.73	106.857		37.8224	15.1116	22.2619	1.13112		224.715	4.93229		2.01284	-3.78462
242.218	49.868	23.9827	118.891	102.134	41.9378		57.2573	16.4379	3.59206	26.5152		8.50349	12.4165		0.406232	-2.30796
170.702	79.422	25.3518	19.1898	16.5997	8.79569		157.079	17.3635	0.702674	13.8463		230.767	4.79917		-0.38033	-1.74442
218.556	21.4437	13.3942	419.506	380.639	146.373		37.5609	12.0009	20.6201	5.42299		46.7247	2.54729		0.032314	-1.77744
69.1821	31.3977	32.8171	120.951	93.2701	46.3367		49.0023	3.68911	2.32019	12.349		546.207	158.714		2.80744	-1.13261
571.305	274.123	204.09	119.448	135.64	46.6434		128.2	31.6358	0.651056	11.5409		73.3817	6.71596		2.30337	-0.99281
102.73	51.1639	32.7485	36.8924	38.9183	17.0076		33.6924	14.1433	93.1063	16.6434		12.0085	61.9542		0.819767	1.49751
84.9385	41.361	10.8823	18.3979	15.678	6.75738		43.6176	7.23066	9.31034	8.74491		77.8927	1.49903		1.35262	-1.5964
44.0437	10.5448	10.0664	48.0344	47.3161	23.8744		195.676	4.36408	65.1786	42.4201		60.0252	31.0907		2.34183	-1.5949
654.949	228.003	92.9116	24.2028	21.0309	10.5982		53.3938	11.532	252.424	4.93185		761.487	15.6125		1.1246	0.13687
128.675	42.0268	19.642	302.963	349.846	146.434		379.567	92.6937	0	5.07974		357.174	59.9453		1.37809	-0.92487
382.857	165.131	54.4415	230.75	245.633	57.2668		498.415	17.4481	1.60404	13.7471		234.302	2.87586		1.87626	-6.22462
823.416	205.354	85.3455	89.5195	98.6012	43.6485		1.80402	9.00145	43.7822	22.6836		49.1047	22.472		0.761841	-5.39663
2864.15	639.299	238.333	33.9619	38.4864	7.68314		62.4737	11.7133	60.6158	18.9268		271.548	63.8374		1.6175	0.897788
145	36.9933	18.3797	178.218	168.374	64.4284		116.313	15.0542	10.4628	1.93718		69.3948	5.43869		1.66783	-2.14474
211.665	55.2004	75.0262	35.6538	37.2937	12.4349		206.889	91.9011	6.17491	13.0498		150.673	38.2322		-0.35803	-2.79088
492.9	165.165	201.902	286.516	250.368	129.181		21.8463	54.5003	0.03024	5.73775		304.91	19.065		1.30547	-2.64681
265.993	67.5286	72.2994	215.661	172.678	83.2487		50.2013	40.1387	6.87457	40.8985		268.541	4.8227		0.37805	-4.74045
252.492	109.58	33.5475	270.916	221.32	94.2777		12.847	22.9528	50.9981	3.49466		488.035	42.708		1.55341	-2.21797
265.093	121.551	91.6744	198.615	173.917	63.5823		10.0393	16.0392	44.3585	1.81495		741.068	1.02076		1.92217	-1.28256
39.2921	19.1208	11.6935	326.587	305.134	69.9151		417.56	33.7113	13.6161	27.6499		118.91	18.4533		1.71461	-0.59785
110.278	53.2903	20.435	59.6644	62.4365	26.269		125.034	30.1888	23.5147	7.53449		298.264	0.578195		2.70575	-3.27358
10.4822	3.76312	2.30652	58.54	64.5093	26.5119		445.247	78.5152	94.176	4.87359		46.8064	6.91879		-1.90963	-2.06776
182.881	41.3947	61.9844	218.623	224.91	64.2548		68.1916	9.04972	4.49187	15.013		132.462	1.31326		-0.16429	-6.20382
989.269	90.4244	62.9203	204.086	174.309	50.1683		584.152	18.3423	1.29577	0.610676		62.2166	375.652		0.762136	1.93005
374.768	176.021	92.0871	65.8701	58.6869	29.4851		25.1929	86.2308	8.81666	41.3852		65.5078	256.757		1.41519	0.839741
421.239	160.571	140.376	33.9101	28.0541	9.70083		25.7066	64.1505	14.9492	6.39716		1.25161	8.66341		-1.35461	-3.80046
216.95	89.5195	67.3842	5.80596	6.13282	2.1289		102.978	6.86555	7.74665	4.13385		31.8035	10295		0.718046	2.36554
2793.59	1017.94	251.803	95.2615	68.5761	45.6114		380.268	93.58	16.315	3.14223		403.31	21.2327		1.9527	1.65166
21.0568	10.308	9.51365	225.172	216.936	72.3428		18.0646	28.0913	13.7276	4.63039		833.533	4.33279		1.41483	-1.79342
72.2702	31.5896	27.5422	419.361	476.371	187.03		9.13252	12.9708	57.4134	6.81929		206.605	1.26369		1.60837	-2.36327
78.5508	23.2784	18.7872	128.342	95.6898	32.7133		38.3869	23.2583	3.1443	52.1724		105.706	0.793263		1.69263	-4.01371
100.734	14.0238	20.2307	71.5937	60.1904	18		628.882	18.4134	0	7.74443		68.3089	4.41769		1.47642	-1.94703
162.617	12.9396	18.3265	51.029	54.5884	10.7348		4.54174	8.98988	0.27344	11.9123		163.747	0.658264		1.6941	-4.85
140.535	29.1649	38.6727	205.027	161.718	50.1274		3.79027	26.1167	2.14585	13.4727		4.8041	0.245044		1.42181	-0.722
3.58867	1.57721	0.521196	2.39281	2.25059	0.632204		17.3555	66.7495	7.61795	8.66113		251.073	10.6741		1.87683	-0.48104
45.272	18.6493	9.04031	131.484	107.77	26.3678		17.8607	17.2813	10.1981	10.7359		13.4621	3.45462		0.219627	-0.95642
58.1629	25.063	20.5249	9.28227	7.45981	2.04198		80.9427	22.0804	2.34361	39.1378		366.404	9.89648		1.21088	-3.5814
261.352	72.5359	54.2107	229.642	213.057	89.481		65.5502	18.517	64.4017	0		6.01431	40.4607		0.548369	2.00231
28.1876	10.8721	2.16224	9.2206	7.30895	4.0362		26.0401	5.18738	0.072674	0.376354		40.0433	0.292702		-0.23851	-6.17658
404.575	102.744	46.4956	124.881	109.956	52.8779		222.225	29.4126	2.26193	16.4664		62.7859	30.4673		0.985774	-3.00807
406.359	190.046	50.2811	53.1041	54.8465	14.4904		20.5788	35.6031	10.8381	9.46961		637.525	2.49126		-0.48003	-2.71211
36.2093	13.9337	4.98305	680.067	548.724	93.7553		16.0614	18.4354	3.83445	11.9918		113.164	6.61245		1.43339	-2.37366
93.6913	36.9669	27.3767	145.782	163.266	69.1709		61.241	24.4168	0.111307	32.2487		2.69725	0.811446		-1.39474	-2.96799
109.753	31.7396	20.4545	4.31145	3.25374	0.656945		28.8174	58.8481	9.32126	31.1031		163.922	156.916		1.9663	0.186089
269.076	128.229	119.91	72.7855	55.5226	35.4738		44.3365	14.3291	22.0767	14.4336		46.9961	32.9724		0.695842	-5.70046
1668.74	696.787	416.645	82.8103	85.7917	30.4118		38.8726	24.1886	33.1938	297.885		28.4993	0.964625		-0.18964	-1.04184
29.2599	12.3741	13.6813	107.922	78.8393	29.3304		125.57	22.2248	19.0012	0.840421		164.25	11.5609		1.88742	0.697487
30.2468	13.6703	11.1572	87.5065	83.2723	37.6366		47.3308	10.2272	5.42346	0.084867		300.875	6.11542		0.988088	-3.91228
186.36	58.8691	52.0587	474.358	370.84	213.695		424.029	40.1941	1.35072	9.82075		571.747	131.611		2.41013	0.075288
522.565	238.426	99.4144	194.258	238.176	96.9713		86.1166	22.965	6.48556	2.43148		38.1043	2.80851		-0.25573	-3.79131
84.21	39.7474	30.4906	64.1466	46.2137	23.647		31.1467	104.204	2.35881	6.27638		28.2001	12.1006		-1.63643	0.782989
40.0409	18.0961	11.2216	94.4583	86.1904	17.0914		71.3437	4.61867	1.25129	6.98334		18.2301	1.04696		-0.5862	-2.51509
84.2462	22.0082	15.5514	87.8026	84.7795	42.4673		27.3437	5.8269	6.11394	0.647256		53.9099	31.8968		-2.19211	-1.50305
190.483	94.4174	37.6572	309.281	328.849	98.0664		3.57589	22.12	32.3301	23.8197		141.933	7.22455		-2.25303	-1.12467
57.9275	28.8433	24.4581	805.372	776.134	321.658		20.843	66.9055	1.18574	0.287687		1073.9	5.26295		1.74584	-0.60707
60.2518	29.5822	29.8009	512.458	575.443	171.07		47.8231	7.62125	0.102914	31.4191		373.308	9.69607		1.69115	-2.34569
164.018	43.8735	19.3217	197.54	213.286	94.2738		99.28	60.0476	10.1115	0		270.074	2.36454		0.626044	-5.39989
341.825	143.163	33.1722	234.19	289.538	102.429		80.2467	5.14175	9.36781	2.18956		585.464	29.8424		0.978137	0.662805
81.992	37.4596	15.2088	442.455	446.06	104.774		25.5084	31.6879	2.62434	0.153741		31.0356	185.484		1.10737	-0.44971
1288.55	555.01	331.69	15.2407	13.1709	6.41493		51.3699	17.5237	0	0.14994		97.0866	19.8614		0.155274	0.457514
40.5792	19.9125	14.1861	108.03	90.2418	37.9379		70.2045	36.8094	0	57.1336		28.9102	11.9909		-0.08132	-0.82162
84.6383	35.3066	18.6256	150.224	113.014	70.7626		269.785	5.09303	100.506	19.9361		0.46126	9.078		-0.93855	-1.7853
107.708	45.1308	49.8806	1.72173	1.92811	0.47902		15.8939	3.06402	32.9177	5.00658		7.21563	3.54761		-0.26226	-5.72374
519.172	179.063	57.3246	33.8084	25.461	16.8708		196.761	16.4965	24.5191	3.70432		76.6846	0.863168		0.136558	-4.98638
188.514	68.1957	22.3545	137.403	130.22	42.5565		76.766	3.26243	65.6216	0.692698		126.378	49.0013		0.5261	1.19978
45.1103	18.7213	15.6388	118.647	121.156	43.4216		41.8663	1.63935	5.17743	16.9859		71.7696	42.2056		0.635194	-1.56088
169.926	84.5857	52.8745	108.431	98.7477	52.7444		169.576	17.2229	41.4472	13.1477		48.1706	2.10371		-0.14309	-3.91416
87.5405	31.7243	16.1336	50.7896	54.2545	13.7404		141.231	35.9863	46.2963	25.5846		359.99	24.4224		1.69896	-2.03791
907.441	363.769	118.155	194.356	191.032	78.7057		912.434	13.5926	2.9212	10.0379		25.4778	6.49236		0.943942	-1.58239
33.9397	7.32064	1.82262	6.00836	5.62177	1.23025		94.4302	45.634	5.67269	4.41442		728.015	8.67728		0.966021	-2.79585
136.361	42.4195	56.3742	591.455	491.714	286.953		1.64014	19.839	36.637	3.90412		270.056	2.18229		2.17854	-3.56677
82.7193	21.1647	22.3853	108.189	89.5934	45.0322		4.88025	4.36612	0.187781	2.30973		436.72	2.81388		-1.00733	-1.82762
19.5006	5.31966	1.95159	721.056	697.055	155.74		220.523	12.3917	1.05084	4.18168		137.606	38.6103		0.349789	-1.0659
239.252	95.1957	19.2217	138.228	119.705	67.0515		16.3375	19.7061	1.93845	8.22543		67.3659	1.10664		-0.51803	-1.8347
32.7264	13.3629	6.05147	141.135	104.089	29.5676		76.5932	17.155	31.7086	0.359569		185.658	17.6627		1.25949	-0.61597
74.432	33.2501	13.4345	124.034	90.9982	47.2861		11.6568	18.9956	11.3263	0.892509		252.845	2.68283		1.75027	-3.2221
74.9323	25.2931	24.5897	94.2871	75.2391	31.1919		24.5066	12.2034	2.80531	12.7497		192.955	0		0.480482	-3.26411
6.3145	3.02966	1.60041	180.101	142.032	42.1833		73.4059	18.0248	7.60023	6.52799		104.76	3.92865		0.677466	-5.01842
386.046	166.711	44.3862	91.9613	95.7773	29.4626		11.5488	5.28557	1.61323	3.65634		72.6895	2.3138		1.29631	-5.23022
190.452	85.6528	33.1286	53.7767	56.513	25.5333		92.0764	80.1412	19.6144	1.16008		313.704	10.7834		1.47229	-4.31225
641.729	244.752	89.2058	165.325	136.654	44.8177		22.5565	47.0398	3.28536	1.22184		1023.52	22.9026		1.96742	0.337648
76.0352	35.9109	12.5549	501.712	550.719	201.861		7.4167	15.7201	10.1905	60.1546		797.162	9.27037		1.84756	-2.20398
138.908	38.6669	62.8409	434.793	511.473	196.459		202.992	8.20249	6.40669	19.9035		861.089	0.635593		2.05981	-6.17918
201.782	69.286	28.6154	465.105	511.548	156.559		123.775	119.288	12.5764	2.30007		280.16	366.215		2.47939	1.17665
691.064	341.817	215.322	79.1806	72.8034	25.7147		214.7	10.5213	19.393	0.892509		122.757	2.10394		0.727324	-2.46482
42.0573	18.2879	10.6584	158.266	141.407	55.7131		67.0481	3.0485	1.70413	4.73948		448.007	34.9634		1.59049	-0.84073
83.8439	36.7205	5.305	251.025	246.104	100.332		14.4057	0.754762	16.4933	6.98492		390.776	4.68419		1.20445	-3.11724
396.127	187.729	68.5631	289.722	234.426	58.7453		29.0682	27.0624	7.50725	13.0042		441.697	2.16487		1.93358	-2.45945
30.0782	15.0141	9.39437	163.198	145.161	55.0935		17.5378	226.649	1.63097	28.6422		806.505	11.4394		2.0058	0.017599
36.3365	13.4314	13.386	441.465	401.487	99.0559		90.4269	4.0569	46.12	4.71196		21.247	0.722757		0.496641	-3.6601
88.8198	39.2749	22.1701	33.8398	28.8704	8.18544		35.194	13.4895	23.0599	38.9122		102.54	4.77073		1.71471	-2.74956
106.711	42.0425	22.8135	67.7702	63.1687	25.6408		39.1822	2.66407	18.9619	9.00616		148.681	70.7333		1.04569	-2.16292
715.245	307.768	199.666	119.625	97.0112	53.8991		187.088	14.9495	7.73097	2.46426		380.382	6.50299		1.70625	-1.86908
43.1396	20.4655	9.69859	214.226	198.001	88.0025		58.7596	9.29926	0.274702	1.07698		1097.56	5.88764		0.989956	-2.86658
238.698	47.7671	103.808	723.899	534.147	110.063		52.6873	69.6154	0.18018	0.955528		431.343	22.8277		0.365714	0.390702
86.1925	42.3776	32.5832	549.105	398.649	70.9235		116.97	20.4299	7.38394	2.94906		271.068	21.2468		1.65614	-3.16802
585.682	283.851	98.5889	153.549	145.231	68.0069		44.2908	121.032	12.4469	4.61441		57.5012	66.8598		-0.07092	-0.82916
204.167	82.4414	31.2668	103.991	105.846	32.3562		26.7869	44.8976	0.539749	6.99427		53.6109	15.2327		-0.95148	0.402156
60.7857	23.2115	20.9354	133.983	116.536	36.2038		6.68299	41.6035	57.1157	6.73239		994.454	2.34915		2.53312	-5.38483
218.597	95.113	22.9754	214.779	223.851	105.277		19.2638	12.5124	10.1467	12.2518		36.1	12.0473		0.343761	-2.46765
104.808	49.0589	38.0415	62.7873	45.0009	16.3259		1.34914	9.17701	0.218813	63.8566		250.501	1.40069		2.19803	-2.17351
81.1986	8.87498	5.02026	136.794	123.939	20.6647		192.736	2.63733	28.0217	32.5755		4.76837	1.15481		-1.56635	-6.15498
259.11	92.4288	36.6566	63.2232	45.0277	25.0262		124.721	32.54	30.3764	8.82645		67.4116	89.3397		1.465	-4.63151
3958.84	1020.35	490.526	56.12	55.0522	20.5709		50.8755	9.49845	18.4053	39.1193		181.536	2.01674		1.44157	-2.77371
89.1272	42.5473	38.6849	94.7032	106.105	37.409		176.057	16.5087	8.82203	4.16158		163.5	8.79949		1.96193	-1.32468
140.79	48.9085	61.6552	81.0529	76.9751	39.4006		1963.87	10.5465	29.941	0.214221		1.54865	2.03606		0.159244	-1.50752
77.5862	27.3953	10.586	1.78943	1.26673	0.361746		423.268	20.2133	31.3504	9.00013		4.78215	1.59988		-3.29155	-2.27903
67.8908	31.2797	11.8597	76.3904	68.4143	36.3282		25.153	152.156	10.4524	5.72442		12.5177	25.9858		0.111236	-1.44239
186.055	91.8372	44.4326	17.0081	14.8483	7.17143		49.6753	128.742	7.94316	16.0275		45.315	1.76882		0.316579	-4.14126
109.014	48.7048	35.4044	296.521	245.755	139.587		55.061	4.72695	14.4072	0.072674		128.799	17.2634		1.17017	-0.70552
163.824	79.2183	64.5647	108.066	76.8675	48.0979		71.7266	76.4489	10.9972	84.0657		367.209	0.424335		1.01436	-7.21712
464.211	167.06	49.1654	267.075	274.682	115.171		14.5096	2.74103	0.060481	9.22438		241.962	25.8592		0.156449	-1.33551
176.93	81.9975	36.5729	260.455	318.908	115.798		12.9816	12.3892	11.2242	19.2636		591.835	9.09107		1.71439	0.102423
27.9872	13.4314	9.17796	343.106	399.086	168.419		57.5751	14.0674	1.21345	0.838838		213.655	6.64748		1.65098	-2.42758
177.981	86.7424	53.366	118.521	116.031	51.4912		20.9736	28.9459	0	6.31741		185.858	8.96506		1.36798	-3.76039
310.011	107.388	84.6326	139.554	133.54	62.223		16.4167	20.2564	0.308743	17.0738		271.944	5.98644		1.14199	-4.58099
457.331	197.081	53.9234	221.677	215.232	74.3717		32.7243	2.59235	43.2897	13.4793		364.25	8.55686		2.06184	-1.09066
23.7474	9.26279	6.34147	125.27	128.427	46.7165		83.6149	35.6314	16.8998	37.084		420.167	2.09303		1.88012	-4.58407
147.072	64.7489	26.6999	219.806	248.608	104.465		15.755	10.1467	21.359	152.059		453.307	2.98636		2.87471	-2.50226
97.3795	18.6079	25.3074	83.1884	102.126	27.7295		109.277	13.9195	17.6287	0.03024		99.7708	10.1044		0.849078	-1.71433
95.4585	15.5451	7.28592	96.4984	79.3744	34.6619		100.503	7.46974	59.2062	0.857676		269.491	0.791205		1.74303	-3.44315
74.7689	24.9878	12.1829	117.357	115.399	58.0516		81.8584	3.91536	1.74433	6.71909		158.634	8.60369		-0.98876	-3.66716
261.202	93.5214	30.6967	452.882	337.744	77.9397		42.0998	27.8525	16.9238	3.79613		180.223	6.44994		1.0568	0.378906
89.8312	27.003	26.6437	129.138	110.979	50.2438		71.2365	9.40645	0.158333	34.3108		118.981	4.54184		-0.45105	-3.38847
90.6522	43.377	13.4475	223.381	178.394	72.0613		33.7958	28.7028	7.41512	3.39225		1085.72	4.10723		2.06061	-3.64673
99.8958	27.9723	22.2188	411.793	417.404	137.288		206.722	142.545	29.3365	5.88958		97.2113	23.418		0.833166	0.900328
28.3276	12.9069	1.52562	90.5238	74.728	44.0207		31.7576	4.38863	15.5377	20.3662		223.803	2.16013		1.81728	-1.48159
24.0199	10.4193	3.88659	89.1541	103.58	31.8082		386.088	17.2245	0.205828	38.5092		932.947	0.34464		1.54037	-4.9775
110.866	39.4429	14.8558	770.554	556.027	128.988		1015.21	4.06355	14.8359	1.80101		1164.83	10.3355		1.97995	-2.30396
95.2886	38.6334	10.9853	571.176	445.444	102.159		229.226	4.41001	111.045	2.6533		1398.7	5.73033		1.71123	-2.61664
119.442	46.106	17.082	683.486	702.368	171.828		58.4241	37.7398	6.43409	6.93995		1281.36	58.9234		2.46649	-2.28779
595.337	227.166	135.102	449.144	379.75	86.5277		146.109	33.4516	24.8759	2.57715		853.475	9.65622		1.93365	-2.89435
170.177	70.6768	54.1912	406.9	331.455	74.0597		302.344	45.5266	1.02662	12.8362		760.569	4.00141		1.70342	-2.91431
61.3481	21.2196	16.9679	419.391	353.907	79.2324		8.63061	21.1497	21.5105	31.3346		969.802	3.93386		2.10494	-6.54104
3777.94	677.127	374.246	501.171	453.137	103.224		97.2	17.3518	4.6649	0.398994		1076.28	16.0567		2.47546	-3.12435
218.028	81.7948	23.5894	369.368	282.32	65.3563		69.9124	26.3209	65.4869	1.66658		1325.09	0.20355		2.62138	-4.39516
103.124	10.1265	5.5361	420.179	438.687	98.4278		23.7835	1.6897	1.33489	15.6818		92.1912	4.4575		0.811084	0.474998
22.1475	6.59082	3.93243	94.5543	80.2104	34.6961		16.02	9.05224	0.03024	20.3905		34.3618	2.72273		-0.69974	-2.61255
69.2197	34.0194	20.2352	110.817	97.1137	48.0135		115.906	34.6859	15.2601	4.40318		167.264	1.26262		0.916532	-2.31511
84.7246	38.6716	39.8277	95.9463	85.1761	44.5004		77.9436	18.9043	7.68395	37.3413		307.028	38.8045		2.23476	0.660394
76.1143	35.3204	36.2117	109.466	98.7993	31.4277		11.8579	84.0583	24.921	7.91115		1.82591	1.7974		-2.01462	-2.49099
27.8228	13.0255	10.7649	61.6087	46.9458	19.7448		39.4868	11.9589	0.14994	32.3631		468.852	2.16834		1.23851	-2.70054
86.308	39.2507	25.6081	417.847	408.379	206.36		73.577	2.48532	25.4696	0.133155		354.897	0.927989		2.3643	-0.63141
1.9269	0.777455	0.415276	105.71	142.066	42.6298		277.569	20.3655	1.41722	11.5461		92.7802	18.0171		2.03159	-0.2367
45.9278	21.2748	18.9438	63.7064	55.8474	22.9946		19.2783	42.1837	0.042434	3.35312		4335.91	36.8196		1.69737	0.235636
76.0922	34.0242	22.2618	1839.19	1318.23	199.934		319.832	18.4088	20.7045	0.068873		404.361	10.8624		1.3981	-0.1
72.2103	27.5142	32.19	231.683	232.729	56.6772		27.7728	52.643	3.37736	2.48025		42.6999	29.2944		0.489497	0.330925
61.4952	30.363	22.3392	48.9691	44.8263	17.8946		32.5265	9.03055	101.406	50.4372		482.4	28.5955		1.09168	-2.80758
280.091	120.888	87.8477	368.657	389.224	121.957		23.1356	23.3062	35.9695	1.42815		120.012	2.19315		-0.16827	-5.44523
568.164	177.952	88.4839	205.095	187.144	55.6845		117.396	13.6028	98.6802	16.8247		65.8695	5.45158		-0.94154	-5.82193
745.369	337.547	114.987	175.091	156.656	79.9719		49.5182	20.2682	3.39589	31.7183		32.4739	33.2828		0.730849	-2.76446
354.29	176.161	139.48	13.1993	10.6817	5.16847		1798.83	26.81	44.1581	22.346		297.197	5.39351		1.27495	-3.74578
188.367	36.2771	16.2918	187.658	222.981	90.6234		126.663	11.8235	2.03787	1.26269		18.9925	0.501698		-0.91071	-5.46066
67.2975	32.1954	15.5147	85.0525	60.6811	32.6094		56.8362	46.1783	25.4895	14.8735		116.063	0.701743		0.94606	-0.73403
21.9712	1.54369	1.80711	124.072	115.064	45.0842		35.7733	57.1974	27.0459	6.88374		174.383	97.5714		2.22416	0.865361
72.8796	28.2327	22.9811	61.2816	55.5157	19.8434		196.374	15.6705	3.85963	0.721191		54.6991	9.13124		0.455098	-1.47607
37.3219	18.0191	16.2983	100.132	82.8628	30.2749		17.6574	52.62	33.7455	28.4267		285.223	9.32181		1.08783	-1.48304
242.24	107.63	64.6197	234.235	221.811	99.4978		173.876	14.7856	80.8863	3.32147		15.3066	10.1679		-0.59394	-4.40276
436.803	159.844	48.5644	92.8628	66.5076	28.6842		280.095	33.7806	16.4273	4.31546		198.253	24.1573		2.47854	-0.86086
82.368	35.7736	31.8747	64.2213	65.4981	25.317		41.3088	4.79933	1.55655	0.667842		3421.11	2.48395		2.03953	-3.53408
78.3024	30.3865	10.6426	1493.25	1647.9	337.495		364.411	29.5626	11.8094	27.0269		404.346	0.030117		0.841471	-2.7493
18.4509	4.6572	2.16509	311.997	226.034	94.6872		156.964	30.3612	1.74638	0.202028		965.951	3.94367		3.05714	-5.24835
1069.67	45.8483	27.8305	146.982	141.801	29.4441		63.4197	21.7484	30.2037	28.9163		374.126	6.92654		-0.13667	-0.55447
53.554	23.6114	10.6705	209.644	281.51	60.7419		238.123	22.7148	38.6146	7.50235		71.4315	2.10948		1.15735	-2.55241
85.4526	35.1528	13.2624	55.4428	41.8057	12.4284		42.3349	26.8288	0.976584	3.71917		307.944	0.563814		2.41565	-0.43373
6.91286	2.78798	1.17238	156.866	144.558	71.4682		27.1813	20.7716	1.46884	6.75266		323.977	0.508547		2.12058	-1.18163
23.6339	7.10414	8.0891	120.001	151.541	46.5273		99.6472	9.86133	6.74097	6.50614		448.489	9.90092		1.63805	-2.99334
179.755	64.6726	73.3262	403.935	386.143	171.104		57.0536	27.066	4.27239	1.37637		3.90109	3.07964		0.250858	-4.88631
191.093	76.3723	18.7452	3.99654	3.12495	0.996693		44.2252	25.1949	4.36329	2.482		61.4157	1.14631		-0.862	-3.20307
107.733	13.1036	8.84968	128.704	105.661	28.2713		54.0724	12.9161	11.3483	27.2652		40.2129	1.21469		-1.48045	-3.21465
243.993	45.4478	28.9759	110.418	100.554	21.963		10.3018	16.7756	5.03698	46.5403		4.79831	80.3341		-0.74919	0.099067
197.874	74.054	26.8105	8.28398	8.64166	1.96966		54.2125	13.1817	1.08789	14.0734		44.4215	0.676972		-0.152	-4.12348
164.647	36.9828	34.8047	84.8157	74.3711	25.0097		20.749	13.3937	5.94754	23.0639		15.4987	23.0327		-1.62577	1.09303
30.2267	14.0254	12.4748	88.8126	66.1406	17.7836		28.4812	1.23988	16.3078	19.8381		19.8551	3.88552		-2.36772	-1.4491
10.8358	5.28654	0.313711	100.296	88.5508	33.0502		90.3403	27.5459	8.32488	5.73238		255.126	257.92		3.10259	-2.00315
2066.49	847.622	176.301	71.8116	79.0192	27.9455		16.6587	11.2575	4.19656	16.0455		203.535	0.16866		1.95508	-5.61903
148.64	46.0378	16.9144	81.5426	65.4069	22.2349		30.0144	13.0848	1.48103	6.36474		918.998	0.793703		1.64771	-4.3665
109.184	43.0931	28.7225	772.877	694.644	383.766		67.3746	29.4773	1.20204	2.70413		4983.56	0.241584		2.96056	-1.98246
16.2272	3.4622	2.56903	1630.54	2040.14	578.666		38.7151	17.6208	16.2845	3.58857		635.317	2.71432		2.07622	-3.75138
116.996	33.7814	21.4015	327.606	287.35	140.28		78.8987	29.8666	0.314126	6.45307		1159.56	12.4365		2.35628	-2.52754
168.983	68.3671	40.5253	586.291	470.272	127.845		21.9676	98.9906	3.80864	6.54015		921.659	12.0333		1.78234	0.241086
59.207	25.9283	10.9245	511.897	365.87	133.327		21.7647	19.6612	28.7608	6.18898		1038.5	17.8338		2.72894	0.70581
123.154	55.2296	31.3853	238.678	280.257	75.4854		47.9157	13.7212	1.0719	9.37128		996.485	4.01412		1.74825	-4.19309
183.435	90.9936	72.8149	537.388	549.048	130.932		11.655	20.472	14.6431	13.0907		863.025	9.15631		2.97842	-0.22773
27.0622	5.06147	1.48477	206.945	226.516	50.2387		28.7477	32.2781	0.244461	5.12596		751.821	292.608		1.78619	0.285843
523.675	162.27	147.92	542.657	443.049	120.38		119.044	7.09875	12.9336	21.4955		987.324	10.4671		2.3891	-1.89945
78.7248	34.542	27.8142	438.159	424.02	116.565		147.932	16.6772	63.9159	21.6704		873.074	0.865492		2.29679	-1.20749
2.59573	0.862977	1.03602	497.224	367.656	121.914		5.44167	7.50646	6.67556	5.76543		875.215	16.4472		2.09358	-5.53632
1390.03	448.749	153.588	433.027	380.091	124.39		40.8565	1.96235	80.765	25.6303		696.247	275.839		1.55098	0.112358
585.96	234.389	53.499	484.065	384.11	138.821		59.394	17.8935	8.3719	25.6013		88.5656	0.39258		0.688307	-5.3112
194.23	36.5241	15.6417	200.499	196.617	76.6603		1439.34	38.8171	42.4933	29.7585		7.08804	101.061		-0.71571	-3.13251
1438.65	692.446	138.858	52.7621	42.9777	14.3156		190.64	13.4616	3.88607	70.9071		756.49	4.55403		2.13161	-1.63418
117.305	35.8136	46.2458	318.016	267.545	72.7141		492.534	5.53637	1.48388	2.26176		228.496	127.484		1.46196	-1.63589
659.146	287.293	90.6012	121.657	136.203	44.9824		95.8337	167.568	9.00161	12.4138		34.9696	3.21734		0.256666	-2.64988
71.8891	14.8891	33.7847	53.1598	39.5088	21.1871		130.958	19.2787	5.53526	5.26972		154.1	28.3453		-0.16923	-1.88461
140.222	62.0305	42.4751	262.686	252.933	97.5122		105.089	56.0331	10.4445	28.2384		113.548	1.15221		0.584328	-3.46574
99.045	31.6975	21.7735	141.83	125.505	61.0655		14.9309	35.9006	6.54017	10.0486		9.49848	79.3143		1.90036	0.93718
53.8766	24.8618	11.7571	2.24092	3.12599	1.06543		56.7449	77.6584	11.361	0		51.2503	19.382		2.72191	-5.93791
1620.28	458.437	161.975	18.2944	13.8085	8.67859		185.049	44.6988	67.4014	0.444436		786.623	9.08213		1.72198	-0.69718
70.0167	34.6076	21.9434	291.799	248.313	40.4823		97.3645	3.41489	0.349915	0		187.167	0		2.28623	-4.19551
2.12373	0.695765	0.977943	53.4043	42.233	8.08739		9.6566	137.747	5.50739	11.2994		100.86	10.9456		0.762976	-0.87224
48.4424	22.3107	4.94585	116.747	108.011	57.2254		19.4774	167.894	12.7436	11.4692		168.939	167.301		2.70629	1.93154
233.066	103.252	76.2389	56.9218	49.5995	15.8423		79.2155	26.7769	1.74734	16.2762		70.8056	13.5979		-0.07041	-0.15891
28.7022	13.8567	8.61421	75.3348	84.12	36.9073		40.9718	26.7275		3.56971		54.1903	6.57873		1.92005	-3.77547
273.948	79.4081	40.0078	22.1998	21.5986	9.5523		197.394	41.4756		27.6408		72.2721	7.07292		1.81896	0.112976
29.4008	7.27713	2.5717	40.8573	47.5954	13.6945		50.1795	12.5425		1.15803		246.651	15.099		1.69919	-2.21113
122.131	57.5227	41.409	111.144	108.084	34.9906		4.55676	59.6016		4.96305		327.55	1.86613		1.77664	-5.0131
145.825	66.2632	28.183	88.0056	109.85	42.8806			13.2265		3.51447		56.1146	2.50841		-1.13696	-3.47322
72.4433	33.5321	29.9791	178.281	150.471	48.7505			48.3954		7.89898		143.436	4.91466		0.523143	-0.26401
10.4268	4.89665	0.93318	194.756	148.828	48.3361			6.8644		18.3021		1.40276	0.136651		-0.54353	-1.13228
4.87411	1.20501	1.21677	3.03927	2.97985	0.773448			2.75339		13.9456		904.365	2.41433		1.07264	-2.71163
50.016	22.2155	19.3234	449.743	507.065	221.276			28.2364		19.876		998.692	22.3025		3.24871	0.248348
65.6164	11.8735	15.1914	235.053	176.602	105.134			14.0184		95.5804		706.761	0.427852		1.72399	-3.952
21.6699	9.06654	4.16558	339.891	373.113	106.786			51.1983		2.85945		217.805	7.46671		1.38382	-2.22096
67.5054	28.9056	32.4497	153.516	146.531	51.9466			18.2966		2.53773		228.751	82.9937		2.05122	-0.44238
245.538	120.538	29.4022	183.632	173.578	84.1768			12.6854		0.214221		1349.67	1.02907		0.874045	-0.4713
9.34281	4.1184	2.64205	1170.22	883.13	163.59			141.839		9.83392		3.81824	0.859085		-1.85181	-1.16935
7.56293	3.41762	2.95773	40.0472	29.308	10.3601			9.40198		45.6388		683.562	10.2805		2.92158	-0.92127
34.8829	13.9764	15.9354	165.714	135.816	37.5021			11.6528		5.4977		60.5303	15.0079		-0.56635	-0.34938
29.7451	11.7167	8.98654	168.498	125.1	65.0744			149.549		2.5105		0.221162	0.290457		-5.43697	-4.37151
67.1197	25.519	14.0425	94.4638	75.8025	41.9391			2.45715		0.45362		0	2.50726		-5.20557	-0.03094
6.67502	2.37954	2.19591	64.1977	54.0303	29.2481			4.5316		6.82328		396.913	18.7618		2.49132	-2.3369
190.447	64.8807	21.528	165.686	145.93	49.7138			26.1886		6.3237		43.1806	1.02877		-0.03558	-4.18373
119.376	12.7496	8.0161	93.5448	66.9427	45.9385			20.2301		5.13356		1.93945	17.1071		0.32213	-2.97084
172.549	79.1729	28.8554	3.94664	3.17456	1.56613			12.768		26.4117		204.634	2.29318		2.4669	-2.43483
45.8293	20.599	8.0501	64.626	70.7107	27.4159			33.3117		43.6901		0.69615	16.9267		-1.09227	-1.45312
74.6841	33.6624	10.2078	6.71774	4.9326	1.60947			50.1573		13.2868		122.716	5.01811		0.245927	-1.9545
58.1052	28.4861	25.215	226.897	184.441	97.1115			12.0634		0.635854		385.481	0.152141		1.3913	-1.61038
5.90866	2.82981	1.30956	192.947	218.331	89.9374			2.40299		0.291487		192.582	7.31493		1.94325	-2.74049
105.816	46.5526	30.3128	89.8107	87.2433	12.99			29.2704		25.4209		82.8982	16.0516		3.45401	-2.31633
235.358	95.8492	64.2119	19.5288	21.7748	6.47898			7.38994		28.751		61.392	0.080596		-0.16135	-0.87991
1.40109	0.392021	0.272596	128.603	115.647	57.0698			91.0165		35.3456		200.661	1.27805		1.50315	-2.70572
26.4932	13.0736	3.94443	83.0808	74.4512	30.4946			34.8903		27.223		48.2946	11.4557		1.3182	-1.68065
72.1271	26.5894	21.0054	70.721	66.2429	28.5978			11.9891		21.9198		320.108	23.2671		2.64767	2.07073
14.5178	7.19811	4.91553	62.9894	72.4336	25.5796			18.1145		25.5871		234.348	3.71315		2.63938	-3.48347
170.535	77.7605	60.7693	61.1875	49.7866	12.1699			7.69473		0.845483		372.685	20.8062		2.14081	-4.55677
607.317	238.927	113.63	140.953	158.471	53.0906			10.9296		0.479269		192.313	18.8587		0.373077	0.65281
65.4703	27.2537	12.6921	189.833	176.459	73.6594			40.6607		0.378408		652.895	49.5072		-0.98043	1.1588
108.662	47.4036	52.6523	1155.72	1030.8	169.271			60.9615		26.4236		515.459	6.6821		-1.68815	-0.42111
41.9736	14.2264	13.4322	1801.33	1856.13	719.011			15.9695		27.0733		114.661	7.80984		1.85508	-0.09529
52.9119	22.7775	26.4192	64.2406	57.3663	22.1891			24.1581		17.9286		132.54	5.12349		2.47704	-4.21062
759.524	68.7993	41.3433	53.3682	56.8709	17.9423			31.8159		13.9999		82.8945	4.78773		0.859113	-7.5233
3746.07	318.792	156.232	144.787	108.292	28.2631			20.1603		0		35.911	18.207		-0.35184	-1.84375
295.487	127.222	87.7887	85.5008	67.2788	34.1518			4.04614		10.0672		367.956	1.89865		2.16942	-3.41563
83.6924	25.0309	9.43194	167.517	178.118	78.6529			11.7184		0.707736		74.9008	13.5242		-0.49396	-2.04758
75.8957	34.9935	10.4175	154.954	126.644	36.5526			9.15487		117.914		0.263302	38.7828		-4.9653	-1.34458
188.862	94.0217	32.9266	76.3396	54.1528	15.6338			8.39865		1.8493		61.1431	10.7279		0.179705	-3.11963
169.312	52.1079	36.6751	79.4226	58.7845	22.722			74.9207		2.18196		152.887	0.513837		1.96072	-1.53682
42.4676	14.6994	14.7631	101.131	108.432	42.4876			6.58275		2.82635		345.343	6.18408		1.46694	-2.025
169.111	64.3845	60.3395	131.018	147.966	59.748			4.32148		0.325528		263.021	3.43736		1.85007	-1.95045
101.517	38.5913	20.3803	169.089	150.556	57.6478			94.1764		2.45666		24.9267	736.036		0.269008	0.988939
873.262	416.197	124.33	66.7322	69.3802	32.789			13.5492		10.3881		2791.88	0.054595		1.86759	-0.07799
1.14643	0.348431	0.410007	1355.48	1611.42	552.278			67.3024		4.31959		6664.56	22.3493		2.02373	-1.28334
214.03	63.186	25.5078	2571.65	3280.82	1097.35			4.33431		0.449028		171.046	1.70007		2.11042	-3.80435
62.403	30.2098	10.4209	86.2658	79.0431	32.948			11.7054		0.196174		267.773	23.6545		1.46887	0.486366
59.6979	22.5254	6.59245	178.754	138.236	43.5187			88.5306		42.8167		88.2037	27.3796		-0.00342	-3.00779
373.371	154.311	34.9411	133.132	102.025	45.9733			37.9293		7.00152		38.0874	7.26773		-1.04428	-1.96455
37.5294	18.3731	15.2448	157.163	117.072	77.0524			23.1273		6.39466		209.694	1.59302		1.47616	-2.2159
97.8801	41.5005	36.0523	128.539	110.089	63.5109			7.33785		28.4067		21.8498	16.3801		-1.92238	-1.38179
50.5849	20.9349	11.0964	82.9043	71.3451	30.5606			11.8707		7.03844		156.881	4.92252		1.27681	-3.35424
146.662	66.956	69.3228	93.0559	81.448	44.1105			11.2006		40.3038		32.6503	2.22851		1.38616	-4.4044
152.076	65.7677	19.0364	28.3969	26.8774	7.3156			5.26498		8.65357		294.866	0.877127		0.595891	-1.96482
18.0718	6.64043	3.3669	299.498	235.574	115.435			64.8676		73.1479		35.6697	160.995		1.25	0.553162
233.128	77.3446	19.916	32.3155	23.9197	9.28766			9.05221		0.430981		208.379	18.3423		0.220666	1.18431
22.7313	9.85877	4.2455	277.316	255.174	84.5769			14.0376		0		371.925	45.6775		1.4627	-1.30069
457.589	187.253	171.752	217.457	279.689	93.5119			22.9537		20.2022		86.8065	6.57361		1.02895	-1.08322
44.5694	21.0852	11.6454	45.115	50.8601	19.3945			11.1536		125.39		149.781	20.729		1.53626	0.013783
117.978	42.7598	36.5041	78.0866	64.0144	27.3142			30.4735		53.518		829.006	3.44978		1.07756	-3.62376
192.81	55.9982	30.4007	459.991	483.223	83.2373			28.0052		20.2234		1069.82	18.4059		1.44654	-1.41343
208.307	83.5091	48.5624	426.03	452.178	136.238			100.096		0.099114		97.8512	0.212803		-0.95807	-0.23822
4.02969	0.769466	0.8496	180.264	160.638	64.7201			3.94576		49.3141		164.345	1.38882		0.956739	-2.26333
105.095	36.0177	36.9507	106.596	116.659	44.6424			62.5438		3.86596		83.662	9.96732		-1.49269	-1.23711
106.862	49.2877	30.3301	255.494	184.622	93.4931			19.4501		0.227206		256.822	4.63251		-0.07199	-4.77191
314.304	143.968	59.3098	274.872	334.779	120.738			120.5		0		446.843	43.4856		3.65812	1.24112
84.0542	39.4633	39.9339	35.8857	35.4143	12.0071			111.207		7.32392		32.5431	15.6492		-0.05872	0.402987
37.1992	5.9261	3.02689	39.2074	32.2243	11.4459			26.8849		20.7328		249.987	46.2942		0.535615	0.580349
165.994	60.5123	30.8166	149.26	139.823	46.4756			13.6073		1.29246		314.332	6.54645		1.91185	-0.33797
55.734	27.8214	21.8736	138.377	146.659	51.2097			21.3395		7.08579		137.581	9.20875		1.70531	-3.14408
175.007	64.8055	67.11	67.9921	72.9989	32.0211			5.53255		28.5113		4.72628	37.8904		-2.55545	-1.2729
191.84	91.987	65.2703	38.8686	36.6389	17.9505			7.30856		5.03174		22.1789	7.15153		-2.7732	0.646877
27.4633	11.648	10.7406	260.111	219.657	99.5881			9.4462		2.85281		1000.29	0.249294		2.36975	-2.01256
10.565	2.79103	1.67058	404.612	414.405	117.944			17.1628		1.50414		4.94417	11.8901		0.970714	-1.18544
54.4201	16.5648	16.85	3.68746	3.42105	1.68105			19.9725		43.8037		138.086	7.83928		-0.24365	-2.3862
209.186	45.5768	58.9994	219.33	157.635	77.457			7.49062		31.6652		334.279	14.0646		0.856383	-0.69224
72.7063	33.535	32.5027	288.087	214.677	130.395			13.4463		9.54038		27.1441	65.7445		-4.4605	-0.37967
88.3094	40.0819	12.7512	678.399	529.418	167.216			63.6932		42.2666		145.634	0.049731		2.44651	-2.11981
12.8275	3.98253	3.57256	44.9454	42.794	18.4595			6.64387		23.0902		27.0724	0		0.299985	-2.56399
6.01368	2.04506	0.698433	30.5333	23.6377	14.0701			21.9752		5.09242		52.6806	5.07169		-0.2962	-3.22717
108.045	46.1258	24.6602	154.119	129.898	71.7417			16.0009		0		16.0756	2.62656		-0.51002	-4.0409
124.626	40.6648	11.325	39.4636	33.2713	19.3666			25.7248		1.52725		121.164	0.813977		2.40668	-3.26551
29.3088	13.6678	5.95639	31.2424	34.6027	6.26801			19.1028		19.7192		206.816	3.83073		2.70469	-0.12753
20.3545	6.17837	5.32372	71.6091	70.8974	24.537			13.4629		2.26254		210.261	9.14016		0.567842	-3.72087
251.528	101.706	19.6333	214.957	249.182	106.382			9.90643		39.3158		246.271	0.624268		2.99897
2.58771	0.695944	0.179386	26.555	23.2374	5.555			12.6682		6.71577		47.1253	63.1776		1.15077	-1.86692
395.086	141.183	90.3259	30.4599	26.1737	12.3668			9.57712		12.1911		16.185	10.9188		-2.70154	-3.82689
241.686	96.571	67.9903	130.554	94.1596	39.2458			12.8717		2.21013		126.582	8.21144		1.33723	-1.26637
25.4877	11.7991	6.77433	86.9214	80.5559	13.7504			16.516		140.042		102.448	41.2471		1.65851	0.615495
55.1259	25.8325	10.9117	68.9178	63.635	25.501			56.9973		9.78104		286.549	2.51121		1.94562	-4.90173
114.032	45.582	13.4112	91.166	77.8026	34.5046			20.3268		20.8237		26.2877	36.8256		1.03969	-0.04081
69.9641	32.5966	31.7798	45.632	35.8996	22.7788			30.9711		16.569		165.124	12.6244		0.808997	1.99149
9.38142	4.06515	1.69197	252.965	206.046	46.9168			4.04979		37.8156		372.491	47.5877		2.376	-1.15507
458.405	169.14	185.767	173.402	185.175	83.0665			19.5439		8.85562		25.0484	4.39099		-2.16131	-2.67121
99.025	44.5437	45.8715	135.132	117.83	42.3334			65.7472		22.8511		255.792	312.228		2.34103	1.30784
331.107	165.167	83.1859	106.674	98.9292	36.6346			116.198		16.2538		555.182	0.223348		1.75394	-2.56434
8.40603	2.83807	0.487615	383.749	345.138	109.87			6.2802		28.2951		198.886	8.15472		1.24401	-0.7536
16.3654	6.0771	2.60374	166.546	129.087	69.2396			38.9756		9.44049		79.7631	29.1217		1.08465	-2.63151
449.141	92.2057	111.523	40.1578	51.6311	18.2316			51.3868		17.5608		121.067	37.4862		0.92759	0.702386
40.2098	17.8201	10.4009	146.131	123.475	49.4845			50.2257		6.99537		123.444	9.73123		-0.96636	-2.78562
151.678	49.9068	46.5742	330.05	334.831	153.635			174.024		10.9375		35.4137	1.76876		1.37652	-0.12862
6.98785	1.46464	1.30543	27.1179	26.7936	11.6468			6.78306		12.6128		17.5248	37.2038		0.605582	-1.73021
143.223	70.0813	35.2124	17.8329	15.6597	8.54393			29.4071		34.838		69.7744	0.034443		1.87127	-0.46414
3.26172	1.15375	0.246261	40.7985	36.4734	17.878			25.6485		3.12164		155.357	8.13748		0.622874	-2.82556
129.002	62.8951	20.1555	139.548	98.7295	25.3379			30.3794		0.479269		34.5862	1.03256		-1.16664	-2.36676
38.2583	16.1152	9.92558	75.015	55.491	31.1229			18.2366		5.04188		214.764	1.60123		0.874878	-2.07909
24.015	7.77522	6.59788	153.134	165.839	60.4184			3.07272		0.060481		290.811	2.5509		1.02898	-1.68167
31.9783	9.86569	4.53939	324.962	337.324	134.566			16.0694		13.4676		3.61249	40.3247		-2.66868	1.81738
46.4544	21.3722	5.82617	53.9392	39.8883	19.757			13.1039		13.1308		402.207	7.51674		2.89881	-3.7986
251.109	106.622	49.3174	66.0206	72.6909	21.5761			19.6943		162.65		105.401	1.56181		0.587595	-2.48682
62.7003	29.914	18.4269	124.837	97.9794	21.7001			45.4623		73.4408		63.6707	65.6452		1.97776	-0.72594
198.798	99.3787	54.2011	22.1712	16.3709	3.57889			72.7449		32.8079		827.986	4.92861		1.88967	-2.60483
131.336	43.1982	22.8102	264.762	349.32	111.714			6.08831		20.8344		290.151	3.16901		-1.51427	-1.26915
52.6015	20.756	13.3205	609.102	615.972	234.228			10.4507		6.36678		105.538	23.4206		0.293284	-0.13849
53.3504	20.5922	4.75427	54.9061	48.0525	11.1403			7.80473		19.1235		92.7431	1.20999		2.38716	-3.92489
8.62517	3.24547	0.674596	39.086	29.6847	5.10114			77.589		6.78034		213.744	2.2897		1.52138	-0.68609
54.737	27.2255	11.8052	175.311	147.842	23.5789			188.102		75.2064		20.8052	5.47326		0.225893	-0.53842
33.1716	10.9006	4.67304	38.1002	29.8301	19.0231			45.1459		0		42.0275	1.86246		1.20344	-1.54672
58.1467	23.5019	25.7871	25.6276	25.5417	7.40856			127.541		13.0336		301.919	7.27243		2.35282	-2.58146
197.673	30.8269	37.559	151.634	147.782	52.6046			13.1766		56.3083		39.2932	0		-1.52839
4.06713	1.96287	0.79919	101.6	97.6856	28.221			16.2279		3.72316		23.3414	0.346231		-0.41062	-1.89082
20.6344	10.1278	2.57411	70.8443	57.9328	28.9977			44.1961		10.3254		12.5057	6.69662		1.86862	-2.77257
102.759	46.3784	41.4301	3.61042	4.37377	0.669725			16.8798		17.2549		8.60957	0.502949		1.38101	-1.14747
15.7507	7.61889	3.81271	5.22731	5.07669	2.58483			23.3574		7.09512		25.9336	2.02676		0.037632	-1.16663
6.39206	3.11423	0.421464	94.5626	68.2288	46.0042			23.0135		5.08196		234.731	1.4471		1.57866	-2.4428
27.1885	10.711	4.60241	148.089	147.58	59.831			46.3942		0.431773		190.53	3.07462		0.584967	-2.39395
260.405	35.5582	23.0575	227.702	182.437	53.9402			8.86337		15.816		55.4638	0.739137		0.440825	-5.66436
137.914	58.1365	16.8869	73.4602	56.6082	22.4046			5.31422		5.58417		480.766	19.7197		3.90722	-0.57207
83.6932	35.7892	33.7872	35.3778	44.9096	15.9729			10.0608		23.3498		592.955	2.08702		1.90967	-4.5521
347.21	59.0096	39.245	296.288	226.031	120.509			24.6649		4.70306		239.906	1.66479		0.191134	-0.94394
19.7493	9.78471	4.22877	201.351	175.395	62.5909			5.88232		27.3209		399.021	146.224		1.01482	-0.3728
425.075	178.817	108.152	288.458	239.284	141.368			37.3698		39.7242		29.1305	33.5361		-2.53072	-2.53432
286.046	114.278	52.6278	272.511	206.251	43.6045			13.5227		11.7062		8669.32	3.73475		2.91791	-4.90172
450.785	122.193	49.3646	2281.77	2125.79	239.684			8.10543		6.67393		517.233	5.93302		1.98189	-2.66455
64.9125	29.8723	24.6998	221.977	230.488	67.4206			4.56656		80.2172		234.051	0.859773		2.12327	-5.6283
106.194	53.0456	12.636	85.5074	89.1036	29.3951			18.4704		0.458683		346.551	12.2052		1.63802	-2.55423
101.218	45.0578	22.0133	255.781	203.791	54.4094			9.11352		0.317927		6.0166	31.8522		-1.84315	-3.10474
547.378	245.774	176.912	36.8918	26.7045	6.75631			16.2565		27.4715		185.356	7.4536		1.08393	-0.77163
83.8687	29.8059	24.6016	125.961	120.556	23.6845			11.5914		48.2019		29.7035	4.2973		-0.19627	-3.19075
177.074	87.5053	36.6307	118.382	92.1021	23.3869			5.85064		0.196174		198.891	2.57478		1.74769	-3.80024
109.399	32.2531	38.2111	185.002	164.895	61.8761			22.0678		5.10935		16.5359	2.30722		-0.58119	-2.93505
45.7825	19.6289	5.88716	69.1228	56.6815	17.9254			15.7813		26.737		47.8396	13.9233		-0.96328	-2.50158
169.954	55.1803	83.4695	157.799	144.009	58.7315			5.20733		3.26526		37.5554	3.2625		0.672924	-5.04486
431.753	117.574	44.4931	60.8374	45.6128	20.0496			35.8477		20.4203		0.122753	6.40651		-1.386	-4.05118
330.574	130.918	92.3013	1.88613	1.54315	0.415184			38.0871		3.31608		24.3835	2.55522		0.012082	-4.93064
537.864	53.7576	87.045	11.6519	10.1272	1.50952			167.65		35.7245		1.41365	0.786613		0.225475	-3.03943
101.543	31.4345	28.615	1.97281	1.93033	0.874441			9.98893		7.68335		71.9208	0.124502		0.981876	-5.32007
138.545	21.1366	8.97531	50.8222	43.71	22.545			43.3023		3.21443		48.1368	19.8439		-2.11834	-5.89651
2749.95	788.956	212.12	256.349	191.311	58.9952			28.5724		124.451		186.411	11.9462		0.978737	-5.18703
888.875	223.599	81.1274	188.517	204.337	84.6139			28.0817		7.1825		483.576	1.03023		2.53864	-3.81066
51.2609	20.8428	4.3899	155.424	167.436	53.3246			34.6761		1.92752		153.671	0.44386		1.22211	-4.82178
122.914	17.7485	9.28556	84.079	79.0379	29.8269			15.6313		4.24056		687.344	39.1329		1.35316	-0.97293
137.464	49.79	21.8122	321.926	320.846	76.4242			173.104		3.17454		1017.1	1.65858		1.96925	-3.57074
84.9874	25.863	9.62196	402.606	454.477	102.772			33.9893		0.03024		5.86463	10.4452		-1.14605	-1.83718
100.994	28.838	35.6319	20.5602	14.7042	8.17737			218.641		20.9769		1.87079	2.55625		0.065141	-5.14744
179.633	89.1068	32.4817	3.30646	3.49014	1.32185			14.2249		0.574582		45.1439	0.099667		1.50307	-0.63677
12.1166	3.78774	3.80168	34.9256	26.1382	5.40247			2.99389		0.042434		179.409	2.72484		1.04912	-2.84402
64.1528	23.2689	14.7806	100.643	133.422	36.1173			96.5594		4.7824		60.3521	36.1894		0.126798	-3.94744
1458.13	206.865	108.329	87.4455	79.6252	33.209			11.6888		17.2819		105.294	11.3477		2.62575	-0.34029
67.2826	32.6387	10.7786	26.6	24.2556	11.223			8.85166		6.3443		595.557	3.10873		2.36193	-2.60707
51.6427	22.4786	20.9986	256.625	301.63	76.3689			30.1007		22.8717		55.6319	3.09767		-0.50943	-3.81473
141.056	62.2179	27.5771	92.7339	74.8933	37.1843			17.3424		4.26702		141.558	76.1367		1.922	0.254213
169.239	79.822	15.2042	76.6975	73.4479	26.5209			6.70945		0.774556		16.6534	12.1808		0.511708	-2.94754
215.794	82.6308	105.901	24.8074	28.0135	7.24341			53.1036		16.8316		215.036	13.1258		1.60339	-3.54498
299.016	122.108	72.9957	118.001	85.0537	13.3975			13.7121		2.31511		23.2039	88.7603		-1.98848	-2.15727
602.104	270.681	257.613	77.0748	56.2373	8.14546			19.4186		0.948397		47.5151	0.439736		1.97349	-2.57575
24.8987	5.7363	9.03571	13.7517	11.8796	1.535			5.41667		3.87388		99.2627	15.4471		0.965725	-1.5203
58.9417	28.609	6.1662	129.95	91.9115	50.8554			158.058		2.18117		202.913	18.8735		1.90304	-4.62904
864.992	310.911	219.794	65.2062	55.3479	8.1976			7.3524		1.00508		4870.57	6.74519		2.84897	-0.58009
139.167	63.8851	37.444	1389.47	1555.48	299.692			6.20927		23.633		121.397	23.9108		0.950475	-2.17657
186.15	86.1205	45.5293	105.076	90.2233	47.5814			23.0414		0.380947		118.79	2.88506		-0.5389	-3.44825
127.821	33.3557	36.4167	142.952	152.789	34.5065			0.210421		25.4718		19.0426	0.502557		-0.37612	-2.54215
32.7974	8.86323	4.61499	50.5198	37.5425	16.9378			6.79857		0		190.367	1.84712		1.13682	-0.59282
8.89879	3.71754	1.84946	143.339	106.368	41.3157			65.3804		5.14116		127.6	0		2.35937
3.7044	1.40284	0.428834	39.8089	30.3953	19.1478			14.2914		14.3262		98.5265	15.0619		1.98718	-4.06743
706.114	280.953	76.5902	33.4142	41.2669	10.9477			62.6493		166.096		59.8374	3.19978		2.0196	-2.8156
53.311	25.229	6.45203	41.5147	34.3442	16.6143			191.234		1.94762		29.3566	4.91893		-2.16284	-0.7338
59.7994	29.4066	27.7591	181.659	171.029	53.6675			17.9612		1.59486		328.312	29.4366		2.56503	0.113538
84.7976	31.8866	30.6236	110.798	125.579	54.6765			41.4777		0.35703		40.5031	6.56639		-0.53967	-2.71905
140.078	69.0559	64.5237	61.5885	47.4022	7.21919			15.2531		6.35067		33.9417	12.9676		-0.01618	1.06334
32.5563	9.50312	3.5554	85.7101	67.1272	35.9411			21.0737		0.430981		23.0545	0.512462		0.621114	-3.328
6.13905	3.04078	0.540928	37.1373	27.735	5.53786			64.1621		3.67138		79.2287	4.91675		0.570111	-2.27451
65.6267	31.3358	20.2097	119.644	101.992	34.0669			170.684		0		169.117	47.9588		1.84135	1.66279
21.7842	10.6493	8.46034	73.5116	73.9411	26.7638			19.6838		6.35793		712.499	18.1491		2.83083	-2.55134
155.698	72.1257	68.9996	221.227	253.544	75.197			4.34		84.218		336.885	90.2292		3.31475	-0.66491
200.282	75.0746	32.7385	55.8259	66.0605	25.86			26.8136		103.683		266.408	8.33985		1.75437	-0.55751
136.885	61.5898	40.1433	115.322	118.546	40.8646			18.8051		20.4866		56.4154	9.07662		1.42155	-0.16711
29.0869	13.8621	9.2173	59.5034	68.3117	15.5614			22.7531		51.8509		77.9777	1.38723		1.22237	-1.57871
34.7399	16.1262	11.7319	49.3904	58.1019	20.1648			14.1738		111.052		187.505	6.9673		2.16818	-2.31193
68.0672	24.6579	14.9991	84.678	84.338	26.3801			29.8545		8.23573		104.262	0.323364		1.71038	-2.79575
6.02364	1.92325	1.85698	74.1509	69.1815	30.4741			14.3895		17.3157		236.839	12.9762		1.29807	-2.04717
136.41	66.8845	50.33	112.094	114.801	38.8236			20.7019		21.3532		139.377	3.41161		1.60717	-1.49656
28.443	11.3875	10.501	77.2267	77.3032	26.3152			101.783		37.1289		72.0897	10.5012		0.709596	-1.3711
48.9968	18.4316	8.86619	80.9669	88.2157	27.0512			23.6443		7.97808		16.4879	4.21701		-0.6483	-3.31237
131.005	42.7336	32.3643	39.0375	28.2244	19.3511			75.575		13.7862		959.014	15.9968		2.67736	-0.754
52.0726	22.721	20.7552	236.524	270.035	35.4363			70.3975		0.084867		72.097	36.5279		1.08438	-0.54439
68.5843	26.6513	14.4685	60.7275	60.2715	30.3336			6.87929		0.897571		14.0661	1.75828		-0.42844	1.00307
1.3994	0.455517	0.23124	20.3594	17.757	6.13039			10.5589		23.1641		115.814	4.18697		1.26418	0.910819
4.38087	2.10811	1.00621	61.5079	46.2524	7.37213			12.7073		11.3574		300.121	0.342099		0.027268	-4.1805
181.453	59.4919	34.6824	557.819	428.238	90.8774			30.7705		24.0495		40.2866	1.88179		0.853966	-1.88667
27.572	12.4691	4.40308	49.9687	37.6029	18.1947			41.1669		9.88554		282.546	8.42614		-1.79898	0.640586
23.3814	9.45482	8.52508	1086.39	1002.65	298.303			56.8903		4.71634		36.0367			-1.20161
46.481	22.6758	9.49814	207.022	171.739	63.4295			8.3966		6.85273		190.226			3.75542
205.45	76.4881	55.4532	23.9135	23.5567	5.46606			3.54914		0.954251		106.325			3.31239
21.6516	9.45012	5.5285	24.7502	19.1268	3.60697			28.5285		20.3854		53.9541			1.32518
46.939	20.4443	8.89332	60.9107	58.9869	20.2287			127.213		18.8745		55.0068			1.64457
97.0786	36.1379	10.8813	39.4165	34.7366	15.7652			151.316		16.3731		81.1979			1.13754
59.373	25.5004	25.9957	106.238	82.1511	50.6207			20.6404		0.141547		50.845			1.77988
45.3854	21.2101	12.9463	25.7034	23.9496	5.93205			44.061		3.54659		264.295			1.13392
7.97294	3.18828	1.37343	169.601	195.621	79.3825			20.5886		45.6941		217.853			2.41323
390.637	130.457	151.617	112.83	86.7564	39.8775			27.7959		7.25867		21.6142			0.631918
35.4864	17.7076	8.56354	17.6219	13.4967	5.05833			42.7704		107.791		161.908			0.6508
4.22192	2.04585	1.81793	114.089	93.7149	30.1111			44.4269		30.0949		316.297			2.58734
37.0357	17.4499	10.0631	139.808	126.549	52.3188			10.5752		6.45753		178.381			1.37434
22.1342	10.5508	5.81189	91.0618	84.3966	32.8337			23.8529		7.12691		178.465			4.16881
84.2515	34.4195	37.4082	9.43106	9.75536	2.30717			29.6821		3.7366		182.333			3.17503
323.486	149.959	96.0532	31.5265	31.5618	4.32545			19.3398		2.28107		95.2808			2.68718
282.037	129.478	67.8124	24.0294	22.9546	3.53938			5.69499		52.8187		1846.26			2.9527
7.14046	2.20983	0.395179	506.732	429.892	61.7741			78.5862		2.32017		300.428			1.91156
13.866	4.83436	2.11958	113.638	139.8	31.9837			37.9619		8.20233		67.0864			0.169569
381.002	72.4376	91.1964	107.495	93.0179	28.8738			18.7146		14.1621		7.59948			-3.54487
34.1375	14.138	8.49645	98.7048	78.9134	34.6153			23.555		18.7341		99.5931			1.01188
128.787	39.1618	38.0272	69.1669	58.1673	17.7538			12.5769		59.3813		106.43			0.676685
47.9811	22.7669	5.23047	121.837	135.115	55.3089			2.44036		5.75439		0.871744			0.040673
5.9392	1.16289	1.0589	1.19158	1.35645	0.286786			84.2399		0		86.6542			-4.16553
1.0759	0.117797	0.282126	2312.76	1846.35	653.886			10.1298		6.51563		190.262			0.081564
34.4248	17.1367	5.38398	239.936	252.825	60.0926			33.4762		26.132		296.174			1.70187
74.2662	34.5803	13.897	98.4485	124.045	17.5373			61.199		44.9694		1.01533			0.292072
121.509	56.4672	28.8282	5.96964	4.23888	2.39585			73.6094		3.52016		117.474			0.578037
2.77623	0.916056	0.199578	115.532	81.9275	26.0975			41.808		4.34301		322.263			2.17325
109.887	48.9144	16.3778	93.6992	107.131	30.5234			11.8625		37.5136		495.689			2.72708
32.7106	12.3844	8.05592	112.91	132.573	30.826			14.7588		13.6755		295.153			2.60972
20.4126	6.12651	5.38464	84.4064	93.0411	36.5752			4.65604		16.9148		759.817			0.105726
27.2191	7.70816	3.68051	584.913	599.99	291.393			54.7043		10.2099		196.829			1.36842
69.7078	32.1081	33.8207	84.1307	60.3107	34.1988			72.4999		3.49769		109.191			1.35876
5.48203	2.68989	0.453757	79.1183	81.957	25.4326			30.4697		32.941		54.1372			-1.18172
39.3782	17.1869	4.67848	140.747	135.971	46.7707			32.8496		3.23676		140.308			-0.10327
213.274	83.8176	40.1205	259.932	194.286	58.0508			71.8449		33.2782		378.953			1.79567
53.5183	23.0699	14.9804	154.016	144.236	35.1013			57.184		1.184		662.889			2.05371
168.7	78.6412	44.2903	228.431	202.865	105.401			7.86731		4.8932		64.9238			0.445082
111.592	34.0219	18.5653	84.3226	94.1873	40.9357			3.16486		7.01549		75.6281			0.969537
122.289	58.5152	49.7801	86.702	67.4454	35.1624			30.4292		7.57313		150.999			2.31058
44.9287	15.9234	10.8195	63.3395	56.6948	17.6469			75.7712		2.5941		180.904			3.67927
2.48649	1.15489	1.04777	27.7569	35.2095	10.1875			48.4501		11.7728		26.8816			-1.26855
45.2965	16.4977	4.12873	57.8417	50.8168	24.4294			36.7796		3.24136		99.5697			1.77716
7.34265	2.51881	0.546714	59.7305	49.0222	20.7786			51.99		4.22331		27.3384			-1.13049
46.6895	21.0361	9.57569	90.2831	67.621	35.4361			33.5605		10.6514		3.17717			0.778864
28.2957	8.49955	3.79192	3.05806	3.4612	1.42442			17.3544		5.47241		433.498			1.92902
135.676	64.667	24.8683	194.531	166.706	91.895			17.5898		2.48611		503.168			3.32676
43.3528	19.1635	21.0808	80.1502	96.4033	38.0564			42.8771		26.2272		49.9664			1.76629
49.6631	17.9086	20.9701	16.8688	19.1859	2.94586			39.411		3.85662		27.9989			1.47584
167.815	24.2321	30.6719	15.5207	11.3168	2.19929			28.553		0.594376		234.359			1.64015
3.26435	1.51107	0.649744	124.069	120.53	53.452			2.21933		1.98784		27.8024			1.47616
17.5084	7.99272	2.09464	15.4516	11.3763	2.16093			0.038633		0.068873		64.8097			0.26366
8.03528	3.95301	0.84621	97.8659	84.6149	29.7885			7.76676		5.97065		96.0177			0.428245
208.825	95.8766	40.0381	158.65	118.287	35.3338			7.05713		1.53011		56.2858			-1.30607
87.2994	36.486	33.8565	232.519	186.857	52.5083			83.7931		2.17499		197.571			1.93796
13.4575	5.80653	3.09383	75.1117	57.5465	9.15142			9.46136		5.7455		94.9317			0.635505
5.37281	2.48149	0.343293	131.776	125.275	56.6319			5.44516				327.585			2.44401
23.1646	8.33968	3.73691	181.056	148.884	72.5374			4.40761				190.153			0.3582
110.361	54.5579	23.1271	189.771	170.676	79.2996			19.3856				43.851			-1.62656
18.5659	9.01988	6.21577	162.19	157.053	56.8621			6.01562				5.12737			0.439435
221.52	27.628	18.7031	1.55372	1.43505	0.340832			1.92293				172.771			1.93324
117.211	45.8585	13.7148	84.6879	61.7254	38.0679			1.45711				88.7357			1.59765
71.2142	28.0388	27.5812	45.9312	34.5035	13.7046			2.60201				181.898			0.211925
295.168	45.6733	31.9355	134.984	149.928	39.526			1.56716				342.936			2.24121
16.8469	7.54192	3.43534	92.4239	99.1238	39.0888			2.78804				172.023			1.53446
360.329	140.619	88.367	98.4275	104.329	37.7051			8.42608				63.9418			0.218468
242.669	90.5658	42.9702	72.3061	66.9971	13.6879			4.31102				149.404			0.792444
383.127	96.0805	40.1161	181.977	180.192	73.6162			4.45228				155.108			1.34566
55.1283	23.556	20.1676	84.1722	94.1454	34.0601							42.977			0.058699
147.585	72.8187	20.7126	70.9372	64.5304	24.5005							141.325			1.36407
90.4317	42.1123	10.2664	128.753	93.1756	40.0248							178.475			-0.09364
85.8071	35.9566	17.9955	308.019	325.704	121.362							179.499			0.715576
464.706	192.943	144.438	131.134	138.14	47.7753							148.046			0.54053
63.4333	31.4019	17.8546	195.181	159.72	59							67.9734			0.589682
71.5137	23.3261	20.0294	72.2169	84.9809	32.7975							255.328			2.04004
151.015	68.2961	29.7691	92.9535	96.0477	37.6157							86.3508			2.47993
93.0512	25.2528	31.1763	30.4292	30.7936	12.7486							9.09281			1.03998
38.9564	15.6971	4.78279	14.0976	13.3046	6.58103							61.5562			-0.46886
44.4525	20.1665	20.5343	121.087	96.9068	34.0451							98.3251			-0.38944
144.31	43.1423	68.2829	197.749	144.185	41.6228							9.82726			-0.96451
86.3215	42.2339	40.4341	12.4498	17.048	6.22227							148.499			0.822073
366.606	92.5987	36.0699	125.806	117.572	62.5767							331.903			2.73981
281.509	101.889	75.1779	70.2914	96.7008	33.6311							42.8793			2.36368
457.667	41.1306	71.0316	11.007	8.97694	4.34185							338.597			2.76555
86.6786	24.013	23.2592	48.2771	50.2769	3.95328							544.075			0.589038
9.25738	4.40307	3.20437	615.764	624.476	191.82							252.045			2.87937
117.566	16.5763	7.28247	30.2723	31.294	2.5414							65.1778			-1.53539
800.876	383.935	70.2158	203.703	192.208	81.6211							75.5199			1.04841
21.3339	9.52862	8.95484	59.0306	42.0416	19.7974							105.857			2.2336
2334.29	624.041	172.192	40.7665	31.3478	14.3707							297.474			2.12607
3.89351	1.8443	1.62474	102.855	107.9	46.0648							92.6061			-0.1815
117.902	56.0921	47.6583	74.1172	72.7562	24.3321							74.6019			1.3466
754.492	176.931	65.9744	53.5023	38.3099	10.5785							23.1491			0.965833
43.4783	16.4125	3.58817	24.6935	25.5875	11.9671							29.4693			-0.22679
104.379	13.7718	7.5423	52.1916	41.2368	20.0182							76.4276			1.00838
117.003	39.1231	17.6958	33.4315	34.6208	14.9987							37.7495			1.76906
72.3705	20.1346	7.80416	39.6352	32.3695	18.023							131.305			1.14338
85.7888	22.4938	29.1075	94.3806	82.0516	26.2536							4.76326			-0.14688
152.497	71.0628	26.4314	31.7349	22.8399	14.7428							124.501			0.289424
10.3428	2.8847	3.1087	60.5778	70.5748	28.7711							5.55153			-2.76072
79.1112	36.7184	21.2675	106.759	81.2945	40.7883							188.21			0.978409
54.5752	18.2647	12.0527	110.429	121.491	29.4213							368.954			2.92204
242.879	112.988	55.9605	94.2403	89.5202	20.8739							73.432			0.933634
1236.96	161.811	88.0795	90.8487	85.5627	22.2554							36.1247			-0.79276
179.571	79.8893	89.6796	101.459	89.9875	41.8674							99.9244			0.819261
56.5136	26.1044	14.0106	86.4158	90.9893	37.0558							32.7042			0.196572
57.3344	25.545	8.75766	68.2817	67.5316	32.3352							86.3497			-1.94852
43.8246	17.4665	17.1449	318.327	309.238	125.894							410.143			4.0712
268.052	125.503	31.8072	36.0333	50.7445	11.938							289.076			1.31398
119.855	49.2623	22.4832	189.991	164.526	63.1104							190.859			1.71854
144.815	72.1658	43.4574	104.296	107.878	50.7024							33.7081			-0.47794
43.0129	19.742	8.86614	90.875	77.7739	35.4362							227.893			2.21083
25.757	12.1083	2.33977	88.1819	88.4215	38.0939							34.6086			1.0496
1005.9	502.814	133.99	26.4058	34.4096	9.00688							61.9094			-0.64446
143.618	63.0046	12.3613	100.138	110.183	47.4485							40.242			1.72857
102.032	48.8254	32.0668	31.2675	30.0746	7.15294							339.647			1.40835
183.358	64.0529	86.5583	205.943	215.046	101.852							55.3124			0.044832
254.257	95.2172	59.4373	92.0643	82.6451	31.8511							142.646			2.59885
11.9116	5.9247	1.94033	43.8019	35.321	14.6916							23.214			-0.90374
510.44	212.679	210.963	37.8398	31.7079	17.092							157.911			2.5746
21.1159	4.27787	7.37508	43.4896	46.4753	20.9697							127.233			1.92108
1.76819	0.857303	0.31782	74.0837	62.5799	7.74602							101.224			-0.0374
51.4655	25.6668	6.79507	126.661	119.231	35.8841							60.0262			-0.63668
50.0714	23.0921	4.95389	128.795	94.5947	61.0896							29.3223			-0.91801
735.134	242.677	179.185	202.488	149.336	70.2133							36.2379			0.967842
118.698	49.3277	30.4468	73.7095	60.7143	30.9213							204.32			1.60826
24.3315	11.9553	4.45792	158.563	124.419	21.4313							33.9724			0.858632
157.895	67.5092	37.1878	42.8072	46.0221	16.6945							84.671			1.09048
108.594	25.7081	29.7071	56.0134	48.5545	25.7711							51.9237			2.20118
181.981	90.3958	63.7284	2.06883	2.09836	0.586493							145.206			0.552869
27.9861	6.89809	3.68373	200.551	145.793	82.6613							102.257			1.66603
7.41902	2.83787	1.50569	90.3006	64.1782	33.8851							3.88476			-3.78529
3.17243	1.10196	0.348643	109.936	78.7464	34.9968							121.182			1.64395
599.962	220.739	62.1365	71.8905	83.1093	34.144							52.4746			1.26556
45.2569	19.7731	5.23646	32.454	32.303	12.1956							96.4762			1.34504
458.321	225.135	41.4404	70.2519	66.9844	30.6523							281.19			1.81177
51.1225	22.5198	22.7096	121.222	130.368	45.3563							116.045			0.614775
72.2357	24.7028	24.9608	221.493	163.992	49.1802							6.20127			-2.97294
119.126	53.2302	52.3979	133.239	94.4883	42.3179							406.772			1.80682
27.4339	7.30118	2.69193	224.027	253.78	93.3805							416.851			2.05142
5.20714	2.40045	0.439603	157.853	170.078	70.4029							1382.59			2.38744
55.8457	24.476	16.4649	745.174	614.308	122.205							148.812			2.33529
102.442	48.0383	32.3704	57.1739	61.5249	22.212							462.347			4.02542
18.4888	8.4754	6.89438	66.7135	67.5458	29.7648							54.6701			0.527454
131.923	57.425	56.6646	48.7035	41.7373	10.2672							210.169			0.305395
169.925	59.984	26.7114	228.909	208.957	62.7953							32.0892			-0.13413
116.882	47.0592	32.6226	65.3001	55.9857	9.69996							46.3353			0.794941
119.771	56.1072	58.5763	36.7009	31.6375	6.37562							230.18			1.06998
24.8005	10.6197	7.49714	128.736	103.186	26.3862							388.883			2.01779
29.6659	12.258	9.5365	125.828	153.637	54.4008							335.007			0.355953
57.7191	19.6608	12.272	399.697	336.13	128.663							107.247			1.40894
65.641	32.5192	17.4492	57.7897	65.1736	25.6297							132.94			0.126721
5.10787	1.53793	1.52089	106.12	133.489	42.413							34.1019			1.27981
24.148	11.7175	4.70892	25.1025	28.0295	12.0597							13.2073			-0.41017
184.26	87.5065	20.0147	42.3872	32.7126	20.3769							695.019			1.53451
116.001	52.2199	41.0646	200.111	262.499	47.2836							39.6057			-0.18754
12.2811	5.72178	2.28118	58.3644	53.6539	19.7552							60.6036			0.585763
24.1605	8.842	8.55199	60.41	44.4925	27.9791							16.403			-1.97121
41.5586	14.7528	7.25468	102.018	102.729	45.5094							334.689			0.789165
111.193	33.3296	26.4289	235.814	256.47	102.714							158.402			1.01357
44.1245	18.2226	17.0241	104.757	99.0138	31.0226							761.162			1.72577
58.1379	21.2109	11.8796	297.204	327.803	73.0837							182.816			-0.21598
1.19304	0.362531	0.187404	94.0812	88.1967	42.5009							2.87734			-0.33429
3.71743	1.69129	0.820323	9.63241	7.98381	4.18666							3.82356			-0.48409
34.9438	17.3222	8.70869	18.2784	13.5291	8.16895							233.536			2.41798
154.857	45.7025	28.1186	77.8914	72.3135	27.0824							19.3802			-0.99571
23.5056	9.78614	3.58375	66.7141	51.4267	32.8785							70.5848			1.01509
19.9148	7.40231	6.95314	50.7782	37.8987	19.6012							44.7881			1.31628
3.11513	1.42855	0.278238	35.4892	44.1751	13.0816							84.5153			0.651154
32.2746	15.8767	5.55214	144.902	116.994	58.7592							23.3784			-0.98871
			96.4279	75.4321	35.4285							270.593			-1.90366
			962.673	966.643	414.81							0.937743			-0.10908
			1.12478	1.16951	0.200599							49.4202			-0.76998
			99.2	107.038	35.255							355.737			1.73409
			175.706	136.373	38.7326							71.0027			0.341926
			101.152	84.2289	33.5843							103.657			0.247222
			147.201	127.293	37.5527							93.5943			-1.2094
			188.531	195.766	91.4564							84.2643			0.706816
			96.2889	81.5571	26.0051							219.286			1.7856
			95.942	122.178	44.7542							158.303			1.74256
			108.698	98.8402	19.4678							5.13665			-2.54654
			88.3771	83.687	26.3635							150.894			-1.06607
			277.532	302.218	125.863							216.162			1.7604
			162.09	124.136	49.0195							157.776			1.04026
			132.186	144.414	61.8926							3161.01			3.17994
			675.191	890.219	117.486							17.2053			-1.06475
			72.4482	61.2502	26.1255							86.762			0.960778
			84.8025	64.5643	22.3474							72.3175			2.51851
			21.3366	24.9974	10.1029							50.7605			-0.63314
			112.885	110.584	32.8513							87.5046			1.21247
			67.7672	60.4162	22.899							277.362			3.42487
			36.8936	38.6203	15.332							9.42203			-2.16932
			53.5318	40.2896	15.0446							23.9502			1.69798
			22.8013	18.8153	4.32456							268.668			-1.26267
			723.09	684.814	219.06							192.594			-2.47307
			814.574	712.194	331.461							105.045			1.58269
			71.015	72.4283	32.5478							190.493			3.8942
			28.8551	31.3171	13.9077							49.9018			0.228045
			89.2888	64.3596	29.6449							33.7916			1.20387
			25.0953	27.5156	9.66809							165.73			1.33487
			157.902	128.074	40.3924							43.2804			0.343195
			57.6121	46.0438	16.7152							63.2292			1.47167
			38.7256	30.049	13.1753							31.1973			0.559538
			63.7706	49.0099	25.967							535.96			-0.99268
			739.03	920.568	279.912							174.165			1.30524
			81.7621	76.4919	16.5065							175.727			0.138649
			233.193	188.262	67.4938							160.885			1.67319
			95.5384	90.9221	46.6657							27.3205			-1.37511
			184.369	134.437	41.5679							733.351			2.61568
			241.407	219.549	88.2488							428.015			1.50351
			225.297	201.727	51.782							52.3832			0.611379
			48.4013	54.0174	20.7042							26.0913			-1.59484
			122.621	129.819	41.917							39.5174			-0.79673
			98.0148	79.8641	47.8171							17.1125			0.511547
			20.7865	27.2188	10.0342							134.538			0.335254
			108.903	122.775	53.5858							88.1229			1.44916
			63.4314	55.0217	30.5284							53.1884			0.974209
			64.723	48.9479	27.1605							654.526			2.64362
			160.31	203.362	70.2885							88.1581			-0.48222
			163.681	125.102	57.3517							29.3964			1.14244
			34.8842	34.7706	15.505							12.5538			-1.37852
			174.676	143.608	54.4549							363.401			0.714278
			499.235	426.254	80.7903							400.084			2.2227
			200.208	156.487	31.1649							266.127			2.57233
			62.1184	68.4374	24.1829							13.915			-0.04671
			45.5731	36.9463	19.5451							145.392			-0.60705
			419.498	371.903	108.247							40.4538			-2.98356
			324.98	280.55	62.1884							255.282			1.17249
			131.922	164.303	63.9138							391.586			2.09547
			165.965	161.291	27.1457							0.72084			-0.94433
			4.14825	2.95779	1.08421							6.92654			-1.72709
			31.2083	28.5284	14.7149							33.7444			-1.87505
			107.832	81.0531	39.2673							286.32			1.75612
			110.844	128.57	52.862							178.849			2.23426
			99.0231	79.4288	40.1715							669.241			0.853248
			694.024	565.264	307.978							21.9638			-0.04529
			45.3766	33.1462	20.2098							23.8817			-1.27763
			113.345	82.3291	36.5351							78.7515			0.094235
			116.422	93.2122	28.6332							28.4319			1.22489
			32.2578	26.7896	10.9861							931.14			2.28519
			197.804	270.551	94.4613							33.6394			0.313234
			69.3965	49.807	27.1156							481.99			1.96492
			155.06	186.188	68.5537							8.76104			-2.95015
			107.184	80.8948	27.2513							90.1662			-1.42957
			220.263	201.63	82.1413							254.342			0.66503
			114.256	140.092	43.3744							203.113			2.2592
			73.5409	74.4408	30.1465							176.236			1.84319
			89.8664	70.3938	32.7549							262.287			1.79645
			94.1586	78.294	17.102							51.2972			0.791861
			118.352	89.0143	57.0999							134.636			2.23817
			73.8726	54.1228	9.87104							6.81323			1.10451
			4.81056	3.57904	2.0617							64.0126			0.275781
			93.9545	92.6311	45.5053							83.3452			0.81337
			104.438	91.9791	43.277							121.627			1.68034
			63.6271	55.8686	12.0293							1.79741			-1.17292
			6.59141	5.83379	3.24523							169.945			0.275315
			197.072	140.776	34.3654							4.10073			-4.36148
			70.5637	58.3824	14.4976							81.129			1.40129
			28.6591	20.6507	10.9351							25.6493			-1.84632
			95.2863	68.6099	40.4086							173.261			0.767746
			156.811	127.518	51.634							348.208			2.10208
			122.622	124.272	43.6656							288.019			1.66256
			83.8194	84.2082	25.3241							81.0899			0.582967
			51.766	50.3286	11.7654							318.984			1.77899
			144.676	159.566	65.688							156.341			2.21414
			46.3508	46.8607	18.6503							156.425			1.28097
			99.0631	79.2904	35.4577							269.359			1.75022
			128.647	144.474	56.6673							57.8567			3.29212
			5.16567	6.66936	2.25671							280.596			1.3365
			135.119	169.219	50.4652							3.05697			-1.5241
			62.1542	52.0468	25.8848							111.552			1.83466
			63.2144	58.4416	24.0652							17.7631			1.20234
			42.4957	31.8745	9.25618							97.6998			0.54264
			82.365	73.9785	25.9128							485.257			2.38846
			202.547	194.914	70.8872							0.883107			-3.06862
			29.0046	25.4437	12.2987							55.8852			0.075201
			81.4582	76.0757	40.2777							148.643			1.26003
			131.363	115.929	36.7242							59.3697			1.68297
			45.5008	50.0215	11.9248							33.4294			-0.54129
			57.6106	47.3024	10.7482							253.349			1.4982
			142.993	133.96	29.4422							0.604561			-4.20728
			27.6627	19.9054	13.7132							49.7276			0.381367
			44.2677	32.8163	11.3064							186.098			2.98098
			69.3666	66.624	30.6628							235.744			0.191376
			198.698	178.328	75.7731							240.168			1.74962
			173.333	129.144	43.3864							427.405			2.35762
			95.7001	68.4276	25.7162							212.518			0.755514
			129.082	148.882	57.1819							210.181			1.88857
			143.895	109.894	61.5432							29.6563			-0.32157
			37.0669	34.2425	13.7638							88.3098			0.510842
			87.2205	68.1108	12.6093							58.507			1.05768
			44.2529	44.3801	20.4336							154.198			3.05914
			30.7675	26.773	9.31504							98.2837			1.37549
			45.1239	43.3354	11.4997							287.917			1.62933
			170.89	218.988	41.8118							124.47			-0.15185
			353.171	264.502	106.181							31.9596			-0.35273
			116.141	96.6127	36.9155							22.8651			0.907771
			23.2552	19.7982	10.8671							134.261			1.8207
			74.6085	59.9317	23.2374							31.8884			-0.1176
			68.1308	55.8045	31.7082							220.769			2.0888
			51.9318	67.1646	8.52386							64.7923			-0.9464
			130.72	100.211	25.0795							132.125			1.39045
			70.4356	67.7286	12.8535							23.5094			-0.85673
			74.4821	60.1331	35.7549							41.3236			-0.01994
			69.9488	65.3413	31.8383							23.5633			-0.44838
			61.8124	46.3731	26.4168							154.757			1.75183
			83.9283	89.8709	34.048							390.369			1.10385
			297.332	276.322	65.9415							188.468			1.60997
			98.2034	88.247	18.7539							82.1574			1.04021
			67.058	66.5165	10.6352							327.228			2.04984
			90.6562	105.313	30.8595							407.8			0.304473
			564.83	496.682	189.641							200.476			0.46723
			84.5783	99.2956	24.7969							185.178			2.3817
			56.1922	51.7996	27.3929							252.997			1.456
			142.137	144.834	65.0866							121.346			1.90224
			35.0701	30.6399	11.698							30.0737			-0.64371
			71.7171	52.2385	31.0578							4.04849			-0.13788
			20.1816	21.3976	5.9513							117.125			1.44615
			71.0198	70.446	14.6554							244.307			1.98452
			149.105	122.235	49.4406							70.5019			-0.34043
			113.575	90.3671	44.1116							15.9834			-1.67699
			55.4107	45.6831	24.6215							7.07514			-0.30138
			10.4408	8.52488	2.43527							43.2421			-0.12465
			97.1849	79.98	41.5357							66.7665			0.518194
			77.1911	57.7295	37.5925							32.5147			-1.91621
			87.3822	83.9352	15.2368							6.6685			-0.56603
			16.0876	12.4064	5.73185							135.595			0.489644
			123.694	116.995	53.4235							41.4783			-0.12175
			57.6084	59.3625	26.2927							8.16025			-2.67413
			53.9264	57.8139	25.7557							65.2341			0.28786
			70.1965	61.7347	25.3667							67.1958			0.037917
			152.882	130.912	64.2863							21.608			-2.73161
			136.643	108.497	54.2988							63.3334			-1.96834
			291.97	279.786	92.6719							12.1793			1.83049
			2.73337	3.31857	1.16352							111.631			0.172735
			156.706	152.575	53.5279							12.8859			-1.05328
			59.1248	46.71	14.2238							22.4014			0.276108
			38.9427	32.4022	13.1748							3.20169			-0.4083
			4.60251	4.88687	1.86425							22.3639			-0.66888
			67.2532	58.5796	24.0578							136.677			1.91037
			56.8363	60.4747	25.9591							109.337			1.27914
			67.6157	82.7428	30.249							155.784			2.05694
			69.8715	63.6015	24.9133							347.454			-0.09082
			466.322	401.33	214.513							29.7548			-1.22853
			127.305	101.126	48.9276							24.4565			0.00199
			28.2106	29.1962	11.7364							77.9548			2.01152
			47.2146	46.5186	10.0471							210.645			2.2068
			72.0561	71.0953	27.9273							156.999			1.87864
			72.2238	78.9198	34.8154							297.599			1.34258
			202.589	176.708	70.2671							24.7415			0.83292
			40.7457	30.7615	17.4011							41.9442			0.887053
			71.7692	73.6921	15.3661							29.6847			0.248689
			40.1505	43.3957	18.7243							113.249			0.461378
			92.8137	112.556	33.031							74.453			1.37913
			51.6566	49.5477	23.6904							494.243			1.2003
			341.569	293.86	40.4613							47.9816			0.499116
			51.3131	45.0819	24.5824							31.8406			1.08452
			18.1353	16.3625	8.19395							30.4681			-1.43411
			108.295	83.0939	20.6517							12.5692			-0.81206
			23.728	18.2198	9.97022							26.5676			-2.04983
			171.83	127.127	51.023							29.2856			-1.79327
			159.267	128.57	54.1872							40.1754			0.926578
			60.7944	50.2066	23.1721							4.66246			-0.17937
			11.0933	10.6238	5.08278							5.37681			0.35449
			14.405	13.0014	5.05236							2.52623			0.557766
			3.36645	3.16836	1.531							190.991			1.05485
			126.705	157.777	49.7678							54.9243			1.07121
			54.6208	42.7962	14.2401							32.8729			0.356548
			44.7245	36.7557	12.7984							66.7271			-0.42455
			117.965	99.6699	38.6058							66.4517			-0.84334
			63.2455	44.7893	17.5407							121.012			-0.53553
			247.313	193.901	82.3846							277.017			2.27876
			81.7159	83.643	27.4994							1.31186			-0.09975
			2.8832	2.25488	0.800135							307.982			2.78239
			42.4647	37.6594	7.41101							138.021			-0.0413
			192.835	144.54	80.3635							94.2427			0.603949
			101.183	72.5029	25.4477							67.6207			1.10077
			38.7342	28.7373	5.32424							7.41855			-1.66293
			33.7061	24.9643	13.9956							75.2341			0.894266
			76.83	75.1877	29.7291							112.46			1.65196
			56.2088	64.7572	14.4607							12.5049			-3.29478
			140.597	107.575	64.359							37.8406			1.15469
			46.0451	51.946	20.7833							159.459			1.73842
			94.8434	78.1056	41.5498							53.8019			1.05188
			42.4704	35.8457	17.0076							129.735			0.377688
			117.779	97.3636	42.2098							453.97			1.42307
			346.855	332.856	90.0367							24.466			-1.96821
			48.3998	38.9976	14.4008							17.2764			-0.67097
			22.0049	19.6087	5.02171							0.659569			-0.00283
			1.56158	1.23811	0.529307							121.114			1.17504
			90.7668	81.2705	35.0557							108.136			2.18509
			41.6517	46.9072	9.17738							49.2391			0.271193
			64.4109	54.2323	23.3563							16.8835			-1.04979
			45.2767	32.0861	12.1398							144.04			0.207442
			155.936	149.94	60.929							97.9316			-0.42405
			247.84	176.954	107.964							119.923			3.55335
			12.4733	11.9103	5.77605							198.734			2.23588
			99.2544	117.164	49.3868							294.356			1.80142
			177.554	161.887	41.4984							31.4292			0.250123
			14.7597	16.1972	5.01214							596.674			5.91674
			15.1964	15.5373	4.22016							328.63			1.40888
			202.606	202.028	88.6923							79.2319			-3.51513
			860.611	1123.8	423.249							42.237			0.663505
			38.2984	36.8451	10.5083							174.027			2.29449
			73.6827	79.399	36.6955							92.1045			1.78296
			47.1767	33.6022	12.9342							53.4478			1.27486
			42.9294	32.7796	19.123							104.544			1.79378
			56.542	41.4389	9.90942							1435.21			2.17837
			578.781	691.294	181.35							16.8156			0.494395
			28.7739	24.4548	12.7259							108.164			0.961169
			89.3556	71.7721	25.8955							117.249			0.534242
			83.6408	83.7608	26.9889							256.673			3.22417
			51.6179	69.6174	22.8839							769.423			1.83045
			127.293	146.028	18.7822							110.266			1.35985
			66.2073	54.1377	26.3615							117.593			0.604492
			95.0622	76.5336	15.617							242.063			2.00646
			76.7484	75.1826	34.9239							28.8557			-0.71378
			130.898	99.9463	32.6759							267.386			1.75158
			131.155	135.764	53.8128							4.52557			-0.47733
			8.86571	8.60128	4.06608							25.0679			-2.48227
			328.414	242.298	93.3616							123.526			1.47151
			78.8039	102.034	36.7178							382.84			1.20531
			342.641	299.255	82.9185							2352.65			2.8872
			605.532	615.749	75.054							449.303			1.3456
			302.481	231.974	93.1611							305.805			0.882343
			245.494	177.888	43.1306							3.32056			-2.74838
			26.7831	19.0029	4.79568							49.2335			0.16998
			34.3872	24.356	10.8629							10.7228			0.314593
			20.4696	14.9697	6.82868							100.519			1.56578
			66.1323	56.1453	24.6567							47.3098			0.973346
			47.8592	40.2114	18.2961							310.731			2.5936
			86.7357	79.0901	21.0186							51.7098			1.05986
			86.1666	71.468	30.5984							5.90539			0.654894
			3.15739	2.69064	1.00914							19.7352			-1.21782
			102.602	77.8528	39.1601							140.84			1.75558
			77.0713	83.6455	37.2835							1.76199			-3.93101
			86.1461	64.5022	15.5594							107.98			0.781593
			118.181	90.0368	53.5254							50.8346			0.384106
			106.62	80.6647	38.9819							26.874			0.696724
			53.6141	42.4428	26.7571							39.4456			0.721974
			32.2631	31.1665	13.523							395.827			1.46911
			232.512	203.833	100.35							205.443			1.80659
			107.901	94.7567	43.5338							17.8849			-0.06799
			54.0572	45.0308	24.0133							201.373			2.97517
			45.8807	50.7978	22.4938							21.2101			-0.668
			108.361	93.3564	42.1571							101.085			0.757234
			118.402	97.0338	43.0771							250.27			1.65579
			87.9421	96.4937	34.4221							78.7951			3.56197
			7.27998	9.25515	1.81648							284.685			1.77628
			124.486	167.922	58.9299							29.0928			0.327016
			36.6024	32.4483	18.2391							164.499			2.04253
			42.262	37.2621	18.2311							286.307			2.67488
			74.8743	57.4752	33.3001							222.417			1.31803
			178.762	128.074	61.3702							87.4244			-0.09894
			131.347	117.164	64.5272							21.1674			-0.67942
			30.1277	29.7892	10.5615							270.938			0.229206
			264.553	235.456	76.3347							173.694			1.46149
			84.2072	103.116	37.4185							12.2394			-0.8234
			21.2981	20.7751	10.1678							34.3113			1.55379
			16.3986	13.186	6.80574							40.7726			0.645668
			34.8204	31.4859	15.445							88.1824			2.74031
			21.1986	22.1205	8.3415							154.315			2.56303
			40.7796	37.1535	9.70433							115.402			0.790771
			169.249	157.501	81.1542							171.039			1.09241
			79.9719	69.7094	18.4015							823.672			1.57219
			310.581	312.309	109.73							131.452			1.86448
			59.7874	62.9356	12.5845							154.859			1.75353
			77.9144	75.4603	31.6575							2.26828			0.046028
			2.02678	2.72949	0.565348							54.1289			0.09252
			83.2978	87.0276	32.7355							11.6924			-0.51603
			46.9873	33.926	21.8513							142.767			1.63413
			79.9551	72.0959	34.7909							100.544			-0.45761
			208.323	215.136	104.138							96.2958			0.558649
			139.106	132.202	44.6523							18.6969			-1.26654
			62.9775	45.6177	28.208							72.0428			0.679459
			73.4425	82.3061	29.4636							214.736			2.58839
			78.2156	68.5638	33.3948							134.774			2.03485
			79.4637	69.1225	14.8977							80.3775			1.51059
			84.1118	75.5846	36.7972							32.0274			1.42178
			51.2808	41.0659	25.0989							132.35			2.63519
			19.0453	22.9524	7.08452							14.2201			-0.51091
			51.4318	39.2049	25.6198							36.4292			0.079824
			82.9689	70.8293	33.5499							32.7969			0.015409
			52.7202	38.6465	21.2206							5.71018			-0.58076
			14.879	14.0243	6.99338							22.321			0.232265
			37.8286	28.7825	12.9714							69.1351			1.65265
			52.1988	48.1439	24.3559							155.513			1.43549
			110.953	81.9797	32.5146							115.674			0.76387
			88.8987	71.4433	38.6623							0.930359			-0.15597
			1.87867	1.43598	0.92903							37.5966			-0.83301
			84.2459	62.0367	16.9114							35.7663			2.16546
			14.6686	13.475	4.50182							70.1594			0.125891
			103.557	118.06	44.9343							196.941			1.5657
			94.4161	125.947	43.85							216.11			-0.24231
			461.246	329.885	202.982							45.1358			-0.39926
			91.1329	65.0548	32.4996							40.0384			0.011538
			67.8636	52.1619	12.4124							90.3859			2.04985
			39.9473	29.0078	5.15521							121.862			2.97761
			23.3667	22.4419	6.40603							12.6363			1.31673
			8.20273	7.21061	3.68912							452.53			2.43995
			141.317	105.202	11.8762							185.739			1.99354
			79.6885	76.4829	10.7234							433.171			3.59635
			29.6355	26.9578	2.98215							219.903			1.65918
			94.064	107.087	41.0194							23.2052			-1.23258
			126.583	100.388	48.1052							142.991			0.464953
			157.454	137.173	28.7209							27.8267			1.3084
			30.9722	23.3863	11.1146							115.189			1.12453
			96.3489	89.4525	25.3577							74.9274			-0.27942
			162.07	136.596	31.7963							306.773			1.75376
			183.725	146.12	78.1728							150.217			1.06964
			93.0087	91.4962	20.3109							26.3062			1.26313
			12.598	11.5575	3.00227							37.4292			0.691854
			64.5574	51.5282	25.6518							70.7627			0.804352
			72.8127	64.9019	18.203							55.2258			0.091008
			77.9799	58.0411	17.2563							117.341			2.2847
			46.515	37.5617	11.5536							94.8386			-0.47156
			136.558	169.49	63.9389							71.0109			0.849236
			93.0925	89.6145	45.4562							198.674			-0.49014
			351.716	380.837	167.278							42.9633			0.965051
			29.1254	22.5027	7.34265							79.4813			0.682683
			58.9323	57.6092	21.1774							24.0388			0.61911
			38.0009	27.614	13.8783							8.7891			-0.05292
			5.92901	4.29876	0.618332							300.777			1.77888
			124.516	165.905	46.7729							85.8226			0.514797
			123.835	96.794	55.6626							16.0289			-1.43141
			105.426	103.873	51.0137							148.034			1.98857
			100.582	89.3312	44.9273							286.692			1.10375
			128.333	115.341	53.8892							409.052			0.533846
			350.802	253.754	124.095							96.0188			1.95624
			33.2799	25.349	16.3687							554.952			1.65434
			226.824	231.051	62.7325							519.38			1.47949
			182.134	194.507	51.1766							125.924			-0.18737
			149.961	132.934	52.2661							5.78228			-4.74868
			140.65	104.369	15.9968							285.361			1.76745
			87.7306	93.9619	27.4648							109.721			0.352948
			114.567	96.1745	50.8156							184.461			1.78635
			89.2732	77.8422	12.2282							23.7083			0.847456
			19.9173	16.3279	6.34303							120.55			1.32716
			79.3744	70.2922	24.9944							3.47373			-1.29706
			47.0005	34.1602	22.4757							43.6638			0.248598
			49.3213	37.9771	17.5894							676.596			3.82164
			71.4491	76.863	23.4342							140.978			1.10277
			77.1425	88.0318	30.7166							133.312			0.071619
			172.713	172.217	75.7427							210.206			2.3113
			55.1791	45.7157	25.0179							57.426			1.25813
			77.4014	56.6483	21.677							57.2585			0.876408
			57.77	58.3102	27.8227							16.248			0.713455
			21.2235	18.2621	9.13214							29.3952			0.109097
			46.5639	36.1542	15.1411							836.738			2.72787
			187.183	219.599	89.0742							45.5382			1.89026
			40.0386	32.6898	5.43347							43.0735			1.32788
			28.8888	37.836	12.5907							558.259			2.14342
			244.452	177.281	32.5738							372.772			1.80558
			144.939	151.044	51.5055							161.782			1.9752
			83.0677	72.8775	34.2908							307.016			1.83706
			210.685	155.09	27.9834							12.1785			0.202872
			23.6476	24.5164	7.33457							24.69			1.02255
			76.3887	60.2595	26.2203							77.8461			1.34925
			81.0502	68.8102	33.8							134.749			1.48488
			58.1355	78.6936	22.7496							298.503			1.53134
			141.188	110.23	20.3859							85.1498			2.00637
			49.9981	44.4814	16.1871							297.464			1.29183
			165.676	131.582	39.8929							7.44841			-1.87215
			73.6347	56.754	23.4658							150.955			3.39793
			16.0429	15.1991	2.33546							4.40104			-0.17609
			16.9359	12.0876	6.05254							6.00955			-1.16915
			53.7204	53.7938	14.3825							4.20854			1.51137
			1.82547	1.55062	0.389818							15.6524			1.0419
			14.1079	13.9596	6.4039							184.834			0.835023
			105.502	104.124	31.6567							43.1696			1.60902
			43.4688	38.1278	16.0042							19.3471			1.28724
			10.0849	9.76472	3.23341							159.657			2.00352
			60.2694	60.6873	10.831							479.524			1.69212
			306.233	304.002	105.304							14.4373			0.023418
			34.8271	25.4467	12.7701							87.1389			2.04397
			54.6507	40.6207	6.92871							21.4879			2.18443
			4.07202	3.31352	1.18663							0.37135			-0.79689
			2.39851	2.23697	0.840311							43.7284			0.718257
			38.6784	30.4535	6.89863							80.9139			1.96622
			50.9038	41.2768	8.60895							170.574			3.12571
			43.3083	31.3528	13.7108							1.66051			-0.16994
			2.63721	2.05084	0.312226							17.0084			-0.04989
			35.0558	37.3436	15.5516							7.78214			0.371793
			22.4164	18.1791	9.26211							722.13			1.95322
			350.982	373.782	137.339							90.1267			1.66646
			67.269	57.6807	24.5498							107.358			2.57976
			15.7884	13.57	5.52273							119.677			2.92427
			39.3771	30.6501	8.75066							684.05			3.93152
			70.7566	65.301	20.4606							31.8776			0.088318
			20.4453	25.3803	9.78368							34.8413			-0.92887
			107.463	89.9389	30.0966							72.2012			-0.33318
			138.308	110.905	43.5445							75.017			0.848422
			98.1332	81.9036	30.873							0.545121			-0.42133
			2.83649	2.59038	1.28127							21.2225			1.34998
			14.5578	11.0584	5.75485							12.5148			-1.67703
			54.8977	41.376	23.0675							35.2783			0.30714
			64.5902	50.2497	22.9426							41.302			2.07081
			19.4082	20.9406	3.49013							75.1434			-1.7645
			239.769	211.758	71.1815							271.803			0.898778
			326.558	245.996	92.7695							1146.41			2.74428
			250.094	252.674	34.9218							26.698			-0.17155
			77.1945	62.8965	37.8657							4.36642			-0.06139
			10.3934	7.97127	4.09568							124.09			2.13515
			59.6474	61.7755	27.4216							848.978			-0.09506
			1593.9	1227.59	266.813							259.345			2.88166
			57.6927	57.6266	13.8292							47.6906			0.038123
			58.8287	58.787	26.9529							160.866			1.7524
			67.5367	62.7183	28.3446							250.208			2.22859
			89.2135	94.3256	35.8601							203.208			-0.02544
			270.057	229.379	84.5262							318.078			1.73488
			149.268	173.083	66.3755							154.162			3.67188
			12.7683	12.636	4.68002							225.326			1.56558
			63.5811	73.7498	26.8467							1.18893			-3.5103
			13.946	14.6936	5.08761							2.09729			-0.31938
			5.15464	3.68647	0.628967							1.21831			0.413907
			1.74274	1.52866	0.844375							1982.29			1.83573
			1087.92	869.867	165.187							21.1088			-1.23181
			39.8093	28.9795	5.94115							39.5301			2.12407
			18.0746	18.1219	4.95135							68.6216			1.2023
			65.417	71.3247	30.268							93.0376			0.318554
			72.5493	89.2629	31.1671							43.0458			0.829215
			54.4124	61.1225	12.0678							12.6253			-0.77974
			99.6607	73.8932	16.7206							398.276			1.93003
			272.998	246.127	85.2602							540.404			1.50338
			155.506	161.314	36.1807							13.4862			-1.91992
			38.1246	34.7062	17.7741							191.378			1.74975
			181.349	164.332	81.9537							177.855			1.70552
			78.0659	74.7613	33.4293							362.085			2.11231
			140.29	144.154	51.1402							465.479			1.81944
			230.564	208.935	54.1227							113.68			0.207773
			94.0536	106.594	29.7591							4.56465			-4.13457
			164.547	123.326	30.6913							6.05411			1.87149
			1.88879	2.02748	0.33991							100.009			0.816452
			91.756	73.7228	28.5102							276.392			2.47194
			84.3841	75.302	24.0342							8.03168			-1.89468
			80.8995	62.7016	34.775							55.7347			1.0108
			58.9903	48.1063	18.9439							423.542			1.08715
			229.569	264.578	113.072							47.3142			0.611863
			63.2576	54.1234	25.5395							100.586			-0.6108
			212.728	184.611	93.2205							20.1069			-1.58305
			84.5075	84.0975	40.4054							28.8082			0.332705
			33.986	27.3466	16.7669							7.20904			-2.63889
			42.9402	44.7383	18.7333							66.2626			1.82863
			31.7237	24.365	15.6472							189.958			1.74877
			166.212	131.478	62.4771							471.607			0.711333
			206.68	228.549	91.3295							1399.49			0.912127
			1202.99	1492.02	378.175							801.508			1.15223
			449.306	376.124	46.7214							354.678			1.70598
			174.053	185.114	67.8728							59.1656			0.578947
			42.386	38.0438	12.8007							43.0151			0.151733
			57.4388	49.1589	18.9002							301.481			1.78818
			116.173	93.4783	41.1158							398.646			2.33827
			112.339	128.887	31.8556							293.927			1.54027
			178.372	151.875	71.1379							82.7102			0.064215
			96.2679	77.9484	35.947							20.2051			-2.25004
			108.18	100.895	49.8865							96.5171			2.28969
			54.4879	52.4309	20.7968							96.7359			2.29916
			42.0548	30.2584	10.3139							218.46			1.42491
			81.9415	80.1114	16.1373							73.6621			1.161
			46.7778	49.2215	20.2839							0.728621			-1.81263
			7.84448	8.68614	3.33762							0.76833			-1.16972
			4.32406	3.12691	0.672674							122.173			0.859614
			68.2242	64.0342	14.6982							86.2045			1.53591
			40.4288	39.9389	15.5923							99.5974			1.50723
			39.082	31.2328	4.16965							464.115			2.12649
			242.583	218.624	56.425							54.1503			0.731996
			49.8963	41.6922	17.49							19.9591			-1.51761
			92.9091	72.2888	45.5574							257.982			0.526397
			189.689	213.117	89.0986							2.20614			-1.0747
			10.5359	8.92655	3.34684							115.953			0.380519
			107.685	93.734	48.3932							116.911			-0.19069
			201.67	163.716	92.84							526.937			2.18425
			205.935	201.347	38.8115							48.9585			0.0768
			72.0988	51.7929	31.0862							88.2679			1.16723
			114.628	83.4259	39.5828							395.825			1.33753
			132.006	142.34	30.5686							94.5665			-1.25486
			239.661	217.957	100.553							4.63244			-2.74139
			114.434	81.9059	47.1765							183.474			2.06076
			90.2086	73.6612	28.1154							852.755			3.12512
			176.93	230.987	73.6701							650.842			2.47919
			202.281	203.605	52.2461							185.87			1.84475
			74.8317	89.4736	27.5797							193.906			1.97219
			72.7692	60.6748	11.5874							116.441			1.72281
			68.3985	56.3693	9.8568							305.113			0.865615
			181.77	160.228	86.1192							1.71666			-1.12907
			12.2235	10.6505	1.77476							1.2504			-1.45698
			5.85615	4.23656	1.56574							133.608			1.27574
			100.85	82.5225	24.9874							35.3552			-1.25532
			148.493	130.503	32.7051							31.2387			0.052717
			47.1805	42.5331	21.8507							179.759			1.07157
			143.912	131.489	32.0942							3.06711			-0.246
			9.89527	7.4073	1.83793							140.323			1.84385
			41.13	34.2172	12.6377							96.1048			2.75897
			32.087	28.635	11.4784							60.2029			0.374406
			87.1649	71.7585	39.9666							21.291			-0.09841
			72.579	51.7524	35.9789							51.2779			1.11728
			47.3417	36.5262	9.95313							39.3806			-0.43425
			87.081	69.8554	28.7778							121.103			1.6085
			100.923	92.0452	44.5266							23.6385			1.53612
			20.2389	19.0178	9.59458							37.6817			-0.1981
			76.95	75.1018	34.1184							90.96			-0.58323
			291.247	287.229	132.077							44.021			-2.07654
			143.479	156.298	58.8471							174.506			1.33852
			94.1092	85.2437	34.7136							149.441			2.24863
			74.9941	66.3833	19.0177							57.2707			-0.61576
			74.4765	69.8332	28.1037							0			-4.75115
			14.0118	12.9802	4.87615							19.995			0.897214
			12.2225	11.9248	6.07219							36.4908			1.14569
			14.2277	16.093	6.58841							148.049			-3.41622
			1698.11	1616.6	661.411							91.5328			0.196231
			98.1387	89.3523	37.4135							162.212			3.51598
			27.6096	31.6334	12.7113							146.278			1.77808
			78.8856	59.2189	21.5258							126.692			0.993678
			97.3333	88.9609	32.7452							258.332			0.909947
			277.723	307.601	89.9146							64.4836			1.14226
			58.9235	48.3933	27.6394							41.6175			1.37575
			22.0536	20.1717	6.60836							110.356			2.19556
			52.0842	57.3348	23.9011							127.301			1.38739
			72.6738	75.2585	35.2123							311.631			1.11051
			218.109	201.577	106.24							2.88185			-3.05373
			38.4172	30.2771	14.089							98.7574			1.48947
			41.6411	38.7486	15.3058							53.243			-2.35183
			378.789	268.295	136.261							457.716			2.74242
			140.703	158.84	25.4589							23.1748			-0.52835
			59.0857	71.3029	26.495							185.533			2.1629
			77.0148	83.131	17.4985							29.8227			1.24891
			24.7071	30.6356	11.7179							207.723			0.792514
			76.9309	74.7086	35.6648							3.19686			-2.25103
			24.7034	18.483	12.1355							41.9023			1.36357
			39.6909	28.8617	16.7722							24.7136			1.93473
			20.8726	16.7337	5.77651							277.524			-0.97923
			385.992	368.646	187.107							41.352			-2.50145
			319.909	230.796	104.234							26.4537			1.57398
			15.2552	17.1047	5.15004							3.06996			-4.58433
			157.996	114.209	46.7802							25.7577			0.108494
			77.9523	64.5456	26.004							17.3321			1.34843
			15.8954	11.8542	3.56639							168.015			1.79226
			101.652	88.2549	11.485							161.498			-1.33944
			279.217	308.71	121.023							370.696			2.05946
			211.011	151.161	40.9465							91.1729			0.73861
			98.6383	97.9498	46.1921							110.555			0.861306
			78.0572	82.34	25.7325							82.3145			1.3656
			25.9005	28.7667	8.03843							619.353			2.3859
			220.524	228.691	105.127							265.067			1.01001
			221.673	195.321	63.9686							56.3751			1.65241
			38.6183	44.65	18.8107							51.9972			-0.15174
			215.636	178.927	96.147							5.51194			-0.60022
			4.83446	4.50653	1.72236							82.7069			-3.7844
			1212.22	1116.15	547.196							166.473			0.996466
			153.463	146.789	73.9668							120.376			2.10947
			67.0026	58.1688	9.04363							44.6317			0.243331
			102.999	78.1449	33.7692							681.068			1.52798
			193.193	255.533	52.8625							847.379			1.97275
			431.635	537.86	156.048							406.406			1.81704
			67.8222	79.1393	20.1897							530.291			2.44533
			217.726	220.315	32.5467							59.9477			1.70061
			57.8963	48.9432	28.5561							38.8439			0.966958
			53.171	43.4354	12.8359							128.944			2.80701
			26.6396	20.4829	8.53643							62.8058			1.44222
			25.4875	21.9147	7.69684							28.9028			-0.72059
			64.6476	62.6665	20.9147							7.88595			-3.92358
			261.279	188.004	67.7472							5.62085			-0.97528
			22.818	17.5585	8.8994							90.4766			-2.63667
			536.83	444.393	169.581							173.842			0.107393
			253.898	204.962	109.473							84.543			0.57813
			106.368	103.564	51.2463							1.35695			0.316502
			1.48273	1.45037	0.565903							113.343			1.08773
			114.728	94.1417	52.1602							74.4714			0.496249
			115.768	96.3906	18.1811							991.399			1.25996
			682.952	653.943	98.4169							199.898			1.55116
			69.2203	64.8033	34.0465							94.9187			1.5177
			45.435	49.7022	18.9298							33.7412			-1.04675
			56.1937	54.4955	14.8485							0.766795			-1.74938
			6.21804	4.73773	2.99253							116.82			1.32662
			48.7062	59.453	17.2015							8.24014			0.53156
			38.6703	28.8408	8.15818							308.188			0.378178
			189.583	191.152	79.3976							243.731			2.25658
			100.215	90.3999	34.772							56.6797			-1.36477
			92.1031	97.8073	10.8918							97.6139			0.7287
			97.7292	88.4712	21.4592							67.2264			0.826472
			62.3585	56.8173	24.9639							10.8094			-3.72122
			140.183	117.602	31.3027							136.36			0.661511
			143.984	115.264	38.6127							52.8648			1.15231
			38.0852	32.8329	12.1752							179.417			1.64612
			112.769	113.194	44.1944							2.66019			-0.84572
			4.04078	4.53185	1.87241							31.6879			0.1874
			38.6332	39.7234	17.834							5.0553			-2.26334
			39.546	31.1776	19.4559							23.8789			-0.35672
			59.8567	52.4568	23.2871							121.515			1.64893
			66.9832	80.607	29.7871							265.129			3.07538
			63.7311	58.9358	26.3815							57.7593			1.51982
			53.8191	39.1631	14.5759							126.163			1.21371
			66.4095	71.4094	26.4342							150.462			1.60363
			62.036	79.8583	26.777							3144.82			2.48865
			1109.22	1201.85	204.82							444.054			1.6012
			169.896	190.35	43.9303							117.979			1.50194
			105.779	92.0337	18.5625							394.211			1.02286
			341.915	435.288	132.965							42.4862			0.003426
			44.2093	43.8423	19.6102							303.991			3.4599
			73.3419	87.9823	27.7202							14.9746			-2.22074
			90.5531	65.934	38.737							25.6775			0.476092
			25.3954	18.0149	8.6942							46.8377			0.195848
			83.6869	89.0402	38.8881							25.5809			-0.35682
			142.998	101.201	55.6411							21.6609			-2.3085
			105.225	81.1094	45.992							50.4053			1.76194
			32.5986	23.8859	13.094							248.259			1.83227
			112.977	92.7238	45.4418							32.5665			-0.76757
			49.4502	39.5492	22.3953							194.78			2.45983
			45.3949	43.1349	6.02115							43.0824			-0.29639
			66.1116	56.5136	23.1355							512.687			1.45415
			283.548	311.673	55.2027							136.512			1.42276
			97.948	78.9468	14.6492							137.611			2.17718
			74.8321	62.0545	25.0876							20.6123			0.170463
			37.7698	42.0401	8.6675							115.279			0.103997
			176.358	142.035	67.7308							25.3185			0.389369
			60.4643	49.117	27.1512							90.7656			0.747569
			72.2219	84.3538	30.7771							7.09268			1.46993
			2.0054	2.44157	0.944434							143.016			1.22696
			94.0996	84.3406	30.485							361.345			1.86706
			131.125	151.983	59.8512							288.391			2.1217
			127.843	103.059	16.7054							34.4642			0.73606
			35.2593	27.45	15.5454							26.3467			-0.56008
			37.953	41.0699	8.3609							6.05996			0.817577
			6.68167	7.65947	1.60045							611.536			1.44979
			470.471	345.296	62.3225							31.806			0.581581
			62.717	47.0311	27.7893							77.966			1.40388
			81.384	80.057	24.3812							243.739			1.42644
			106.411	135.964	52.1438							13.5095			0.455614
			23.8245	17.4325	10.8481							87.8355			1.74909
			47.9828	37.9449	6.76944							52.6563			0.630818
			67.4299	59.2956	30.4571							11.296			-0.39022
			71.601	54.8679	35.0981							628.887			1.88314
			297.913	365.661	140.002							34.0366			0.719784
			37.8877	27.9161	5.88163							432.039			3.468
			90.9365	81.0341	34.7888							69.091			1.44993
			46.679	58.8955	23.2237							271.669			2.7203
			84.4963	85.4855	41.7825							179.885			2.22069
			48.9525	39.3609	22.5405							93.5762			1.24247
			65.698	48.301	25.1545							22.7962			-0.8267
			56.1042	46.0444	15.8252							88.9551			-0.7703
			155.592	129.673	65.5796							9.6474			1.23448
			2.52319	2.83913	0.362885							262.715			1.68746
			142.142	150.168	57.3715							114.391			-0.10955
			156.08	131.831	76.4094							42.5259			-0.77131
			121.362	109.782	33.5639							31.0309			-1.91485
			157.528	139.551	51.8475							140.091			0.757284
			140.842	128.424	38.4822							10.0854			-0.54814
			113.684	91.4633	56.3392							329.106			1.06597
			225.798	288.52	78.8638							45.971			-1.28313
			213.108	186.895	102.091							84.8822			1.46105
			37.277	35.8779	6.46439							25.8219			-0.99536
			38.1427	46.4763	13.2517							186.265			1.70465
			81.5502	81.683	18.776							33.6689			-0.07959
			39.6977	29.01	7.36442							25.685			1.1483
			27.7339	20.0164	6.67837							231.943			2.29639
			42.7486	56.8016	15.0361							50.9416			0.08699
			92.1091	65.6936	34.3888							12.4447			-0.40189
			29.9759	22.0502	7.60089							363.203			1.48921
			205.393	218.815	83.7447							59.8804			1.57601
			30.0818	32.1338	3.53412							16.8355			-2.52736
			128.096	105.6	52.3004							34.7444			-2.08221
			220.865	169.857	68.3967							62.9211			0.934175
			13.2543	16.2574	3.7104							311.895			2.21661
			84.3488	96.4981	31.4278							35.5549			-1.78426
			135.797	114.512	57.1612							140.213			-0.27314
			236.496	214.439	66.2366							35.5396			0.52449
			33.3222	28.0377	16.5368							80.717			2.1097
			60.4762	43.78	9.30511							2.98617			0.279251
			1.97376	1.4331	0.439462							116.664			-0.66658
			165.433	174.954	55.6473							68.0301			0.707651
			47.9326	36.1298	23.7353							439.776			2.09558
			206.415	161.023	29.4061							45.3897			0.730062
			103.858	84.6131	34.1893							14.45			0.795406
			7.8331	8.93285	2.92639							1170.84			1.5441
			590.94	499.01	101.183							391.259			1.967
			145.423	124.705	47.1035							261.099			1.83483
			150.666	133.086	20.4991							10.9648			2.07689
			3.25732	2.75492	0.906008							70.4078			1.09361
			48.5172	35.2911	21.7366							25.9665			0.741429
			27.0482	23.0076	8.46122							430.728			0.827957
			365.277	280.113	107.752							2.57344			0.167705
			1.67883	1.3887	0.329416							340.049			2.53864
			85.7977	88.5757	32.547							564.898			3.17858
			123.54	115.786	37.9974							210.174			1.5258
			100.416	107.419	41.1539							44.6369			-0.45352
			78.5439	68.1	37.9248							29.4365			-1.16878
			93.6826	71.6055	34.462							146.439			2.21036
			52.2831	44.3268	18.8268							192.369			1.19399
			67.1713	66.9298	21.2633							390.11			3.47391
			52.9342	48.7964	22.0097							50.4533			0.656159
			28.7532	29.6522	11.938							31.5328			-0.63188
			66.4732	53.899	12.4463							231.166			1.79639
			62.8891	60.5042	23.8547							133.078			1.15637
			88.4788	88.0173	38.9654							2.49901			0.254305
			3.74327	3.3086	1.26505							49.9611			-0.84562
			87.047	83.978	26.9984							5.18311			-2.52443
			40.372	29.5938	5.46249							214.396			-0.51259
			353.44	381.543	141.353							549.593			1.17262
			224.65	222.994	77.0427							3.01235			0.207509
			1.23179	1.23483	0.534527							133.413			0.291233
			114.492	85.6096	41.3552							17.3637			-0.9345
			60.0279	50.3912	28.9185							281.631			2.67586
			83.1442	93.2514	23.4142							230.523			2.80729
			28.4347	23.165	9.03799							114.464			-0.28122
			125.625	118.61	33.5852							7.0328			-0.15985
			29.9063	21.6341	7.28109							39.2169			-1.33383
			117.383	93.5176	50.44							50.1038			-2.43315
			302.611	221.619	141.266							106.364			0.82324
			75.6442	86.1152	29.2641							8.87427			-0.07425
			9.48387	12.0439	4.43743							45.8273			1.09314
			38.853	37.0925	19.343							83.5301			1.51703
			44.3462	42.4532	7.61524							137.723			0.002346
			194.432	178.177	91.0594							1.88911			-1.03368
			1.67366	1.3452	0.450661							31.9724			0.71768
			41.6411	33.7839	14.9107							95.1582			-0.35072
			83.8984	81.7502	13.7716							95.9927			1.00204
			83.6514	85.7597	16.8971							40.1671			0.602722
			54.3039	44.7674	18.8798							81.0044			0.177114
			59.3063	71.6018	22.8097							15.0451			1.07651
			14.6529	10.5222	5.16775							8.55068			0.734438
			13.6264	10.1671	2.23633							246.428			2.44105
			72.6964	58.0113	7.24468							33.4031			0.868672
			32.1546	23.3881	9.3478							88.3346			0.223315
			119.934	138.217	53.2026							6.11564			-2.82829
			112.488	94.543	53.534							160.178			1.73504
			101.72	113.658	39.3658							53.9687			0.956463
			49.9734	44.924	16.4744							71.2643			0.270123
			43.691	59.4229	18.3905							28.6914			0.962601
			36.3929	28.9311	15.9684							148.84			0.937057
			128.592	117.977	60.4978							520.619			2.53452
			178.738	147.068	58.4518							217.904			2.16606
			100.481	88.1389	36.8669							120.746			0.740049
			123.373	106.681	39.7264							451.7			1.20603
			317.098	243.488	146.356							16.8416			0.174265
			44.5247	38.3188	21.4453							232.43			0.025574
			229.341	238.606	114.172							7.35863			-0.05962
			5.33446	5.58293	2.51356							98.7281			4.07982
			19.8151	14.0902	6.84642							2.86603			0.278845
			2.97251	2.58249	0.779829							411.666			2.27852
			115.342	153.701	53.6673							318.283			4.4089
			7.10229	8.68951	3.39172							20.8663			0.539069
			45.9561	40.4973	21.7628							14.6637			-0.50342
			34.7475	27.857	17.0571							211.705			0.983597
			159.671	162.612	71.2517							87.4692			1.72607
			54.7439	43.5069	18.0969							68.7381			-1.89095
			279.611	200.003	92.0892							60.0762			-1.62399
			234.908	167.167	108.18							10.4746			-2.54437
			95.9695	74.7016	33.917							121.251			0.956857
			81.5849	95.2777	29.7328							9.18426			0.775779
			3.44254	4.49352	1.15981							234.868			1.17674
			152.827	156.035	69.9968							1471.28			2.78188
			354.05	395.659	101.211							448.835			1.30911
			249.16	204.789	94.5001							60.7715			-0.87947
			127.468	103.109	30.058							0.139589			-0.81892
			2.40673	1.93436	0.497163							51.892			0.672418
			41.0864	42.2408	14.2137							262.947			2.11955
			90.8678	100.138	43.1888							7.47101			-1.78015
			20.061	16.926	7.87559							26.4732			-3.66117
			569.134	403.117	88.0162							7.07975			-0.19572
			18.4727	13.5101	9.01392							15.7264			1.33948
			9.94245	9.86759	4.33594							45.7823			1.08754
			36.3686	41.9052	17.261							166.247			0.882975
			115.153	119.184	53.9326							75.8257			2.13126
			33.8484	29.2036	5.36081							279.079			1.93805
			129.464	146.211	62.9887							350.561			1.58494
			130.03	119.766	42.1174							156.242			1.64784
			94.9834	98.3824	38.0307							287.911			-1.03432
			629.23	539.256	221.553							45.8622			-0.26231
			57.9862	49.3824	12.7479							202.122			2.30354
			94.9975	101.308	35.745							8.77737			-2.09265
			104.723	75.2618	41.2465							182.678			0.542185
			190.125	208.019	85.8564							91.1941			1.58383
			52.28	50.3263	24.3252							143.856			-0.01037
			122.864	118.836	58.3217							5.65638			-1.8136
			62.05	44.2162	16.2971							116.904			1.02473
			123.337	111.206	55.6485							144.85			1.2373
			90.5977	92.0471	38.1736							211.975			1.73814
			122.024	146.515	47.923							45.2278			-0.51083
			93.9046	68.6542	43.8882							132.203			1.59658
			64.0845	54.4712	22.8063							19.3381			1.18776
			21.9174	17.8394	5.15767							7.82736			-4.59271
			166.904	156.535	21.049							0.817118			0.066948
			1.56212	1.54037	0.276228							109.909			1.33842
			38.9378	43.8052	11.2886							126.743			1.54276
			86.561	64.765	34.1947							139.879			1.19735
			92.2288	83.2448	44.4552							5.48071			0.698695
			3.1297	2.30681	0.457603							170.939			0.88335
			128.176	136.461	58.9579							72.0993			1.6275
			45.2452	41.5344	14.43							536.26			2.95073
			49.2355	61.9253	22.8006							88.1213			1.03637
			78.5021	79.8208	35.9927							129.565			0.600188
			55.4155	64.3712	21.7364							215.901			2.16016
			56.1443	60.1227	26.2208							88.8177			0.949993
			48.5291	53.2136	23.6678							347.634			1.53652
			143.022	194.88	69.9638							30.3467			-2.48191
			222.933	177.891	52.7708							20.6591			0.523084
			76.3036	54.005	16.7542							241.996			1.09049
			183.507	170.25	63.1972							462.675			2.21628
			233.549	182.986	45.8829							7.84158			1.50941
			2.51795	2.30538	0.621012							214.147			1.23817
			116.904	110.9	47.9339							415.043			3.29337
			104.235	127.586	47.5863							153.251			1.38043
			135.583	130.766	45.1693							413.737			2.17201
			153.231	210.477	69.4252							203.148			2.26416
			92.4098	79.1813	26.7707							2.85267			-3.73758
			61.334	45.7933	9.33615							15.9186			-1.59029
			91.4417	77.316	43.821							61.3116			1.68525
			92.1789	69.6021	43.7695							74.9492			0.443959
			67.8865	49.1889	28.5868							633.647			2.14816
			258.015	189.813	30.5314							22.5282			0.255565
			82.6757	62.0806	37.2515							30.1249			1.52904
			50.5768	42.4128	18.0381							87.1252			1.51148
			93.253	77.3409	31.502							124.224			1.03137
			98.8238	81.6585	23.4291							39.2781			-0.58795
			134.259	96.978	54.4374							100.674			1.16102
			59.2779	50.288	23.468							153.81			1.97312
			93.1585	96.8372	45.7377							7.47599			-3.50593
			166.759	142.608	49.8174							116.415			0.339359
			176.52	156.94	75.398							193.343			2.63477
			57.8076	54.334	17.0504							49.4807			-0.54715
			213.318	175.198	67.3216							67.4775			1.47833
			59.3283	45.5787	22.9964							1.57029			-0.67172
			4.90467	4.44225	1.78436							2.60994			-1.18255
			7.12068	8.12339	2.97639							1.87988			0.198936
			3.50819	3.52431	1.22429							297.393			0.768984
			240.709	185.161	94.6424							24.6433			0.96773
			28.4818	25.0755	5.57651							51.5795			0.047706
			93.8077	67.225	27.5134							2.74163			1.07345
			1.62306	1.6022	0.485534							172.617			2.7775
			38.2189	34.1358	7.53437							14.1767			0.474151
			21.2986	17.5005	5.38479							208.345			2.28539
			86.8604	79.5096	23.0229							139.221			1.09308
			116.267	87.7274	29.1986							225.991			2.12367
			49.6075	44.5914	15.2943							105.9			0.907401
			58.8623	55.5813	21.1799							31.2461			0.313856
			73.9325	67.8998	32.19							90.8273			1.11293
			81.5859	61.8731	29.9199							59.0634			-0.24498
			91.4436	85.5246	42.4835							149.73			1.275
			70.3231	76.8221	33.8815							0			-3.41617
			6.58033	4.72833	1.05022							157.589			1.9939
			76.3711	56.733	27.8262							170.675			0.973352
			105.548	84.8999	28.2342							5.09406			0.881439
			4.77578	4.97296	2.24445							486.084			1.13968
			296.82	335.703	114.297							37.4464			-0.84968
			82.6661	59.4845	20.3374							319.914			3.81491
			36.0667	37.7476	15.8781							0.263877
			2.2048	1.7663	0.212497							37.7166			0.889307
			32.0405	28.2066	11.9651							2.36891			-1.08802
			11.4153	8.47941	2.47981							112.387			1.56753
			113.165	92.7231	41.8073							214.555			1.13619
			204.372	197.725	77.6208							172.121			1.71837
			119.871	103.041	38.8935							80.4015			0.685957
			72.7554	83.9044	32.117							66.6634			0.186275
			108.955	81.6918	34.9325							14.4665			-1.08296
			75.8109	70.9938	32.0041							138.624			1.65039
			52.7558	48.0384	23.6437							46.9475			0.266178
			44.9041	34.1007	16.0314							33.5483			1.54821
			17.4278	14.3585	4.63882							177.435			1.79821
			35.9609	47.7985	13.3925							73.2723			0.860344
			68.6549	64.5146	31.7312							115.752			1.52338
			174.582	133.806	83.6376							14.1511			-1.49217
			33.7637	29.0871	8.33732							33.1546			1.12432
			25.244	22.696	5.86215							2.83057			1.04093
			1.83005	1.48504	0.208231							121.204			1.15884
			56.1558	39.8868	20.6425							81.9702			1.60717
			34.2751	37.1885	12.1884							50.8713			0.281895
			54.0588	55.349	24.2642							64.3474			-0.87275
			104.382	82.2956	12.038							168.748			2.61741
			18.0155	14.6551	3.73366							180.052			2.52553
			84.297	62.0899	27.7671							66.6159			2.08082
			29.8284	23.8377	5.23263							243.828			2.68222
			49.1319	66.4253	20.1967							507.736			2.60061
			174.676	211.346	75.3629							146.915			1.61429
			67.0829	65.9687	10.1631							0.164395			-1.00412
			6.41332	5.15352	0.794312							18.437			0.460462
			17.2335	14.6228	2.97069							74.0835			1.05427
			62.6101	48.7623	21.8121							19.1855			-0.92517
			38.4581	43.0807	18.7192							22.7417			2.04713
			8.14067	9.12678	3.61546							18.2451			1.735
			6.04649	5.99535	2.42092							8.45761			1.58185
			1.81546	1.8289	0.576101							0.107255			-5.86238
			89.3326	99.13	42.7654							12.2118			0.664764
			5.76673	4.80214	0.360237							239.467			1.69589
			85.2007	84.905	28.6419							27.4969			0.682685
			23.8148	18.6004	8.82097							3.58526			-0.23867
			9.37717	7.66398	2.88998							1161.61			3.38641
			228.65	241.939	98.2998							0			-4.17947
			6.38435	8.97887	0.433089							2.81968			-0.99211
			4.16684	3.14665	1.09671
