# Supplementary material for: Germline inherited small RNAs facilitate the clearance of untranslated maternal mRNAs in C. elegans embryos
Source: Nat Commun. 2021 Mar 4;12:1441. doi: 10.1038/s41467-021-21691-6 (PMC7933186; doi:10.1038/s41467-021-21691-6)
Supplement: Supplementary file 10 — Source Data [file 41467_2021_21691_MOESM10_ESM.zip › Source_data_Figure_6.xlsx]

## Sheet: Figure 6
Source Data Fig. 6
Figure 6b						Figure 6c				Figure 6d
Expression levels (relative to 18S) of transgene with different 3'UTR by RT-qPCR						log2 Translational efficiency				22G-RNAs on mCherry				22G-RNAs on CSR-1 targets
	Adults		Embryos				3'UTR egg-6	3'UTR tbb-2			3'UTR egg-6	3'UTR tbb-2		3'UTR egg-6	3'UTR egg-6
	3'UTR egg-6	3'UTR tbb-2	3'UTR tbb-2	3'UTR egg-6		Rep 1	-4.48975	-0.116102		Rep 1	27.2563	6.35218		9.09571	9.51719
Rep 1	0.000142812	0.000119611	4.9652e-06	3.73379e-05		Rep 2	-3.45716	0.0632059		Rep 2	26.8627	4.42586		161.133	163.578
Rep 2	0.000121912	0.000115558	1.28871e-05	4.03847e-05										19.5707	20.4673
Rep 3	0.00011202	0.000111244												35.929	37.5553
														20.7462	18.9842
														8.74704	8.91095
														9.40313	8.55538
														44.7256	47.7949
														4.41909	4.5595
														82.5917	74.45
														55.2634	55.1475
														127.177	137.301
														33.4784	29.4074
														79.1589	75.9489
														4.57275	4.89718
														27.3655	25.9517
														8.04116	8.48449
														38.9747	42.9801
														1.52567	2.22067
														60.4438	69.3218
														169.698	187.106
														6.56955	6.44248
														53.3079	57.127
														57.8264	55.0417
														15.2697	16.2708
														8.71146	9.36966
														13.7412	12.5124
														4.08175	4.66926
														19.555	23.4399
														28.7944	33.9273
														115.269	137.729
														8.02406	7.22187
														56.4859	56.1791
														27.4195	27.7137
														33.6404	34.839
														58.2434	56.4249
														23.547	26.2154
														46.8238	45.2973
														139.18	151.796
														8.91929	9.41692
														76.771	69.2478
														20.0915	20.4503
														15.1741	15.0252
														2.73827	3.2695
														56.9255	58.7196
														28.3761	31.5384
														72.5741	71.6595
														27.8851	28.4173
														40.9329	39.179
														16.7995	17.281
														146.424	134.978
														148.273	154.681
														161.818	152.524
														184.961	196.143
														279.505	294.109
														166.09	167.452
														122.497	123.601
														8.48236	8.61965
														37.1884	33.7153
														25.5068	28.2026
														6.39313	6.80755
														36.3389	37.2066
														68.1108	61.5482
														10.4335	10.5349
														25.2565	25.8117
														54.5589	56.3854
														57.7583	61.8724
														18.4704	19.4032
														39.3817	34.9324
														0.825455	0.68663
														8.43684	8.29345
														55.5125	49.4672
														25.7516	26.0246
														334.849	342.941
														84.7853	84.3252
														213.299	212.179
														76.7496	71.2856
														62.5928	64.2018
														203.609	218.396
														17.2693	15.4992
														154.121	165.574
														54.5218	58.6741
														13.7298	12.7337
														13.852	14.8475
														32.7467	31.7721
														46.1036	48.4374
														80.0585	80.1389
														44.6335	45.739
														31.5455	40.2015
														89.4288	80.5152
														35.1335	37.0001
														12.8573	13.7257
														3.52814	3.96275
														54.3141	57.4916
														18.6967	19.2729
														36.9139	43.0662
														55.7886	51.3314
														12.6594	11.6829
														165.869	209.365
														71.5678	89.5287
														23.8304	22.4592
														55.8184	57.9572
														80.3003	90.6859
														32.5846	31.7862
														15.503	18.5463
														115.215	119.224
														67.6009	69.5939
														92.7138	100.996
														47.3588	53.4006
														17.8513	16.0041
														38.875	37.7026
														37.7606	41.2095
														48.6668	52.7762
														112.42	120.199
														57.8022	56.5775
														68.734	75.7471
														27.1904	29.2241
														514.74	556.53
														25.8698	23.7405
														48.1842	48.9502
														57.8862	63.2594
														94.8956	88.0189
														6.5126	6.24394
														124.163	143.138
														9.40751	9.38954
														934.46	1081.15
														28.9339	27.8848
														57.6345	50.4517
														116.927	107.843
														259.761	273.816
														13.5761	13.3088
														7.28687	10.1652
														20.9185	21.7146
														56.1857	54.0459
														7.63981	6.63639
														18.7352	17.3358
														103.135	127.346
														16.32	15.7724
														12.1485	12.7734
														6.773	5.44754
														34.1741	30.7731
														50.2622	43.5221
														4.54572	3.97225
														3.4029	3.34989
														44.3046	61.2073
														30.9476	31.4401
														19.3813	18.78
														109.567	114.106
														36.8512	36.0296
														174.964	181.328
														34.9655	39.2432
														94.3688	82.2988
														1.69365	1.89248
														46.4667	43.5592
														27.5306	22.2739
														11.0868	9.72523
														111.94	124.589
														31.9612	27.3155
														5.77262	5.70108
														61.3657	66.2023
														48.8602	49.0056
														72.3476	86.1713
														3.38014	3.13809
														28.7916	30.2115
														219.779	234.334
														9.61374	7.71172
														11.4056	12.1361
														15.3137	16.7059
														32.4877	37.576
														225.44	249.768
														75.1201	102.961
														15.4319	21.2029
														78.4603	72.721
														8.70996	11.5203
														133.904	156.783
														115.971	115.152
														62.7225	70.0148
														48.4291	43.3955
														40.0077	37.7054
														32.0648	32.4452
														41.5237	34.5192
														34.3009	33.2663
														7.22136	9.7016
														10.3824	10.026
														140.555	154.783
														46.9133	44.4715
														28.8457	25.5601
														38.7241	38.4926
														7.33955	7.28901
														53.1836	47.2831
														51.9516	67.5391
														93.2518	106.676
														22.0043	21.4092
														35.6982	41.6938
														48.6069	46.5835
														8.61037	7.846
														45.264	46.7008
														18.2598	15.7516
														153.001	147.334
														181.473	186.199
														26.7692	23.714
														15.9044	14.4512
														3.06845	1.63144
														12.4204	12.1946
														17.5738	15.9597
														21.5688	23.4936
														16.2402	13.7447
														17.1312	14.7803
														22.6676	22.477
														4.78913	4.56524
														12.251	12.0793
														34.9001	34.9249
														77.4468	83.3139
														18.0707	16.5253
														97.3221	98.3778
														58.4286	59.5716
														59.9427	57.4391
														28.7588	29.3566
														19.1636	20.4171
														47.9436	55.5558
														67.8815	66.3789
														30.7258	30.7771
														48.5085	46.1363
														19.9335	20.6808
														6.05291	5.60832
														113.736	112.501
														81.5047	79.2513
														60.6784	53.1896
														157.309	176.988
														55.144	59.9084
														40.4051	44.64
														64.2508	76.927
														35.3071	37.1836
														20.1868	20.3915
														70.1898	70.6529
														2.80088	3.7821
														13.6201	12.8472
														40.0178	39.6964
														13.1903	15.4745
														41.4953	44.1806
														77.407	83.7044
														64.8869	71.7452
														13.7397	12.8936
														21.0635	19.67
														118.457	122.982
														23.8686	23.2034
														111.116	94.4086
														63.6007	64.4359
														69.8996	69.5711
														29.1842	31.558
														57.7981	65.4969
														26.2724	28.3643
														28.033	30.5982
														54.3682	52.4387
														253.053	302.2
														155.238	177.235
														68.9616	72.4796
														18.3808	14.8627
														161.968	182.013
														268.473	262.301
														70.8589	78.5859
														22.3602	22.9773
														35.1675	31.8551
														3.83556	3.58068
														11.8384	7.78085
														170.617	161.393
														86.5112	84.4034
														9.17681	9.73936
														115.845	120.196
														10.5004	9.67598
														2.14479	2.67276
														24.875	24.5455
														22.0599	26.4265
														62.3329	59.1641
														28.2481	31.1082
														1202.11	1419.67
														47.9724	52.6574
														117.1	123.376
														150.956	161.424
														187.193	198.623
														68.4335	74.3917
														83.7573	104.76
														33.4896	39.7645
														31.1939	29.8301
														28.107	30.7809
														9.3918	10.0411
														55.0712	59.0932
														135.301	125.258
														21.7495	23.4824
														21.3012	20.5212
														25.467	24.4857
														96.0098	94.4464
														230.085	232.57
														133.458	129.814
														106.252	102.338
														139.573	137.407
														5.01823	5.14498
														6.15965	5.18274
														2.35829	2.11378
														43.0763	40.4909
														14.9352	14.0257
														72.1057	65.1903
														63.7072	61.9096
														14.0741	14.7803
														5.11504	4.38834
														104.563	117.239
														13.8592	14.3236
														48.2014	49.8892
														120.72	109.906
														20.4446	20.1183
														10.0963	13.2984
														363.819	482.687
														345.805	458.205
														522.6	635.769
														75.8872	80.2524
														4.28104	4.44134
														45.4686	41.2302
														41.5734	47.7213
														15.1971	14.8437
														12.0275	13.4998
														104.534	111.112
														10.6285	11.1884
														22.8554	27.537
														23.4517	26.662
														26.8887	28.077
														122.849	124.699
														25.9706	25.3236
														85.3332	91.6992
														176.952	190.836
														16.2744	15.3082
														226.768	227.358
														14.003	13.7194
														119.099	110.195
														6.06145	5.58756
														52.6532	57.8589
														69.7369	67.2866
														114.81	117.415
														9.61812	7.45841
														10.8349	9.4368
														121.156	137.477
														3.61351	3.96651
														1.62248	1.57468
														92.8759	99.0741
														53.1853	52.7925
														33.7985	31.5534
														48.3294	54.1309
														2.70557	2.04377
														75.3138	77.725
														2.75248	2.40508
														13.7454	13.3125
														31.4942	30.079
														14.5594	14.9676
														4.02768	5.08071
														12.4873	11.4333
														3.10114	4.40159
														13.9175	14.16
														36.9708	45.4978
														16.4693	15.3318
														30.5179	35.7544
														1.54277	1.28625
														2.01956	2.83067
														27.4551	28.4239
														11.1979	11.2111
														49.2888	51.2393
														31.13	26.7971
														348.449	426.869
														90.4666	96.6099
														7.4776	7.89238
														201.78	185.494
														10.4819	10.7429
														159.446	149.909
														128.285	154.239
														178.009	187.579
														18.8973	19.1517
														25.3176	24.6674
														142.24	144.634
														35.3938	43.6033
														93.4908	98.9019
														113.692	131.322
														298.992	317.263
														48.1017	47.9643
														22.1822	20.892
														58.7928	61.8018
														87.9148	93.1235
														199.178	191.276
														124.37	112.477
														47.1111	45.7387
														7.2157	7.57281
														99.4855	123.908
														8.34858	7.12536
														53.8886	61.874
														2.55608	3.6487
														12.87	14.1429
														30.8611	34.7039
														28.8414	27.6967
														38.8038	38.8934
														47.6136	42.2424
														15.2583	13.7476
														53.7761	54.2791
														63.5835	58.6698
														130.334	155.666
														89.8929	86.0569
														149.914	144.875
														15.503	13.3722
														83.8072	89.7862
														19.2547	16.8422
														74.5774	68.4351
														8.93489	8.46549
														41.8523	46.7092
														42.3703	46.9267
														19.3869	18.5463
														114.916	99.6651
														2.9119	3.06146
														3.51392	4.15004
														5.1207	4.51599
														1.26666	1.84522
														64.877	72.0206
														4.24684	3.22599
														10.4307	10.8706
														82.5506	80.7615
														130.57	138.182
														17.8471	19.6227
														21.314	17.5032
														5.4324	5.46079
														4.22269	3.8256
														8.15357	7.12161
														6.04724	6.8228
														8.03261	7.61433
														19.7471	20.0587
														16.4681	17.7311
														1.70359	1.96338
														5.77968	5.76535
														1.44457	1.54442
														12.4147	13.4157
														446.727	469.485
														243.658	235.498
														50.7902	50.846
														27.6104	26.4992
														7.48466	7.1046
														88.8544	77.4194
														40.8093	42.0249
														35.1291	41.0196
														11.4824	12.2911
														64.2694	59.2774
														89.9956	90.6579
														23.9298	24.6277
														42.1029	44.4962
														74.9704	59.0058
														174.313	167.313
														15.5956	13.3949
														69.4529	68.2131
														162.687	158.069
														350.526	369.886
														154.76	146.258
														49.8367	51.1894
														49.8594	46.6599
														73.1913	73.2017
														144.703	152.318
														154.219	150.321
														36.5196	35.5888
														48.8446	47.4249
														26.9798	30.7014
														20.8159	19.2585
														157.537	168.532
														72.3393	67.3571
														19.3117	17.6329
														9.58521	8.72941
														23.9797	23.3233
														3.98644	2.91393
														342.103	328.839
														300.353	346.694
														4.123	5.0032
														122.339	119.317
														41.5579	40.5644
														47.3928	53.7192
														38.6487	39.2472
														24.6985	27.4603
														26.2668	23.663
														1.4887	1.6882
														26.9585	28.5876
														58.4085	61.1814
														98.9887	100.713
														26.0974	29.4681
														14.0912	14.0568
														248.365	244.489
														94.2041	102.483
														212.603	209.939
														31.261	30.8763
														83.5606	78.8807
														160.395	163.109
														38.4168	38.4223
														41.1565	41.1691
														103.042	115.338
														16.2987	15.4263
														13.9048	16.1942
														76.9627	80.725
														6.28638	6.37734
														9.91977	8.05891
														378.093	399.835
														37.6082	35.8028
														16.6246	15.2401
														104.356	101.26
														37.103	33.3332
														23.9953	23.6221
														55.4813	58.1197
														10.751	12.0528
														21.5972	21.1934
														98.3429	81.544
														16.2004	18.4016
														347.536	348.105
														34.318	36.0875
														39.1469	41.2544
														107.986	126.882
														185.58	218.083
														336.474	341.466
														198.116	201.807
														171.38	187.262
														54.3553	61.7176
														122.886	84.0891
														102.36	104.589
														61.0642	60.6999
														17.4457	17.7775
														86.5741	87.0631
														28.7289	28.9506
														35.9377	30.3372
														9.19818	9.78199
														21.2557	19.5772
														16.7456	18.4376
														83.0659	89.7266
														41.6431	43.8633
														101.832	96.1589
														33.306	35.4358
														41.7472	44.0006
														24.1221	25.0343
														32.0607	35.538
														125.144	126.485
														37.7092	45.8326
														65.5161	65.9299
														12.103	11.2083
														38.905	35.7394
														26.9499	24.7715
														6.31053	8.12405
														5.21035	5.04184
														7.07765	9.3224
														48.0006	43.3783
														31.3191	28.1364
														1.76621	1.97663
														45.4631	46.644
														1185.85	1330.4
														96.1421	93.8534
														16.9007	14.7149
														35.2045	33.2303
														13.8891	11.8721
														130.414	110.437
														72.1898	67.1672
														15.0221	23.822
														4.71369	6.28369
														3.27767	3.13235
														237.185	221.186
														174.992	182.4
														141.25	147.961
														56.1273	51.7188
														77.2377	70.0486
														66.4554	71.9875
														86.1558	87.9566
														5.56479	7.55381
														5.55624	7.5218
														72.5227	72.7721
														81.5033	74.9928
														107.624	103.647
														97.5342	98.5615
														87.1458	99.1874
														35.2529	36.2143
														61.6564	55.004
														9.28505	7.9794
														68.9162	59.6862
														5.53915	5.52418
														22.2207	17.0039
														17.9709	20.7038
														51.4594	49.5513
														129.316	134.264
														40.4321	44.3392
														4.88872	4.91794
														91.9152	93.1008
														2.53759	2.20455
														7.51308	7.26825
														2.65716	3.31301
														0.579261	0.395326
														37.5302	30.1916
														7.68255	7.53106
														214.821	236.484
														137.406	137.763
														22.9152	21.3789
														19.128	18.3515
														9.31497	6.62601
														3.56372	3.81235
														7.61993	6.40185
														8.12226	7.23888
														34.278	33.8377
														125.76	133.045
														24.8834	26.2317
														30.5464	28.897
														23.1928	23.8693
														2.62158	2.28781
														63.5536	64.6711
														55.6775	43.0313
														14.2321	12.8273
														21.0721	19.3456
														26.8361	24.1102
														48.5002	46.2674
														21.842	24.5689
														10.9801	11.3708
														11.2092	10.3683
														18.3325	16.1386
														47.0485	52.7075
														78.1229	85.8146
														27.1534	28.7397
														168.4	174.929
														37.8886	37.2337
														312.207	300.868
														63.8622	72.2238
														21.3012	20.3699
														66.461	63.7497
														116.713	104.737
														54.163	60.9676
														21.6598	24.6191
														16.9704	17.086
														12.678	13.6379
														33.0369	36.1515
														10.1389	10.4251
														84.4235	84.8749
														15.3138	11.7246
														66.4769	67.0453
														1.31645	1.24274
														80.5964	77.9728
														79.5076	91.9775
														21.0535	19.9129
														17.0757	18.6042
														34.6709	39.6636
														28.5765	28.211
														9.52558	9.46242
														63.6589	62.196
														32.7054	29.975
														8.81254	7.93589
														100.843	97.0823
														72.0358	72.0226
														162.54	172.135
														91.9506	112.426
														38.2531	41.2106
														1.73917	2.05702
														30.1024	38.0301
														60.5689	63.014
														1.10157	0.907924
														1.94551	1.80922
														61.4726	74.143
														39.7048	41.7811
														38.2615	36.6756
														68.8868	74.6402
														25.2278	26.7775
														104.985	100.514
														20.8515	23.436
														29.4691	26.8435
														28.9339	29.4679
														32.1929	27.0743
														16.9817	17.0312
														47.0914	41.4434
														28.8072	25.8664
														15.2868	15.4217
														15.0903	13.7531
														40.953	37.9354
														92.2932	105.892
														8.13359	9.19938
														4.43897	4.46585
														19.2033	19.4666
														3.23781	3.57781
														3.91527	2.31807
														46.2914	45.008
														70.0222	54.3038
														58.9393	61.7781
														3.08415	3.6942
														61.9453	63.9211
														84.7253	82.4214
														142.064	170.018
														14.6747	13.7353
														4.83893	4.28432
														2.24727	2.0769
														204.819	216.655
														26.338	23.3377
														33.8141	36.843
														34.3791	32.7584
														17.1654	17.6499
														55.047	54.2727
														9.45292	9.03573
														16.2787	17.0909
														43.1134	43.4207
														69.594	71.2388
														353.527	335.394
														12.1983	13.7721
														27.0752	29.4113
														156.059	168.283
														18.0974	19.3096
														55.0426	56.0185
														3.26346	3.17586
														51.2655	57.9753
														29.8789	35.1796
														130.217	125.557
														274.662	280.823
														30.673	27.2775
														45.442	52.2868
														16.1849	13.9133
														53.8359	55.3971
														37.6452	40.5695
														14.1183	12.3346
														2.21596	2.29156
														70.7819	64.9538
														46.32	44.3202
														103.111	125.21
														1.44885	1.42339
														86.1101	84.8828
														3.55378	3.13897
														28.1625	28.6375
														19.2133	17.8124
														58.5181	59.6425
														40.502	42.3378
														8.26032	8.09954
														7.15875	6.7064
														15.7051	13.9897
														26.6183	25.701
														498.441	544.257
														53.6936	56.8821
														39.8682	42.1157
														31.7702	28.7112
														95.5232	97.2844
														13.6501	13.1754
														105.088	108.399
														78.2766	76.1614
														19.646	18.8765
														127.379	117.316
														57.5746	54.6203
														120.246	137.912
														279.62	281.208
														502.863	528.656
														157.74	158.78
														7.85469	7.66071
														43.0522	41.5048
														100.307	86.0498
														22.3045	22.9035
														80.2309	76.7426
														302.326	322.954
														36.5895	40.0606
														94.5385	82.1489
														6.51398	6.21081
														3.71738	3.6582
														151.719	170.474
														65.1005	73.1732
														33.3729	34.3267
														12.2581	14.5155
														5.12925	6.26382
														52.3003	51.5297
														74.0853	69.6789
														51.6623	52.5151
														31.9767	32.8624
														30.4782	35.2279
														78.5015	70.671
														64.3861	59.544
														20.4373	21.3619
														64.6907	58.3684
														13.4067	15.241
														58.4514	58.0831
														27.8879	27.1878
														101.281	106.724
														28.383	27.7799
														23.7905	22.2462
														38.2517	31.8959
														3.05135	2.75403
														44.4883	40.9487
														16.1193	15.6845
														8.05259	8.50613
														22.0526	21.5737
														23.6096	23.6005
														10.1446	9.42355
														11.9109	10.06
														15.6495	16.2585
														40.8191	39.0723
														26.1559	28.1375
														46.4152	48.6215
														94.9623	92.7935
														3.71599	3.14472
														3.45131	4.42809
														32.6783	30.9699
														22.0456	26.0794
														9.92982	9.23538
														36.5324	36.2264
														28.5126	29.9929
														37.2995	33.0724
														37.5599	38.7223
														496.195	537.705
														35.7183	34.6462
														61.6778	64.113
														19.3926	19.2444
														8.82387	8.75392
														38.0793	36.7428
														58.1652	52.204
														210.921	225.569
														1.40899	1.32313
														11.6049	11.42
														3.76867	4.39959
														156.55	145.46
														14.8326	16.8385
														23.3835	25.512
														96.0395	96.3329
														8.26459	8.49199
														93.5727	69.6834
														41.4851	45.0881
														36.8341	35.5568
														89.6196	97.9038
														22.2107	24.8196
														3.96934	3.99301
														15.6055	19.3398
														45.6424	42.2142
														72.2592	68.3034
														73.8999	79.1102
														2.22451	2.0769
														52.5191	51.1883
														46.6187	45.2434
														17.2236	16.321
														44.1039	51.6351
														38.448	37.8859
														17.3803	16.9414
														38.9176	38.1878
														89.69	92.8022
														56.7123	57.3766
														15.5487	19.4752
														3.05423	2.35495
														37.4489	36.8894
														33.4413	31.2734
														73.7625	73.7221
														48.7864	42.6406
														18.6441	16.5584
														15.4831	17.3793
														14.1168	11.7918
														17.0871	17.8804
														4.40627	4.43847
														23.6311	28.6708
														8.58622	6.81418
														5.61031	6.23731
														8.08518	9.42355
														97.0982	102.728
														52.1194	52.7099
														12.9198	14.2101
														4.82044	4.57275
														3.6164	3.5343
														37.6613	38.0745
														15.5898	17.4275
														10.3054	12.3914
														8.0497	8.15056
														13.5661	14.1769
														14.5252	14.1078
														71.074	70.4755
														95.8774	99.6422
														49.9361	60.228
														18.0234	16.3493
														24.1876	27.0215
														92.1815	99.899
														171.03	174.143
														13.418	12.3772
														71.959	77.3796
														24.6785	27.6569
														13.7482	12.8841
														18.7066	17.42
														43.6727	47.9899
														13.6842	13.1961
														30.8054	31.2404
														306.785	299.212
														28.8783	26.6401
														4.56142	4.25119
														93.4767	101.136
														1.85158	1.97287
														2.67137	3.00845
														15.9428	17.1647
														74.2875	78.0121
														58.5125	66.7429
														7.02358	6.76692
														129.087	135.329
														14.5879	15.4416
														17.83	19.1395
														27.0922	27.5878
														20.4813	16.4466
														61.053	67.2551
														54.6811	55.6276
														167.273	169.04
														59.5131	61.7591
														13.8364	13.4402
														40.173	40.5902
														32.9589	30.8509
														10.1632	15.6695
														8.89076	7.882
														14.4142	15.2713
														16.2402	14.438
														8.65034	9.77161
														20.9155	18.7062
														8.73849	9.816
														8.20197	8.509
														62.5174	64.4443
														29.2185	25.4068
														69.1369	70.5369
														137.812	154.165
														59.6725	62.2792
														5.72272	4.45635
														3.42855	3.50117
														77.4837	73.5723
														32.0079	28.9091
														210.639	252.216
														47.3006	49.5705
														17.6648	15.3269
														7.39789	5.52881
														27.0823	25.7474
														2.4707	2.44572
														16.2402	17.7358
														3.18086	3.36689
														27.9716	32.0859
														156.289	165.853
														33.4953	30.6907
														34.2796	34.7918
														35.3668	31.9591
														26.9657	25.9099
														38.038	34.7454
														2.23872	2.66701
														20.1426	16.8183
														28.3489	30.1242
														95.5543	101.177
														37.0263	48.8817
														2.12481	2.54223
														1.93985	1.64469
														8.05964	8.01716
														40.1246	35.5747
														6.59947	7.22187
														12.7022	11.8286
														80.0941	92.4596
														14.0543	14.0228
														136.187	149.999
														8.14363	6.89656
														4.10601	4.16042
														7.87467	8.32459
														10.5361	10.1197
														7.9202	7.12249
														101.442	99.992
														16.7939	14.7878
														40.4277	37.9817
														15.7293	15.8972
														3.39008	2.77678
														72.3589	69.6135
														3.87541	4.1973
														65.2759	74.4394
														85.3386	89.8105
														104.902	93.4621
														78.8885	73.6472
														110.833	140.773
														28.578	30.8025
														17.4357	15.1255
														30.8824	33.8282
														7.56576	7.80249
														33.387	26.2231
														43.2939	49.9561
														48.9302	43.0273
														22.0498	24.0811
														21.2957	23.5005
														2.49207	2.52898
														5.52066	6.48886
														116.034	117.775
														13.0052	13.5367
														22.0969	21.6014
														10.1774	10.8971
														17.7546	16.6587
														12.7677	17.3974
														33.7471	38.086
														68.8221	69.0164
														26.8958	26.5003
														79.9588	79.8606
														102.312	110.684
														29.8931	30.5394
														62.4094	65.3482
														35.5503	38.4025
														7.25695	7.05734
														41.6831	38.3667
														63.9505	71.6394
														36.6761	39.5063
														18.2014	18.518
														13.2999	14.9016
														15.7492	15.8813
														34.836	34.9203
														50.2099	49.4683
														53.6805	53.4611
														124.844	133.22
														26.7664	28.772
														46.3668	43.2875
														79.9504	82.1264
														25.5964	24.1065
														29.728	27.3002
														14.2506	13.896
														1.43602	1.61156
														19.7841	18.3023
														8.60332	9.86989
														86.4489	83.9219
														11.2519	10.8631
														9.72626	10.757
														3.95513	3.21561
														176.732	174.722
														44.4825	40.8173
														3.83128	4.26157
														33.0797	34.0645
														22.2762	21.2796
														5.10222	5.51755
														36.2577	31.5194
														126.62	136.416
														72.0115	65.6393
														10.8449	11.3907
														24.1135	25.9062
														18.5459	17.6735
														71.1279	69.6694
														11.2504	14.8428
														19.8566	19.1243
														6.44431	6.16443
														26.16	32.1703
														21.1489	20.4739
														1.84592	2.19041
														19.9946	21.9737
														5.98751	6.58913
														13.1021	14.2423
														11.5892	9.32041
														8.54209	7.865
														81.7932	79.6574
														6.41867	6.26182
														27.3868	27.0224
														54.5688	57.3719
														2.84213	2.80041
														3.74302	3.58731
														18.6398	19.7919
														44.3557	43.6212
														25.8243	31.5377
														3.34595	4.44222
														20.0487	20.1437
														18.294	19.3738
														22.7672	21.0629
														8.656	7.20862
														40.9812	37.0992
														24.7596	21.8549
														2.8635	3.38589
														29.0762	30.3588
														36.8513	57.3057
														27.0495	29.958
														4.77631	3.31013
														18.7025	17.4597
														8.3443	8.50237
														67.0446	71.5244
														38.411	40.5242
														45.1955	43.2552
														37.2496	41.3166
														31.4485	28.3292
														44.2205	38.3108
														20.887	21.2842
														104.758	102.397
														7.06621	6.76029
														363.581	363.171
														204.07	229.673
														12.1826	11.0729
														90.4805	101.425
														9.3248	8.95909
														39.07	33.2944
														14.7773	13.2405
														13.522	13.4526
														11.1223	10.2378
														36.7658	34.8644
														45.4033	48.7832
														22.945	24.3666
														19.6731	17.7548
														18.0562	19.8345
														1.28942	1.71558
														26.234	21.6965
														47.41	49.2326
														73.5748	63.0969
														7.57153	7.40054
														12.8957	11.6952
														27.4067	26.2459
														68.9034	64.3913
														1.72635	2.03339
														626.361	645.545
														7.38079	5.9999
														12.9854	14.6348
														106.683	125.684
														39.2322	41.1444
														4.12727	4.00251
														63.3614	62.2594
														18.1147	18.8557
														52.2717	48.9952
														74.29	69.2299
														9.00328	10.0695
														6.86703	8.32834
														3.3545	3.28275
														672.559	739.624
														149.47	199.09
														47.887	47.379
														45.607	44.9503
														106.956	104.508
														6.35039	7.64171
														43.9757	44.8452
														21.2243	21.81
														44.9421	42.0967
														21.0009	19.5689
														262.737	277.698
														9.65937	11.6745
														31.7008	28.1317
														27.8223	26.8009
														21.6969	17.5988
														12.1726	13.1063
														57.0848	52.0167
														12.369	12.6864
														79.3668	85.931
														119.259	121.929
														41.7486	50.0365
														1.95833	2.3417
														49.6842	62.2576
														18.5275	18.9116
														10.1873	10.2171
														27.8393	28.3519
														23.7207	20.9015
														32.1164	27.7382
														8.93062	11.6471
														73.4334	72.2797
														21.1204	22.6908
														6.8385	6.09066
														55.3969	51.368
														278.65	385.432
														30.9506	32.9361
														187.694	182.237
														59.2212	56.9026
														163.375	163.255
														93.7254	90.1543
														39.08	42.1309
														123.948	156.588
														61.3503	55.9275
														20.3007	19.0439
														152.518	146.449
														35.5632	34.7918
														14.8996	16.2916
														108.977	92.1071
														11.2917	9.98628
														15.3479	16.6293
														43.0524	42.986
														45.9924	44.8991
														29.8861	31.46
														9.11857	8.12229
														21.4934	21.4054
														35.6401	40.3654
														5.3826	5.27263
														42.0673	43.6384
														192.209	211.404
														53.7094	55.5777
														12.5001	14.6679
														16.8067	14.8351
														37.2568	38.0595
														55.3388	72.0597
														54.5518	51.4286
														5.61031	6.10966
														55.2277	51.681
														99.0227	119.305
														7.23568	6.69403
														48.6995	43.8511
														9.44587	9.4103
														10.0123	9.42355
														23.4162	22.3966
														11.6291	10.428
														2.74254	1.73546
														50.3118	49.0592
														4.29952	4.20768
														31.6266	30.1678
														21.9429	22.0039
														5.02966	5.70484
														27.7057	28.6187
														31.4858	32.4178
														34.9141	35.0612
														17.4885	14.1136
														64.4033	60.3793
														76.8279	93.6204
														22.9579	26.5449
														17.4443	16.2784
														2.82653	3.01132
														289.322	296.487
														6.00311	5.75872
														393.373	413.192
														112.434	131.992
														33.6617	34.6102
														32.9288	28.0105
														180.218	223.03
														71.266	63.3486
														16.4594	13.7534
														20.9725	18.9909
														163.376	207.744
														7.2968	6.48886
														113.288	123.538
														3.16237	3.29026
														37.2526	42.0127
														35.7312	41.1521
														100.102	111.168
														3.05135	3.27612
														21.4721	20.801
														21.3567	22.0846
														119.85	121.701
														30.8209	35.4358
														108.887	123.314
														36.8043	36.9868
														31.4302	28.7879
														5.83802	5.86937
														86.0203	104.229
														119.529	149.529
														80.1127	84.8014
														11.8041	12.2193
														40.8234	43.1645
														156.011	167.571
														7.46756	7.28327
														40.849	38.8689
														11.7088	12.3015
														24.2842	25.1666
														48.9528	47.5318
														48.6396	51.1361
														11.1067	12.6202
														37.6681	34.6762
														21.7994	22.2226
														14.7431	10.3825
														6.35744	6.59001
														2.43651	3.11822
														224.689	229.89
														63.3229	61.8347
														63.912	66
														181.453	184.043
														36.6364	29.6667
														25.4541	20.4898
														16.0652	15.4906
														56.7976	55.4509
														1.86441	1.4404
														34.4546	35.4044
														16.7271	16.3777
														47.3274	49.4784
														39.4401	38.2474
														19.9164	18.5964
														2.13058	2.80328
														78.9528	95.8402
														140.999	150.404
														0.0982	0.043508
														42.4302	39.6925
														249.822	241.169
														27.9917	29.261
														13.8464	11.3604
														8.01551	8.6594
														74.2945	71.1149
														55.8738	63.1375
														31.6308	29.641
														2.98307	3.45678
														58.9882	50.3906
														64.8442	55.7897
														393.115	453.579
														86.5955	96.4619
														56.7378	61.4592
														20.8557	18.8679
														5.54054	5.64808
														13.4565	11.3019
														31.1883	29.8349
														12.1869	13.286
														33.269	31.244
														15.5102	15.8113
														9.05735	8.66315
														91.0655	92.2549
														9.61513	11.5004
														43.8079	48.5316
														14.9936	14.7869
														8.46815	9.28552
														1.31079	1.61156
														67.3447	61.0098
														6.82857	7.07235
														116.538	130.711
														365.951	380.216
														96.0238	91.3529
														33.3231	31.3189
														19.0839	15.9701
														34.3008	34.1985
														10.0992	13.324
														17.0501	19.1053
														8.99473	10.0609
														9.48145	9.54657
														6.53119	6.0529
														61.1797	69.3388
														40.6115	40.2742
														5.22179	4.59638
														55.0686	45.6992
														8.86373	10.9377
														4.83326	4.09328
														21.2969	19.1234
														53.1156	60.1703
														169.332	194.454
														40.338	39.0343
														45.348	43.5883
														11.0114	10.6919
														87.4636	99.4529
														124.484	118.219
														79.973	78.2215
														8.04543	6.22406
														19.0767	19.039
														10.4008	11.5875
														13.7595	14.9175
														83.3436	79.9614
														62.0063	53.1623
														60.7259	59.55
														15.4347	15.3969
														36.0329	31.9213
														21.5375	22.32
														9.13845	11.667
														29.173	27.1964
														22.185	23.7708
														14.3901	13.9992
														47.9821	42.9847
														19.4454	18.5702
														34.614	34.0654
														17.7787	17.5496
														60.7751	58.4548
														37.4288	33.0693
														49.9661	48.8927
														8.12514	6.92482
														42.6067	46.5994
														2.24011	2.56586
														49.6515	51.4268
														56.3549	49.0699
														43.2672	47.3989
														61.9124	53.4758
														69.511	61.4117
														14.6776	12.4622
														40.8205	43.714
														8.32015	10.1064
														21.4534	19.2404
														7.32095	8.25745
														19.2958	19.9792
														23.4631	20.5552
														14.1012	13.1489
														3.36732	2.90068
														30.3984	26.4634
														18.8618	18.7261
														21.8506	21.9786
														21.267	21.9152
														37.3109	35.7288
														492.197	493.96
														26.6581	24.4497
														8.93201	9.38954
														53.6591	52.5275
														155.072	156.535
														45.2283	33.7562
														15.0932	13.4534
														1.09302	1.66169
														7.84903	8.59801
														62.7278	61.0345
														23.4019	24.2266
														11.269	10.9671
														10.536	9.12562
														22.5664	24.1131
														5.20181	5.12885
														1.8331	1.63144
														67.517	63.3696
														18.9414	18.1435
														14.4954	12.049
														17.9566	19.3807
														31.819	34.4846
														22.5564	20.6137
														28.9381	32.5757
														117.257	128.321
														28.6436	29.2325
														7.12605	7.39966
														6.0216	4.65314
														25.4286	26.9862
														12.3164	11.979
														19.2291	23.4068
														22.9793	23.1599
														85.8435	90.3107
														12.6553	13.4336
														18.7779	17.8513
														68.3639	66.6563
														1.80606	2.18754
														120.57	143.211
														4.76776	4.97095
														24.781	22.7778
														4.75066	3.9325
														13.2787	11.9165
														40.1902	36.0115
														12.9983	11.5883
														0.298873	0.043508
														24.7611	22.0221
														25.8214	23.7719
														56.0506	53.0598
														56.0005	59.8287
														1.51146	1.56805
														7.93441	8.25282
														6.22516	8.09667
														36.4072	34.4854
														29.59	30.6483
														22.9906	19.4807
														4.55288	4.53211
														35.6301	40.0171
														131.041	111.011
														9.43027	9.47743
														98.8903	104.936
														41.0781	43.0909
														32.3752	31.9772
														28.8911	28.7927
														6.45853	5.35015
														5.83663	6.50012
														181.828	175.549
														8.82526	9.0576
														32.579	34.392
														96.6265	99.0183
														17.3788	17.3272
														65.973	67.981
														10.0564	10.077
														108.77	125.857
														21.1788	22.2972
														80.0088	82.5261
														19.6902	19.1698
														18.9941	18.8122
														20.8286	23.089
														190.23	179.456
														2.72405	2.03339
														8.04543	7.51318
														122.369	120.868
														25.3104	25.8751
														165.569	165.328
														20.2752	25.7218
														23.964	23.1455
														4.52862	3.90975
														15.3764	17.2232
														1.68649	2.29444
														85.8594	95.1503
														183.526	240.617
														14.2549	18.5955
														53.5398	57.21
														29.8576	28.9562
														16.5748	12.2902
														51.6682	55.8653
														16.505	17.3075
														72.9539	75.7634
														49.8579	44.6475
														27.253	24.5188
														26.6326	32.0048
														3.91239	3.06896
														9.15405	11.4059
														10.7495	12.2637
														107.322	103.052
														101.316	118.808
														5.05242	5.54118
														41.9206	42.6992
														86.3873	97.0765
														99.1441	93.0957
														52.8906	54.5033
														24.7839	27.1728
														49.875	45.9806
														8.92634	9.7111
														35.0837	34.3849
														262.062	256.783
														2.85356	2.29444
														85.6858	86.8387
														30.7058	29.1766
														18.5572	19.5196
														35.6617	42.4896
														11.4598	18.8888
														7.81195	22.1915
														28.8086	27.5575
														34.7604	35.0528
														15.9357	14.68
														18.1417	20.1892
														3.54523	2.03339
														1.64525	2.09015
														18.3267	15.5113
														489.474	373.782
														5.26154	4.65026
														20.4785	20.8966
														0.499547	0.931554
														18.2783	16.3636
														28.7931	36.0921
														7.71803	6.76029
														84.3763	72.5387
														77.0442	85.9414
														118.784	121.288
														24.0977	23.6336
														26.6212	28.4844
														36.9809	36.4071
														4.78913	3.29975
														64.4498	74.4663
														14.0571	13.9075
														1.90565	1.53404
														1.64097	1.52741
														19.1948	19.0523
														4.50875	5.07121
														134.47	135.368
														64.1798	60.1379
														15.7051	15.2739
														9.19957	8.45974
														41.3883	37.9535
														18.7693	18.4688
														19.0996	16.81
														50.8454	45.8882
														8.1494	6.73003
														27.4608	29.1048
														16.0452	14.1683
														6.03153	6.41598
														3.03853	3.13809
														31.2694	32.4642
														86.1428	86.5514
														19.3117	17.8588
														16.4309	18.412
														25.0371	29.8142
														91.0627	86.9133
														110.415	107.065
														35.6598	33.947
														1.79324	2.44859
														1.2268	0.603367
														3.43282	4.36471
														165.567	174.807
														44.6747	38.5557
														636.298	684.856
														49.0836	43.3659
														10.3453	10.5395
														39.1754	43.2486
														14.1126	12.9218
														47.4255	44.5764
														8.81254	7.83275
														97.4929	110.124
														74.9251	72.2759
														13.8166	15.0281
														49.936	49.1906
														13.0309	11.7379
														6.43577	6.7064
														6.20517	6.95045
														35.0138	31.9628
														10.3126	13.0394
														3.45419	3.56743
														37.5088	44.9578
														29.1617	32.6486
														115.217	112.998
														5.43956	6.20706
														52.0085	48.1178
														116.44	146.469
														18.0391	19.547
														25.585	24.9247
														36.9636	38.7508
														78.1015	69.6023
														51.9388	54.4107
														11.8183	8.85132
														43.0765	38.2552
														12.6594	14.4956
														37.0974	31.6894
														3.93942	4.28807
														7.50603	7.7411
														32.6173	30.5066
														81.1261	79.6789
														18.5259	18.1708
														2.61015	3.33001
														22.9693	20.2714
														83.1184	72.033
														10.3283	7.59732
														57.482	53.4078
														107.419	96.6348
														41.7029	40.2497
														22.4556	20.8853
														16.2332	17.2015
														41.6047	40.0376
														30.542	31.8787
														23.2226	24.1462
														19.8082	19.1857
														2.69413	3.80485
														106.928	148.882
														49.7015	61.3225
														3.96934	3.10584
														10.7339	11.9252
														201.767	200.209
														1.63242	1.34676
														76.8794	50.8254
														39.0243	39.9973
														10.8918	9.68084
														44.6928	47.6758
														9.0317	9.67047
														4.57136	4.06015
														16.8182	17.3358
														33.0569	27.8168
														134.74	130.997
														6.58665	9.39616
														19.2532	25.3777
														4.73645	6.80755
														2.95176	2.51948
														42.786	52.4935
														127.548	119.793
														50.8475	53.2493
														2.23017	1.98988
														9.19818	9.51344
														67.2865	61.4694
														45.8531	50.6909
														20.5697	19.0551
														24.327	20.9277
														3.08266	3.04158
														21.2556	26.8285
														21.5517	21.7252
														24.5887	23.4671
														18.5772	17.8153
														27.1563	30.9143
														67.6496	62.4676
														59.7492	50.4018
														60.4067	58.3234
														2.39526	2.48547
														52.552	59.0126
														20.8117	20.1788
														7.78919	8.66315
														42.4429	45.0192
														2.27858	1.77521
														15.1614	12.9976
														8.69436	7.34003
														38.5747	34.9148
														109.322	107.793
														14.7616	12.7328
														57.3695	50.9469
														175.871	164.926
														52.3642	48.6922
														14.3659	13.3702
														139.229	134.595
														16.4467	20.297
														1.83737	1.75534
														117.105	121.647
														21.7951	24.4263
														24.2416	26.7028
														76.9946	73.7777
														32.8064	27.2198
														34.3377	33.1082
														80.8839	86.6282
														39.867	38.9361
														36.087	36.8545
														3.47973	3.15223
														113.81	124.552
														27.4951	27.0213
														34.352	35.0243
														98.8989	98.958
														136.663	138.856
														38.922	39.0778
														8.91929	8.55626
														24.0493	25.8892
														8.17921	8.19406
														24.5218	27.9805
														11.7842	11.4163
														11.9207	10.9103
														30.7469	25.0334
														61.0911	63.4537
														9.40324	8.90344
														401.599	431.976
														19.6845	20.7983
														26.7021	27.0999
														16.7937	17.2874
														19.081	18.5644
														60.7728	60.1436
														37.1798	37.0301
														10.4207	8.32459
														20.7148	18.1388
														34.1686	26.4795
														18.1559	18.7762
														4.79768	4.34858
														1.72923	1.40352
														6.91255	7.14899
														8.13081	8.75967
														4.6624	5.32364
														5.73694	6.08404
														62.9643	53.9858
														39.2223	39.7788
														32.1903	29.1249
														14.9466	15.3451
														18.2555	20.9865
														48.6283	49.2021
														37.4845	37.0983
														1.06171	1.18598
														5.83514	6.50299
														53.6209	61.5255
														65.543	63.8784
														2.40381	1.95962
														25.6903	26.2733
														10.0266	10.6011
														18.953	16.1651
														0.794146	0.810529
														4.93285	3.60431
														32.7283	30.6538
														50.9866	55.1994
														2.95454	3.60519
														19.101	18.6938
														9.13129	7.90276
														17.6577	17.4626
														58.0471	55.045
														11.2646	11.614
														9.90129	9.63071
														21.869	22.146
														45.7566	46.7048
														45.4659	48.8221
														1.37341	1.70807
														36.84	37.4259
														3.28194	2.66988
														27.2004	26.8815
														13.4123	12.7821
														24.2274	22.3531
														4.99974	5.74459
														39.4556	38.4506
														26.1544	24.271
														27.125	26.3139
														43.2072	37.4086
														6.23082	6.86056
														7.20288	6.87182
														127.718	118.955
														81.1616	80.5762
														2.78378	3.36977
														31.1911	32.6195
														59.4933	70.7008
														69.6963	86.088
														20.1796	20.4229
														102.104	98.4498
														16.2972	17.4683
														45.2013	38.1609
														34.9555	38.8557
														34.4459	45.0711
														136.701	135.112
														40.4334	41.5662
														16.6345	18.1008
														4.0092	3.20324
														36.0556	38.6836
														2.35113	2.94131
														2.30849	2.72664
														17.1553	18.1302
														23.8886	26.4424
														86.6835	92.6443
														45.0831	44.2029
														34.6182	38.5323
														150.667	173.707
														4.90443	4.09041
														17.1981	16.3446
														27.3655	25.9981
														1.9797	3.30638
														13.4024	12.0963
														22.3842	21.2427
														37.7605	45.6718
														9.46575	7.6247
														27.5648	28.8636
														16.3655	19.5481
														21.1332	20.7641
														39.9553	44.9247
														8.0996	8.95844
														54.6655	52.8047
														9.38325	9.13512
														42.2056	42.1565
														1.32928	1.27962
														9.81441	11.2186
														72.6619	80.9459
														39.5068	39.1885
														2.33403	2.03339
														67.9796	75.6903
														1.67794	1.35338
														29.5957	28.9564
														55.0056	55.3876
														13.3611	12.8037
														1.8815	1.76196
														15.5386	15.6419
														65.1902	58.0194
														79.3084	76.5412
														2.06647	2.53936
														287.944	376.269
														91.3446	87.5965
														14.2336	13.7165
														11.4881	10.7155
														207.628	224.665
														59.7463	66.6183
														2.63152	1.7052
														6.3973	7.3789
														13.1547	13.9159
														83.5953	90.3516
														25.6691	26.3479
														30.4593	39.2084
														7.12178	6.56175
														13.7069	12.1369
														35.2347	31.7663
														29.7351	36.5935
														35.3396	43.089
														5.79538	5.47316
														114.386	110.359
														21.603	18.8131
														35.7654	36.8373
														4.77492	6.19005
														186.075	178.512
														25.8911	22.5338
														6.89268	5.60744
														3.59503	5.18937
														33.3885	35.0822
														11.7771	12.1199
														74.5435	72.167
														15.9001	17.2923
														22.5963	24.711
														19.2803	21.9333
														4.33511	4.0734
														11.4811	9.63071
														13.9902	14.3726
														19.7613	21.2003
														10.6982	11.6215
														35.7353	44.4101
														23.157	24.428
														62.1249	60.3349
														4.23263	4.90844
														5.73555	5.30001
														13.7567	14.2271
														11.9236	14.6962
														11.9479	11.3595
														30.777	29.1549
														6.25219	7.31927
														41.8597	40.9429
														17.7574	18.8177
														7.92725	11.6433
														117.599	118.448
														28.7959	27.5405
														14.6861	13.3068
														49.5278	39.7097
														57.5802	63.4937
														24.4153	29.9712
														14.1952	13.601
														2.88626	2.65288
														17.8357	20.0097
														13.0552	14.0588
														18.0093	16.4544
														157.314	143.583
														19.1849	19.2548
														131.741	137.283
														58.9524	57.9713
														10.2087	11.0152
														14.7274	16.2112
														13.3853	10.062
														36.8056	39.319
														4.77342	5.52793
														42.3036	39.5518
														19.5706	18.5417
														30.3499	28.8276
														14.5451	15.919
														25.6989	24.7807
														85.2533	85.7011
														18.5445	21.8604
														7.67251	7.41954
														92.3039	101.843
														56.7009	68.8876
														25.8626	27.2417
														7.52879	7.01759
														5.41391	3.77459
														43.119	41.9909
														67.2865	78.5293
														41.525	46.7728
														54.0675	52.8756
														139.354	142.739
														43.2399	48.7209
														30.8452	31.1658
														19.9618	19.3208
														7.53306	6.18718
														40.812	47.1018
														11.0569	10.532
														1.13715	1.54442
														44.0526	41.2417
														7.81772	8.44561
														10.3468	11.3955
														2.61303	2.43534
														4.2867	3.28562
														12.4944	8.04653
														123.055	117.964
														87.3196	105.291
														58.8171	58.1557
														14.5281	16.4241
														10.4906	7.77511
														8.49796	10.9057
														53.7406	53.6141
														47.9222	57.5592
														15.5087	17.8343
														113.803	114.814
														15.1273	14.8967
														4.98553	4.04602
														24.5816	28.196
														168.194	169.753
														34.2609	32.799
														1.34776	1.38364
														19.1379	18.5359
														33.6533	46.9148
														69.5878	69.3695
														93.9036	100.712
														14.7729	15.8283
														9.8017	9.36215
														8.1479	8.36059
														70.967	72.6966
														26.5486	34.1279
														71.2232	84.9023
														13.6087	15.6315
														7.11889	7.42792
														111.081	117.692
														3.7473	3.33951
														1.60112	1.84522
														0.888072	0.803903
														14.0513	13.9349
														69.0584	72.2496
														24.9405	23.9618
														38.9549	40.9988
														28.218	30.6388
														45.0757	46.8567
														16.1876	16.8373
														16.0367	18.1406
														59.7396	58.7403
														22.9949	24.0128
														3.31464	2.79378
														15.0661	15.5718
														15.6396	14.823
														32.0921	32.5296
														8.34858	10.0525
														27.3056	28.1562
														11.9407	11.2575
														18.2157	17.5968
														38.303	33.6142
														22.3374	25.3227
														89.3907	92.3211
														19.4539	20.1079
														8.10228	9.82925
														41.5221	41.3345
														2.4878	3.39715
														53.4088	49.692
														35.5717	35.2845
														27.2616	22.6566
														5.03105	4.39872
														12.0418	13.9888
														39.403	40.0445
														86.5301	91.6913
														29.4917	26.0926
														16.0823	15.188
														10.5147	13.4364
														26.4261	25.8307
														24.8764	25.0164
														86.7249	98.1804
														32.3683	34.8845
														73.459	68.8306
														4.00492	3.94
														2.49774	3.15223
														9.67219	10.1292
														19.8266	19.9726
														10.7865	9.86525
														301.909	295.869
														17.995	19.9083
														3.7957	4.08091
														2.70129	2.19417
														20.2538	19.4608
														2.929	2.7474
														5.29434	4.76754
														30.0198	29.3365
														27.5818	28.4798
														18.3209	19.7276
														86.6894	106.17
														46.1961	47.2871
														35.5845	35.6838
														9.55679	11.2622
														6.45137	5.44666
														145.697	161.466
														20.4188	22.7182
														31.2481	28.5279
														6.24225	6.46236
														20.7348	23.2005
														104.893	107.903
														41.6345	44.6241
														14.6292	16.827
														14.8868	14.7529
														67.2513	73.5476
														64.8685	64.2009
														13.1177	15.2788
														68.8037	80.3737
														47.8099	46.6403
														40.2031	37.7452
														18.4092	19.3228
														27.1678	27.1964
														8.53354	10.2341
														12.8401	12.0906
														68.2615	66.7045
														1.6367	1.60118
														59.7719	61.677
														3.33462	2.13454
														48.9954	40.9884
														134.495	149.563
														2.65428	2.70014
														44.0485	40.0851
														6.2009	5.44754
														1.31079	1.7222
														23.594	24.9965
														52.6347	55.7849
														240.495	252.208
														3.67474	4.22468
														4.28531	4.68914
[truncated: 352 more rows]
