# Supplementary material for: Germline inherited small RNAs facilitate the clearance of untranslated maternal mRNAs in C. elegans embryos
Source: Nat Commun. 2021 Mar 4;12:1441. doi: 10.1038/s41467-021-21691-6 (PMC7933186; doi:10.1038/s41467-021-21691-6)
Supplement: Supplementary file 10 — Source Data [file 41467_2021_21691_MOESM10_ESM.zip › Source_data_Extended_data_Figure_2.xlsx]

## Sheet: Sheet1
Source Data Extended data Fig. 2
Source Data Extended data Figure 2a				Source Data Extended data Figure 2b
n˚ laid progeny				% Embryonic lethality
N2	csr-1(tm892)	csr-1(ADH)		N2	csr-1(tm892)	csr-1(ADH)
292	92	0		0	100	100
251	11	106		0	100	100
199	0	127		0	100	100
217	2	0		0	100	100
242	77	54		0	100	100
180	22	41		0	100	100
240	0	75		0	100	100
253	17	147		0	100	100
201	0	136		0	100	100
227	8	59		0	100	100
200	22	102		0	100	100
278	0	95		0	100	100
260	12	1		0	100	100
248	28	21		0	100	100
237	0	199		0	100	100
257				0
272				0
176				0
191				0
254				0
