# Supplementary material for: Germline inherited small RNAs facilitate the clearance of untranslated maternal mRNAs in C. elegans embryos
Source: Nat Commun. 2021 Mar 4;12:1441. doi: 10.1038/s41467-021-21691-6 (PMC7933186; doi:10.1038/s41467-021-21691-6)
Supplement: Supplementary file 10 — Source Data [file 41467_2021_21691_MOESM10_ESM.zip › Source_data_Extended_data_Figure_4.xlsx]

## Sheet: Extended data Figure 4
Source Data Extended data Fig. 4a - CSR-1 IP and small RNA-seq
	% of embryos
Embryonic stage (number of cells)	Replicate 1	Replicate 2	Replicate 3
1	35.26	50.81	32.69
2	22.54	21.77	21.15
4	21.39	13.71	20.19
4 to 20	19.08	13.71	24.04
20 -50	1.73	0	1.92
50 – 100	0	0	0
> 100	0	0	0
Source Extended data Figure 4b GRO-seq
	% of embryos
Embryonic stage (number of cells)	Replicate 1		Replicate 2		Replicate 3
	Auxin	Control	Auxin	Control	Auxin	Control
1	39	36	35	47	37	38
2	21	22	27	20	24	20
4	17	24	23	21	15	21
4 to 20	21	14	19	10	21	17
20 -50	2	4	2	2	2	4
50 – 100	0	0	0	0	1	0
> 100	0	0	0	0	0	0
Source Data Extended data Figure 4c RNA-seq CSR-1 depleted embryos
	% of embryos
Embryonic stage (number of cells)	Replicate 1		Replicate 2
	Auxin	Control	Auxin	Control
1	24.27	25.49	25.2	35.25
2	19.42	26.47	25.2	25.41
4	14.56	15.69	12.2	16.39
4 to 20	29.13	17.65	25.2	15.57
20 -50	7.77	10.78	10.57	4.92
50 – 100	4.85	3.92	1.63	2.46
> 100	0	0	0	0
Source Data Extended data Figure 4d RNA-seq sorted embryos
	% of embryos
Embryonic stage (number of cells)	Replicate 1			Replicate 2
	1-cell	Early	Late	1-cell	Early	Late
1	100	0	0	99	12	9
2	0	3	2.56	1	6	3
4	0	23	0	0	3	0
4 to 20	0	63	3.85	0	37	5
20 -50	0	9	6.41	0	24	28
50 – 100	0	1	28.21	0	16	35
> 100	0	1	58.97	0	2	20
Source Data Extended data Figure 4e RNA-seq and Degradome-seq CSR-1 rescue
	% of embryos
Embryonic stage (number of cells)	Replicate 1		Replicate 2
	CSR-1 catalytic dead (ADH)	CSR-1 catalytic active (DDH)	CSR-1 catalytic dead (ADH)	CSR-1 catalytic active (DDH)
1	9	6	7	5
2	4	7	8	9
4	10	13	10	12
4 to 20	40	34	38	41
20 -50	28	27	32	27
50 – 100	9	14	7	10
> 100	1	1	0	4
Source Data Extended data Figure 4f RNA-seq sorted embryos
	% of embryos
Embryonic stage (number of cells)	Replicate 1
	1-cell embryos	2-cells embryos	4-50 cells embryos	>50 cells embryos
1	99	37	12	9
2	1	62	6	3
4	0	0	3	0
4 to 20	0	1	37	5
20 -50	0	0	24	28
50 – 100	0	0	16	35
> 100	0	0	2	20
