# Supplementary material for: Germline inherited small RNAs facilitate the clearance of untranslated maternal mRNAs in C. elegans embryos
Source: Nat Commun. 2021 Mar 4;12:1441. doi: 10.1038/s41467-021-21691-6 (PMC7933186; doi:10.1038/s41467-021-21691-6)
Supplement: Supplementary file 10 — Source Data [file 41467_2021_21691_MOESM10_ESM.zip › Source_data_Extended_data_Figure_5.xlsx]

## Sheet: Extended data Figure 5
Source Data Extended data Fig. 5
Extended data Figure 5a
CSR-1 targets distribution in categories
	Maternal mRNAs	Maternal and zygotic	Newly zygotic	Maternal stable	Maternal cleared
predicted	808.656	225.131	80.9461	117.28	151.774
observed	2291	404	17	290	661
Extended data Figure 5b
CSR-1 targets distribution in categories - enrichment
	Maternal mRNAs	Maternal and zygotic	Newly zygotic	Maternal stable	Maternal cleared
Enrichment	2.8331	1.79451	0.210016	2.47272	4.35516
