# Supplementary material for: Germline inherited small RNAs facilitate the clearance of untranslated maternal mRNAs in C. elegans embryos
Source: Nat Commun. 2021 Mar 4;12:1441. doi: 10.1038/s41467-021-21691-6 (PMC7933186; doi:10.1038/s41467-021-21691-6)
Supplement: Supplementary file 10 — Source Data [file 41467_2021_21691_MOESM10_ESM.zip › Source_data_Extended_data_Figure_6.xlsx]

## Sheet: Sheet1
Source Data Extended data Fig. 6b
Extended data figure 6b - Counting of embyro populations Early embryos
	% of embryos
Embryonic stage (number of cells)	Replicate 1		Replicate 2		Replicate 3
	Auxin	Control	Auxin	Control	Auxin	Control
1	41	36	60.19	60.4	27	29.25
2	19	22	18.45	14.85	15	13.21
4	26	21	12.62	11.88	20	27.36
4 to 20	13	19	7.77	10.89	30	29.25
20 -50	1	2	0.97	1.98	7	0.94
50 – 100	0	0	0	0	1	0
> 100	0	0	0	0	0	0
Extended data figure 6c - Counting of embyro populations Late embryos
	% of embryos
Embryonic stage (number of cells)	Replicate 1		Replicate 2		Replicate 3
	Auxin	Control	Auxin	Control	Auxin	Control
1	10	9	6.86	23	0	1
2	7	2	7.84	5	0.98	0
4	15	4	15.69	4	0	0
4 to 20	57	65	55.88	46	0	0
20 -50	11	20	13.73	21	52.94	54
50 – 100	0	0	0	1	40.2	40
> 100	0	0	0	0	5.88	5
Extended data figure 6d
log2 fold change RNA-seq (Auxin/No Auxin)
	Early embryos	Late embryos
	0.565937	0.951595
	-0.113361	0.00836804
	-0.151662	0.109316
	0.0320444	0.157757
	-0.525227	-0.411145
	0.00114979	-0.0424749
	-0.180598	0.227648
	-0.0349107	0.204479
	-0.041305	-0.0901788
	-0.00333005	-0.133213
	0.0481857	0.560946
	-0.100107	-0.283121
	-0.354276	-0.158477
	-0.0700408	-0.0426506
	-0.12999	0.416929
	-0.108687	-0.271719
	-0.134884	-0.400627
	-0.279371	-0.187086
	-0.0674926	0.249738
	-0.270526	-0.00816799
	0.096387	0.339401
	-0.509631	-0.139691
	-0.0227969	0.60219
	-0.207848	0.18779
	0.117582	0.151109
	-0.163645	0.175997
	-0.254478	-0.0028941
	-0.147055	-0.11125
	0.256411	0.751885
	-0.0367786	-0.000349919
	0.488384	0.328967
	1.00115	1.49155
	0.405246	0.787956
	1.0192	1.54879
	0.163364	0.414837
	-0.270149	0.104734
	-0.0884382	0.2063
	-0.323228	0.0685362
	-0.16883	0.0812677
	-0.122432	-0.233307
	-0.0914662	-0.036183
	-0.459148	-0.383231
	-0.20329	-0.279757
	0.189067	0.586513
	-0.380201	-0.329027
	-0.10086	0.247289
	0.927852	1.494
	0.18922	0.300934
	-0.0506987	-0.0566503
	-0.0710874	0.345875
	2.15278	2.60244
	0.0636894	0.493708
	-0.232218	0.0823864
	0.06637	-0.0848717
	0.706541	0.791513
	-0.0234084	0.101504
	0.0750391	0.0290161
	-0.219849	-0.179257
	-0.181479	-0.223107
	-0.148926	0.0547573
	-0.153227	-0.178281
	0.0956741	0.0833711
	-0.11352	0.224503
	-0.186846	0.00585724
	0.0882221	0.010774
	0.303131	0.776533
	-0.143596	-0.173868
	0.646153	1.11231
	0.781089	1.19735
	-0.0849526	-0.166388
	0.18516	0.441219
	0.0805662	0.167733
	-0.419928	-0.464685
	0.0555613	0.521548
	-0.151539	0.243468
	-0.202089	-0.163432
	-0.359786	-0.0258194
	-0.256042	-0.333306
	-0.146348	-0.440927
	-0.076299	0.128844
	-0.297636	-0.184132
	-0.0841944	0.623099
	0.0147238	0.336068
	0.11792	0.469592
	-0.083257	0.158851
	-0.0184291	0.456029
	-0.10837	0.05058
	0.112213	0.284201
	0.114674	0.112949
	0.116139	0.419807
	0.419308	0.737493
	0.20324	0.377341
	-0.0238599	0.366206
	0.522533	1.14744
	-0.26464	-0.0972808
	-0.0116114	0.414381
	-0.0392483	0.106269
	-0.054221	-0.243974
	-0.111762	-0.328541
	-0.088965	0.0970695
	-0.609613	-0.48691
	-0.244678	-0.417776
	-0.154915	0.0194273
	-0.214078	-0.179088
	-0.144647	0.208392
	-0.60217	-0.488633
	-0.199507	-0.390591
	2.10203	2.53053
	-0.238187	0.3757
	-0.445459	-0.402311
	-0.199344	0.0878203
	-0.319848	0.124471
	-0.237151	-0.520603
	-0.322521	0.187404
	-0.251182	-0.239261
	-0.00490906	-0.146681
	0.670028	0.630096
	-0.183321	0.301912
	-0.101047	-0.117263
	-0.202605	-0.0994825
	0.0881353	0.0823888
	-0.0146534	-0.00862099
	-0.166092	0.21764
	-0.15578	-0.123759
	-0.125068	0.00625054
	-0.307939	-0.39577
	-0.067456	0.174181
	-0.21153	-0.133767
	-0.0876282	-0.236902
	0.236496	0.739801
	-0.00611247	0.0127364
	-0.266452	0.215807
	0.0199001	0.461402
	0.104903	0.27423
	0.154908	0.607247
	0.371333	0.466634
	-0.0116387	-0.0580416
	-0.0734482	-0.0132737
	-0.208998	-0.0949617
	-0.576702	-0.440549
	0.0766648	0.394238
	-0.135455	-0.309771
	-0.269754	-0.40831
	-0.411178	-0.164844
	-0.230401	-0.219462
	-0.280187	-0.0709844
	-0.220732	-0.025904
	0.0313367	-0.150192
	-0.216621	-0.107351
	-0.484461	-0.288539
	-0.245397	0.00369604
	0.0269246	0.598169
	-0.0896663	0.277105
	-0.193002	0.0846146
	-0.0169467	0.212032
	-0.219217	0.073644
	-0.147788	0.451889
	-0.391779	-0.0823114
	-0.0488971	0.539378
	0.0166174	-0.0882124
	-0.247782	-0.264019
	-0.0451285	0.323482
	0.00599379	0.260845
	-0.107542	0.202811
	-0.623855	-0.0019774
	0.230244	0.485817
	-0.0673557	-0.105884
	-0.0377436	0.317499
	-0.0555654	-0.110787
	-0.027202	0.286678
	0.184833	0.0599176
	0.313153	0.258084
	0.150133	0.312348
	-0.39613	0.459168
	-0.0933833	-0.0447699
	-0.0955408	-0.476884
	-0.265426	0.135381
	-0.0953696	0.184242
	0.309869	0.326054
	0.298387	0.271155
	0.0506678	0.55185
	-0.0237279	0.232283
	0.0784286	0.0448271
	0.166784	0.372464
	0.0704824	0.452062
	0.476382	0.739507
	-0.0774704	0.220358
	0.152711	0.312639
	-0.0561776	-0.00246911
	-0.20058	-0.174894
	-0.1346	0.230073
	0.611906	0.524918
	-0.0224428	-0.0995909
	-0.0944946	-0.102145
	-0.243511	-0.117332
	-0.159861	0.180575
	-0.160816	0.222165
	-0.0429596	0.25246
	-0.0139826	0.567316
	0.0184468	0.246283
	0.20199	0.224635
	-0.0573894	0.215938
	0.0123467	-0.0389986
	-0.159503	-0.0434919
	-0.123692	0.078186
	0.0432862	0.533772
	0.201471	0.638952
	-0.576519	-0.165068
	-0.0373362	0.249362
	0.0169899	0.409949
	-0.487324	-0.589726
	0.0545122	-0.0824268
	0.011026	0.286891
	0.147903	0.32013
	0.184883	0.288879
	-0.0897639	-0.322838
	-0.0406817	0.317701
	-0.0951319	-0.143491
	-0.143792	-0.0294527
	0.080341	0.35854
	-0.23451	-0.183158
	-0.177929	0.00911773
	0.00639965	0.177557
	-0.163289	0.018134
	0.133931	0.544793
	0.262481	0.386128
	-0.262286	0.105797
	-0.0497344	0.292383
	-0.259341	0.044153
	-0.0409627	0.0109197
	-0.16532	0.0507343
	-0.340739	-0.0682354
	-0.0271669	-0.0397731
	-0.00046258	0.0905275
	0.00724928	0.384855
	-0.207204	-0.0984161
	-0.166616	0.118834
	-0.033725	0.595882
	0.0707172	0.648867
	-0.274957	0.223784
	-0.00393182	0.245901
	0.206057	0.609721
	0.622559	1.09635
	0.617382	1.15529
	0.141906	0.193244
	-0.279011	-0.207715
	-0.0185243	0.258989
	-0.122915	-0.0217003
	-0.454938	-0.259763
	-0.0610622	-0.00152307
	0.0312787	0.0346197
	-0.365458	-0.0915229
	-0.145551	-0.0649358
	0.504005	0.832924
	0.311696	0.979836
	-0.27139	-0.0667584
	0.136346	0.196451
	-0.0889429	0.0360938
	0.127512	0.583268
	-0.324641	0.107928
	-0.198242	0.157915
	-0.0976006	-0.0909929
	-0.0605718	-0.593005
	-0.186552	0.139439
	0.0484805	0.0265476
	-0.279532	0.0751341
	-0.198335	0.0895304
	-0.0439998	0.275442
	-0.0634193	0.497669
	-0.477617	-0.33511
	-0.0698599	-0.00528349
	-0.175345	0.0796267
	0.224464	0.467801
	-0.0150652	0.18264
	-0.158503	0.0802988
	-0.247224	-0.203909
	0.317525	0.422438
	0.191461	0.609679
	0.325869	0.488938
	-0.443439	-0.0415414
	-0.0426212	-0.170403
	-0.190331	-0.187827
	-0.319054	-0.315309
	0.0249204	0.226185
	-0.242341	-0.0679076
	-0.236869	0.269936
	0.625831	0.906134
	-0.0595869	0.215738
	0.0599476	-0.00361251
	-0.186097	-0.127179
	-0.286117	-0.0524131
	-0.0470452	0.275989
	-0.288307	0.105556
	-0.185608	0.190102
	-0.00784982	0.177065
	0.0480553	-0.0487067
	0.139265	0.675062
	-0.106371	0.228504
	-0.253546	0.0141486
	-0.151131	0.27228
	0.129423	0.156121
	-0.161862	0.0337371
	0.00902418	0.131049
	-0.478754	-0.402867
	0.0174332	-0.208749
	-0.18943	-0.155606
	-0.165771	0.0718609
	0.086653	0.207224
	-0.21489	-0.24356
	0.622187	-0.0239225
	-0.118467	-0.287786
	-0.281593	-0.326227
	0.200276	0.58881
	0.0655542	0.193875
	-0.357034	-0.143174
	0.214665	0.288009
	-0.00656573	0.0855875
	0.46237	0.55108
	0.293694	0.561995
	-0.0132971	0.195702
	-0.0337461	-0.091638
	0.329315	0.436555
	-0.0864229	0.179249
	-0.237065	0.20496
	-0.144368	0.296794
	-0.175321	-0.271885
	-0.175194	-0.0755901
	-0.371512	-0.316055
	-0.959281	-0.655677
	-0.457994	-0.195074
	-0.119227	0.0764941
	0.548202	0.445323
	-0.0758779	0.202352
	0.498524	0.210475
	0.151917	0.223721
	-0.209973	0.128696
	-0.0337153	0.418437
	0.314029	0.429861
	-0.0225226	0.483638
	-0.24488	-0.120302
	0.053943	0.346094
	0.0518702	-0.0418132
	-0.628601	-0.60068
	0.331125	0.539685
	-0.454909	-0.364808
	-0.199268	-0.124145
	-0.0531166	-0.0105029
	0.121054	0.628875
	-0.175347	0.100901
	-0.0896263	0.367377
	0.261174	0.330581
	-0.213204	0.01484
	0.145353	0.593658
	-0.226674	-0.30715
	0.0875357	0.0996245
	0.189529	0.575229
	-0.0600095	0.310772
	-0.192556	0.140094
	-0.258682	-0.328709
	-0.236603	-0.270436
	-0.0552611	-0.16878
	-0.219632	-0.0492778
	-0.026444	-0.164185
	0.320415	0.544285
	0.412937	0.625008
	0.144356	0.138898
	0.0986199	-0.176216
	0.0788449	0.3668
	-0.265669	-0.142656
	-0.0627548	-0.137258
	-0.0509103	0.35564
	-0.166717	-0.213796
	0.0205345	0.434111
	-0.209986	0.129518
	-0.0773272	0.529199
	0.0458226	0.248302
	0.0567266	0.111539
	-0.195255	-0.299343
	-0.516737	-0.176255
	-0.528943	-0.288221
	0.107268	0.707203
	-0.24568	-0.0433573
	-0.286237	0.0595029
	-0.0799557	0.0647127
	-0.137731	-0.0869259
	-0.0746386	0.0115496
	-0.067941	0.327926
	-0.223819	-0.396389
	0.0802055	1.17309
	-0.113811	-0.15489
	-0.187789	-0.035505
	-0.28765	0.126727
	-0.212844	-0.118297
	0.00570285	0.00631673
	-0.243877	0.0294538
	-0.193451	-0.397714
	0.0202715	0.292928
	-0.0243157	-0.32157
	0.0322995	0.368186
	-0.20296	0.069566
	0.133292	0.123075
	0.167726	0.49145
	-0.273811	-0.121398
	0.113226	0.145526
	-0.1618	0.122752
	-0.0690034	-0.170601
	-0.0479861	0.0827466
	0.112172	0.460674
	-0.0630994	0.190325
	0.397892	0.699918
	0.0473132	0.444359
	0.0178119	0.276805
	-0.31125	-0.115889
	0.229561	0.600262
	-0.129098	0.0456387
	-0.0616325	0.114621
	-0.0764361	-0.130105
	-0.161052	-0.230348
	-0.0978239	0.252498
	-0.064831	0.0770968
	0.0374611	0.423987
	-0.202418	-0.0132409
	0.383765	0.669438
	0.0421782	0.300332
	-0.139029	-0.036797
	-0.178303	0.175308
	-0.119721	0.306897
	0.598312	1.01085
	-0.0165333	0.438183
	-0.337109	-0.509975
	-0.167579	0.173254
	-0.0627561	0.195442
	-0.301622	-0.0946601
	0.598203	0.825545
	-0.769221	-0.861853
	0.286116	0.507812
	-0.230031	0.0154516
	-0.0464872	0.0807852
	-0.13507	0.015487
	0.0633611	0.125339
	-0.340837	0.0928272
	-0.484041	-0.287744
	0.0866142	0.00522529
	-0.0553627	0.231396
	-0.294634	0.200986
	-0.157889	0.0413267
	-0.1817	0.0983417
	-0.37774	0.0499772
	-0.137978	-0.045641
	1.26117	1.87552
	-0.465095	-0.329154
	-0.0668047	0.133393
	-0.393586	-0.384904
	0.110144	0.420799
	-0.516789	-0.220436
	0.439647	0.777699
	0.744425	0.96298
	0.0346218	0.515146
	-0.453347	-0.305673
	-0.300868	0.132028
	-0.23328	0.171631
	-0.150418	0.105004
	0.0541763	0.194059
	-0.315731	-0.0816769
	-0.197378	-0.517436
	-0.246587	-0.46579
	-0.289109	-0.160112
	-0.457677	-0.244894
	0.0987197	0.379185
	0.0204151	0.480603
	0.0591337	0.0656035
	0.198669	0.21326
	-0.368581	-0.108037
	-0.192341	-0.0527874
	0.0619107	0.102818
	-0.12632	0.214193
	-0.248345	-0.33083
	-0.0794351	0.207023
	-0.220498	0.0733696
	-0.250999	0.106602
	0.29637	0.287055
	0.193618	0.518295
	0.191445	0.613929
	-0.32763	0.0930771
	-0.0920367	-0.00267887
	0.00864075	0.567994
	-0.226295	0.00205539
	0.0757297	-0.0131428
	-0.611021	-0.417054
	0.73696	1.11109
	-0.144051	0.00674607
	-0.4072	-0.449439
	0.469172	0.940362
	-0.134523	-0.0887646
	-0.0550264	0.160627
	-0.263434	-0.0556942
	-0.192188	-0.142387
	0.0594582	0.171141
	0.946884	0.285531
	-0.249139	-0.0365266
	1.32529	1.75063
	-0.900363	-0.629593
	0.0780274	0.145103
	0.125532	0.420544
	-0.373164	0.0543234
	-0.0488385	0.229392
	-0.303236	0.118117
	-0.0564103	0.556105
	-0.160545	-0.191523
	-0.185782	0.130261
	-0.0544553	0.302998
	-0.397881	0.0657544
	-0.228269	0.234943
	-0.0492999	0.1679
	-0.723457	-0.627013
	0.0502021	0.219935
	0.0538635	0.37715
	-0.222298	0.0402106
	0.0145336	0.339227
	-0.217465	-0.134237
	0.00734124	-0.194244
	-0.157544	0.0127992
	0.0648124	0.772625
	0.822384	1.32387
	-0.523894	-0.121698
	1.02238	1.33584
	-0.193015	-0.121364
	0.0964227	-0.0282862
	-0.194197	-0.0647483
	-0.272889	0.00197301
	-0.178751	-0.0668706
	-0.312977	-0.0208955
	-0.101204	0.436465
	-0.0165361	-0.0359571
	-0.0181662	-0.0278019
	0.0658203	0.426842
	-0.169025	0.391634
	-0.292391	0.116674
	-0.103337	0.130594
	-0.0430747	0.0191154
	-0.0582862	0.142808
	-0.308616	-0.119583
	0.120739	0.42075
	-0.155952	-0.231751
	-0.301689	-0.105365
	-0.0944323	-0.0710342
	0.103904	0.403576
	-0.333711	0.17541
	-0.0287224	0.122436
	-0.11509	0.061952
	-0.0659572	-0.0330794
	0.129792	0.356618
	-0.206912	0.00585531
	-0.112566	-0.0036492
	-0.0272466	0.180594
	0.195928	0.646656
	-0.0599789	0.288592
	-0.101279	0.323718
	-0.110048	0.20385
	-0.164937	0.287096
	0.267874	0.850096
	0.343624	0.749239
	0.148624	0.385839
	0.0304278	-0.269714
	-0.149937	-0.0430079
	-0.00661938	0.106546
	-0.543167	-0.224916
	-0.110167	-0.260141
	-0.105179	0.312865
	-0.171218	0.123062
	-0.0425537	0.0634504
	-0.00404052	0.126241
	0.0130309	0.472054
	-0.0142014	-0.0063435
	-0.143342	-0.0860542
	-0.202693	0.332769
	-0.0219121	-0.215421
	-0.247724	0.172415
	-0.218599	-0.273865
	-0.0176198	0.142776
	-0.132995	-0.13863
	-0.230288	-0.13037
	0.189366	0.607507
	-0.105914	-0.116018
	0.151757	0.483494
	0.175413	-0.468329
	-0.324581	-0.532734
	-0.13999	-0.15223
	0.0270057	-0.353868
	-0.197528	-0.445012
	-0.0877752	-0.00958783
	-0.223378	0.135806
	0.146366	0.30495
	-0.259043	0.206781
	0.61019	0.15489
	0.328421	0.636877
	0.417935	0.522963
	-0.445366	-0.47326
	-0.225464	-0.130172
	0.224172	0.304328
	-0.208125	0.00438124
	0.382909	0.633036
	-0.274472	-0.0409353
	-0.0889615	0.318569
	-0.313861	-0.119635
	0.023588	0.384905
	-0.310544	-0.531563
	-0.283167	-0.00685382
	-0.166764	0.0159552
	-0.24169	-0.128576
	-0.348964	-0.419067
	-0.208412	-0.187475
	-0.19884	-0.224301
	-0.221926	-0.264477
	0.0190642	-0.0578119
	0.419765	0.364736
	-0.292759	0.13854
	0.219237	0.083972
	0.200343	0.186521
	-0.077988	0.1358
	-0.2253	-0.0173939
	-0.246472	0.00364923
	0.00207654	0.364019
	0.0484031	0.376624
	-0.150188	0.191738
	-0.0810276	-0.0713202
	0.107035	0.696075
	0.0212271	-0.117807
	0.32911	0.769871
	-0.326021	-0.00415413
	1.97959	2.23621
	-0.101458	0.0993743
	-0.185143	-0.10704
	-0.0633209	0.235732
	0.135686	0.70466
	0.00223133	0.290644
	-0.168724	0.139498
	-0.0651094	0.172286
	-0.325897	-0.378151
	-0.231128	0.191157
	-0.257105	0.250667
	-0.325878	-0.210771
	-0.166858	0.0453236
	0.336996	0.0934868
	-0.0467209	0.39238
	-0.073532	0.168978
	-0.0738094	0.0151335
	-0.228191	0.0177907
	-0.110762	0.445674
	-0.00262494	0.769404
	0.147942	0.612658
	-0.321276	0.00852789
	0.650895	0.763591
	-0.251162	-0.0116659
	-0.0610617	0.418047
	-0.35446	-0.264857
	0.0547148	0.319175
	0.0935942	0.509347
	-0.073906	0.172902
	-0.115365	0.0888541
	-0.044613	0.683712
