# Supplementary material for: Germline inherited small RNAs facilitate the clearance of untranslated maternal mRNAs in C. elegans embryos
Source: Nat Commun. 2021 Mar 4;12:1441. doi: 10.1038/s41467-021-21691-6 (PMC7933186; doi:10.1038/s41467-021-21691-6)
Supplement: Supplementary file 10 — Source Data [file 41467_2021_21691_MOESM10_ESM.zip › Source_data_Extended_data_Figure_7.xlsx]

## Sheet: Extended data Fig.7
Source data Extended data Fig. 7
Extended data Figure 7a			Extended data Figure 7b			Extended data Figure 7c					Extended data Figure 7d									Extended data Figure 7e					Extended data Figure 7f				Extended data Figure 7g
RPM 22G-RNAs from CSR-1 IP			RPM 22G-RNAs from CSR-1 IP				Enrichment				RPM 22G-RNAs in sorted embryo populations									Counting embryo populations used for Ribo-seq and RNA-seq						RSCU			RSCU of Early-degraded mRNAs
Early-degraded mRNA targets (281)	Late-degraded mRNA targets (552)		Early-degraded mRNA targets (281)	Late-degraded mRNA targets (552)			Targets 1-50 RPM	Targets 50-150 RPM	Targets > 150 RPM		Early-degraded mRNA targets (281)				Late-degraded mRNA targets (552)						% of embryos				Codon	Early-degraded mRNAs	Late-degraded mRNAs		TTT	TTC	TTA	TTG	CTT	CTC	CTA	CTG	ATT	ATC	ATA	GTT	GTC	GTA	GTG	TCT	TCC	TCA	TCG	AGT	AGC
259.849	28.5606		71.1194	7.29528		Early-degraded mRNA targets	13.091	6.19204	3.13361		1 cell embryos	2 cell embryos	4-50 cell embryos	>50 cell embryos	1 cell embryos	2 cell embryos	4-50 cell embryos	>50 cell embryos		Embryonic stage (number of cells)	Replicate 1	Replicate 2	Replicate 3		F	0.746067	0.776956		1.333	0.667	1	1.182	1.909	0.636	0.909	0.364	1.853	0.618	0.529	1.867	0.4	0.933	0.8	1.091	0.327	2.509	0.545	1.091	0.436
118.702	49.0215		28.2905	14.8983		Late-degraded mRNA targets	1.72382	2.8926	3.36075		48.9886	54.8057	29.07	21.2348	8.51975	6.17115	2.71533	2.90888		1	30.1	26.21	34.86		F	1.25235	1.20643		0.75	1.25	0.273	1.364	0.818	1.636	0	1.909	1.857	1.143	0	0.706	2.353	0	0.941	0.6	1.8	0	0.6	1.8	1.2
196.729	31.7645		81.2602	11.7253							15.9745	19.6889	7.66681	6.83586	13.8446	10.2852	6.38901	5.52687		2	16.5	4.85	18.35		L	0.437251	0.492808		0.727	1.273	0	1.2	1.2	2	1.2	0.4	1.412	1.412	0.176	1.481	1.481	0.148	0.889	1.2	0.24	1.68	0.96	0.96	0.96
43.9251	64.9258		17.4046	19.2315							54.9524	52.3079	34.9798	28.7979	9.58472	8.52207	5.59038	4.36332		4	17.48	14.56	18.35		L	1.27221	1.2961		0.163	1.837	0.138	1.241	2.759	1.724	0	0.138	1.077	1.923	0	1.468	1.924	0.304	0.304	2.4	1.964	0.655	0.436	0	0.545
85.5693	5.60349		36.2299	1.57386							6.60281	11.3138	4.15286	3.92699	8.51975	9.55059	5.27093	6.69042		4 to 20	33.01	50.49	23.85		L	1.59386	1.49772		0.2	1.8	0	0.343	1.886	2.743	0	1.029	1.05	1.95	0	1.895	1.474	0.211	0.421	2.647	1.147	1.324	0.441	0.176	0.265
171.589	107.282		63.4844	22.9984							28.1152	22.6276	13.8961	13.9626	1.06497	1.76319	1.43753	0.727219		20 -50	2.91	3.88	4.59		L	1.39924	1.37865		0.615	1.385	0	0.727	0.909	2.727	0.182	1.455	1.286	1.714	0	0.571	1.905	0.381	1.143	0.529	1.412	0.353	3.176	0.176	0.353
227.15	30.7229		60.9417	11.8545							51.7575	58.1852	36.0979	30.5432	16.1875	19.1012	12.778	8.43575		50 – 100	0	0	0		L	0.4356	0.43508		1	1	0.8	1	1.8	1	0.8	0.6	1.5	1.05	0.45	1.467	0.8	1.067	0.667	1.154	0.231	2.077	0.462	1.385	0.692
59.6018	8.84483		29.307	4.1529							44.3027	39.9656	18.8476	15.8534	9.15873	7.93434	5.11121	6.69042		> 100	0	0	0		L	0.86186	0.897498		1	1	0.5	1	1.625	1.625	0.5	0.75	1.286	0.857	0.857	2	0.25	0.75	1	1.2	0.48	1.2	1.44	1.2	0.48
27.643	67.1264		8.85662	24.409							25.1333	22.4806	19.6462	15.8534	3.62089	2.64478	3.03478	1.45444							I	1.50967	1.54435		0.432	1.568	0	0.638	1.787	2.043	0.128	1.404	0.917	2.083	0	0.828	2.483	0.138	0.552	0.558	1.116	0.837	2.372	0.279	0.837
453.866	10.3311		114.682	3.57202							5.96383	6.02422	3.8334	3.49065	14.4836	14.2524	10.5419	8.72663							I	1.21435	1.12691		0.8	1.2	0.202	1.551	1.551	1.753	0.337	0.607	1.519	1.333	0.148	2.141	1.352	0.113	0.394	1.594	0.75	1.219	1.031	0.75	0.656
213.247	14.0395		57.4677	6.77104							73.4829	106.232	34.9798	30.1069	4.04688	2.05705	0.958351	1.30899							I	0.266454	0.320064		0	2	0	2	2	0	0	2	1	2	0	0.5	2.5	0	1	0	0	1.2	0	0	4.8
71.4259	6.15699		32.3997	2.20464							38.9779	45.549	33.5423	23.4165	6.38981	3.23251	4.31258	2.18166							V	1.51284	1.4787		1	1	0.5	1	1.625	1.625	0.5	0.75	1.286	0.857	0.857	2	0.25	0.75	1	1.2	0.48	1.2	1.44	1.2	0.48
254.821	31.5818		65.7913	9.75545							22.5773	25.8601	19.4865	15.8534	1.49096	2.20398	1.2778	1.01811							V	1.0996	1.04068		0.55	1.45	0.566	0.792	1.019	1.132	1.245	1.245	1.667	1.083	0.25	1.059	0.824	0.353	1.765	1.091	0.818	1.909	0.273	1.364	0.545
74.4645	190.421		15.2839	48.3651							60.0643	57.8913	26.5144	22.9801	4.68586	7.78741	3.67368	4.21787							V	0.473709	0.532754		1.158	0.842	0.409	2.455	0.818	0.545	0.682	1.091	1.727	0.818	0.455	1.143	0.571	1.714	0.571	1	0.6	2.2	1	1	0.2
17.9818	10.5673		4.47934	4.76212							6.17682	14.3994	4.79176	5.38142	17.6785	23.3622	18.8476	16.1443							V	0.913801	0.942052		0.375	1.625	0	1	2	1.333	0.333	1.333	0.667	2.333	0	0.952	2.476	0	0.571	0.429	1.286	0.857	2.571	0.429	0.429
53.2414	141.49		18.082	35.5672							1.70395	2.20398	1.43753	0.581776	4.68586	7.49354	3.35423	2.76343							S	1.23578	1.14101		0.429	1.571	0	0.882	1.941	1.765	0.176	1.235	1.08	1.92	0	0.821	2.769	0	0.41	0.75	0.938	1.125	2.062	0.188	0.938
90.9604	165.473		22.5785	51.8618							17.2525	15.281	5.75011	6.54497	17.2525	16.0156	19.167	15.1262							S	0.883332	0.880111		0.844	1.156	0.4	1.6	1.6	0.8	0.8	0.8	1.727	1.045	0.227	1.507	0.812	0.58	1.101	1.739	0.348	1.304	1.391	0.435	0.783
601.635	193.719		117.979	66.5392							16.1875	16.6033	8.30571	5.38142	25.7722	34.0883	26.0352	16.5806							S	1.40895	1.38375		1	1	0.706	1.059	1.412	0.353	1.412	1.059	1	1.5	0.5	1.455	1.091	0.364	1.091	0	1.5	2	1	0.5	1
1565.15	20.6598		346.641	8.39775							70.7139	96.3875	33.3826	29.2342	37.9129	38.937	22.681	19.6349							S	1.07882	1.14188		1.176	0.824	1.273	0.727	2.727	0.727	0.182	0.364	1.889	0.778	0.333	1.655	0.552	1.103	0.69	2.069	0.207	2.483	0.621	0.414	0.207
54.6989	27.092		17.5334	13.1226							220.662	261.392	69.3208	76.0671	2.55593	3.08558	2.5556	1.30899							S	0.75053	0.796005		0.4	1.6	0.409	0.545	2.182	1.091	0.682	1.091	1.406	1.312	0.281	1.647	0.941	0.706	0.706	1.674	0.419	2.093	0.419	0.977	0.419
207.049	261.657		54.6652	85.5675							12.1407	12.1954	12.6183	10.1811	17.6785	19.2481	11.5002	10.1811							S	0.637807	0.644248		1	1	0	2.333	1.667	1.333	0	0.667	3	0	0	1.455	1.091	0	1.455	0.6	1.05	0.75	2.4	0.75	0.45
14.8738	21.8596		6.50639	9.95059							36.4219	34.3821	13.8961	12.3627	56.0174	49.81	27.9519	21.962							P	0.617373	0.606069		0	2	0	2	0	2	0	2	1	2	0	0.667	2	0	1.333	1.2	2.4	0	1.2	0	1.2
51.4318	109.169		10.686	31.5746							3.62089	4.84876	2.39588	3.34521	6.17682	7.49354	4.47231	3.49065							P	0.331204	0.346121		1.241	0.759	0.407	1.119	1.627	1.424	0.712	0.712	1.579	1.105	0.316	1.231	0.923	0.615	1.231	0.692	1.154	1.731	1.038	0.808	0.577
11.4152	40.2521		4.24874	19.9223							9.79772	9.69753	3.35423	3.49065	18.5305	29.5334	15.8128	10.6174							P	2.20497	2.09456		0.163	1.837	0.138	1.241	2.759	1.724	0	0.138	1.077	1.923	0	1.468	1.924	0.304	0.304	2.4	1.964	0.655	0.436	0	0.545
207.251	24.0593		42.48	7.34807							2.55593	3.82024	3.03478	1.59988	17.4655	16.4564	11.9794	11.0537							P	0.830556	0.925791		1.172	0.828	0.269	0.896	1.075	1.701	0.716	1.343	1.213	1.596	0.191	0.78	0.585	0.976	1.659	0.75	1.179	1.714	1.179	0.429	0.75
17.5982	58.5756		6.56006	12.6453							24.4943	24.3908	13.0975	11.3446	7.66778	5.28956	5.27093	2.90888							T	1.35999	1.20508		1.185	0.815	1.059	0.918	1.835	0.918	0.706	0.565	2.087	0.522	0.391	1.508	1.049	0.918	0.525	1.316	0.632	2.316	0.789	0.632	0.316
61.432	5.85224		29.0498	2.47836							6.17682	6.46502	5.11121	4.36332	3.4079	7.34661	3.51396	4.07243							T	0.801258	0.775123		0.444	1.556	0.231	0.462	1.154	1.846	0	2.308	0.75	1.8	0.45	1.739	1.565	0	0.696	1.418	1.309	1.418	0.545	0.327	0.982
64.2955	436.836		22.2644	196.234							17.8915	26.4478	14.535	10.472	1.06497	1.46932	1.43753	1.01811							T	1.1836	1.29078		1	1	0.8	1	1.8	1	0.8	0.6	1.5	1.05	0.45	1.467	0.8	1.067	0.667	1.154	0.231	2.077	0.462	1.385	0.692
123.934	13.0857		42.6599	6.23468							16.8265	18.8073	10.5419	6.69042	119.703	114.901	80.821	79.4124							T	0.648744	0.720315		0	2	0	1.2	1.2	1.8	1.2	0.6	1.385	1.385	0.231	1.778	1.556	0	0.667	1.5	0	1.5	0.375	1.125	1.5
41.7511	23.8697		16.6024	10.7659							28.5412	29.6803	11.5002	11.4901	5.53784	4.70183	5.11121	3.05432							A	1.4783	1.39078		0.588	1.412	0.857	0.429	1.929	1.714	0.429	0.643	2.16	0.6	0.24	1.25	1.75	1	0	0.6	0.6	3	1.8	0	0
115.467	7.92318		24.9299	2.05636							11.7147	13.6647	8.78489	7.56308	8.09376	5.87729	4.15286	3.49065							A	0.955457	0.910825		1	1	0.857	0	1.714	1.714	0	1.714	0	0	0	0	0	0	4	0	0	0	4	0	2
99.4473	37.5351		42.8857	16.6002							8.94574	12.93	4.95148	3.05432	1.70395	3.52637	1.2778	1.59988							A	1.03449	1.11402		1.333	0.667	1	1.182	1.909	0.636	0.909	0.364	1.853	0.618	0.529	1.867	0.4	0.933	0.8	1.091	0.327	2.509	0.545	1.091	0.436
97.9407	10.6306		17.0799	3.70641							32.1621	33.6475	20.4448	16.2897	15.5486	15.281	11.9794	7.56308							A	0.53169	0.575646		1.1	0.9	0.578	1.518	1.446	0.723	0.723	1.012	1.433	1.119	0.448	1.898	0.542	0.61	0.949	1.333	0.19	1.81	0.952	1.333	0.381
73.2741	42.3769		27.4271	16.9341							10.6497	11.1669	6.70846	4.21787	3.83389	4.26103	2.87505	2.3271							Y	1.00932	1.02354		0.353	1.647	0	1.457	2.314	1.543	0	0.686	1.862	1.086	0.052	1.692	1.231	0.385	0.692	1.857	1.429	0.714	1.286	0.143	0.571
84.747	37.7068		40.4915	15.7364							18.9565	18.8073	16.292	10.472	11.2887	10.7261	5.90983	4.6542							Y	0.976395	0.930234		0.696	1.304	0.333	0.833	1.5	1	0.5	1.833	1.216	1.622	0.162	0.571	2.286	0.19	0.952	0.828	1.034	1.034	0.828	1.448	0.828
46.3263	121.931		17.1406	45.7013							22.5773	22.4806	16.7711	17.0169	12.7796	10.2852	6.70846	6.69042							H	1.09783	1.09217		0.588	1.412	0.209	1.674	1.256	1.465	0.349	1.047	1.5	1.266	0.234	1.397	1.206	0.19	1.206	1.89	0.74	1.233	0.493	0.658	0.986
1968.14	95.4485		438.225	41.1144							11.9276	13.3708	9.58351	7.12675	23.6423	33.9413	23.0004	19.9258							H	0.872013	0.822599		1.333	0.667	0.857	0.429	2.143	1.714	0.429	0.429	2.182	0.818	0	0.857	1.143	0.857	1.143	2.118	0.706	1.765	0.706	0.706	0
238.729	46.5262		70.9468	13.5509							266.881	254.487	91.5225	78.5397	27.9022	21.4521	20.2851	17.5987							Q	1.27914	1.25646		0.581	1.419	0.3	1.95	1.35	1.2	0.15	1.05	1.32	1.56	0.12	1.429	1.286	0.143	1.143	1.68	1.2	1.08	0.6	0.6	0.84
336.183	47.7238		119.866	15.877							51.5445	44.0797	29.5492	24.2891	8.51975	9.1098	5.90983	4.94509							Q	0.717686	0.732702		0.897	1.103	0.682	1.5	1.636	0.818	0.273	1.091	1.163	1.163	0.673	1.576	1.212	0.242	0.97	1.219	0.938	1.781	0.656	0.844	0.562
332.316	38.8255		78.5595	11.2746							95.2082	85.2207	59.2581	46.8329	16.4005	15.5748	8.78489	8.43575							N	1.19311	1.24509		0.875	1.125	0.96	1.2	1.08	1.92	0.6	0.24	1.742	1.065	0.194	1.75	1.125	0.5	0.625	1.2	0.9	1.5	0.6	1.8	0
760.499	71.176		228.821	20.8334							56.8693	49.81	29.2297	20.5076	8.30676	9.25673	3.67368	4.36332							N	0.798951	0.74408		0.462	1.538	0.286	0.714	1.571	2.286	0.429	0.714	1.826	1.174	0	1.2	1.4	0.6	0.8	1.286	1.714	0.643	1.714	0	0.643
151.817	61.294		37.7458	24.3997							137.594	146.051	107.335	82.3212	11.7147	15.281	7.98626	10.3265							K	1.09424	1.12715		0.897	1.103	0.682	1.5	1.636	0.818	0.273	1.091	1.163	1.163	0.673	1.576	1.212	0.242	0.97	1.219	0.938	1.781	0.656	0.844	0.562
166.827	52.8073		51.3454	18.2818							18.9565	19.9828	10.3821	8.14486	12.7796	11.9015	8.14599	6.39953							K	0.904169	0.86202		1.125	0.875	0.878	0.732	1.902	1.171	0.439	0.878	0.692	0.923	1.385	1.412	0.941	0.941	0.706	1.024	0.732	1.756	1.024	0.732	0.732
80.6348	16.6355		38.496	3.52981							28.7542	28.211	13.7364	11.3446	8.94574	10.1383	8.94461	5.67231							D	1.33586	1.33596		0.909	1.091	0.471	1.529	1.765	1.059	0.235	0.941	2.172	0.828	0	1.5	1	0.5	1	1.091	0.545	1.636	1	0.909	0.818
87.2587	91.6722		40.7747	36.0923							37.6999	41.4349	23.9588	22.9801	1.70395	2.64478	1.75698	1.01811							D	0.656207	0.654647		0	2	0	1.636	1.636	2.182	0	0.545	1	2	0	2	0.4	0.8	0.8	2.182	1.091	0.545	1.636	0.545	0
236.737	76.4353		57.1187	37.3292							29.8191	27.6232	11.8197	13.6717	15.5486	13.077	10.7016	10.0356							E	1.18636	1.22373		0.857	1.143	0.176	0.706	2.118	0.529	1.059	1.412	0.857	1.714	0.429	1.538	1.231	0.615	0.615	1.667	0	1.667	0.333	1.333	1
216.321	218.624		81.5003	77.5427							31.5231	47.1652	21.2434	18.4714	20.6604	21.0113	16.4517	15.8534							E	0.807292	0.771934		0.632	1.368	0.267	1.2	0.933	2.267	0.133	1.2	1.615	1.385	0	1.103	1.793	0.276	0.828	1.034	1.448	1.241	1.241	0.828	0.207
161.399	11.6036		41.1898	3.22913							46.0067	51.1324	33.5423	27.198	46.6457	50.8385	31.7853	27.198							C	0.999051	0.931244		0.462	1.538	0.286	0.714	1.571	2.286	0.429	0.714	1.826	1.174	0	1.2	1.4	0.6	0.8	1.286	1.714	0.643	1.714	0	0.643
140.097	127.174		52.774	43.767							18.7435	27.3294	15.0142	13.9626	2.55593	2.64478	2.71533	1.89077							C	0.937457	0.921411		1	1	0.436	1.309	2.182	1.2	0.218	0.655	1.571	0.643	0.786	1.956	0.622	0.711	0.711	0.75	0.75	1.625	0.625	1.25	1
57.4359	86.2585		21.7098	31.3775							25.3463	30.1211	24.2782	20.5076	22.3644	27.7702	21.8824	19.9258							R	1.68702	1.58974		1.106	0.894	0.757	1.351	1.081	0.703	0.811	1.297	1.745	0.709	0.545	2.189	0.453	0.679	0.679	1.186	0.558	1.884	0.767	0.907	0.698
97.8163	41.0361		20.8804	19.0816							12.7796	14.1055	11.9794	7.85397	25.5593	24.3908	19.8059	12.7991							R	0.810081	0.710041		0.222	1.778	0	1.385	1.846	1.846	0	0.923	0.947	2.053	0	1.935	1.484	0.323	0.258	2.2	0.6	1	1	0.6	0.6
419.049	30.4192		90.785	11.3748							7.88077	11.6076	12.6183	5.9632	13.4186	12.6362	7.66681	7.85397							R	1.32032	1.40726		1.231	0.769	1.059	0.918	1.835	0.918	0.706	0.565	2.067	0.533	0.4	1.508	1.049	0.918	0.525	1.316	0.632	2.316	0.789	0.632	0.316
399.072	113.421		91.9889	43.7948							36.209	54.6588	32.4242	30.1069	10.0107	8.37514	4.15286	4.94509							R	0.470856	0.526874		1.333	0.667	0.857	0.429	2.143	1.714	0.429	0.429	2.182	0.818	0	0.857	1.143	0.857	1.143	2.118	0.706	1.765	0.706	0.706	0
423.656	79.863		128.465	28.5691							42.8118	46.7244	15.4933	13.8172	32.1621	30.415	22.3615	19.9258							R	1.42301	1.44287		0.75	1.25	0	0.429	2.143	1.286	0	2.143	1.091	1.636	0.273	1.217	1.565	0	1.217	1.588	1.324	1.147	0.971	0.618	0.353
80.7103	201.113		32.5115	75.2939							73.9089	88.7471	51.9107	45.5239	18.1045	18.6604	13.5766	12.0718							R	0.279232	0.308099		0.545	1.455	0	1.543	2.057	1.886	0.343	0.171	1.393	1.607	0	1.576	1.576	0.364	0.485	2.222	0.667	1.333	1.333	0.444	0
236.58	56.7014		74.1236	27.0347							26.4112	22.9214	13.8961	10.3265	49.8406	48.0468	30.0283	24.2891							G	0.723096	0.747638		0.667	1.333	0	1.235	2.471	1.765	0	0.529	0.429	2.571	0	0.545	2.364	0.182	0.909	0.857	2.571	0.286	1.143	0	1.143
454.396	13.5419		88.8616	4.95639							36.8479	40.5533	36.8965	28.0707	19.1694	23.3622	15.0142	14.5444							G	0.542697	0.563445		0.8	1.2	0.158	0.474	1.737	1.579	0.632	1.421	1.853	0.618	0.529	1.569	1.02	0.549	0.863	1.853	1.235	0.706	0.882	0.882	0.441
62.4273	102.507		13.4313	24.8322							38.7649	51.2793	25.0769	18.9077	4.47287	3.67331	3.99313	3.34521							G	2.4664	2.40398		0.923	1.077	0.977	1.674	0.698	0.977	0.837	0.837	1.5	0.682	0.818	2.074	0.593	0.593	0.741	0.414	0.207	1.862	1.655	1.448	0.414
168.762	14.3523		52.1636	5.26443							5.32484	7.93434	3.1945	1.45444	11.2887	13.3708	10.7016	7.12675							G	0.255135	0.257492		1.158	0.842	1.171	0.732	1.756	1.171	0.293	0.878	1.071	0.643	1.286	1.684	0.842	0.842	0.632	0.938	0.938	1.875	0.562	0.938	0.75
350.907	6.07468		112.576	2.77618							23.4293	30.7088	15.4933	13.2354	3.62089	3.82024	2.5556	2.47255											0.857	1.143	0.176	0.706	2.118	0.529	1.059	1.412	0.857	1.714	0.429	1.538	1.231	0.615	0.615	1.667	0	1.667	0.333	1.333	1
478.788	32.294		136.396	10.4434							52.6095	50.9855	29.07	22.2529	4.89886	2.35092	1.9167	1.45444											0.652	1.348	0.293	1.683	1.537	1.024	0.366	1.098	1.714	0.857	0.429	1.808	0.822	0.493	0.877	1.18	0.492	2.066	1.18	0.639	0.443
301.171	36.0107		101.532	16.4033							64.3241	134.59	58.9386	44.0695	4.47287	5.73036	4.15286	2.76343											0.609	1.391	0.171	1.714	1.543	1.543	0.086	0.943	1.19	1.707	0.103	1.433	1.433	0.299	0.836	1.259	1.111	1.111	1.407	0.741	0.37
86.587	48.4257		25.7812	13.8015							51.5445	61.8585	30.5075	27.3435	10.8627	9.55059	5.75011	5.09054											1.053	0.947	0.3	1.5	1.5	0.9	0.9	0.9	1.645	0.774	0.581	1.2	1.2	0.2	1.4	1.125	0.75	2.25	0.75	0.375	0.75
169.105	70.9618		39.9776	27.7925							12.7796	18.6604	8.14599	6.39953	7.88077	10.1383	6.86819	4.79965											0.359	1.641	0.115	1.846	1.269	2.192	0	0.577	1.024	1.902	0.073	1.811	1.358	0.075	0.755	0.828	0.828	2.276	0.414	1.034	0.621
88.2508	101.373		26.1047	47.468							32.1621	24.9785	9.42379	8.14486	16.6135	20.2766	12.778	11.4901											0.5	1.5	0	1.412	1.765	1.412	1.059	0.353	1.2	1.5	0.3	2	0.857	0.857	0.286	2.4	0	2.4	0	0.8	0.4
22.5606	200.488		6.80369	33.8431							19.5954	19.8359	7.98626	9.74474	33.227	31.2966	30.1881	22.1075											0.359	1.641	0.115	1.846	1.269	2.192	0	0.577	1.024	1.902	0.073	1.811	1.358	0.075	0.755	0.828	0.828	2.276	0.414	1.034	0.621
28.2678	45.5085		10.3454	17.6959							8.09376	6.02422	4.31258	3.6361	16.4005	15.4279	11.6599	10.472											1.263	0.737	0.6	1	1	2	0.6	0.8	1.778	0.778	0.444	1.75	0.5	1.25	0.5	1.371	1.2	1.371	1.371	0.514	0.171
82.747	203.582		40.2242	57.1832							11.0757	11.3138	7.34736	5.67231	11.5017	13.2239	13.0975	9.30841											0.708	1.292	0.29	1.452	1.935	1.065	0.774	0.484	1.475	1.033	0.492	1.358	1.509	0.075	1.057	0.97	0.848	1.818	1.212	0.545	0.606
56.376	79.5001		21.809	32.0501							24.7073	29.9742	21.2434	20.653	33.014	22.6276	15.8128	15.7079											0.545	1.455	0.211	1.263	2	2	0	0.526	1.333	1.5	0.167	1.767	1.209	0.372	0.651	2.55	0	1.2	0.6	0.6	1.05
2047.8	16.2982		485.726	4.02327							12.5666	19.542	10.7016	7.12675	24.4943	24.0969	18.049	18.4714											0.764	1.236	0.353	1.412	1.765	1.059	0.794	0.618	1.478	1	0.522	1.292	1.415	0.123	1.169	0.932	0.874	1.864	1.282	0.466	0.583
85.41	65.8649		19.919	22.8711							277.744	290.044	87.5294	83.9211	1.91694	2.64478	2.39588	1.45444											0.667	1.333	0	1.091	2.182	1.455	0.545	0.727	1.286	1.286	0.429	1.263	0.842	1.263	0.632	1.2	0.4	1.2	1.2	1.2	0.8
110.671	124.466		25.8168	51.2373							5.96383	14.6932	8.30571	4.50876	14.6966	13.5178	9.26406	7.99941											0.533	1.467	0.24	2.16	1.44	0.48	0.48	1.2	1.2	1.6	0.2	0.833	1.5	0.667	1	0.735	0.735	1.224	1.347	0.612	1.347
88.6754	9.44398		18.8707	2.97615							12.1407	23.95	9.26406	8.58119	22.7903	30.415	25.556	21.2348											0.8	1.2	0.136	1.091	1.636	1.773	0.136	1.227	1.059	1.941	0	0.5	0.667	0.167	2.667	0.6	1.4	0.8	1.2	0.8	1.2
293.39	539.273		77.9633	118.832							9.58472	8.669	8.62516	6.83586	0.425988	0.734661	0.31945	0.581776											0.769	1.231	0.4	0.8	1	1.4	1	1.4	2.357	0.643	0	1.391	0.696	0.87	1.043	1.091	1.091	1.909	1.091	0.273	0.545
44.994	297.341		14.7493	63.5938							20.4474	73.4661	19.4865	17.8896	55.8044	55.2465	46.3203	31.8522											0.909	1.091	0.471	1.529	1.765	1.059	0.235	0.941	2.172	0.828	0	1.5	1	0.5	1	1.091	0.545	1.636	1	0.909	0.818
137.556	41.2239		39.0023	14.0584							10.6497	12.93	7.82654	5.38142	35.357	44.0797	22.2018	21.0894											0.267	1.733	0	2.4	1.2	1.8	0	0.6	1.2	1.5	0.3	1.273	1.091	0.364	1.273	1.6	1.2	1.6	0.8	0.4	0.4
104.999	11.2785		26.9854	3.56122							30.2451	31.1496	19.4865	16.7261	14.9096	13.9586	12.6183	9.74474											0.383	1.617	0.095	1.905	1.238	2	0.095	0.667	1.02	1.92	0.06	1.785	1.354	0.062	0.8	0.923	0.769	2	0.923	0.769	0.615
28.3545	65.3617		7.01502	17.7399							15.9745	14.2524	6.70846	5.52687	1.27796	2.20398	1.11808	0.872663											1.059	0.941	0.615	2.154	1.692	0.462	0	1.077	1.455	1	0.545	1.647	1.176	0.235	0.941	1.5	0.6	1.4	1.3	1	0.2
16.6444	35.9157		5.19638	14.243							4.25988	4.5549	1.2778	3.19977	10.6497	14.3994	13.0975	8.43575											0.652	1.348	0.293	1.683	1.537	1.024	0.366	1.098	1.714	0.857	0.429	1.808	0.822	0.493	0.877	1.18	0.492	2.066	1.18	0.639	0.443
57.6997	14.5305		22.296	4.70996							2.34293	1.91012	1.11808	1.16355	12.9926	11.7546	6.54873	4.6542											0.667	1.333	0	2.4	0	1.2	1.2	1.2	1.2	1.8	0	1.455	0.727	1.091	0.727	1.8	0.6	3	0	0	0.6
85.8337	53.1557		15.3486	15.9362							15.7615	19.542	10.8613	8.72663	4.25988	3.82024	3.8334	3.78154											0.383	1.617	0.095	1.905	1.238	2	0.095	0.667	1.02	1.92	0.06	1.785	1.354	0.062	0.8	0.923	0.769	2	0.923	0.769	0.615
88.3653	75.5582		28.6216	24.8685							7.0288	8.52207	5.43066	3.49065	11.9276	14.3994	12.9377	11.6355											1.111	0.889	0.571	0.857	0.857	1.714	1.143	0.857	2.25	0.75	0	1.412	0.706	0.941	0.941	1.143	1.143	1.714	1.143	0.286	0.571
31.6138	48.2893		8.92865	16.7088							17.0395	20.8644	12.6183	10.1811	15.1226	17.0441	13.5766	9.01752											1	1	1	0.8	2	1	0.4	0.8	1.8	0.8	0.4	1	0.667	0.5	1.833	0.686	0.514	1.2	2.057	1.029	0.514
658.118	49.404		144.962	12.8018							3.19491	4.9957	2.5556	1.89077	11.9276	8.96286	7.98626	5.81776											0.545	1.455	0.211	1.263	2	2	0	0.526	1.333	1.5	0.167	1.767	1.209	0.372	0.651	2.55	0	1.2	0.6	0.6	1.05
45.3517	40.0935		17.831	13.962							56.8693	126.215	47.7578	43.4877	8.30676	9.1098	8.30571	5.23598											0.708	1.292	0.29	1.452	1.935	1.065	0.774	0.484	1.475	1.033	0.492	1.358	1.509	0.075	1.057	0.97	0.848	1.818	1.212	0.545	0.606
151.162	19.3832		44.646	9.23435							14.9096	16.7503	9.58351	7.99941	8.30676	6.31808	7.02791	3.19977											0.571	1.429	0	1.333	2.333	2	0	0.333	1.875	0.75	0.375	1.538	1.231	0.308	0.923	1.6	1.2	1.2	1.2	0	0.8
753.613	34.3502		138.157	13.1076							24.7073	24.8315	16.7711	13.3808	7.88077	6.90581	7.34736	5.52687											0.667	1.333	0	2.4	0	1.2	1.2	1.2	1.2	1.8	0	1.455	0.727	1.091	0.727	1.8	0.6	3	0	0	0.6
5.26781	34.7212		2.3958	8.64242							60.4902	50.3978	33.5423	21.6711	12.5666	9.40366	5.11121	4.79965											0.833	1.167	1.2	0.9	1.5	1.5	0.3	0.6	1.5	1.125	0.375	2	0.857	0.286	0.857	1.043	1.565	1.826	0	1.043	0.522
73.8927	217.363		22.923	43.5602							1.49096	2.20398	1.11808	0.581776	4.25988	5.14263	5.27093	4.36332											0.917	1.083	0.938	1.312	1.688	1.312	0.562	0.188	1.971	0.686	0.343	2.364	0.545	0.364	0.727	1.355	0.581	2.71	0	0.581	0.774
150.06	31.7485		33.7347	14.3623							12.9926	13.9586	10.5419	9.89018	10.6497	13.6647	17.5698	9.89018											1.067	0.933	0.8	1.2	2.133	1.067	0.667	0.133	1.705	0.955	0.341	2.303	0.485	0.364	0.848	1.371	0.686	2.571	0	0.514	0.857
31.6194	25.8619		9.23675	10.7924							26.1982	18.9542	12.4586	6.69042	13.6316	9.40366	12.2988	7.56308											0.727	1.273	0.4	2	1.6	0.6	0.8	0.6	0.947	1.579	0.474	2	1.333	0.333	0.333	0.857	1.286	2.143	0.857	0.429	0.429
48.9802	17.7828		10.8225	6.97781							6.60281	8.96286	4.47231	4.6542	10.6497	11.1669	7.34736	6.69042											0.667	1.333	0.6	1.8	0.3	1.2	0.3	1.8	1.714	1.286	0	1.846	0.923	0	1.231	0.333	0.667	1	2	1.667	0.333
693.371	29.8634		206.745	10.4052							7.45478	3.37944	3.03478	2.76343	3.4079	3.96717	2.5556	2.3271											0.764	1.236	0.358	1.433	1.701	1.075	0.806	0.627	1.5	1	0.5	1.312	1.438	0.125	1.125	0.928	0.866	1.979	1.237	0.495	0.495
1.80402	45.0996		0.763819	18.9158							131.204	110.346	71.7166	63.1227	7.88077	7.49354	8.14599	7.12675											0.63	1.37	1.125	1.406	1.5	1.031	0.281	0.656	1.812	0.688	0.5	1.684	1.158	0.211	0.947	1.6	0.533	1.6	1.067	1.067	0.133
33.2495	117.352		12.8259	36.2212							0.851975	1.02852	0.638901	0.872663	15.5486	15.8687	11.1808	10.0356											1.158	0.842	0.9	0.9	1.5	1.2	1.2	0.3	1.826	0.783	0.391	1.467	0.8	0.933	0.8	0.769	0.923	2.154	0.615	0.923	0.615
44.4478	35.6678		12.5438	13.5116							10.8627	8.2282	3.8334	4.6542	18.5305	19.9828	16.9309	12.0718											0.383	1.617	0.095	1.905	1.238	2	0.095	0.667	1.02	1.92	0.06	1.785	1.354	0.062	0.8	0.923	0.769	2	0.923	0.769	0.615
81.5435	81.3845		26.8629	36.6695							12.7796	11.0199	4.15286	3.92699	7.0288	9.84446	6.22928	4.79965											1.067	0.933	0.8	1.2	2.133	1.067	0.667	0.133	1.744	0.977	0.279	2.375	0.5	0.375	0.75	1.412	0.706	2.647	0	0.529	0.706
82.3744	9.95695		38.5565	2.81647							13.4186	15.134	10.5419	9.01752	16.1875	14.5463	11.1808	10.472											1.059	0.941	0.615	2.154	1.692	0.462	0	1.077	1.455	1	0.545	1.647	1.176	0.235	0.941	1.5	0.6	1.4	1.3	1	0.2
72.4425	7.15131		20.2865	2.57733							25.1333	25.5662	15.8128	11.3446	1.27796	1.46932	0.798626	0.290888											0.846	1.154	0.577	0.923	1.385	1.5	0.692	0.923	1.957	0.783	0.261	1.44	1.6	0.48	0.48	2.257	0.495	1.266	0.936	0.716	0.33
21.1095	17.4885		7.55559	7.15881							11.5017	15.4279	7.50709	7.85397	1.49096	1.46932	0.479176	1.45444											0.764	1.236	0.353	1.412	1.765	1.059	0.794	0.618	1.5	0.971	0.529	1.292	1.415	0.123	1.169	0.932	0.874	1.864	1.282	0.466	0.583
6.51072	117.244		2.37002	31.9986							6.60281	8.37514	4.15286	2.3271	6.38981	6.61195	4.63203	3.19977											0.8	1.2	0.197	1.77	0.885	1.377	0.393	1.377	0.857	2.143	0	1.4	1.4	0.3	0.9	1.652	0.696	0.609	1.217	0.87	0.957
12.1712	53.5752		4.93062	14.4787							1.91694	2.05705	0.798626	0.581776	17.6785	32.1782	15.8128	13.3808											0.909	1.091	0.514	1.543	1.714	1.029	0.686	0.514	1.5	1.5	0	1.379	0.276	0.828	1.517	1.385	0.231	1.154	1.154	1.615	0.462
77.0844	56.8592		23.7809	22.1864							4.04688	4.1141	2.07643	1.59988	7.66778	8.2282	10.5419	8.58119											1.022	0.978	0.575	1.151	1.726	0.658	1.068	0.822	1.408	0.612	0.98	1.231	0.615	1.231	0.923	1.143	0.571	2	0.857	0.857	0.571
150.273	66.4414		34.6628	24.4589							18.3175	14.3994	10.0627	7.70853	10.8627	16.4564	11.8197	9.89018											0.267	1.733	0	2.4	1.2	1.8	0	0.6	1.2	1.5	0.3	1.273	1.091	0.364	1.273	1.6	1.2	1.6	0.8	0.4	0.4
125.979	122.113		27.5398	52.711							20.0214	16.6033	9.26406	6.25409	11.7147	15.7218	15.8128	13.5263											0.667	1.333	0.293	1.683	1.537	1.024	0.366	1.098	1.714	0.857	0.429	1.838	0.811	0.486	0.865	1.171	0.488	2.098	1.171	0.634	0.439
263.472	68.1681		53.1793	21.8848							17.4655	18.2196	8.62516	6.10864	29.8191	36.4392	22.8407	26.3253											0.8	1.2	0	0	0	6	0	0	1.5	1.5	0	1.455	2.545	0	0	0	0	2	0	2	2
31.8448	67.2451		7.31205	31.3302							41.7468	36.88	19.4865	14.1081	13.4186	15.4279	14.0558	8.87208											0.4	1.6	0	0.353	1.412	2.118	0.353	1.765	1.5	1.125	0.375	1.647	0.706	0.235	1.412	0.818	1.091	1.091	1.364	0.273	1.364
230.421	102.969		80.0009	32.752							6.60281	4.5549	2.5556	2.90888	16.6135	22.0398	17.0906	15.1262											0.667	1.333	0.293	1.683	1.537	1.024	0.366	1.098	1.714	0.857	0.429	1.838	0.811	0.486	0.865	1.171	0.488	2.098	1.171	0.634	0.439
23.7826	49.756		11.3741	14.407							42.1728	46.5775	28.7505	24.7255	16.4005	20.2766	18.6879	14.8353											1	1	0	0	1.5	1.5	1.5	1.5	0	3	0	0	2	0	2	0	0	1.5	1.5	1.5	1.5
225.947	17.2177		87.7874	3.70872							11.9276	9.25673	7.18764	6.83586	9.79772	11.6076	4.31258	6.25409											0.267	1.733	0	2.4	1.2	1.8	0	0.6	1.2	1.5	0.3	1.273	1.091	0.364	1.273	1.6	1.2	1.6	0.8	0.4	0.4
407.115	54.634		97.1677	16.6784							44.0897	43.6389	36.4173	18.1805	1.91694	3.37944	3.03478	2.18166											1.273	0.727	0	0	0.8	1.6	1.6	2	2.1	0.3	0.6	1.333	2	0	0.667	0.75	0	3	0	1.5	0.75
139.483	42.9057		29.1655	12.4836							65.8151	50.6916	20.1254	17.7442	11.5017	9.69753	5.59038	4.50876											0.471	1.529	0	0.9	1.2	1.8	0.3	1.8	1.667	1	0.333	1.647	0.706	0.235	1.412	0.75	1	1.25	1.5	0.25	1.25
8.16404	58.1511		2.13318	14.4594							12.7796	12.0484	7.50709	5.81776	6.17682	8.52207	12.2988	7.85397											0.75	1.25	0.091	1.636	1.091	1.545	0.364	1.273	1.059	1.853	0.088	1.333	1.511	0.267	0.889	1.583	0.833	0.583	1	0.917	1.083
18.1333	139.831		5.51658	46.5115							1.49096	1.32239	0.798626	0.290888	8.73275	6.90581	6.38901	6.39953											0.2	1.8	0.222	1.333	1.556	1.778	0	1.111	1.333	1.333	0.333	1.8	0.8	0.2	1.2	1.125	1.5	1.125	1.5	0.375	0.375
17.5355	345.656		5.21309	70.0765							7.24179	9.40366	3.8334	3.92699	18.9565	23.0684	15.9725	13.3808											0.818	1.182	1.2	0.6	1.4	1.6	0.4	0.8	1.385	0.808	0.808	1.714	0.762	1.143	0.381	1.263	0.947	2.211	0.632	0.632	0.316
169.767	25.5288		47.1001	10.0299							1.27796	1.76319	1.75698	1.16355	41.5338	38.6432	22.2018	19.4895											1.167	0.833	0.667	1.667	1.333	0.667	0.667	1	1.962	0.808	0.231	2	1.143	0	0.857	1.385	0.769	2.154	0.462	0.462	0.769
111.363	31.3576		25.3259	12.0305							48.5626	52.7487	16.292	17.1624	7.0288	7.49354	7.66681	3.78154											0.714	1.286	0.771	0.6	1.8	1.2	0.857	0.771	1.778	0.833	0.389	1.217	1.043	0.522	1.217	1.111	0.667	0.556	1.667	1	1
106.364	14.0191		32.0939	6.37091							16.4005	16.7503	9.26406	8.72663	7.45478	10.7261	8.46544	5.38142											1.714	0.286	0.4	2.4	0.8	1.2	0.8	0.4	1.875	1.125	0	1.538	1.231	0.923	0.308	1.2	1.6	1.6	0.4	0	1.2
61.0348	77.9399		22.3611	27.5631							24.4943	26.3009	14.3753	10.472	8.09376	5.28956	4.95148	3.19977											0.727	1.273	0.12	1.68	1.56	1.44	0.48	0.72	1.667	1.111	0.222	1.4	1.6	0	1	1.44	0.48	1.68	1.2	0.48	0.72
54.6339	18.6061		23.2609	9.05436							15.1226	13.6647	5.75011	6.69042	16.1875	12.3423	11.6599	10.1811											0.786	1.214	0.107	1.5	1.714	1.071	0.643	0.964	2.143	0.857	0	2.341	1.171	0.293	0.195	1.467	0.667	1.733	0.667	1.067	0.4
34.3223	64.7552		14.6152	21.8925							16.8265	16.3095	11.8197	10.9083	7.88077	6.02422	4.15286	4.94509											0.333	1.667	0.444	0.444	2	0.889	0.667	1.556	2.455	0.545	0	1.455	0.727	0.848	0.97	0.621	1.034	1.862	0.414	1.655	0.414
47.9603	32.6968		20.8411	10.1546							5.96383	5.43649	4.63203	4.21787	14.2706	12.7831	5.43066	7.56308											1.375	0.625	0.667	0.667	2	1	0	1.667	2.1	0.3	0.6	1.333	0.762	0.952	0.952	1.667	0.556	1.889	1	0.333	0.556
95.8233	8.42954		19.8119	2.39861							17.6785	17.4849	19.0073	12.9445	2.12994	3.67331	2.87505	2.18166											0.897	1.103	0.45	0.9	2.1	0.9	0.9	0.75	1.846	1.154	0	1.857	0.571	0.857	0.714	1	0.8	2.8	0.4	0.6	0.4
33.3459	87.7831		10.65	15.9909							8.51975	7.34661	4.79176	4.50876	2.12994	3.52637	1.11808	1.30899											0.067	1.933	0	0.982	3.164	1.855	0	0	0.933	2.067	0	1.6	2.32	0	0.08	1.714	3.061	0.367	0.122	0.122	0.612
39.6966	179.964		12.4888	60.7629							5.96383	8.669	4.47231	4.21787	5.75083	6.75888	7.02791	5.09054											0.846	1.154	0.4	1.8	1.8	0.6	0.6	0.8	1.714	0.857	0.429	1.212	1.212	0.727	0.848	1.636	0.764	1.309	1.2	0.873	0.218
30.1943	84.7052		10.6971	38.2529							10.2237	11.7546	7.66681	5.23598	32.1621	35.4107	28.1116	18.035											0.737	1.263	1.171	0.878	1.61	1.171	0.732	0.439	1.833	0.75	0.417	1.667	0.667	1.167	0.5	0.96	1.44	1.92	0.48	0.96	0.24
42.1824	140.484		14.8295	49.24							8.73275	8.2282	4.79176	3.78154	37.6999	37.4677	22.0421	18.9077											0.286	1.714	0	1.765	2.118	1.059	0	1.059	1.312	1.688	0	2	0.833	0.5	0.667	0.857	1.714	1.714	1.286	0	0.429
4.85046	29.5152		2.09406	7.89963							10.2237	17.0441	13.2572	10.0356	28.5412	25.1254	15.0142	11.0537											1.364	0.636	1	1.333	1	1	1.333	0.333	1.655	0.517	0.828	3.158	0	0.211	0.632	1.161	0.774	2.323	0.581	0.968	0.194
117.262	39.4894		27.2198	18.5416							1.91694	2.64478	1.43753	1.59988	2.55593	2.64478	3.51396	1.89077											0.438	1.562	0.211	0.737	2.316	2	0.211	0.526	1.182	1.636	0.182	1.556	1.222	0.444	0.778	1.149	1.149	1.915	0.638	0.766	0.383
395.113	26.0224		121.704	12.0154							17.8915	22.1868	13.7364	10.6174	12.5666	12.6362	10.5419	9.45385											0.067	1.933	0	0.982	3.164	1.855	0	0	0.933	2.067	0	1.6	2.32	0	0.08	1.714	3.061	0.367	0.122	0.122	0.612
138.779	31.6622		34.253	13.4193							69.01	66.8542	43.1258	32.1431	7.0288	9.1098	6.70846	5.09054											0.333	1.667	0	1.333	2.667	1.667	0	0.333	1.378	1.622	0	1.371	1.143	0.571	0.914	1.784	1.297	0.649	0.649	1.135	0.486
30.7567	31.8884		10.6679	14.625							18.3175	14.9871	12.6183	13.8172	14.0576	16.4564	12.6183	10.9083											0	2	0.667	0.667	1	2.333	0.333	1	0.75	1.25	1	1.455	0.727	0.364	1.455	2.25	0.5	1	1	0.5	0.75
10.1463	14.4409		3.06831	5.39467							4.89886	7.19968	3.1945	2.47255	10.0107	12.6362	7.50709	8.2903											0.897	1.103	0.45	0.9	2.1	0.9	0.9	0.75	1.846	1.154	0	1.857	0.571	0.857	0.714	1	0.8	2.8	0.4	0.6	0.4
870.09	13.8674		329.381	5.63434							2.55593	2.79171	1.11808	1.89077	3.4079	3.23251	2.87505	2.03621											1.2	0.8	1.2	2.4	2.4	0	0	0	3	0	0	2	0.667	0	1.333	0.545	0	2.727	2.182	0.545	0
72.4529	6.09163		27.3433	2.76794							158.041	216.578	149.982	124.791	4.89886	5.14263	2.39588	1.01811											0.889	1.111	0.857	1.5	0.857	1.286	0.429	1.071	1.737	0.632	0.632	1.429	0.571	0.571	1.429	1.826	0.261	1.043	1.043	0.783	1.043
1054.63	56.1712		257.88	17.6312							22.5773	22.6276	10.8613	18.1805	2.98191	2.35092	0.638901	1.16355											1	1	0.462	0.462	2.769	1.385	0.462	0.462	2.182	0.545	0.273	0	1.2	1.2	1.6	1.5	0	1.5	0	1.5	1.5
246.346	24.743		93.0563	11.6382							128.861	203.795	90.8837	69.0858	17.2525	13.077	10.0627	8.2903											0.25	1.75	1.846	0.923	1.385	0.923	0	0.923	1.5	1.5	0	2.4	1.6	0	0	1.2	1.2	0	1.2	1.2	1.2
65.8076	52.8538		19.8439	23.3153							39.1909	37.6146	22.5213	23.271	11.9276	10.5791	7.50709	8.14486											0.5	1.5	0.222	1.556	1.778	0.889	0.667	0.889	1.636	0.818	0.545	2.222	0.444	0	1.333	1.111	0.556	1.889	1.111	1	0.333
169.519	36.0275		53.3534	15.9122							16.8265	15.5748	4.95148	7.12675	18.3175	15.5748	9.90296	8.87208											1.067	0.933	0.275	1.376	1.596	1.431	0.881	0.44	2.047	0.565	0.388	1.552	0.836	0.896	0.716	0.69	0.69	1.699	1.487	0.796	0.637
36.7205	71.5602		14.4369	20.0871							28.9672	26.007	15.1739	18.035	12.3536	15.4279	8.94461	9.89018											1.5	0.5	0.429	2.357	1.286	0.429	0.857	0.643	1.235	1.412	0.353	1.5	1	0.5	1	1.333	0.533	1.733	1.067	0.933	0.4
13.0271	45.171		4.16139	16.9176							8.73275	8.08127	3.99313	3.49065	12.3536	11.6076	5.43066	6.10864											1	1	0.667	0.667	2	1.333	0.667	0.667	2.143	0.429	0.429	0	1.333	1.333	1.333	1.5	0	1.5	0	1.5	1.5
66.054	80.7344		23.3319	19.8348							4.68586	3.67331	1.75698	1.45444	12.5666	10.7261	10.2224	6.54497											0.4	1.6	0.286	2	1.714	0.571	0.286	1.143	1.667	0.667	0.667	2	0.5	0	1.5	1.2	1.2	1.68	0.24	1.68	0
12.7374	16.8421		2.47524	8.16743							17.2525	18.3665	10.5419	9.5993	9.79772	12.7831	12.2988	8.2903											0.786	1.214	0.107	1.5	1.714	1.071	0.643	0.964	2.143	0.857	0	2.381	1.143	0.286	0.19	1.467	0.667	1.733	0.667	1.067	0.4
79.2933	37.1691		25.5729	11.4097							1.49096	2.20398	0.798626	0.290888	5.11185	6.17115	6.22928	3.78154											0.848	1.152	0.878	1.463	1.317	1.171	0.293	0.878	1.8	1	0.2	1.829	0.686	0.571	0.914	1.161	0.774	1.548	0.774	1.355	0.387
32.4341	55.7888		13.8578	13.9593							13.4186	27.3294	11.8197	10.6174	5.11185	4.9957	3.03478	1.89077											0.636	1.364	0.34	1.358	1.925	1.358	0.679	0.34	1.25	1.583	0.167	1.818	1.236	0.218	0.727	2.286	1.286	1	1	0.286	0.143
540.416	8.54845		180.389	2.71264							13.8446	12.1954	7.02791	5.67231	7.88077	6.75888	6.86819	5.9632											1.308	0.692	0.818	1.364	2.182	0.818	0.818	0	1.65	0.9	0.45	1.429	0.571	0.857	1.143	0.638	0.894	1.149	1.66	0.511	1.149
72.0218	23.3234		25.671	10.1224							124.388	126.949	91.5225	81.1577	2.55593	1.76319	1.75698	1.16355											0.5	1.5	0.122	1.592	1.224	1.224	0.245	1.592	1.222	1.667	0.111	1.158	1.474	0.421	0.947	1.091	1	1.091	1.455	0.636	0.727
132.42	121.771		46.0287	35.097							15.9745	18.5135	11.021	9.30841	9.37173	11.1669	6.54873	6.25409											0.435	1.565	0.095	1.619	1.143	1.429	0	1.714	1.425	1.35	0.225	1.152	1.515	0.061	1.273	1	0.833	0.917	1.833	0.5	0.917
38.0778	9.70615		8.89889	4.48841							26.8372	38.7901	26.1949	21.0894	21.7254	21.599	14.6947	12.2173											0.067	1.933	0	0.982	3.164	1.855	0	0	0.933	2.067	0	1.6	2.32	0	0.08	1.714	3.061	0.367	0.122	0.122	0.612
65.1691	25.7003		22.4133	9.79857							6.60281	7.64048	2.07643	2.76343	4.25988	5.14263	3.1945	1.89077											0.562	1.438	0.714	1.143	0.571	1.714	0.143	1.714	1.941	0.706	0.353	1.405	0.865	0	1.73	0.769	1.077	1.538	1.385	0.308	0.923
25.3111	23.3368		10.2647	11.3808							15.5486	14.9871	6.38901	5.9632	8.94574	12.93	5.27093	5.09054											0.2	1.8	0.222	1.333	1.556	1.778	0	1.111	1.333	1.333	0.333	1.8	0.8	0.2	1.2	1.125	1.5	1.125	1.5	0.375	0.375
20.437	59.3717		6.97931	17.2702							7.24179	7.49354	4.31258	4.21787	8.09376	9.1098	6.06956	6.69042											1.014	0.986	0.198	1.319	1.516	1.582	0.857	0.527	2.155	0.465	0.38	1.627	0.881	0.881	0.61	0.825	0.6	1.95	1.5	0.825	0.3
7.54699	22.252		3.13072	8.22501							4.04688	6.02422	4.63203	2.3271	12.3536	12.4892	8.78489	7.41764											0.812	1.188	0.878	1.463	1.317	1.171	0.293	0.878	1.909	0.909	0.182	1.895	0.632	0.632	0.842	1.091	0.727	1.636	0.909	1.273	0.364
479.125	12.751		72.271	5.04007							4.25988	4.84876	3.03478	2.3271	8.51975	6.90581	6.06956	5.67231											0.9	1.1	0.25	1.875	2.5	1.125	0.125	0.125	1.545	1.364	0.091	1.674	1.302	0.465	0.558	1.588	1.059	1.412	1.588	0	0.353
34.2722	46.4318		9.60015	13.4312							67.0931	41.8757	7.34736	9.74474	5.11185	4.84876	3.51396	4.21787											0.863	1.137	0.743	1.381	1.912	0.743	0.425	0.796	1.603	0.616	0.781	1.778	0.938	0.642	0.642	1.482	0.424	1.694	0.635	1.341	0.424
35.5754	19.8889		9.46753	7.25976							9.37173	10.1383	4.15286	3.19977	10.4367	8.52207	7.34736	4.36332											0.222	1.778	0.12	1.08	2.88	1.8	0	0.12	1	2	0	1.811	1.66	0.075	0.453	1.538	1.692	0.769	0.769	0.154	1.077
203.563	34.7699		79.2026	14.0676							6.8158	9.55059	6.06956	2.76343	5.75083	5.14263	2.71533	2.3271											0.444	1.556	0.179	0.896	2.418	1.881	0.179	0.448	1.077	1.692	0.231	1.714	1.048	0.381	0.857	1.176	1.059	1.765	0.706	0.824	0.471
63.2523	37.3387		29.9814	13.7436							32.1621	37.7616	22.5213	18.9077	11.2887	14.2524	9.74324	7.41764											0.786	1.214	0.107	1.5	1.714	1.071	0.643	0.964	2.143	0.857	0	2.341	1.171	0.293	0.195	1.467	0.667	1.733	0.667	1.067	0.4
237.332	3.78267		62.088	1.05738							21.9384	24.6846	14.3753	12.9445	5.75083	8.2282	7.98626	4.21787											0.88	1.12	0.75	1.393	1.875	0.75	0.429	0.804	1.603	0.616	0.781	1.778	0.938	0.642	0.642	1.482	0.424	1.694	0.635	1.341	0.424
79.3901	39.3332		27.8707	12.4595							32.5881	40.7002	14.3753	15.7079	0.851975	0.440797	1.2778	0.436332											1.25	0.75	1.2	1.2	1.6	0.667	0.667	0.667	1.889	0.444	0.667	0.727	1.273	0.909	1.091	1.059	0.471	2.353	0.471	0.824	0.824
41.4526	44.5762		9.34474	16.7518							20.4474	26.007	12.2988	11.6355	10.2237	8.52207	5.11121	5.23598											0.875	1.125	0.833	0.667	1.667	1.167	0.667	1	1.667	0.778	0.556	1.29	1.548	0.645	0.516	1.6	0.6	2	0.8	0.8	0.2
234.985	42.0942		65.4992	13.3966							7.88077	7.34661	4.63203	3.34521	7.66778	7.64048	4.31258	3.49065											1.29	0.71	0.938	1.031	1.969	0.75	0.656	0.656	1.8	0.84	0.36	2.067	0.4	0.933	0.6	1.953	0.698	1.674	0.837	0.558	0.279
67.871	64.8579		32.8414	13.4108							37.2739	41.7287	18.5281	12.7991	10.8627	10.873	9.10434	7.27219											0.429	1.571	0	1.636	2.455	1.636	0	0.273	1.393	1.607	0	1.6	1.12	0.48	0.8	1.714	1.286	0.857	0.643	1.071	0.429
26.8339	27.5242		11.2298	11.9473							32.3751	38.0554	27.7922	20.5076	4.68586	6.17115	6.38901	5.38142											0.875	1.125	0.833	0.667	1.667	1.167	0.667	1	1.667	0.778	0.556	1.29	1.548	0.645	0.516	1.6	0.6	2	0.8	0.8	0.2
127.779	22.1667		34.5172	5.74831							7.66778	9.25673	7.50709	3.92699	8.30676	7.49354	4.15286	5.09054											2	0	0.5	2.25	1.5	0.5	0.25	1	1.364	1.364	0.273	2.286	0.571	0	1.143	0.947	0.632	2.211	0.316	1.895	0
302.378	10.8202		81.5191	3.34995							24.2813	25.5662	12.778	8.87208	3.4079	4.84876	3.51396	1.89077											0.471	1.529	0	1.2	2.1	1.2	0	1.5	1.773	1.091	0.136	1.667	1.167	0	1.167	1.8	0.9	1.2	0.3	1.2	0.6
84.8498	56.5634		38.1958	18.8469							35.144	43.9327	28.7505	23.4165	3.83389	3.67331	3.1945	1.59988											1.158	0.842	0.825	1.194	2.019	0.739	0.626	0.597	1.613	0.594	0.792	2.1	0.533	0.833	0.533	1.349	0.605	1.721	0.558	1.256	0.512
17.509	137.826		6.79545	61.3826							31.5231	35.5576	11.5002	10.1811	10.6497	9.99139	7.82654	7.27219											1	1	0	1.143	1.143	1.429	0.286	2	1.765	0.353	0.882	1.636	1.273	0	1.091	1.059	0.353	1.412	1.412	1.059	0.706
465.926	21.9694		92.0312	9.52601							7.66778	9.25673	5.43066	6.25409	35.996	31.0027	22.681	21.5257											1.091	0.909	0.391	1.957	2.087	1.043	0.261	0.261	1.862	0.828	0.31	1.667	1.167	0.167	1	1.235	0.353	2.471	1.412	0.353	0.176
40.8994	42.3965		13.3972	16.0639							33.653	40.4064	23.4796	19.9258	11.2887	9.84446	8.78489	5.67231											0.875	1.125	0.811	0.649	1.622	1.135	0.649	1.135	1.607	0.75	0.643	1.29	1.548	0.645	0.516	1.6	0.6	2	0.8	0.8	0.2
243.265	35.9497		61.5333	17.7503							3.62089	7.78741	6.22928	4.07243	9.79772	9.25673	7.98626	6.25409											0.194	1.806	0	0.98	2.816	1.469	0.367	0.367	1.826	1.174	0	2.087	1.043	0.116	0.754	2.348	0.652	1.435	0.783	0.522	0.261
119.736	21.6972		41.3064	7.82506							35.144	29.8272	18.2087	12.7991	12.7796	12.7831	8.94461	9.16296											1.412	0.588	1.778	0.889	1.778	0.889	0.444	0.222	2.1	0.6	0.3	1.167	0.833	1.167	0.833	1.333	0.222	2.222	0.889	0.667	0.667
100.671	28.4775		27.4591	12.0407							13.8446	16.8972	14.0558	10.472	6.8158	8.96286	4.95148	4.6542											0.824	1.176	0.667	1.667	1.167	1.167	0.5	0.833	1.5	0.789	0.711	1.2	1.2	0.9	0.7	1.704	0.519	1.481	0.815	0.741	0.741
81.083	19.9842		23.9731	8.05367							18.7435	21.8929	13.2572	9.16296	10.4367	11.0199	7.82654	5.67231											0.786	1.214	0.107	1.5	1.714	1.071	0.643	0.964	2.143	0.857	0	2.381	1.143	0.286	0.19	1.467	0.667	1.733	0.667	1.067	0.4
27.2863	44.6978		10.277	14.7572							8.73275	12.6362	7.66681	6.98131	7.66778	8.81593	5.43066	5.81776											0.875	1.125	0.811	0.649	1.622	1.135	0.649	1.135	1.607	0.75	0.643	1.29	1.548	0.645	0.516	1.6	0.6	2	0.8	0.8	0.2
27.6037	15.3342		9.91001	7.34195							7.66778	11.7546	4.63203	4.94509	13.2056	11.1669	7.98626	8.2903											0.333	1.667	0	1.333	2.667	1.667	0	0.333	1.378	1.622	0	1.371	1.143	0.571	0.914	1.784	1.297	0.649	0.649	1.135	0.486
26.7211	15.772		9.10311	5.76594							5.96383	8.52207	4.47231	4.07243	6.8158	6.17115	4.95148	4.94509											0.545	1.455	0.327	1.309	1.855	1.418	0.764	0.327	1.286	1.629	0.086	1.857	1.214	0.214	0.714	2.286	1.286	1	1	0.286	0.143
523.285	14.7278		135.998	4.46624							7.66778	8.669	4.79176	3.92699	6.17682	6.02422	3.35423	3.92699											1.189	0.811	0.758	1.389	1.579	0.695	0.632	0.947	2.133	0.6	0.267	1.538	0.923	0.923	0.615	1.291	0.532	1.747	0.759	0.911	0.759
178.88	93.8553		51.5926	39.3892							62.6202	106.085	59.0983	52.5052	1.91694	2.05705	1.9167	1.74533											0.194	1.806	0	0.98	2.816	1.469	0.367	0.367	1.826	1.174	0	2.087	1.043	0.116	0.754	2.348	0.652	1.435	0.783	0.522	0.261
74.1885	41.4101		23.3843	14.0392							29.1802	32.6189	26.9936	19.0531	31.9491	28.5049	19.0073	20.5076											0.727	1.273	0	0.667	1	2.667	0	1.667	0.9	1.8	0.3	1.429	1.143	0.286	1.143	1.846	1.385	0.462	1.385	0.462	0.462
40.9971	23.7987		16.0628	11.3091							15.5486	12.7831	10.8613	10.6174	12.1407	7.64048	5.90983	6.10864											0.429	1.571	0	1.636	2.455	1.636	0	0.273	1.393	1.607	0	1.6	1.12	0.48	0.8	1.714	1.286	0.857	0.643	1.071	0.429
18.5586	4.94118		7.72437	2.30845							13.8446	10.4322	5.75011	4.6542	6.60281	11.3138	5.27093	4.50876											1.189	0.811	0.758	1.389	1.579	0.695	0.632	0.947	2.133	0.6	0.267	1.538	0.923	0.923	0.615	1.291	0.532	1.747	0.759	0.911	0.759
69.9176	2.67088		20.8846	1.00346							10.4367	13.3708	6.38901	4.36332	1.06497	1.91012	2.39588	1.59988											1.333	0.667	0.923	1.385	2.077	0.923	0	0.692	1.75	1.25	0	1.6	0.8	1.2	0.4	1.286	0.857	1.286	0.429	0.857	1.286
50.5146	77.1297		18.1724	16.444							17.2525	15.7218	13.4169	9.45385	0.425988	0.734661	0.798626	0.436332											0.889	1.111	0.508	1.627	1.119	1.525	0.508	0.712	1.357	1.143	0.5	1.231	1.538	0.41	0.821	1.245	0.34	1.358	1.132	1.358	0.566
3.75164	92.4284		1.63427	24.7332							7.45478	15.7218	8.46544	6.10864	7.66778	7.64048	7.02791	6.83586											1	1	0.273	2.045	2.045	1.091	0.273	0.273	2	0.875	0.125	1.8	1.2	0	1	1.111	0.444	2.444	1.333	0.444	0.222
18.3547	25.0424		8.5543	8.23753							0.638981	0.587729	0.638901	0.145444	18.5305	14.1055	7.34736	6.25409											1.077	0.923	1.548	1.161	1.161	1.355	0.387	0.387	1.8	0.72	0.48	1.677	0.645	1.29	0.387	1.588	0.353	2.118	0.353	1.235	0.353
91.2746	37.4334		33.0264	16.1598							10.4367	10.4322	5.90983	5.23598	5.11185	3.82024	3.35423	3.6361											0.5	1.5	0.545	1.091	1.636	1.636	0	1.091	0.857	1.714	0.429	0	1	1	2	3	1.5	1.5	0	0	0
31.4124	17.0782		14.7516	5.19638							24.4943	26.4478	14.535	15.2716	9.58472	8.96286	9.90296	6.39953											0	2	0	0	1.091	4.364	0	0.545	0.5	2.5	0	1.176	2.353	0.235	0.235	0	3.231	0	0.923	0	1.846
320.856	99.5462		105.825	25.9973							10.8627	12.1954	5.90983	4.50876	4.47287	4.1141	2.71533	2.61799											0.286	1.714	0	1.765	2.118	1.059	0	1.059	1.312	1.688	0	2	0.833	0.5	0.667	0.857	1.714	1.714	1.286	0	0.429
21.9006	85.0423		9.27096	41.2594							38.9779	34.3821	17.5698	17.0169	15.3355	13.077	7.66681	6.54497											0.545	1.455	1.167	1.333	1.833	0.667	0.833	0.167	1.56	0.84	0.6	1.667	0.667	1	0.667	0.632	0.632	3	0.947	0.789	0
33.7735	23.5495		12.1804	10.0871							5.96383	7.78741	4.95148	3.92699	29.8191	27.4763	23.4796	22.5438											0.556	1.444	0	0	1.2	3.9	0.3	0.6	1.429	1.429	0.143	2.286	0.857	0	0.857	0	2	0.667	2.667	0	0.667
19.3075	10.8029		7.90025	4.57128							6.17682	7.64048	7.50709	4.50876	6.60281	5.73036	3.51396	4.36332											0.444	1.556	0.179	0.896	2.418	1.881	0.179	0.448	1.077	1.692	0.231	1.714	1.048	0.381	0.857	1.176	1.059	1.765	0.706	0.824	0.471
136.969	60.7555		36.6755	26.1907							4.04688	6.61195	2.87505	2.3271	1.91694	3.37944	1.11808	1.30899											0.067	1.933	0	0.982	3.164	1.855	0	0	0.933	2.067	0	1.6	2.32	0	0.08	1.714	3.061	0.367	0.122	0.122	0.612
23.943	38.3165		6.68659	14.9611							22.3644	19.8359	13.2572	7.41764	19.5954	18.2196	18.2087	12.2173											0.875	1.125	0.833	0.667	1.667	1.167	0.667	1	1.667	0.778	0.556	1.29	1.548	0.645	0.516	1.6	0.6	2	0.8	0.8	0.2
63.8952	66.8107		15.952	19.5893							4.47287	4.1141	3.03478	1.74533	10.0107	12.3423	9.42379	5.81776											0.842	1.158	0.462	1.846	1.231	0.769	0.308	1.385	0.964	2.036	0	1.217	1.391	0.348	1.043	0.316	0.632	0.632	2.526	0.632	1.263
144.807	71.7508		39.2844	25.278							4.04688	4.5549	3.67368	2.47255	12.5666	13.8116	16.7711	10.472											1.077	0.923	1.548	1.161	1.161	1.355	0.387	0.387	1.8	0.72	0.48	1.677	0.645	1.29	0.387	1.588	0.353	2.118	0.353	1.235	0.353
125.771	24.1464		44.0904	8.83445							25.9853	25.5662	12.778	11.6355	20.2344	20.7174	15.4933	11.6355											1.259	0.741	0.207	1.448	2.483	0.621	0.207	1.034	2.455	0.409	0.136	1.333	0.667	0.222	1.778	1.66	0.638	1.404	0.638	0.638	1.021
58.2078	209.66		22.4846	61.2025							32.3751	35.8515	23.7991	19.344	7.24179	6.02422	5.43066	4.94509											0.828	1.172	0.968	0.581	1.355	1.161	0.774	1.161	1.68	0.72	0.6	1.391	1.565	0.696	0.348	2.1	0.3	1.5	1.2	0.9	0
167.177	56.2448		64.3602	14.9881							12.3536	14.9871	8.78489	8.58119	32.1621	31.5904	25.556	21.5257											0.429	1.571	0	1.636	2.455	1.636	0	0.273	1.393	1.607	0	1.6	1.12	0.48	0.8	1.714	1.286	0.857	0.643	1.071	0.429
287.37	2.79201		79.345	0.972843							43.8767	40.5533	30.0283	25.5981	6.38981	8.08127	4.63203	3.6361											0.429	1.571	0	1.636	2.455	1.636	0	0.273	1.393	1.607	0	1.6	1.12	0.48	0.8	1.714	1.286	0.857	0.643	1.071	0.429
957.233	18.3901		162.713	8.75419							60.2773	54.071	14.6947	18.6168	0.212994	0.734661	0	0											0.333	1.667	0	1.333	2.667	1.667	0	0.333	1.378	1.622	0	1.371	1.143	0.571	0.914	1.784	1.297	0.649	0.649	1.135	0.486
77.3762	13.907		18.5321	2.51891							112.035	135.618	33.702	35.1974	5.96383	6.90581	3.67368	4.21787											1.375	0.625	0.667	0.667	2	1	0	1.667	2.1	0.3	0.6	1.333	0.762	0.952	0.952	1.667	0.556	1.889	1	0.333	0.556
159.413	34.5061		29.9139	7.46221							12.1407	14.6932	9.42379	6.98131	0.851975	1.32239	0.31945	0.581776											0.5	1.5	0.122	1.592	1.224	1.224	0.245	1.592	1.222	1.667	0.111	1.158	1.474	0.421	0.947	1.091	1	1.091	1.455	0.636	0.727
243.541	186.125		59.1785	45.9928							5.75083	22.9214	9.90296	6.25409	1.91694	1.17546	1.75698	0.581776											0.333	1.667	0	1.333	2.667	1.667	0	0.333	1.378	1.622	0	1.371	1.143	0.571	0.914	1.784	1.297	0.649	0.649	1.135	0.486
180.322	10.0202		58.583	3.67016							34.079	37.0269	17.41	17.0169	26.1982	32.472	14.8544	15.1262											0.875	1.125	1.5	0.375	1.875	0.75	0.562	0.938	1.5	0.667	0.833	1.846	0.615	0	1.538	1.4	0.4	2	1	0.8	0.4
111.548	25.0905		49.4863	12.1447							28.7542	32.6189	16.9309	15.2716	1.49096	3.96717	1.11808	2.76343											0.9	1.1	0.25	1.875	2.5	1.125	0.125	0.125	1.545	1.364	0.091	1.674	1.302	0.465	0.558	1.588	1.059	1.412	1.588	0	0.353
42.8352	73.3525		16.5961	21.6033							33.653	34.9699	26.0352	20.7985	12.5666	10.873	9.26406	7.12675											1.375	0.625	0.667	0.667	2	1	0	1.667	2.1	0.3	0.6	1.333	0.762	0.952	0.952	1.667	0.556	1.889	1	0.333	0.556
49.889	6.4919		14.5646	2.50613							14.4836	9.99139	8.62516	7.12675	9.58472	13.077	12.778	6.54497											1	1	0.273	2.045	2.045	1.091	0.273	0.273	2	0.875	0.125	1.8	1.2	0	1	1.111	0.444	2.444	1.333	0.444	0.222
59.2733	118.918		27.715	58.0967							11.7147	12.6362	7.02791	6.83586	4.47287	2.49785	1.2778	1.01811											0.8	1.2	0	1.636	2.045	1.5	0.273	0.545	2.226	0.774	0	1.6	0.933	0.267	1.2	2	0.667	1.833	1	0.333	0.167
99.3737	42.5722		28.593	16.3496							19.3824	18.9542	10.5419	8.87208	62.6202	60.9769	34.0215	28.9433											0.923	1.077	0.698	1.116	1.953	0.837	0.698	0.698	1.929	0.643	0.429	2.154	0.308	0.154	1.385	1.941	0.176	0.529	1.412	0.882	1.059
71.0722	13.2098		27.8351	6.16501							17.6785	17.7788	9.10434	6.69042	8.94574	7.78741	6.54873	4.79965											0.88	1.12	0.698	1.116	1.953	0.837	0.698	0.698	1.929	0.643	0.429	2.154	0.308	0.154	1.385	1.941	0.176	0.529	1.412	0.882	1.059
31.6335	33.6873		10.4869	14.5898							18.1045	22.0398	14.8544	13.3808	7.0288	6.61195	2.71533	2.03621											1.5	0.5	0.429	2.357	1.286	0.429	0.857	0.643	1.235	1.412	0.353	1.5	1	0.5	1	1.333	0.533	1.733	1.067	0.933	0.4
21.2361	86.4672		8.08999	27.2405							7.88077	11.0199	7.50709	6.69042	10.8627	12.1954	7.66681	7.70853											0.741	1.259	0.312	0.688	1.625	1.812	0.688	0.875	1.481	1.139	0.38	1.389	1	0.5	1.111	1.443	1.063	1.367	0.759	0.456	0.911
72.4169	15.0844		20.0365	5.02137							5.75083	6.75888	4.15286	3.05432	14.2706	14.2524	9.42379	8.58119											0.571	1.429	0.169	0.93	2.197	1.944	0.085	0.676	1.778	1.111	0.111	2.113	1.057	0.151	0.679	1.846	1.385	1.077	0.923	0.615	0.154
37.1907	51.6746		17.1231	18.0231							12.3536	11.0199	4.95148	3.92699	2.34293	2.49785	3.1945	1.89077											0.545	1.455	0.327	1.309	1.855	1.418	0.764	0.327	1.286	1.629	0.086	1.857	1.214	0.214	0.714	2.286	1.286	1	1	0.286	0.143
108.319	30.4692		24.5164	10.6524							11.7147	16.1625	12.9377	9.01752	12.1407	8.37514	7.82654	7.85397											0.462	1.538	0.414	1.448	1.862	1.241	0.207	0.828	1.615	0.692	0.692	2.333	0.333	0.333	1	1.021	0.766	1.66	1.149	1.149	0.255
46.4604	69.904		17.2612	33.0722							17.4655	16.3095	7.02791	5.81776	8.09376	5.73036	4.95148	2.76343											0.571	1.429	0.169	0.93	2.197	1.944	0.085	0.676	1.778	1.111	0.111	2.113	1.057	0.151	0.679	1.846	1.385	1.077	0.923	0.615	0.154
37.441	5.64087		17.0654	1.04545							14.6966	11.4607	7.34736	9.30841	26.1982	27.7702	26.1949	22.2529											0.952	1.048	0.621	1.241	2.069	0.828	1.034	0.207	1.737	0.789	0.474	1.727	1.182	0.636	0.455	1.857	0.714	0.714	1	1.143	0.571
78.4752	16.6999		17.5302	8.19713							15.9745	14.3994	7.66681	7.99941	0.638981	1.17546	0.638901	0.872663											1	1	0.267	2	2.133	1.067	0.267	0.267	2	0.875	0.125	1.818	1.091	0	1.091	1	0.4	2.4	1.6	0.4	0.2
12.2784	18.5114		3.73567	8.38348							8.94574	11.7546	7.34736	6.39953	6.8158	8.08127	4.31258	3.92699											1.429	0.571	0.474	0.947	1.737	1.421	0.474	0.947	1.25	1.125	0.625	1.538	0.462	0.615	1.385	1.333	1.667	1	1	1	0
37.1487	82.4326		9.77674	27.9342							4.47287	3.96717	0.479176	1.59988	10.2237	6.90581	5.75011	5.67231											2	0	0.5	2.25	1.5	0.5	0.25	1	1.364	1.364	0.273	2.286	0.571	0	1.143	0.947	0.632	2.211	0.316	1.895	0
13.9846	29.8865		5.17394	9.57671							7.45478	8.08127	3.35423	3.92699	16.6135	15.281	10.8613	10.0356											0.286	1.714	0	1.125	1.125	2.625	0	1.125	0.6	2.4	0	1.667	1.333	0	1	0.462	0.923	1.385	1.846	0.462	0.923
106.698	25.2017		38.6517	10.6236							5.96383	4.1141	1.2778	1.16355	2.98191	7.05275	7.82654	4.50876											1.412	0.588	1.778	0.889	1.778	0.889	0.444	0.222	2.1	0.6	0.3	1.167	0.833	1.167	0.833	1.333	0.222	2.222	0.889	0.667	0.667
19.9409	22.6866		6.54867	8.51617							29.6061	35.8515	16.6114	13.5263	8.94574	8.2282	7.18764	4.79965											0.75	1.25	0	0.545	1.091	2.182	0.545	1.636	1.875	1.125	0	0.4	0.4	0.8	2.4	1.304	0.783	1.565	1.304	0	1.043
41.886	16.6618		13.4166	7.03255							6.38981	3.82024	3.1945	3.49065	7.24179	6.02422	4.79176	6.25409											0.957	1.043	0.255	1.915	1.915	1.404	0.255	0.255	2	0.875	0.125	1.8	1.2	0	1	1.111	0.444	2.444	1.333	0.444	0.222
15.9058	6.02307		7.55757	2.79634							8.73275	9.69753	5.27093	4.50876	5.11185	5.43649	5.27093	4.94509											0.7	1.3	0.24	0.96	2.16	1.2	0.48	0.96	1.5	1.038	0.462	1.714	0.571	1.143	0.571	1.5	0.75	2	0.25	1	0.5
153.137	27.4634		41.7035	10.9585							8.30676	6.90581	5.11121	1.59988	1.70395	1.61625	1.11808	1.59988											0.8	1.2	0	1.235	1.412	1.588	0.529	1.235	1.625	0.625	0.75	1.556	1.222	0	1.222	1.579	0.211	1.789	0.737	0.737	0.947
18.1873	35.3963		6.44578	11.2759							20.0214	32.0312	18.049	17.8896	8.09376	9.40366	6.22928	4.94509											0.706	1.294	0.207	0.414	3.103	1.241	0.621	0.414	2.032	0.968	0	1.744	1.128	0.41	0.718	1.412	0.706	1.412	1.059	0.706	0.706
81.3524	25.7964		38.1471	9.82608							3.4079	4.1141	2.23615	2.90888	5.32484	8.52207	4.15286	3.78154											0.154	1.846	0	1.5	2.333	1.667	0.167	0.333	1.105	1.895	0	1.76	0.64	0.32	1.28	1.543	0.686	1.371	1.2	0.686	0.514
105.89	91.1684		29.2953	35.9771							25.7722	26.5947	22.3615	20.2167	10.6497	7.78741	6.70846	5.09054											0.786	1.214	0.107	1.5	1.714	1.071	0.643	0.964	2.143	0.857	0	2.341	1.171	0.293	0.195	1.467	0.667	1.733	0.667	1.067	0.4
56.1353	17.5456		18.1296	6.8409							21.0864	20.5705	10.8613	8.14486	22.7903	26.3009	19.8059	16.1443											0.364	1.636	0.75	0.75	1.5	0.75	0.375	1.875	1.5	1	0.5	0.444	3.111	0	0.444	1.059	1.765	1.412	0.882	0.176	0.706
16.7977	26.3125		6.23139	7.89479							12.1407	13.077	7.66681	7.27219	5.11185	5.43649	3.67368	1.59988											0.833	1.167	1.077	1.077	1.692	0.615	0.846	0.692	1.95	0.375	0.675	1.647	1.176	1.059	0.118	1.647	0.706	1.647	0.471	1.059	0.471
27.3312	8.04732		7.92624	3.13072							5.75083	5.87729	2.71533	3.92699	3.62089	4.70183	3.1945	3.34521											0.25	1.75	0	1.5	1.909	1.773	0.409	0.409	1.297	1.703	0	1.765	1.529	0.353	0.353	1.2	0.96	1.44	1.2	0.72	0.48
10.798	44.8805		3.93651	14.5142							2.98191	3.08558	2.07643	1.45444	4.89886	4.70183	3.51396	2.61799											1.082	0.918	1.016	0.885	2.098	0.918	0.492	0.59	1.923	0.731	0.346	1.956	0.578	0.756	0.711	1.426	0.541	1.721	0.59	1.426	0.295
107.456	67.2252		36.0484	15.9565							3.4079	3.82024	1.59725	2.18166	12.7796	13.6647	9.26406	4.94509											1.172	0.828	1.406	1.125	1.406	0.562	0.656	0.844	1.538	1.077	0.385	1.674	0.93	0.651	0.744	1.579	0.474	1.421	1.421	0.632	0.474
32.7713	19.4305		10.5689	5.6635							21.2994	21.1582	12.778	12.6536	6.38981	5.58342	2.87505	3.05432											0.421	1.579	0	1.562	2.63	1.315	0.082	0.411	1.696	1.109	0.196	2.148	0.519	0.667	0.667	1.538	0.615	1.846	0.769	0.615	0.615
28.5238	83.5208		13.3215	34.0838							7.66778	7.19968	3.99313	3.34521	3.62089	2.05705	2.71533	1.59988											1.031	0.969	1.043	0.88	2.087	0.913	0.489	0.587	1.937	0.722	0.342	1.934	0.571	0.791	0.703	1.374	0.55	1.649	0.595	1.466	0.366
2.26319	25.3058		0.727806	10.0288							15.9745	17.1911	12.2988	11.1992	19.3824	18.0727	9.58351	10.6174											0.889	1.111	0.176	0.882	2.294	1.235	1.235	0.176	1.588	0.706	0.706	1.412	0.706	0.471	1.412	1	0.5	1.75	0.5	1	1.25
7.36096	11.7689		2.0172	5.56592							1.27796	1.61625	0.31945	0.145444	9.79772	12.0484	8.78489	6.10864											0.5	1.5	0	1.546	2.289	0.928	0.247	0.99	1.985	0.877	0.138	2	1.02	0.392	0.588	1.6	1	1.7	0.4	0.9	0.4
148.846	56.3914		43.9906	19.4747							0.425988	0.587729	0.638901	0.727219	5.53784	5.58342	3.51396	4.36332											1.059	0.941	0.293	1.61	1.317	1.024	0.146	1.61	1.125	1.875	0	0.941	1.176	0	1.882	0.375	2.25	0.75	1.125	0	1.5
80.6583	13.8278		20.1249	4.25329							32.3751	41.5818	20.4448	18.035	7.0288	8.669	7.98626	4.50876											1.167	0.833	0.621	1.034	2.483	0.621	0	1.241	1.966	0.724	0.31	2.375	0.75	0.375	0.5	1.143	0	2.857	1.143	0.857	0
119.804	35.2507		36.9891	13.8814							8.73275	8.37514	6.38901	4.21787	4.04688	2.49785	2.07643	1.59988											0.5	1.5	0.6	0	1.8	1.8	0.6	1.2	1.125	1.125	0.75	2	1	1	0	0	0.75	3	0.75	1.5	0
59.8238	16.5503		14.0656	6.96446							23.8553	22.4806	12.6183	11.6355	9.15873	11.3138	13.5766	10.3265											0	2	0.261	1.826	0.261	2.087	0.261	1.304	0.818	2.182	0	1.28	2.24	0.16	0.32	0.5	2.5	0.5	1	0.5	1
164.073	25.7318		52.122	9.58238							9.15873	9.69753	4.79176	4.21787	10.6497	10.1383	7.34736	3.19977											1.2	0.8	0.833	1.167	1.667	0.889	0.944	0.5	1.714	0.686	0.6	1.662	0.883	0.779	0.675	1.408	0.429	1.714	0.612	1.286	0.551
41.617	63.0127		9.87655	22.1312							31.3101	29.6803	17.8892	11.9264	5.11185	6.90581	2.71533	3.05432											0	2	0	1.143	1.714	2.571	0	0.571	1.5	1.5	0	1.684	1.895	0.211	0.211	2.1	0.9	0.6	0.9	0.9	0.6
331.752	12.1657		104.466	4.51905							5.75083	4.40797	3.03478	1.30899	14.9096	12.0484	8.30571	9.5993											1.333	0.667	0.526	2.526	1.053	0.632	0.316	0.947	2.2	0.7	0.1	1.939	0.606	0.606	0.848	1.85	0.336	1.178	0.729	1.234	0.673
17.0092	55.9179		6.75324	25.7895							66.6671	63.0339	41.5286	37.9609	2.76892	4.70183	2.5556	2.76343											1.059	0.941	1.241	0.621	1.241	0.207	0.828	1.862	1.143	1	0.857	1	0.8	0.8	1.4	0.947	0.632	1.263	1.895	1.263	0
241.586	65.3118		56.4226	25.9237							4.68586	4.70183	2.87505	3.05432	15.1226	22.6276	17.8892	16.2897											0.857	1.143	0.764	1.309	1.418	0.655	1.418	0.436	1.658	0.789	0.553	2.054	0.649	0.649	0.649	1.625	0.375	1.625	0.75	1	0.625
67.6626	52.4342		17.4409	15.7948							43.4507	34.9699	17.5698	15.7079	19.8084	18.2196	11.3405	9.5993											0.308	1.692	0	1.286	1.286	1.286	0	2.143	1.286	1.571	0.143	0.5	1.5	0.5	1.5	0	0	1.5	2.625	0.375	1.5
23.0556	18.4981		10.7734	8.81692							6.17682	9.1098	6.70846	4.50876	10.8627	9.69753	8.46544	5.67231											0.1	1.9	0	1.538	2.615	1.846	0	0	1.133	1.867	0	0.75	1.75	0.625	0.875	1.862	3.103	0.828	0	0.207	0
112.524	22.4388		40.7506	7.72582							6.17682	9.99139	5.43066	4.79965	5.96383	3.96717	4.95148	3.49065											0.286	1.714	0	0	2	4	0	0	0.273	2.727	0	1.091	2.909	0	0	1.091	2.727	0.545	0	0	1.636
321.051	72.5418		93.2896	34.0021							28.5412	28.7987	16.9309	14.8353	6.60281	4.84876	2.07643	4.50876											0.667	1.333	0.421	1.684	1.158	1.368	0.526	0.842	1.594	1.125	0.281	1.882	0.941	0.353	0.824	1.36	1.04	1.44	0.8	0.56	0.8
255.146	54.1838		60.3686	21.5511							62.4072	56.7158	42.3272	33.4521	27.9022	27.3294	17.0906	14.9807											1.102	0.898	0.129	1.677	0.839	2.452	0.129	0.774	1.667	1.333	0	1.039	1.403	0.416	1.143	1.065	0.968	0.968	1.452	0.581	0.968
310.611	19.7157		87.7391	7.33546							32.1621	32.472	22.2018	18.4714	17.8915	16.7503	11.021	10.6174											1	1	1.309	1.527	0.764	0.655	0.545	1.2	1.5	1.059	0.441	1.714	1.029	0.343	0.914	1.469	0.367	2.082	1.224	0.49	0.367
56.2746	113.102		15.8725	42.8611							96.6992	107.701	75.3903	46.2512	6.8158	7.49354	5.90983	4.79965											1.176	0.824	0.643	0.429	1.286	1.929	1.071	0.643	0.923	1.846	0.231	1.714	0.286	0.571	1.429	1.333	1.333	0.333	1.333	0.333	1.333
29.4527	10.5111		14.2802	4.24621							9.37173	10.5791	7.02791	5.38142	31.3101	29.9742	20.924	15.1262											1	1	1.333	1.333	1.333	0.667	0.667	0.667	0.5	2	0.5	2	1	1	0	2.571	0.857	1.714	0.857	0	0
103.234	37.8462		21.3227	18.4523							9.15873	12.4892	6.22928	3.78154	8.09376	5.58342	5.43066	3.19977											1	1	1.2	2.4	0.6	0	1.2	0.6	1.8	1.2	0	2	0.667	1	0.333	2	0	3	0	1	0
86.2884	46.7916		25.9336	22.3665							11.5017	15.4279	8.94461	5.52687	16.4005	14.6932	13.8961	12.0718											0.667	1.333	0	2	1.333	0.667	0.667	1.333	0.857	2.143	0	1.143	1.714	0.571	0.571	1.5	0	2.25	0.75	0	1.5
53.232	58.2167		20.3497	19.8122							21.2994	19.542	8.78489	5.9632	16.8265	13.2239	11.3405	7.56308											0.125	1.875	0	2.4	1.6	0.8	0.2	1	1.375	1.625	0	1.037	1.481	0.148	1.333	1.25	1.5	1.5	0.75	0.25	0.75
154.917	10.5019		61.4948	4.34801							13.8446	15.4279	7.98626	6.69042	17.8915	17.7788	14.3753	11.3446											0.333	1.667	0.387	1.742	2.323	0.774	0	0.774	1.444	1	0.556	1.778	0.889	0.444	0.889	0.857	0.857	1.429	1.429	1.143	0.286
32.2859	7.0744		10.5972	1.21054							27.9022	24.2438	15.3336	13.9626	2.55593	3.23251	4.31258	2.3271											0.7	1.3	0.308	1.538	2	1.077	0.462	0.615	1.833	1.167	0	1.739	1.913	0.174	0.174	0.75	0.938	1.875	1.5	0.375	0.562
16.3932	223.082		7.61571	43.5151							7.24179	6.02422	4.15286	4.50876	0.851975	0.587729	0.479176	0.436332											0.316	1.684	0.115	1.846	1.962	1.154	0.115	0.808	2.382	0.529	0.088	2.069	0.966	0.552	0.414	0.686	0.686	1.543	0.857	1.714	0.514
21.4184	15.4174		6.77223	5.67597							6.60281	9.1098	5.59038	3.19977	21.0864	19.9828	17.5698	10.472											1.182	0.818	0.36	0.96	2.28	0.96	0.72	0.72	1.673	1.212	0.115	1.951	0.78	0.585	0.683	1.412	0.529	1.941	1.059	0.353	0.706
236.627	11.1807		58.118	3.79012							7.45478	6.46502	3.8334	2.18166	4.25988	3.23251	3.35423	2.03621											0.231	1.769	0.085	1.014	1.859	2.028	0.338	0.676	1.2	1.8	0	1.231	1.923	0.538	0.308	1.831	1.525	0.814	1.017	0.203	0.61
20.5655	7.71784		5.97724	2.50727							41.3208	34.3821	10.0627	9.5993	2.34293	2.49785	2.5556	2.03621											0.308	1.692	0	0	0.706	3.176	0	2.118	0.818	2.182	0	1.2	1.8	0.3	0.7	1.5	1.25	0.5	2.5	0	0.25
33.6228	44.2269		10.482	17.6537							4.47287	5.28956	5.59038	3.92699	3.4079	2.49785	2.5556	2.76343											1.188	0.812	0.811	1.135	1.73	0.865	0.919	0.541	1.714	0.686	0.6	1.684	0.842	0.789	0.684	1.44	0.48	1.62	0.6	1.26	0.6
23.4576	13.5683		9.12041	4.88125							5.53784	9.40366	5.27093	4.36332	9.79772	15.5748	8.78489	8.87208											0.978	1.022	0.914	1.086	2.229	0.743	0.514	0.514	1.568	0.852	0.58	1.857	0.81	0.571	0.762	1.56	0.52	1.68	0.88	0.92	0.44
284.667	37.9815		59.4288	17.523							4.47287	4.26103	4.15286	3.05432	3.4079	5.43649	4.31258	3.34521											0.75	1.25	0.462	1.385	0.462	2.308	0	1.385	1.333	1	0.667	0	0.615	0.615	2.769	0.5	0.25	1.5	1	1.5	1.25
127.312	12.8037		61.7513	3.38626							19.5954	31.8843	22.5213	14.6898	11.5017	12.6362	11.021	11.4901											1.312	0.688	1.047	1.465	1.326	1.116	0.488	0.558	1.869	0.885	0.246	1.863	0.603	1.041	0.493	1.416	0.809	2.022	0.876	0.742	0.135
26.0095	190.052		12.905	71.1892							46.0067	53.6302	34.9798	33.1612	5.32484	3.23251	2.71533	2.18166											0.857	1.143	0.764	1.309	1.418	0.655	1.418	0.436	1.853	0.706	0.441	1.943	0.686	0.686	0.686	1.6	0.4	1.6	0.8	1.067	0.533
27.5589	4.53857		13.562	1.52311							14.0576	14.3994	11.9794	9.89018	42.1728	35.4107	20.7643	18.3259											0.842	1.158	1.263	0.842	1.263	1.263	0.947	0.421	1.778	0.889	0.333	1.765	0.824	0.588	0.824	1.227	0.545	1.5	0.818	1.5	0.409
442.432	124.886		141.62	45.7491							11.9276	18.0727	6.22928	7.70853	0.212994	0.881593	0.479176	0.290888											0	2	0	1.25	2.75	1.875	0	0.125	0.837	2.163	0	1.474	2	0.105	0.421	1.459	2.432	0.811	0.486	0.324	0.486
34.7037	61.615		11.6576	25.1565							60.2773	58.626	37.8549	34.1793	37.4869	37.4677	26.1949	21.3803											1.294	0.706	0.364	1.636	1.273	1.273	0.364	1.091	2	0.8	0.2	1.833	0.833	0.667	0.667	1.333	0.667	1.5	0.833	1.167	0.5
11.4564	35.3174		3.34795	13.5129							10.6497	10.2852	6.38901	5.23598	18.5305	14.5463	9.74324	10.1811											0.955	1.045	0.932	1.107	2.214	0.816	0.466	0.466	1.534	0.92	0.545	1.87	0.779	0.571	0.779	1.678	0.42	1.678	0.881	0.881	0.462
5.76132	119.389		2.66613	49.7726							2.34293	2.20398	1.2778	1.45444	10.0107	9.84446	4.95148	4.36332											1.333	0.667	1.636	0.727	2.364	0.545	0.545	0.182	1.429	1.429	0.143	2.545	0	1.091	0.364	0.387	0.387	2.71	0.194	1.161	1.161
24.9018	17.3752		10.9674	7.82786							1.91694	2.05705	1.2778	1.16355	39.6168	38.0554	24.438	20.3621											0	2	0.75	2.25	1.125	0.375	0.75	0.75	1.5	0.75	0.75	0	2.857	1.143	0	0.75	0	1.5	1.5	2.25	0
38.4008	32.8746		11.7165	15.1112							8.73275	8.37514	5.11121	4.6542	7.24179	9.84446	6.86819	6.25409											0.571	1.429	0.353	0.706	2.647	1.588	0.176	0.529	1.92	1.08	0	2	1.231	0.462	0.308	1.714	0.643	1.5	1.071	0.857	0.214
22.3536	189.674		10.9095	68.6612							7.45478	6.31808	3.8334	3.05432	17.6785	17.9257	14.6947	9.89018											0.432	1.568	0.545	0.682	1.773	1.364	0.818	0.818	1.5	1.269	0.231	1.622	1.081	0.649	0.649	1.371	0.514	1.371	1.029	0.514	1.2
25.7995	16.5325		9.43348	5.73585							8.30676	6.17115	5.59038	4.79965	46.8586	40.8471	26.5144	26.3253											0.8	1.2	0	2	0	0	0	4	2.143	0.429	0.429	1.714	1.143	0.571	0.571	0.857	0	1.714	0.857	0.857	1.714
8.063	10.378		3.79351	3.1026							7.88077	7.05275	3.67368	4.07243	7.45478	6.46502	4.95148	4.6542											0.435	1.565	0.095	1.524	1.143	1.333	0	1.905	1.462	1.385	0.154	1.25	1.5	0.125	1.125	1.059	0.882	0.971	1.853	0.529	0.706
42.5458	81.0542		13.1866	28.9059							3.83389	3.82024	1.9167	1.01811	2.34293	1.32239	0.958351	0											0.811	1.189	1.077	1.077	1.692	0.615	0.846	0.692	1.95	0.375	0.675	1.647	1.176	1.059	0.118	1.731	0.692	1.615	0.462	1.038	0.462
	37.5986			17.7306							8.94574	12.0484	7.98626	5.67231	14.9096	14.8401	10.0627	8.58119											1.059	0.941	1.241	0.621	1.241	0.207	0.828	1.862	1.143	1	0.857	1	0.8	0.8	1.4	0.947	0.632	1.263	1.895	1.263	0
	54.729			20.0182											12.3536	11.7546	7.82654	6.54497											0.444	1.556	0.179	1.075	2.597	1.701	0.09	0.358	1.552	1.448	0	2.326	0.651	0.372	0.651	1.714	0.857	0.857	1.714	0.857	0
	167.988			44.3166											11.2887	16.1625	12.778	13.3808											0.333	1.667	0.308	1	1.846	1.462	0.692	0.692	1.636	0.927	0.436	2.489	0.8	0.356	0.356	1.714	0.75	1.821	0.857	0.429	0.429
	14.8218			6.31897											26.8372	18.8073	11.9794	9.01752											0.667	1.333	0	2	1	2	0	1	1	1.5	0.5	0	0.444	0.444	3.111	0.5	0.5	2.5	0	1	1.5
	43.4087			15.3633											7.45478	7.19968	6.70846	5.09054											1.065	0.935	1.016	0.885	2.098	0.918	0.492	0.59	1.923	0.731	0.346	1.934	0.571	0.791	0.703	1.349	0.558	1.674	0.605	1.442	0.372
	10.3406			4.6708											10.6497	11.0199	8.14599	4.6542											0.286	1.714	0.444	1.111	1.111	1.667	0.444	1.222	1.66	1.34	0	1.333	1.333	0.667	0.667	1.077	1.077	1.077	1.846	0.462	0.462
	14.183			6.6279											1.91694	2.93864	2.39588	1.59988											0.857	1.143	0.764	1.309	1.418	0.655	1.418	0.436	1.853	0.706	0.441	1.943	0.686	0.686	0.686	1.6	0.4	1.6	0.8	1.067	0.533
	66.2501			19.6075											6.38981	8.669	6.70846	5.09054											0.957	1.043	0.577	1.269	1.673	1.212	0.692	0.577	1.483	0.91	0.607	1.176	0.894	0.565	1.365	1.098	0.392	1.882	1.02	1.216	0.392
	1.70491			0.689234											9.15873	7.34661	5.59038	4.07243											0.821	1.179	1.636	1.636	0.818	1.364	0.273	0.273	0.938	1.875	0.188	1.714	0.571	0.229	1.486	1.61	1.024	1.024	0.732	0.732	0.878
	23.0675			10.7275											0.425988	0.293864	0.479176	0											0.955	1.045	0.932	1.107	2.214	0.816	0.466	0.466	1.551	0.91	0.539	1.87	0.779	0.571	0.779	1.667	0.417	1.708	0.875	0.875	0.458
	20.5333			8.03104											8.30676	8.96286	6.54873	4.6542											0.955	1.045	0.932	1.049	2.272	0.757	0.524	0.466	1.573	0.878	0.549	1.873	0.81	0.608	0.709	1.594	0.545	1.72	0.881	0.881	0.378
	43.9237			14.1732											7.45478	7.05275	4.63203	4.21787											0.364	1.636	0.387	1.161	1.935	1.935	0.194	0.387	1.636	0.818	0.545	1.818	0.727	0.364	1.091	0.462	1.385	1.846	0.692	1.385	0.231
	5.24283			1.62719											14.0576	15.5748	14.3753	10.7629											0.762	1.238	0.293	1.171	2.341	1.61	0.293	0.293	2.029	0.882	0.088	1.333	0.5	0.333	1.833	0.692	0.462	1.385	1.154	1.615	0.692
	94.8247			34.7632											1.49096	2.05705	0.798626	1.01811											1.143	0.857	1.2	1.6	0.4	2	0.8	0	2.455	0.545	0	1.333	1.333	0.267	1.067	0.667	1.667	1	1	1.667	0
	79.7939			25.3811											31.9491	32.0312	17.2503	13.6717											1.022	0.978	0.968	1.839	1.065	1.065	0.581	0.484	1.472	0.792	0.736	1.583	0.417	0.667	1.333	1.2	0.533	1.2	1.067	1.333	0.667
	122.429			44.5459											23.0033	16.4564	12.4586	9.30841											1.071	0.929	0.955	2.045	0.955	0.955	0.409	0.682	1.476	0.81	0.714	1.651	0.508	0.508	1.333	1.096	0.462	1.154	1.212	1.269	0.808
	24.7433			6.18083											24.4943	23.2153	17.0906	16.7261											0.857	1.143	0.522	1.435	1.826	1.174	0.261	0.783	1.636	1.182	0.182	1.412	0.706	0.588	1.294	1.4	0.6	0.6	0.8	1.8	0.8
	14.2001			6.26883											5.75083	5.14263	4.31258	3.05432											0.909	1.091	1.404	1.021	1.404	0.894	0.766	0.511	1.778	0.778	0.444	1.481	1.037	1.037	0.444	1.895	0.632	2.053	0.316	0.789	0.316
	31.7201			11.4977											5.96383	6.75888	4.79176	2.61799											1.18	0.82	0.811	1.135	1.73	0.865	0.919	0.541	1.746	0.716	0.537	1.684	0.842	0.789	0.684	1.455	0.485	1.636	0.606	1.273	0.545
	19.412			5.23776											6.38981	7.64048	5.27093	5.67231											0.722	1.278	0.828	0.621	1.862	1.345	0.414	0.931	1.357	1	0.643	0.667	0.933	0.8	1.6	1.143	0.571	1	1.143	1.143	1
	39.8385			15.1814											3.19491	3.23251	2.23615	2.61799											0.286	1.714	0.176	1.412	1.765	1.235	0.706	0.706	2.189	0.649	0.162	1.463	0.976	0.585	0.976	1.235	0.353	1.588	1.588	0.529	0.706
	49.6325			16.9885											12.1407	12.0484	9.26406	7.41764											0.8	1.2	0.75	2.625	1.125	0.375	0.75	0.375	1.333	0.667	1	1.6	0	0.8	1.6	0.923	0.923	2.769	0	0.923	0.462
	52.1672			17.8112											12.5666	13.9586	10.0627	6.83586											1.474	0.526	0.25	2.25	2	1	0	0.5	1.957	0.913	0.13	2	0	1	1	0.667	0	2	2.333	1	0
	2.81497			0.614915											15.5486	13.3708	6.38901	6.54497											1.067	0.933	1.016	0.885	2.098	0.918	0.492	0.59	1.923	0.731	0.346	1.956	0.578	0.756	0.711	1.438	0.545	1.686	0.595	1.438	0.298
	30.2597			8.10274											0.212994	0.293864	0.159725	0.145444											0.429	1.571	0	1.552	2.276	1.138	0.414	0.621	2	0.889	0.111	1.887	1.132	0.377	0.604	1.765	0.882	1.765	0.176	1.235	0.176
	26.6569			10.6244											4.04688	4.84876	1.43753	1.59988											0.286	1.714	0	0	2	4	0	0	0.273	2.727	0	1.091	2.909	0	0	1.091	2.727	0.545	0	0	1.636
	14.8562			6.75292											5.32484	7.05275	5.59038	3.6361											0.231	1.769	0.085	1.014	1.859	2.028	0.338	0.676	1.2	1.8	0	1.231	1.923	0.538	0.308	1.831	1.525	0.814	1.017	0.203	0.61
	32.6949			14.5212											4.25988	7.64048	3.99313	5.23598											0.978	1.022	0.932	1.107	2.214	0.816	0.466	0.466	1.551	0.91	0.539	1.87	0.779	0.571	0.779	1.667	0.417	1.708	0.875	0.875	0.458
	8.78893			2.48231											7.45478	9.40366	8.14599	5.09054											1	1	0	1.263	0.632	2.526	0	1.579	1.667	1	0.333	1.333	0.533	0	2.133	1.091	1.636	1.091	1.091	0.545	0.545
	18.4063			4.82108											1.06497	0.293864	0.958351	0.581776											0	2	0.273	1.909	0.273	1.909	0.273	1.364	0.818	2.182	0	1.333	2.167	0.167	0.333	0.6	3	0	1.2	0.6	0.6
	36.7314			17.1709											1.91694	3.23251	0.958351	1.45444											0.231	1.769	0.085	1.014	1.859	2.028	0.338	0.676	1.2	1.8	0	1.231	1.923	0.538	0.308	1.831	1.525	0.814	1.017	0.203	0.61
	87.0827			29.6106											15.5486	13.3708	10.5419	7.56308											0.333	1.667	0	1.227	1.909	2.182	0	0.682	1.538	1.385	0.077	1.878	1.551	0.163	0.408	2	0.857	1.143	0.714	0.571	0.714
	12.5526			4.34693											16.1875	19.3951	17.41	12.7991											0	2	0.545	0.818	1.364	1.091	1.091	1.091	2.182	0.545	0.273	1.333	1.333	0.667	0.667	1.667	0	1.667	1.333	1.333	0
	6.49109			3.03318											2.98191	4.26103	2.5556	2.18166											0.762	1.238	0.286	1.286	2.286	1.571	0.286	0.286	2.029	0.882	0.088	1.333	0.5	0.333	1.833	0.692	0.462	1.385	1.154	1.615	0.692
	30.1162			13.8507											2.55593	2.79171	1.2778	1.16355											0.7	1.3	0.529	1.765	1.941	0.529	0.529	0.706	1.636	1.227	0.136	1.905	1.714	0.19	0.19	0.977	0.698	1.535	1.674	0.279	0.837
	13.9411			5.45477											8.51975	7.49354	4.79176	5.38142											0.955	1.045	0.914	1.086	2.229	0.743	0.514	0.514	1.584	0.843	0.573	1.857	0.81	0.571	0.762	1.55	0.517	1.709	0.874	0.914	0.437
	29.1106			7.12933											4.68586	5.43649	3.8334	3.34521											0.727	1.273	0	2.25	0.75	0.75	1.5	0.75	1.125	1.125	0.75	1.714	0.571	1.143	0.571	0.522	1.043	1.565	1.304	1.043	0.522
	181.714			83.2106											4.89886	3.82024	3.67368	2.90888											1.154	0.846	1.759	0.931	2.069	0.621	0.414	0.207	1.636	1.091	0.273	2.133	0.533	1.067	0.267	0.511	0.511	2.17	0.511	1.404	0.894
	16.1903			7.9612											60.9162	51.5732	38.4938	31.7068											0.4	1.6	0.085	1.268	1.352	2.113	0	1.183	1.364	1.582	0.055	2.038	1.132	0.302	0.528	1.158	0.526	1.474	1.789	0.316	0.737
	17.8723			6.56745											6.8158	4.9957	3.67368	3.19977											0.957	1.043	0.533	1.467	1.733	1.067	0.667	0.533	1.826	0.783	0.391	1.714	0.714	1.143	0.429	1.317	0.439	2.341	0.439	1.317	0.146
	26.9793			11.6608											7.66778	6.46502	4.15286	3.92699											0.747	1.253	0.103	1.207	1.586	1.724	0.207	1.172	1.6	1.275	0.125	1.679	0.75	0.107	1.464	1.85	0.8	1.35	0.9	0.75	0.35
	21.103			9.18086											11.0757	11.9015	8.78489	6.69042											1	1	1	1	1	0.5	1.25	1.25	1.2	0.75	1.05	1.8	0.4	0.6	1.2	1.053	0.421	1.684	1.263	0.947	0.632
	144.517			38.5849											7.66778	10.5791	6.38901	5.67231											1	1	0.878	1.317	1.61	0.732	0.732	0.732	1.784	1.135	0.081	1.867	0.733	0.8	0.6	1.538	0.462	1.846	0.615	1.385	0.154
	6.13469			2.27926											20.4474	22.7745	16.4517	10.7629											0.955	1.045	0.95	1.069	2.257	0.832	0.475	0.416	1.554	0.94	0.506	1.889	0.778	0.611	0.722	1.708	0.438	1.752	0.876	0.832	0.394
	32.304			12.9719											1.91694	2.93864	2.39588	1.45444											0.231	1.769	0.085	1.014	1.859	2.028	0.338	0.676	1.2	1.8	0	1.231	1.923	0.538	0.308	1.831	1.525	0.814	1.017	0.203	0.61
	31.1217			15.0057											11.2887	7.78741	7.34736	5.38142											0.571	1.429	0.4	0.4	0.8	2	0.4	2	1.5	1.5	0	2	0.5	0.5	1	1.125	0.75	1.5	1.125	0.375	1.125
	13.8465			5.97634											10.2237	9.99139	3.8334	5.38142											1.053	0.947	0.667	1.333	1.333	2	0.222	0.444	2	0.778	0.222	1.29	0.774	0.516	1.419	1.154	0.692	1.154	1.846	0.231	0.923
	41.0908			16.501											4.47287	3.82024	2.5556	1.59988											0.261	1.739	0.343	0.686	2.057	1.543	0.514	0.857	1.737	1.105	0.158	1.913	1.043	0.174	0.87	1.615	0.462	1.385	0.923	0.462	1.154
	145.972			57.2902											8.30676	8.2282	4.15286	4.21787											0.286	1.714	0	0	2	4	0	0	0.273	2.727	0	1.091	2.909	0	0	1.091	2.727	0.545	0	0	1.636
	116.976			40.8207											31.9491	34.676	20.4448	17.1624											0.769	1.231	0	0.857	1.5	2.571	0.214	0.857	1.2	1.68	0.12	2	1.667	0.333	0	1.875	0.75	1.125	1.5	0.375	0.375
	36.8139			7.28587											17.0395	19.9828	12.4586	15.9988											0.824	1.176	0	1.959	2.939	0.735	0	0.367	1.444	1.556	0	2.111	0.667	0.333	0.889	1.655	0.828	1.655	1.241	0.414	0.207
	30.4346			10.5181											5.11185	5.28956	1.75698	3.6361											1.143	0.857	0.158	1.737	1.737	0.947	0.316	1.105	2.294	0.706	0	2	0.4	0.6	1	1.846	0.923	1.538	0.462	0.308	0.923
	39.3136			17.1068											6.38981	7.78741	5.59038	3.05432											1.18	0.82	0.849	1.132	1.698	0.906	0.962	0.453	1.734	0.75	0.516	1.684	0.842	0.789	0.684	1.453	0.379	1.705	0.632	1.326	0.505
	56.9197			21.4665											13.4186	12.4892	6.70846	8.72663											0.667	1.333	0.231	1.385	1.154	2.077	0	1.154	1.5	1.5	0	1.263	1.053	0.211	1.474	0.706	1.059	1.765	1.412	0.353	0.706
	413.469			74.9577											23.2163	18.0727	13.8961	12.0718											1	1	0.878	1.317	1.61	0.732	0.732	0.732	1.784	1.135	0.081	1.867	0.733	0.8	0.6	1.538	0.462	1.846	0.615	1.385	0.154
	5.63547			2.63377											30.6711	36.733	22.681	20.653											0.978	1.022	0.932	1.107	2.214	0.816	0.466	0.466	1.534	0.92	0.545	1.87	0.779	0.571	0.779	1.678	0.42	1.678	0.881	0.881	0.462
	53.6904			20.7177											4.04688	2.93864	1.43753	1.30899											1.167	0.833	0.621	1.034	2.483	0.621	0	1.241	1.966	0.724	0.31	2.375	0.75	0.375	0.5	1.143	0	2.857	1.143	0.857	0
	36.7194			11.1304											13.6316	11.4607	7.98626	9.45385											0.308	1.692	0	1.286	1.286	1.286	0	2.143	1.286	1.571	0.143	0.5	1.5	0.5	1.5	0	0	1.5	2.625	0.375	1.5
	104.105			25.0706											3.83389	5.73036	6.54873	3.49065											0.811	1.189	0.636	2	1.455	1	0.364	0.545	1.698	0.849	0.453	1.529	0.765	0.765	0.941	1.692	0.385	1.615	1.154	0.462	0.692
	8.2777			2.90862											10.6497	7.78741	5.75011	5.23598											1.125	0.875	0.414	1.552	1.241	1.241	0.724	0.828	2.5	0.25	0.25	1	0.875	1	1.125	1.731	0.577	1.615	1.269	0.692	0.115
	26.338			11.2624											1.06497	0.881593	1.11808	0.436332											1.194	0.806	0.833	1.167	1.667	0.889	0.944	0.5	1.746	0.716	0.537	1.662	0.883	0.779	0.675	1.423	0.433	1.732	0.619	1.299	0.495
	49.3592			19.8872											6.17682	5.43649	3.8334	3.49065											0.706	1.294	0.12	1.56	2.04	1.32	0.24	0.72	1.138	1.759	0.103	1.789	0.842	0.526	0.842	1.548	0.774	0.968	1.355	0.774	0.581
	21.0191			9.69526											14.0576	13.2239	12.778	9.5993											0.5	1.5	0	1.546	2.289	0.928	0.247	0.99	1.985	0.877	0.138	2	1.02	0.392	0.588	1.6	1	1.7	0.4	0.9	0.4
	14.791			6.4514											6.17682	6.17115	6.54873	5.52687											1	1	0	1.5	0.5	2	0.5	1.5	0	2	1	2	2	0	0	0	3.6	0	0	1.2	1.2
	4.32148			1.99531											7.24179	4.26103	4.95148	4.07243											0.25	1.75	0	2.308	0.923	2.308	0	0.462	1.667	0.667	0.667	1.231	0.923	0.923	0.923	2.4	0	2.4	0.6	0.6	0
	22.555			5.78433											1.27796	1.91012	0.958351	1.16355											0.955	1.045	0.914	1.086	2.229	0.743	0.514	0.514	1.568	0.852	0.58	1.857	0.81	0.571	0.762	1.56	0.52	1.68	0.88	0.92	0.44
	72.0097			24.8365											3.62089	3.96717	3.1945	3.19977											0.9	1.1	1.364	1.636	0.818	0.818	0.682	0.682	1.714	0.964	0.321	1.571	1	0.286	1.143	1.714	0	2.057	1.2	0.686	0.343
	60.0612			21.0404											10.4367	13.077	9.26406	8.87208											0.432	1.568	0.545	0.682	1.773	1.364	0.818	0.818	1.5	1.269	0.231	1.622	1.081	0.649	0.649	1.371	0.514	1.371	1.029	0.514	1.2
	12.9952			5.42528											15.7615	15.8687	11.3405	9.5993											1.049	0.951	1.016	0.885	2.098	0.918	0.492	0.59	1.923	0.731	0.346	1.934	0.571	0.791	0.703	1.359	0.562	1.641	0.609	1.453	0.375
	156.762			54.4315											2.55593	5.28956	2.87505	2.76343											0.25	1.75	0	1.5	1.909	1.773	0.409	0.409	1.297	1.703	0	1.765	1.529	0.353	0.353	1.2	0.96	1.44	1.2	0.72	0.48
	5.07515			2.36576											46.0067	46.1367	23.1602	16.8715											2	0	0	0	0	0	0	6	0.75	2.25	0	0	2	0	2	0	3	0	0	0	3
	34.3614			13.001											1.27796	2.49785	0.958351	0.727219											1	1	1	1	1	0.5	1.25	1.25	1.2	0.75	1.05	1.8	0.4	0.6	1.2	1.053	0.421	1.684	1.263	0.947	0.632
	54.6286			12.4763											8.30676	9.25673	6.22928	5.09054											0.6	1.4	1.459	0.973	1.784	0.811	0.811	0.162	1.8	0.8	0.4	2.08	0.8	0.16	0.96	1.224	1.224	1.347	0.857	0.735	0.612
	186.058			43.0848											9.15873	7.64048	4.79176	6.39953											0.857	1.143	0.764	1.309	1.418	0.655	1.418	0.436	1.658	0.789	0.553	2.054	0.649	0.649	0.649	1.625	0.375	1.625	0.75	1	0.625
	72.3337			28.0223											26.6242	19.3951	11.3405	10.6174											0.4	1.6	0.857	0	2.571	1.714	0.857	0	3	0	0	2	1	0	1	0	1.2	2.4	1.2	0	1.2
	11.1272			4.91984											17.0395	16.4564	16.292	11.1992											0.833	1.167	1.077	1.077	1.692	0.615	0.846	0.692	1.95	0.375	0.675	1.647	1.176	1.059	0.118	1.647	0.706	1.647	0.471	1.059	0.471
	31.8463			13.7013											3.83389	2.93864	2.23615	2.03621											0.231	1.769	0.085	1.014	1.859	2.028	0.338	0.676	1.2	1.8	0	1.231	1.923	0.538	0.308	1.831	1.525	0.814	1.017	0.203	0.61
	22.0107			7.44807											10.4367	12.0484	9.58351	9.30841											0.88	1.12	0.146	1.171	1.024	1.171	0.878	1.61	1.5	0.6	0.9	0.889	1.556	0.222	1.333	0.72	1.92	0.48	1.2	0.96	0.72
	121.613			46.6442											5.11185	5.28956	3.51396	3.34521											0.968	1.032	1.435	0.783	1.304	1.043	1.043	0.391	1.846	0.923	0.231	1.818	0.909	0.545	0.727	0.938	0.562	1.688	0.75	1.688	0.375
	60.3665			20.8018											33.653	31.4435	19.6462	17.1624											0	2	0.102	1.729	2.034	1.22	0.102	0.814	1.778	1.111	0.111	2.049	1.171	0.195	0.585	1.024	0.732	1.463	1.463	0.878	0.439
	25.0878			8.54691											14.6966	16.3095	7.98626	7.41764											0.5	1.5	0.231	1.038	2.769	1.5	0.231	0.231	1.435	1.565	0	2.581	0.774	0.258	0.387	2	0.857	0.857	1.143	0.571	0.571
	37.3993			16.8566											5.75083	9.69753	4.47231	4.79965											0	2	0	1.25	2.75	1.875	0	0.125	0.837	2.163	0	1.474	2	0.105	0.421	1.459	2.432	0.811	0.486	0.324	0.486
	85.0901			36.4688											15.7615	17.0441	8.78489	11.9264											1.053	0.947	0	1.92	1.68	1.44	0.24	0.72	2.2	0.4	0.4	1.6	0.8	0.8	0.8	1.778	0.889	1.333	0.444	0.889	0.667
	16.2487			6.26484											29.3931	28.9456	17.7295	16.2897											0	2	0.75	2.25	1.125	0.375	0.75	0.75	1.5	0.75	0.75	0	2.857	1.143	0	0.75	0	1.5	1.5	2.25	0
	60.8976			16.3518											4.89886	5.43649	1.59725	2.3271											1.046	0.954	1.043	0.88	2.087	0.913	0.489	0.587	1.937	0.722	0.342	1.934	0.571	0.791	0.703	1.364	0.545	1.682	0.591	1.455	0.364
	16.3275			6.92284											9.79772	11.0199	6.38901	5.09054											0.231	1.769	0.085	1.014	1.859	2.028	0.338	0.676	1.2	1.8	0	1.231	1.923	0.538	0.308	1.831	1.525	0.814	1.017	0.203	0.61
	27.8217			13.6326											3.83389	3.08558	2.87505	2.90888											1	1	1.077	1.385	1.692	0.769	0.615	0.462	2.167	0.667	0.167	1.714	0.952	0.381	0.952	1.371	0.343	1.371	0.686	1.543	0.686
	25.4813			11.2969											8.30676	13.6647	9.10434	7.70853											1.048	0.952	1.043	0.88	2.087	0.913	0.489	0.587	1.937	0.722	0.342	1.956	0.578	0.756	0.711	1.452	0.532	1.694	0.581	1.452	0.29
	70.0993			18.5903											5.96383	7.78741	8.14599	5.67231											0.762	1.238	0.293	1.171	2.341	1.61	0.293	0.293	2.029	0.882	0.088	1.333	0.5	0.333	1.833	0.692	0.462	1.385	1.154	1.615	0.692
	8.2367			2.54586											7.88077	10.4322	3.8334	4.6542											0.308	1.692	0	0	0.706	3.176	0	2.118	0.818	2.182	0	1.2	1.8	0.3	0.7	1.5	1.25	0.5	2.5	0	0.25
	64.0143			20.4787											2.76892	0.734661	0.958351	0.727219											1.5	0.5	1.833	1	2	0.167	0.667	0.333	1.839	1.065	0.097	1.953	0.465	0.93	0.651	0.387	0.581	2.516	1.355	1.161	0
	30.7208			12.9563											9.37173	9.69753	6.54873	7.99941											0	2	0.6	0.6	3	0.6	0	1.2	1.909	0.545	0.545	2	0.667	0.667	0.667	1.6	0.8	1.2	0	2	0.4
	27.0842			8.13368											9.79772	9.25673	7.18764	4.79965											0.889	1.111	0.261	1.304	1.043	0.522	0.783	2.087	1	1.333	0.667	0.8	1.2	0.8	1.2	1.059	1.059	1.412	1.412	0.706	0.353
	38.3545			14.7838											6.17682	6.31808	6.06956	3.49065											0.261	1.739	0.343	0.686	2.057	1.543	0.514	0.857	1.737	1.105	0.158	1.913	1.043	0.174	0.87	1.615	0.462	1.385	0.923	0.462	1.154
	89.7108			22.7265											6.60281	6.75888	5.90983	7.27219											0.125	1.875	0	2.4	1.6	0.8	0.2	1	1.375	1.625	0	1.037	1.481	0.148	1.333	1.25	1.5	1.5	0.75	0.25	0.75
	82.5683			31.4121											17.0395	16.7503	14.0558	10.1811											0.333	1.667	0	1.227	1.909	2.182	0	0.682	1.538	1.385	0.077	1.878	1.551	0.163	0.408	2	0.857	1.143	0.714	0.571	0.714
	14.2583			6.04608											19.5954	20.4236	12.4586	11.4901											0.571	1.429	0	1.385	3.231	0.923	0	0.462	1.846	1.154	0	1.231	1.538	0.615	0.615	2	0	1.6	2	0.4	0
	10.162			3.46424											7.88077	6.46502	6.22928	4.6542											0.882	1.118	0.485	1.273	1.273	0.727	1.394	0.848	1.471	1.176	0.353	1.469	0.408	0.98	1.143	1.103	0.621	1.655	1.379	0.828	0.414
	88.1085			31.1428											1.27796	2.79171	3.03478	2.61799											0.762	1.238	0.286	1.286	2.286	1.571	0.286	0.286	2.029	0.882	0.088	1.333	0.5	0.333	1.833	0.692	0.462	1.385	1.154	1.615	0.692
	25.7539			8.20514											17.2525	22.7745	15.1739	11.9264											0.667	1.333	0	2	0.667	2.667	0	0.667	1.286	1.286	0.429	0	0.8	0.4	2.8	0.571	0.286	1.429	0.857	1.714	1.143
	3.75861			1.38665											4.47287	4.9957	3.51396	3.92699											1.18	0.82	0.874	1.165	1.748	0.874	0.874	0.466	1.714	0.762	0.524	1.676	0.811	0.811	0.703	1.5	0.326	1.761	0.587	1.304	0.522
	10.6649			3.38822											2.55593	2.35092	0.798626	1.74533											0.286	1.714	0	0	2	4	0	0	0.273	2.727	0	1.091	2.909	0	0	1.091	2.727	0.545	0	0	1.636
	18.0538			5.29843											2.55593	2.20398	1.43753	1.89077											1.259	0.741	0.333	1.833	2.167	0.333	0.5	0.833	1.781	0.938	0.281	1.412	0.235	0.941	1.412	1.161	1.161	1.355	1.161	0.387	0.774
	34.7352			14.3584											2.76892	3.52637	2.5556	2.03621											0.4	1.6	0.085	1.268	1.352	2.113	0	1.183	1.364	1.582	0.055	2.038	1.132	0.302	0.528	1.158	0.526	1.474	1.789	0.316	0.737
	11.1181			3.27309											16.6135	16.1625	10.3821	12.5082											0.857	1.143	0.522	1.435	1.826	1.174	0.261	0.783	1.636	1.182	0.182	1.412	0.706	0.588	1.294	1.4	0.6	0.6	0.8	1.8	0.8
	25.5763			11.9941											2.12994	2.64478	2.07643	1.45444											0.944	1.056	0.4	1.9	1.6	0.7	0.7	0.7	1.814	0.837	0.349	1.444	0.889	0.667	1	0.75	0.45	1.8	1.35	1.2	0.45
	20.791			6.61842											8.51975	11.3138	7.66681	5.9632											0.857	1.143	1.143	0.571	1.857	1.143	0.571	0.714	1.371	1.029	0.6	0.769	0.923	0.923	1.385	1.05	0.75	1.05	1.05	1.2	0.9
	73.7868			29.8693											1.06497	2.64478	2.5556	1.16355											0.947	1.053	0.222	1.333	2.222	1.111	0.222	0.889	1.429	1.429	0.143	0.889	0.444	1.333	1.333	0.9	1.2	2.1	0.3	0.9	0.6
	8.224			3.9379											13.4186	12.0484	7.34736	5.9632											0.231	1.769	0.085	1.014	1.859	2.028	0.338	0.676	1.2	1.8	0	1.231	1.923	0.538	0.308	1.831	1.525	0.814	1.017	0.203	0.61
	19.3227			5.85695											3.62089	2.93864	1.9167	2.03621											0.714	1.286	0.6	1.5	0.75	1.5	0.15	1.5	1.846	1.154	0	0.6	0.8	0.4	2.2	1.429	0.571	2.286	1.143	0	0.571
	13.4032			6.34289											5.11185	4.40797	4.95148	3.34521											0.957	1.043	0.533	1.467	1.733	1.067	0.667	0.533	1.826	0.783	0.391	1.714	0.714	1.143	0.429	1.317	0.439	2.341	0.439	1.317	0.146
	21.1366			5.59346											3.62089	4.5549	3.35423	2.90888											0	2	0.545	0.818	1.364	1.091	1.091	1.091	2.182	0.545	0.273	1.333	1.333	0.667	0.667	1.667	0	1.667	1.333	1.333	0
	51.3554			19.081											2.98191	5.28956	2.71533	2.61799											0.917	1.083	0.5	1.625	1.625	1.125	0.5	0.625	1.75	0.875	0.375	1.76	0.64	1.28	0.32	1.5	0.5	2.5	0.5	1	0
	86.8644			26.9962											11.5017	12.6362	5.59038	7.27219											1.188	0.812	0.849	1.132	1.698	0.906	0.962	0.453	1.701	0.716	0.582	1.684	0.842	0.789	0.684	1.438	0.375	1.688	0.625	1.312	0.562
	32.0722			14.2712											13.6316	12.1954	9.26406	8.2903											0.889	1.111	0.462	1.2	1.569	1.292	0.923	0.554	1.6	0.7	0.7	1.333	0.889	0.508	1.27	1.16	0.353	1.765	1.008	1.361	0.353
	59.3623			21.2988											10.0107	8.37514	5.11121	6.39953											0.706	1.294	0.12	1.56	2.04	1.32	0.24	0.72	1.138	1.759	0.103	1.789	0.842	0.526	0.842	1.548	0.774	0.968	1.355	0.774	0.581
	23.4974			8.19492											8.94574	12.93	15.1739	9.5993											0.444	1.556	0	0.632	1.263	3.474	0	0.632	0.818	2.182	0	1.6	1.333	0.8	0.267	0.5	0.5	1	1.5	1	1.5
	3.94481			1.61613											6.8158	4.70183	2.87505	2.90888											1.368	0.632	0.814	1.119	1.322	0.61	1.119	1.017	1.629	0.943	0.429	1.73	0.973	0.757	0.541	0.811	0.811	0.811	1.622	1.297	0.649
	8.11049			3.76885											1.49096	0.440797	0.958351	1.01811											0.759	1.241	0.797	1.734	1.547	0.844	0.281	0.797	1.6	1.143	0.257	1.825	0.66	0.66	0.854	1.222	0.389	1.778	1.111	0.944	0.556
	65.0996			18.827											1.49096	1.76319	1.2778	0.872663											0.7	1.3	0.136	0.955	1.636	1.636	0.273	1.364	1.605	1.047	0.349	2	0.9	0.2	0.9	1.385	1.615	0.923	0.923	0.462	0.692
	41.9137			11.4514											17.0395	18.5135	11.5002	9.30841											0.609	1.391	0.343	0.686	2.743	1.543	0.171	0.514	1.889	1.111	0	2	1.067	0.533	0.4	1.742	0.581	1.355	1.161	0.968	0.194
	24.6663			8.44965											5.75083	5.58342	3.03478	1.16355											1.062	0.938	1.043	0.88	2.087	0.913	0.489	0.587	1.937	0.722	0.342	1.956	0.578	0.756	0.711	1.44	0.528	1.728	0.576	1.44	0.288
	214.414			67.2113											7.0288	6.17115	5.59038	3.6361											0.889	1.111	0.533	1.467	1.733	1.2	0.267	0.8	1.636	1.182	0.182	1.5	0.75	0.625	1.125	1.5	0.643	0.429	0.857	1.714	0.857
	16.797			7.39357											31.3101	27.9171	17.2503	17.1624											1.286	0.714	0.3	1.65	1.95	0.75	0.45	0.9	1.8	0.943	0.257	1.6	0.2	1	1.2	1.167	1	1.333	1.167	0.667	0.667
	55.8218			18.8103											7.0288	8.08127	4.15286	6.54497											0.5	1.5	0.231	1.038	2.769	1.5	0.231	0.231	1.435	1.565	0	2.581	0.774	0.258	0.387	2	0.857	0.857	1.143	0.571	0.571
	188.406			52.341											12.7796	15.5748	10.2224	6.98131											0.821	1.179	1.636	1.636	0.818	1.364	0.273	0.273	0.938	1.875	0.188	1.697	0.606	0.121	1.576	1.61	1.024	1.024	0.732	0.732	0.878
	32.5168			8.68466											17.2525	41.8757	20.2851	18.6168											0.69	1.31	0.45	1.05	1.95	1.2	0.75	0.6	1.444	1.444	0.111	0.889	0.889	0.889	1.333	1.355	0.581	1.742	0.387	0.968	0.968
	23.2498			5.16182											6.60281	5.43649	3.8334	3.34521											0.432	1.568	0.545	0.682	1.773	1.364	0.818	0.818	1.5	1.269	0.231	1.622	1.081	0.649	0.649	1.371	0.514	1.371	1.029	0.514	1.2
	38.4327			15.8685											4.04688	3.96717	2.5556	2.18166											1.053	0.947	0	1.846	1.615	1.385	0	1.154	2	0.8	0.2	2	0.571	0.286	1.143	1.742	0.387	1.355	0.968	0.387	1.161
	10.8504			4.42002											10.6497	13.3708	12.1391	8.14486											1.143	0.857	1.2	1.6	0.4	2	0.8	0	2.455	0.545	0	1.333	1.333	0.267	1.067	0.667	1.667	1	1	1.667	0
	1.83172			0.60014											1.70395	3.23251	2.87505	1.74533											0.978	1.022	0.914	1.086	2.229	0.743	0.514	0.514	1.584	0.843	0.573	1.857	0.81	0.571	0.762	1.55	0.517	1.709	0.874	0.914	0.437
	17.5787			4.7817											0.425988	1.17546	0.958351	0.581776											0.75	1.25	0.6	1.2	0.6	1.8	0	1.8	1.333	1	0.667	0	0.667	0.333	3	0.667	0.333	2	1	0.667	1.333
	365.521			161.942											3.19491	3.23251	2.5556	1.30899											0.909	1.091	1.404	1.021	1.404	0.894	0.766	0.511	1.778	0.778	0.444	1.481	1.037	1.037	0.444	1.895	0.632	2.053	0.316	0.789	0.316
	91.6133			33.139											105.006	90.0694	69.4805	62.8318											1.188	0.812	0.874	1.165	1.748	0.874	0.874	0.466	1.682	0.727	0.591	1.676	0.811	0.811	0.703	1.484	0.323	1.742	0.581	1.29	0.581
	12.0677			3.82982											20.2344	20.7174	16.7711	10.7629											0.444	1.556	0.179	1.075	2.597	1.701	0.09	0.358	1.552	1.448	0	2.326	0.651	0.372	0.651	1.714	0.857	0.857	1.714	0.857	0
	15.7821			5.16624											2.12994	5.87729	3.35423	2.18166											0.75	1.25	0.261	1.304	1.826	2.087	0	0.522	1.8	1.2	0	2.286	1.143	0	0.571	1.286	0.857	0.429	0.857	0.857	1.714
	292.741			67.1478											4.04688	5.73036	1.75698	2.03621											0	2	0.2	0.4	3	2.4	0	0	1.263	1.737	0	2.047	1.86	0	0.093	1.826	2.87	0.522	0.522	0	0.261
	6.30896			1.91818											31.9491	35.9984	20.2851	19.1986											0.778	1.222	0.128	1.532	1.915	1.404	0.255	0.766	1.444	1.556	0	1.946	0.649	0.541	0.865	1.312	0.75	0.75	1.5	0.938	0.75
	14.0778			5.78491											1.91694	3.08558	1.2778	0.872663											1.13	0.87	0.667	1.333	1.333	2	0.222	0.444	1.929	0.75	0.321	1.212	0.848	0.485	1.455	0.968	0.774	1.161	1.742	0.387	0.968
	31.0156			13.0016											5.32484	5.28956	3.67368	2.90888											1.154	0.846	1.759	0.931	2.069	0.621	0.414	0.207	1.636	1.091	0.273	2.133	0.533	1.067	0.267	0.511	0.511	2.17	0.511	1.404	0.894
	3.86833			1.68812											8.09376	8.81593	4.47231	5.09054											0.444	1.556	0	0.632	1.263	3.474	0	0.632	0.818	2.182	0	1.6	1.333	0.8	0.267	0.5	0.5	1	1.5	1	1.5
	8.26107			3.47528											2.34293	1.46932	0.638901	0.727219											0.4	1.6	0.214	2.143	1.286	1.714	0.214	0.429	1.5	1.5	0	2.154	1.077	0.308	0.462	1.25	1	1.25	0.5	0.75	1.25
	17.2197			6.22195											2.98191	3.08558	2.71533	2.47255											1.154	0.846	1.759	0.931	2.069	0.621	0.414	0.207	1.636	1.091	0.273	2.133	0.533	1.067	0.267	0.511	0.511	2.17	0.511	1.404	0.894
	83.4084			35.9801											3.19491	2.64478	2.23615	2.3271											0.978	1.022	0.932	1.049	2.272	0.757	0.524	0.466	1.573	0.878	0.549	1.873	0.81	0.608	0.709	1.594	0.545	1.72	0.881	0.881	0.378
	73.9769			21.8616											25.5593	23.2153	21.4032	12.7991											1.13	0.87	0.667	1.333	1.333	2	0.222	0.444	1.929	0.75	0.321	1.212	0.848	0.485	1.455	0.968	0.774	1.161	1.742	0.387	0.968
	84.1193			20.713											16.6135	9.25673	7.02791	6.39953											1.333	0.667	0.529	1.235	2.118	0.706	0.176	1.235	1.75	0.833	0.417	2.171	0.8	0.457	0.571	0.8	0	2.2	1.6	1	0.4
	16.8176			7.87322											11.7147	10.873	8.14599	7.85397											1	1	0	1.263	0.632	2.526	0	1.579	1.667	1	0.333	1.333	0.533	0	2.133	1.091	1.636	1.091	1.091	0.545	0.545
	175.547			46.9892											4.25988	3.96717	2.87505	1.89077											0.286	1.714	0.444	1.111	1.111	1.667	0.444	1.222	1.66	1.34	0	1.333	1.333	0.667	0.667	1.077	1.077	1.077	1.846	0.462	0.462
	210.718			54.6919											28.5412	30.268	21.0837	18.035											0.824	1.176	0.273	0.545	2.182	0.818	0.545	1.636	1.235	1.412	0.353	1.333	1.143	0.381	1.143	1.2	1.2	0.6	1.2	1.2	0.6
	69.7155			29.5437											38.9779	33.5005	23.0004	17.7442											0.333	1.667	0	0.923	2.308	1.385	0.462	0.923	2	0.5	0.5	1.538	0.923	0.308	1.231	3	1.5	0	0	1.5	0
	25.5793			7.49492											21.5124	22.0398	16.292	15.417											0.727	1.273	0	1.846	1.846	1.385	0.231	0.692	1.2	1.8	0	2.222	0.889	0.222	0.667	1.68	1.2	1.2	0.48	0.24	1.2
	27.9361			7.16508											7.88077	5.73036	3.35423	3.6361											0.4	1.6	0	0.857	0.857	3.429	0.857	0	1.875	1.125	0	1	1	1	1	0	1.5	1.5	0	0	3
	142.641			44.6398											2.34293	3.08558	2.39588	1.59988											0.741	1.259	0.5	2.333	1.167	1	0.5	0.5	1.375	1.375	0.25	2.261	0.696	0	1.043	0.667	1	2.333	0.667	1	0.333
	63.3522			27.1455											25.3463	19.2481	15.9725	16.4352											1.027	0.973	0.545	1.325	1.558	1.247	0.234	1.091	1.846	1	0.154	1.63	1.259	0.296	0.815	1.154	0.692	1.5	1.385	0.692	0.577
	49.2035			17.1361											21.5124	27.3294	19.9657	17.8896											1.111	0.889	0.545	0.97	1.636	0.909	0.788	1.152	1.325	1.13	0.545	1.348	0.478	1	1.174	1.171	0.4	1.971	1	0.829	0.629
	55.1056			15.1633											10.4367	11.4607	7.50709	5.81776											0.8	1.2	0.214	1.714	1.5	1.071	0.214	1.286	2.25	0.75	0	1.5	1.25	0	1.25	1.116	0.837	1.256	0.837	1.395	0.558
	10.4014			5.05372											8.73275	9.55059	5.90983	5.9632											0.857	1.143	0.333	1	2	1.5	0.667	0.5	2.045	0.614	0.341	2.737	0.211	0.421	0.632	1.286	0.536	1.714	1.286	0.857	0.321
	44.7967			21.1883											2.76892	3.08558	3.99313	1.45444											0.667	1.333	0	0.333	2.667	2.333	0	0.667	1.154	1.615	0.231	1.176	1.412	0.706	0.706	2.4	1.44	0.24	1.2	0.24	0.48
	72.5649			30.6005											25.5593	21.8929	15.3336	13.5263											0	2	0	1.474	0.947	3.579	0	0	0.66	2.34	0	0.471	2.235	0	1.294	1.235	1.412	0.353	2.118	0	0.882
	93.421			27.6346											16.1875	22.1868	15.8128	13.6717											0.875	1.125	0.333	0.833	2	1.333	0.833	0.667	1.385	1.385	0.231	1.517	1.103	0.828	0.552	1.543	0.686	1.886	0.343	0.514	1.029
	161.646			55.9699											13.8446	13.9586	8.46544	10.6174											1.176	0.824	0.444	0.667	1.556	1.556	0.889	0.889	1.65	0.6	0.75	1.333	0.833	1.333	0.5	1.8	0.6	1.8	1.2	0.3	0.3
	21.2627			9.31923											37.2739	35.1168	25.2366	23.7074											0.889	1.111	0.273	1.091	3.545	0.273	0	0.818	1.435	1.435	0.13	2.261	0.522	0.522	0.696	1.565	0.783	1.696	0.783	0.652	0.522
	14.425			6.63324											8.94574	6.90581	4.63203	3.34521											0	2	1.364	1.636	0.818	0.545	0.545	1.091	0	0.75	2.25	0	3.333	0	0.667	0.774	2.129	1.548	0.581	0.194	0.774
	112.594			35.6703											8.09376	5.28956	2.23615	2.61799											0.88	1.12	0.623	1.019	1.981	1.302	0.509	0.566	1.8	0.975	0.225	1.895	0.561	0.912	0.632	1.135	0.486	2.595	0.973	0.649	0.162
	3.71158			1.35661											27.4762	28.7987	19.9657	14.5444											0.286	1.714	0	1	2.333	1.667	0	1	1.5	1.5	0	2.4	0.8	0	0.8	1.2	1.2	1.6	0.4	0.8	0.8
	18.9802			5.91903											1.27796	0.440797	1.43753	0.872663											0.759	1.241	0.818	1.227	1.364	1.091	0.682	0.818	1.688	0.75	0.562	1.692	0.923	0.615	0.769	1.543	0.343	2.229	1.029	0.514	0.343
	22.208			6.11131											3.62089	5.73036	3.1945	3.34521											1.182	0.818	0.261	1.826	2.087	1.565	0.261	0	1.444	1.222	0.333	1.44	1.12	0.48	0.96	1.929	0.643	1.857	0.571	0.714	0.286
	15.0646			4.85088											3.4079	4.84876	3.35423	2.61799											1.2	0.8	1.12	1.12	1.52	0.56	1.04	0.64	1.615	0.6	0.785	1.612	0.716	0.955	0.716	1.556	0.815	1.852	0.593	0.815	0.37
	70.2869			30.9682											4.68586	4.40797	4.63203	2.47255											0	2	0	1.358	2.151	1.585	0	0.906	1.098	1.902	0	1.263	2	0	0.737	1.241	1.655	0.207	0.828	0.621	1.448
	25.0175			12.2927											25.5593	26.1539	16.9309	12.9445											0.5	1.5	0.545	1.091	1.636	0.545	1.636	0.545	1.375	1.375	0.25	1.714	1.143	0.857	0.286	1.5	0.75	1.5	0.375	1.125	0.75
	51.652			24.6392											7.0288	8.52207	7.34736	7.27219											0.737	1.263	0	1.395	1.814	1.256	0.419	1.116	1.059	1.941	0	2.08	1.28	0	0.64	1.219	0.469	0.938	1.5	0.844	1.031
	95.4944			20.956											19.5954	15.7218	12.2988	13.0899											0.733	1.267	0.706	1.765	1.412	0.529	0.706	0.882	1.583	0.917	0.5	1	0.857	0.571	1.571	0.462	0.231	2.538	0.692	1.615	0.462
	10.6367			3.92603											8.51975	14.8401	6.70846	6.25409											0.424	1.576	0.29	1.452	1.645	1.742	0	0.871	1.219	1.406	0.375	2.194	0.903	0.516	0.387	0.486	0.649	1.622	1.135	0.811	1.297
	32.9197			13.7356											2.34293	3.52637	3.51396	3.34521											1.048	0.952	1.182	1.091	1.182	0.909	0.773	0.864	1.918	0.773	0.309	1.802	0.615	0.571	1.011	1.375	0.625	1.938	0.812	0.75	0.5
	30.0508			11.719											11.9276	11.3138	7.98626	7.27219											0.9	1.1	0.769	1.385	2	0.615	0.462	0.769	2.077	0.346	0.577	1.143	0.571	1.143	1.143	1.268	0.507	1.775	1.183	0.845	0.423
	78.9546			38.0097											10.2237	13.077	9.58351	6.54497											1	1	0	0	3.429	0.857	0.857	0.857	1	0	2	1.667	0.333	1	1	0	1.2	3.6	0	1.2	0
	21.4322			6.93726											37.9129	41.5818	23.3199	22.1075											0.63	1.37	0.42	1.049	2.014	1.552	0.462	0.503	1.642	0.884	0.474	1.609	0.87	0.696	0.826	1.852	0.37	1.333	0.815	1.037	0.593
	27.1818			10.9087											3.62089	3.08558	2.71533	2.76343											0.857	1.143	0	0.492	1.377	2.557	0.098	1.475	0.917	2	0.083	1	1.333	0.444	1.222	0.833	1	0.667	1.167	0.667	1.667
	43.1462			15.4343											7.66778	6.90581	4.79176	3.49065											0.778	1.222	0.429	0.643	2.571	1.286	0.214	0.857	2.045	0.955	0	1.391	0.522	0.696	1.391	0.706	0.353	1.765	0.706	1.059	1.412
	16.5563			5.9132											9.58472	9.55059	5.11121	4.50876											0.233	1.767	0	1.213	1.955	1.82	0.337	0.674	1.176	1.706	0.118	1.479	1.425	0.219	0.877	1.35	0.675	1.725	1.35	0.525	0.375
	15.1366			4.34122											6.17682	6.46502	3.35423	3.19977											1.25	0.75	0.353	1.412	1.059	0.353	0.706	2.118	1.4	1.2	0.4	1.647	1.176	0.471	0.706	0.931	0.931	1.862	1.034	0.724	0.517
	14.4268			5.33934											2.55593	1.61625	1.9167	1.45444											1.111	0.889	0.3	2.4	0.6	1.2	0.9	0.6	1.75	0.75	0.5	1.647	0.235	0.471	1.647	1.6	0.4	1.2	1.333	1.067	0.4
	26.6072			8.54404											1.70395	1.91012	3.35423	2.03621											1.2	0.8	0.2	2	0.6	2	0.4	0.8	1.8	1.2	0	1.333	1.143	0.381	1.143	1.714	0.429	0.857	0.857	1.286	0.857
	15.2501			5.60452											10.0107	10.4322	7.34736	8.14486											0.286	1.714	0	1.5	2.25	0.75	0.75	0.75	3	0	0	2.909	0.364	0.727	0	2.571	0	2.571	0	0	0.857
	37.4423			17.4984											2.12994	3.37944	1.9167	1.59988											0.538	1.462	0.255	0.766	1.787	0.894	0.766	1.532	1.552	0.828	0.621	0.97	0.848	1.091	1.091	0.774	0.194	1.935	0.774	1.161	1.161
	2.06019			0.871297											19.1694	20.8644	18.5281	17.5987											0.643	1.357	0.12	0.84	1.08	2.28	0.72	0.96	1.4	1.4	0.2	0.718	1.436	0.205	1.641	0.769	1.231	0.769	1.846	0.769	0.615
	29.7511			11.2655											1.27796	0.881593	0.31945	0.872663											0.513	1.487	0.273	0.818	2.591	1.227	0.273	0.818	2.206	0.706	0.088	1.3	1.5	0.9	0.3	1.241	1.241	1.241	0.414	1.241	0.621
	57.569			17.0866											7.88077	9.25673	3.99313	5.67231											1.217	0.783	0.889	2.444	1.111	0.444	0.667	0.444	1.8	0.8	0.4	1.6	1.6	0	0.8	1.304	1.565	2.609	0	0.522	0
	5.46654			2.13377											18.3175	17.7788	11.6599	10.3265											0.308	1.692	0	1.043	2.348	2.609	0	0	1.125	1.875	0	1.474	1.263	0.211	1.053	2.4	1.8	1.2	0.6	0	0
	6.09923			1.53673											1.49096	0.146932	1.11808	0.872663											0	2	0	1.6	0.4	4	0	0	0.45	2.55	0	1.333	2	0	0.667	1.875	0.75	0.75	1.5	0	1.125
	8.03371			2.6522											1.06497	0.881593	0.638901	0.145444											0.609	1.391	0.176	0.882	1.588	1.235	0.176	1.941	0.875	1.75	0.375	1.714	0.857	0.429	1	0.931	0.931	1.241	2.069	0.517	0.31
	56.4827			23.8022											2.12994	1.61625	2.07643	0.727219											1.25	0.75	0.571	1	1	1	1.286	1.143	1.625	1.125	0.25	1.189	0.432	1.514	0.865	0.764	0.982	1.091	1.418	0.764	0.982
	7.97372			2.94721											19.8084	19.1012	16.7711	14.1081											0.609	1.391	0	0.818	1.227	2.455	0.682	0.818	1.393	1.5	0.107	0.848	1.576	0.242	1.333	1.071	1.286	0.643	1.714	0.643	0.643
	62.8658			17.6185											2.98191	1.91012	1.2778	1.16355											1.111	0.889	0.6	1.2	1.3	1.1	1	0.8	1.431	1.062	0.508	1.543	1.029	0.629	0.8	0.957	0.479	1.767	1.104	1.031	0.663
	22.4301			7.83109											11.7147	14.2524	13.8961	9.89018											1.185	0.815	0.977	1.256	1.256	0.837	0.837	0.837	1.5	1	0.5	0.8	1.4	0.6	1.2	1.373	0.578	1.518	1.373	0.578	0.578
	42.5081			13.7316											7.88077	6.90581	4.79176	3.19977											0.526	1.474	0.444	1.333	2	1.111	0.222	0.889	2	0.875	0.125	2	0.4	0.4	1.2	1.2	0.4	2.8	0.4	0.4	0.8
	49.611			19.0485											7.66778	5.14263	5.11121	3.49065											0.9	1.1	0.5	1.2	1.7	0.8	0.9	0.9	1.417	1.25	0.333	1.765	0.706	0.588	0.941	1.029	0.686	1.2	0.343	1.543	1.2
	16.7985			7.4977											17.0395	16.6033	16.1322	15.8534											0.444	1.556	0.6	0	2.4	1.2	0	1.8	2.143	0.857	0	1.778	1.778	0.444	0	0.621	0.621	1.034	2.069	1.034	0.621
	8.58436			4.11741											5.96383	5.87729	2.71533	2.47255											0.778	1.222	0.273	1.636	0	1.909	0.818	1.364	1.75	1	0.25	1.143	1	0.571	1.286	1.2	0.171	1.543	1.371	1.2	0.514
	28.8578			11.224											2.76892	2.05705	1.9167	1.30899											0.333	1.667	0.857	0.857	1.714	0.857	1.286	0.429	1	2	0	0.889	1.333	0.889	0.889	0.857	0.429	3.429	0.429	0.429	0.429
	38.9918			12.4176											10.0107	12.1954	8.46544	6.98131											0.741	1.259	0.5	2.333	1.167	1	0.5	0.5	1.375	1.375	0.25	2.261	0.696	0	1.043	0.667	1	2.333	0.667	1	0.333
	2.7852			1.08122											8.30676	8.37514	5.27093	4.94509											1.143	0.857	0.571	1.143	1.429	1.143	0.952	0.762	1.431	1.062	0.508	1.521	1.014	0.676	0.789	1.138	0.448	1.724	1.069	0.966	0.655
	10.9677			2.72058											1.91694	0.734661	0.958351	0.290888											1.059	0.941	0.783	1.043	1.826	0.261	1.826	0.261	1.435	0.783	0.783	2.105	0.211	1.263	0.421	1.92	0.48	0.96	1.44	0.72	0.48
	24.5698			8.77748											1.06497	3.23251	1.75698	1.59988											1.286	0.714	0	0.4	2	1.2	0.4	2	1.5	0.6	0.9	1.714	0.571	1.143	0.571	0	0.5	2.5	1	0.5	1.5
	31.9849			15.7615											5.53784	4.5549	5.11121	2.03621											0.565	1.435	0.238	1.762	1.762	1.238	0.571	0.429	1.64	1.116	0.244	1.873	1.165	0.506	0.456	1.704	0.963	1.185	0.741	0.667	0.741
	52.157			25.4166											11.9276	13.6647	8.30571	7.27219											0.971	1.029	0.649	1.135	1.297	0.892	0.324	1.703	1.615	1.038	0.346	1.308	1.308	0.308	1.077	1.151	0.74	1.397	1.562	0.575	0.575
	40.5588			11.4469											18.3175	16.3095	16.7711	12.5082											0.125	1.875	0	0.811	1.784	3.081	0	0.324	1.154	1.846	0	2.125	1.375	0.25	0.25	1.846	2.077	1.154	0.692	0	0.231
	55.2283			24.691											7.88077	7.49354	6.06956	5.38142											1	1	0.537	1.881	1.164	1.075	0.269	1.075	1.625	0.812	0.562	1.434	0.906	0.604	1.057	1.531	0.414	1.779	0.745	0.993	0.538
	50.8065			13.7045											20.2344	20.8644	14.2155	15.417											0.162	1.838	0	1.182	1.636	1.909	0.364	0.909	1.333	1.667	0	1.5	1.375	0.188	0.938	1.698	0.566	1.698	1.585	0.34	0.113
	20.8622			8.58653											7.66778	5.58342	3.1945	3.05432											1	1	0	1.091	2.182	1.909	0	0.818	1.286	1.714	0	2.143	0.714	0.286	0.857	1.125	1.5	1.875	1.125	0.375	0
	60.9982			20.9478											5.96383	7.05275	3.1945	3.34521											1.135	0.865	0.592	1.099	1.437	1.099	0.93	0.845	1.478	0.957	0.565	1.589	0.932	0.712	0.767	0.961	0.464	1.691	1.193	0.961	0.729
	9.44222			3.6449											11.0757	11.3138	9.58351	5.23598											0	2	0	1.636	2.045	1.5	0	0.818	1.333	1.583	0.083	1.29	2.065	0.129	0.516	1.111	1.778	0.222	0.667	0.889	1.333
	42.8662			11.1849											2.98191	3.23251	1.43753	2.03621											1.6	0.4	2	0	0.4	0.4	2.4	0.8	2	0	1	2	1	0.5	0.5	1.8	1.8	0.6	1.2	0	0.6
	182.743			53.1204											3.4079	5.14263	5.11121	3.49065											0.636	1.364	0.316	1.263	1.895	1.579	0.158	0.789	1.615	1.385	0	2.455	0.818	0.364	0.364	1.636	0.273	0.545	2.182	0.818	0.545
	21.7535			8.21928											19.5954	23.803	16.7711	10.472											1.111	0.889	0	1.778	1.778	1.111	0.222	1.111	2.538	0.462	0	0.8	1.333	1.067	0.8	1.429	0.857	1.714	0.857	0.857	0.286
	12.2887			2.89558											7.66778	7.34661	4.79176	2.3271											0.667	1.333	0	0.857	1.143	3.429	0	0.571	1.636	1.364	0	1.333	1.867	0	0.8	2.211	0.789	1.105	0.632	0.947	0.316
	29.8245			14.3625											2.98191	4.1141	1.43753	1.16355											0.727	1.273	0.562	0.75	1.312	1.125	0.375	1.875	1.714	1.071	0.214	1.333	1.333	0.167	1.167	0.789	0.474	1.421	1.895	0.947	0.474
	18.8096			4.73401											8.51975	9.99139	8.46544	8.14486											0.71	1.29	0.429	1.5	1.071	1.821	0.536	0.643	1.1	1.3	0.6	1.818	0.727	0.606	0.848	1.143	1.048	1.619	1.048	0.571	0.571
	33.4026			11.0882											1.06497	1.32239	1.11808	1.16355											0.693	1.307	0.32	1.473	1.879	1.388	0.406	0.534	1.869	0.905	0.226	1.918	0.929	0.539	0.614	1.641	0.513	1.846	0.718	0.846	0.436
	29.7124			11.9696											6.17682	6.75888	4.63203	4.6542											0.667	1.333	0.109	1.2	2.291	1.964	0	0.436	1.756	1.244	0	2.381	0.952	0.19	0.476	1.371	1.371	1.543	0.343	0.514	0.857
	19.2849			6.93216											11.2887	9.69753	4.63203	6.39953											0.929	1.071	1.448	1.448	1.034	0.414	0	1.655	1.636	0.955	0.409	1.565	0.348	1.043	1.043	0.818	1.636	1.909	0.273	0.545	0.818
	19.1029			7.93394											3.4079	3.82024	3.51396	2.3271											0.842	1.158	0.409	1.5	1.091	0.955	0.955	1.091	1.6	0.8	0.6	0.952	1.524	0.381	1.143	1.412	1.412	1.412	0.706	0.706	0.353
	25.0974			9.11902											5.32484	6.46502	4.31258	6.39953											0.706	1.294	0.188	1.125	1.125	2.062	0.188	1.312	1.65	1.05	0.3	1.5	1.5	0.75	0.25	1.5	2.1	0.3	0.9	0.6	0.6
	9.8089			4.7522											4.89886	3.08558	2.39588	1.74533											0.167	1.833	0.545	0.818	3	1.636	0	0	0.789	2.211	0	1.76	1.76	0.32	0.16	2	1	0.5	1.5	0.5	0.5
	7.95202			3.02516											4.47287	4.9957	4.79176	3.05432											0.667	1.333	1.161	1.355	2.129	0.968	0	0.387	1.778	1.111	0.111	1.692	1.077	0.769	0.462	1.477	0.738	1.477	1.015	0.738	0.554
	22.8558			9.58639											0.851975	2.93864	1.59725	1.74533											0.4	1.6	1.125	1.5	1.5	0.375	0.75	0.75	2.182	0.818	0	1.818	1.091	0.364	0.727	0.545	0.545	2.727	0	2.182	0
	6.48046			2.9713											7.45478	6.46502	6.06956	5.38142											1.478	0.522	1.5	0.562	1.875	0.75	0.375	0.938	2.029	0.529	0.441	1.037	0.889	0.889	1.185	1.286	0.643	1.5	1.071	1.071	0.429
	9.31699			3.29971											2.98191	3.23251	1.59725	1.89077											0.414	1.586	0.3	1.5	1.6	1.8	0	0.8	1.241	1.448	0.31	2.207	0.966	0.414	0.414	0.188	0.75	1.688	1.312	0.75	1.312
	66.1587			32.4752											1.27796	1.76319	1.11808	0.436332											0.7	1.3	0.324	1.297	1.946	1.622	0.162	0.649	1.56	1.44	0	2.512	0.837	0.279	0.372	1.636	0.273	0.545	2.182	0.818	0.545
	26.2565			11.3767											29.8191	30.1211	26.3547	20.5076											0.667	1.333	0.632	1.389	1.705	0.947	0.442	0.884	1.525	1.131	0.344	1.697	0.97	0.667	0.667	1.176	0.647	1.353	1.412	0.824	0.588
	13.207			4.02726											9.37173	5.14263	4.95148	4.21787											0.987	1.013	0.886	1.398	1.67	0.648	0.682	0.716	1.705	0.801	0.493	1.802	0.44	1.055	0.703	1.423	0.5	1.615	0.962	1	0.5
	66.0756			14.9616											1.70395	2.49785	1.75698	2.61799											0.774	1.226	0.091	1.182	2.091	0.818	0.727	1.091	1.953	0.837	0.209	1.6	0.4	1	1	1.053	0.947	1.368	1.053	1.053	0.526
	52.2221			18.6866											7.0288	11.4607	10.7016	5.67231											0.905	1.095	0.589	1.607	2.33	0.696	0.214	0.562	1.812	0.812	0.375	2.024	0.706	0.612	0.659	2.364	0.695	1.093	0.675	0.715	0.457
	24.2436			8.02361											13.6316	10.7261	8.94461	7.27219											0.889	1.111	0.316	0.947	2.053	1.421	0.789	0.474	2.045	0.614	0.341	2.571	0.19	0.476	0.762	1.22	0.508	1.729	1.22	0.915	0.407
	25.7102			10.7156											4.04688	6.02422	4.79176	3.34521											0.952	1.048	0.533	1.867	1.067	1.2	0.533	0.8	1.364	0.955	0.682	1.538	0.615	0.615	1.231	1.857	0.286	1.286	0.714	0.714	1.143
	17.0546			7.04193											9.15873	8.08127	5.27093	4.6542											1.111	0.889	0.571	1.143	1.429	1.143	0.952	0.762	1.431	1.062	0.508	1.521	1.014	0.676	0.789	1.131	0.446	1.714	1.063	0.994	0.651
	42.473			12.7679											6.17682	10.873	4.15286	5.67231											1	1	0.419	1.674	1.674	0.837	0.419	0.977	1.971	0.771	0.257	1.882	0.706	0.235	1.176	1	0.9	1.2	1.2	1.1	0.6
	16.3507			4.63705											7.24179	11.0199	6.06956	3.92699											1.286	0.714	0.48	1.2	0.72	1.92	0.6	1.08	1.95	0.15	0.9	1.167	1.167	0.833	0.833	0.923	1.385	1.538	1.077	0.769	0.308
	18.0511			8.36229											1.06497	2.93864	0.479176	1.30899											0.929	1.071	0.571	1.143	3.429	0.286	0	0.571	1.5	1.5	0	2.364	0.545	0.545	0.545	1.5	0.818	1.636	0.818	0.682	0.545
	33.6011			5.78059											5.75083	4.9957	3.99313	3.49065											0.19	1.81	0.185	1.108	1.938	1.662	0.185	0.923	1.778	1.222	0	0.821	1.538	0.205	1.436	1.895	1.263	1.105	1.263	0.158	0.316
	31.0843			13.4099											2.98191	1.76319	1.2778	1.45444											0.714	1.286	0.857	0	1.286	1.714	0.857	1.286	1.091	1.364	0.545	1.5	1.5	0.5	0.5	3.6	0.6	1.8	0	0	0
	22.3454			6.55975											14.6966	16.0156	12.4586	6.98131											0.588	1.412	0.581	1.742	2.129	0.968	0.194	0.387	1.56	1.44	0	2.057	1.029	0.229	0.686	1.875	1.5	1.5	1.125	0	0
	6.02417			2.57649											4.04688	2.35092	2.23615	1.74533											0.522	1.478	0.261	1.174	2.087	2.087	0	0.391	1.435	1.435	0.13	1.652	1.478	0.087	0.783	2.062	0.562	0.938	1.312	0.75	0.375
	24.8647			9.34786											1.91694	2.05705	0.958351	1.59988											1.214	0.786	0.947	1.263	1.105	0.632	1.105	0.947	1.565	0.913	0.522	1.333	1.333	0.741	0.593	0.833	1.333	1.167	0.5	1.667	0.5
	5.52243			2.54472											3.62089	7.78741	4.15286	4.94509											0.8	1.2	0.214	1.714	1.5	1.071	0.214	1.286	2.25	0.75	0	1.5	1.25	0	1.25	1.116	0.837	1.256	0.837	1.395	0.558
	53.4965			14.6038											1.70395	2.35092	2.07643	1.45444											0.649	1.351	0.111	1.556	1.889	0.889	0.333	1.222	1.412	1.059	0.529	1.697	1.212	0.242	0.848	1.538	0.923	1.385	0.769	0.462	0.923
	17.0864			5.60594											12.3536	12.7831	9.58351	7.41764											0.857	1.143	0.273	1.091	3.545	0.273	0	0.818	1.435	1.435	0.13	2.261	0.522	0.522	0.696	1.565	0.783	1.696	0.783	0.652	0.522
	83.8837			33.0068											4.25988	3.96717	3.35423	1.16355											0.273	1.727	0.19	1.143	1.905	1.619	0.19	0.952	1.778	1.222	0	0.737	1.579	0.211	1.474	1.946	1.297	1.135	1.135	0.162	0.324
	37.7745			15.7065											24.4943	26.5947	20.7643	18.035											0.533	1.467	0.125	1.5	1.375	1.375	0.125	1.5	1.312	1.5	0.188	1	1.333	0.111	1.556	1	1.273	0.909	1.545	0.636	0.636
	9.46693			4.41671											11.5017	10.2852	9.10434	6.25409											0.667	1.333	0.222	2.111	2	1	0.111	0.556	1.462	1.308	0.231	1.946	0.757	0.324	0.973	0.75	1.65	1.5	1.05	0.6	0.45
	35.7705			12.6785											2.34293	3.67331	3.35423	4.50876											0	2	0	1.286	1.714	2.571	0.429	0	1.2	1.8	0	2.4	1.6	0	0	2	1	1	2	0	0
	119.223			34.8583											10.4367	8.81593	7.82654	8.14486											1.8	0.2	0.706	1.059	1.765	1.765	0	0.706	1.714	1.286	0	1.091	1.091	1.091	0.727	1	1.333	1.333	1	0.333	1
	79.6749			24.3956											20.0214	20.1297	18.3684	11.781											1.043	0.957	0.686	1.2	1.371	1.029	0.686	1.029	1.385	0.923	0.692	0.8	1.6	0.6	1	1.185	0.519	1.556	1.407	0.519	0.815
	17.1665			6.27411											16.1875	16.3095	12.4586	9.74474											0.915	1.085	0.589	1.607	2.33	0.696	0.214	0.562	1.806	0.817	0.377	2.024	0.706	0.612	0.659	2.38	0.7	1.1	0.66	0.72	0.44
	32.9915			9.52379											3.4079	5.14263	2.39588	3.6361											0.333	1.667	0.857	0.857	1.714	0.857	1.286	0.429	1	2	0	0.889	1.333	0.889	0.889	0.857	0.429	3.429	0.429	0.429	0.429
	175.561			54.165											4.89886	8.2282	6.38901	5.52687											1.1	0.9	0.562	0.75	0.75	1.5	1.312	1.125	1.588	1.059	0.353	1.474	1.263	0.421	0.842	1.448	1.448	1.448	0.621	0.621	0.414
	14.1286			3.91035											33.227	32.7659	22.8407	20.9439											0.971	1.029	0.658	1.151	1.233	0.904	0.329	1.726	1.615	1.038	0.346	1.308	1.308	0.308	1.077	1.151	0.74	1.397	1.562	0.575	0.575
	133.552			34.4542											2.12994	3.23251	0.958351	0.727219											0.5	1.5	0	1	2.333	1.667	0	1	1.5	1.5	0	2.4	0.8	0	0.8	1.2	1.2	1.6	0.4	0.8	0.8
	31.2346			12.0525											18.3175	15.134	12.1391	8.43575											0.8	1.2	0	1.846	1.385	2.769	0	0	1.8	1.2	0	1.75	1.25	0	1	2	0.5	0	1.5	1	1
	4.97348			1.68247											6.17682	7.49354	3.8334	3.92699											0.5	1.5	0	2.4	1.2	2.4	0	0	2.25	0.75	0	1.333	1.333	0.667	0.667	1	3	2	0	0	0
	58.6392			18.7457											1.70395	0.587729	0.638901	0.290888											0.571	1.429	0.19	0.762	1.429	2.19	0.19	1.238	1.333	1.5	0.167	1.333	0.833	1	0.833	1.333	0.8	1.2	0.8	0.533	1.333
	3.22457			0.599593											9.37173	6.75888	3.8334	2.3271											0.56	1.44	0.194	0.581	2.71	1.935	0.387	0.194	2.118	0.706	0.176	1.926	1.185	0.593	0.296	1.5	0.9	0.9	1.2	1.2	0.3
	37.9745			15.3814											0.212994	0	0	0.290888											0	2	0	0.4	1.2	3.2	0	1.2	0.462	2.308	0.231	1	2.667	0	0.333	0	0.6	2.4	1.2	0	1.8
	12.9836			2.99229											11.5017	16.0156	10.0627	8.43575											0.435	1.565	0.095	1.905	1.333	1.905	0.095	0.667	1.02	1.92	0.06	1.812	1.375	0	0.812	0.9	0.9	1.95	0.9	0.75	0.6
	29.2909			8.31286											4.04688	2.79171	1.9167	1.89077											1.4	0.6	0.5	2	2	0	1	0.5	1.875	1.125	0	1.846	0.923	0	1.231	1.412	0.353	1.412	1.059	1.412	0.353
	4.96208			2.17169											4.47287	5.58342	4.95148	4.50876											0.64	1.36	0.24	0.96	2.4	1.56	0	0.84	1.742	1.065	0.194	1.76	1.04	0.24	0.96	1.846	1.385	0.615	1.077	0.615	0.462
	5.09745			2.3028											2.55593	2.49785	1.11808	1.45444											0.467	1.533	0.295	1.475	1.672	1.77	0	0.787	1.241	1.448	0.31	2.207	0.966	0.414	0.414	0.176	0.706	1.588	1.235	1.059	1.235
	4.45891			1.32542											3.4079	2.79171	1.43753	1.74533											0.643	1.357	0.353	1.294	2.118	1.882	0	0.353	1.375	1.375	0.25	1.68	1.44	0.16	0.72	2	0.857	0.857	1.143	0.714	0.429
	3.36534			1.04089											0.212994	0.734661	0.958351	0.436332											0.643	1.357	0.125	0.875	1	2.25	0.75	1	1.345	1.448	0.207	0.7	1.4	0.3	1.6	0.649	1.297	0.811	1.946	0.811	0.486
	46.0841			18.4561											5.11185	7.64048	3.35423	3.49065											0.929	1.071	1.448	1.448	1.034	0.414	0	1.655	1.636	0.955	0.409	1.565	0.348	1.043	1.043	0.818	1.636	1.909	0.273	0.545	0.818
	18.3577			6.92568											6.17682	3.52637	2.39588	2.3271											0.933	1.067	0.261	1.304	1.304	1.826	1.043	0.261	1.5	1.5	0	1	1.4	0.6	1	0.857	1.102	1.347	1.837	0.612	0.245
															0	1.46932	1.11808	0.145444											0.643	1.357	0.12	0.84	1.08	2.28	0.72	0.96	1.4	1.4	0.2	0.718	1.436	0.205	1.641	0.769	1.231	0.769	1.846	0.769	0.615
																													0.786	1.214	0	1.108	2.4	0.738	0.646	1.108	1.875	0.9	0.225	1.556	0.444	1	1	1.038	0.923	1.385	1.038	1.038	0.577
																													1.273	0.727	0	1.161	2.323	1.355	0.968	0.194	1.154	1.385	0.462	1.091	0.364	1.455	1.091	1.333	1	1.333	0.667	1.333	0.333
																													0.56	1.44	0.667	1.25	1.5	1.167	0.417	1	1.837	0.673	0.49	1.395	0.744	1.116	0.744	1.222	0.444	1.556	1.222	1	0.556
																													0.875	1.125	0.353	1.588	2.118	0.882	0.529	0.529	1.645	1.065	0.29	0.941	0.706	0.471	1.882	1.102	0.98	1.714	0.735	0.98	0.49
																													0.476	1.524	0.11	1.486	1.927	1.321	0.22	0.936	1.317	1.61	0.073	2.03	1.015	0.478	0.478	1.636	0.818	0.455	0.909	1.273	0.909
																													0	2	0	0.692	1.615	3.462	0.231	0	1.333	1.667	0	1.647	1.647	0	0.706	1.6	2	0.8	1.6	0	0
																													0.63	1.37	0.42	1.049	2.014	1.552	0.462	0.503	1.642	0.884	0.474	1.609	0.87	0.696	0.826	1.852	0.37	1.333	0.815	1.037	0.593
																													0.571	1.429	0.176	0.882	1.059	3	0.529	0.353	1.08	1.92	0	0.8	1.6	0.4	1.2	0.571	1.143	0.857	1.714	0.571	1.143
																													0.154	1.846	0	1.059	2.471	2.294	0.088	0.088	1.294	1.706	0	1.9	1	0.4	0.7	2.333	1.222	1	0.333	0.222	0.889
																													0.7	1.3	0.577	1.731	1.846	1.269	0.115	0.462	1.909	1.091	0	1.576	1.212	0.97	0.242	2.182	0.545	0.909	0.545	1.455	0.364
																													0.8	1.2	0.789	1.263	1.421	1.263	0.316	0.947	1.714	0.429	0.857	1.467	1.2	0.667	0.667	1.385	0	3	1.385	0.231	0
																													1.2	0.8	0.353	1.765	1.412	1.412	0.353	0.706	1.636	1.364	0	0.727	1.455	0.364	1.455	1.286	0.429	2.143	0.429	0.429	1.286
																													0.741	1.259	0.453	1.472	2.604	1.358	0.113	0	1.886	1.029	0.086	2.419	0.837	0.093	0.651	2.222	0.667	1.111	1.556	0.444	0
																													0.737	1.263	0	1.395	1.814	1.256	0.419	1.116	1.059	1.941	0	2.08	1.28	0	0.64	1.219	0.469	0.938	1.5	0.844	1.031
																													0.308	1.692	0	1.043	2.348	2.609	0	0	1.125	1.875	0	1.474	1.263	0.211	1.053	2.4	1.8	1.2	0.6	0	0
																													0.125	1.875	0	0.811	1.784	3.081	0	0.324	1.154	1.846	0	2.125	1.375	0.25	0.25	1.846	2.077	1.154	0.692	0	0.231
																													0.571	1.429	0	1.125	0.938	2.062	0.562	1.312	1.05	1.95	0	0.348	1.565	0	2.087	0	1.043	1.304	2.087	0.522	1.043
																													0.7	1.3	0.324	1.297	1.946	1.622	0.162	0.649	1.56	1.44	0	2.512	0.837	0.279	0.372	1.636	0.273	0.545	2.182	0.818	0.545
																													0.788	1.212	0.759	1.443	1.823	0.456	0.911	0.608	1.467	0.867	0.667	1.714	0.762	0.857	0.667	1.214	0.857	1.857	0.714	0.786	0.571
																													0.167	1.833	0	0.286	1.714	2.286	0	1.714	1	2	0	1.231	1.692	0.462	0.615	0.947	2.211	0.947	0.316	0.316	1.263
																													1.091	0.909	0.375	1.875	1.125	0.75	1.5	0.375	1.5	1.333	0.167	1.75	0.75	0.5	1	2.16	0.48	0.96	1.2	0.48	0.72
																													0.533	1.467	0.155	1.397	1.966	1.397	0.155	0.931	1.295	1.568	0.136	1.971	1.043	0.464	0.522	1.658	0.711	0.711	0.947	1.184	0.789
																													0.545	1.455	0.194	0.581	2.129	1.935	0	1.161	0	3	0	1.143	2.857	0	0	0.8	0.4	1.6	1.6	0	1.6
																													0.588	1.412	0.581	1.742	2.129	0.968	0.194	0.387	1.56	1.44	0	2.057	1.029	0.229	0.686	1.875	1.5	1.5	1.125	0	0
																													0.667	1.333	0	0.857	1.143	3.429	0	0.571	1.636	1.364	0	1.333	1.867	0	0.8	2.211	0.789	1.105	0.632	0.947	0.316
																													0.609	1.391	0	0.818	1.227	2.455	0.682	0.818	1.393	1.5	0.107	0.848	1.576	0.242	1.333	1.071	1.286	0.643	1.714	0.643	0.643
																													0.533	1.467	0.155	1.397	1.966	1.397	0.155	0.931	1.295	1.568	0.136	1.971	1.043	0.464	0.522	1.658	0.711	0.711	0.947	1.184	0.789
																													0.667	1.333	0.514	1.714	2.057	1.2	0.171	0.343	1.3	1.7	0	2	1.143	0.19	0.667	1.714	1.714	1.429	0.857	0.286	0
																													1	1	0.545	0.545	1.091	1.636	0.545	1.636	0.9	1.8	0.3	2	1	0.5	0.5	1.2	0.9	1.5	1.8	0.6	0
																													0.947	1.053	0.808	1.269	1.615	1.154	0.692	0.462	1.692	0.615	0.692	1.419	0.903	0.645	1.032	1.171	0.732	1.61	0.878	0.878	0.732
																													0.7	1.3	1	0.818	1.727	0.818	0.909	0.727	2.132	0.711	0.158	1.366	0.488	0.878	1.268	1.108	0.554	2.308	1.015	0.738	0.277
																													1	1	0.474	1.737	1.026	1.342	0.237	1.184	1.784	0.811	0.405	1.565	1.304	0.174	0.957	1.2	0.48	1.32	1.44	0.72	0.84
																													1.2	0.8	0.536	1.393	1.821	1.179	0.643	0.429	1.875	0.825	0.3	2.19	0.571	0.667	0.571	1.698	0.34	0.792	1.132	1.585	0.453
																													0.424	1.576	0.231	1.269	2.192	1.154	0.346	0.808	1.5	1.5	0	1.551	1.143	0.082	1.224	1.053	1.053	1.053	1.158	0.421	1.263
																													1.059	0.941	0	1.714	1.429	1.143	0.286	1.429	2.727	0.273	0	0.615	1.231	1.231	0.923	1.286	0.857	1.714	0.429	1.286	0.429
																													0.923	1.077	0.273	1.091	3.545	0.273	0	0.818	1.435	1.435	0.13	2.261	0.522	0.522	0.696	1.565	0.783	1.696	0.783	0.652	0.522
																													0	2	0	1.358	2.151	1.585	0	0.906	1.098	1.902	0	1.263	2	0	0.737	1.241	1.655	0.207	0.828	0.621	1.448
																													0.857	1.143	0.857	1.2	1.714	0.514	0.857	0.857	1.909	0.545	0.545	1.697	0.364	0.727	1.212	0.947	0.789	2.842	0.789	0.316	0.316
																													0.769	1.231	0	1.263	1.579	1.579	1.263	0.316	1.333	1.667	0	0.5	1.5	0.75	1.25	1	0.857	1.429	1.857	0.571	0.286
																													0.88	1.12	0.469	1.219	2.156	1.125	0.375	0.656	1.784	0.649	0.568	2.256	0.513	0.718	0.513	2	0.5	1	1	1	0.5
																													0.167	1.833	0.228	1.291	0.987	1.747	0.38	1.367	1.034	1.707	0.259	1.5	1.167	0.389	0.944	0.984	0.885	1.082	0.885	0.787	1.377
																													0.857	1.143	0.6	2.1	1.8	0.6	0.6	0.3	1.5	0.938	0.562	1.714	0	0.571	1.714	0.706	0.706	1.235	0.529	1.235	1.588
																													0.4	1.6	0.286	0.571	2.857	1.143	0	1.143	1.688	0.938	0.375	0.333	1.667	0	2	0.667	1.556	1.778	0.667	0.667	0.667
																													1.158	0.842	0.774	1.355	1.548	0.194	0.968	1.161	1.68	0.72	0.6	1.538	0.308	0.769	1.385	1.143	0.857	1.714	1.143	0.857	0.286
																													0.6	1.4	0.4	1.2	2.8	0.8	0.8	0	1.2	1.5	0.3	1	1.25	1.25	0.5	0.316	0.947	1.895	1.263	0.632	0.947
																													0.693	1.307	0.321	1.457	1.886	1.393	0.407	0.536	1.869	0.905	0.226	1.924	0.909	0.545	0.621	1.651	0.524	1.86	0.707	0.838	0.419
																													0.261	1.739	0.19	1.143	1.905	1.619	0.19	0.952	1.778	1.222	0	0.7	1.6	0.2	1.5	1.8	1.2	1.05	1.2	0.15	0.6
																													0.533	1.467	0.125	1.5	1.375	1.375	0.125	1.5	1.312	1.5	0.188	1	1.333	0.111	1.556	1	1.273	0.909	1.545	0.636	0.636
																													1.303	0.697	0.964	1.875	1.179	0.696	0.268	1.018	1.67	0.708	0.623	2	0.561	0.561	0.877	1.826	0.671	1.677	0.41	1.043	0.373
																													0.667	1.333	0	0.75	2	1.75	0.5	1	1.636	1.091	0.273	0.364	2	0.727	0.909	1.667	0.667	0.333	1.333	1	1
																													0.667	1.333	0	0.857	1.143	3.429	0	0.571	1.636	1.364	0	1.333	1.867	0	0.8	2.211	0.789	1.105	0.632	0.947	0.316
																													0.222	1.778	0	0.75	1.65	3.15	0	0.45	1.222	1.778	0	2.182	1.333	0.242	0.242	1.688	1.688	0.938	1.312	0	0.375
																													0.516	1.484	0.353	1.412	1.676	1.676	0.088	0.794	1.256	1.395	0.349	1.962	1.057	0.604	0.377	0.536	0.857	1.607	1.179	0.964	0.857
																													0.733	1.267	0.759	1.443	1.823	0.456	0.911	0.608	1.435	0.913	0.652	1.756	0.683	0.878	0.683	1.151	0.822	1.726	0.74	0.904	0.658
																													0.538	1.462	0.973	0.973	1.784	1.135	0.811	0.324	1.742	0.774	0.484	1.677	1.032	0.903	0.387	2.069	0.414	2.069	1.034	0.414	0
																													1.081	0.919	0.545	0.97	1.636	0.909	0.788	1.152	1.325	1.13	0.545	1.348	0.478	1	1.174	1.166	0.398	1.962	0.995	0.853	0.626
																													0.64	1.36	0.24	0.96	2.4	1.56	0	0.84	1.742	1.065	0.194	1.76	1.04	0.24	0.96	1.846	1.385	0.615	1.077	0.615	0.462
																													0.81	1.19	0.636	1.273	2.091	0.909	0.455	0.636	1.3	1.4	0.3	2	0.903	0.387	0.71	2.111	0.667	1	1	0.111	1.111
																													0.4	1.6	1.125	1.5	1.5	0.375	0.75	0.75	2.182	0.818	0	1.818	1.091	0.364	0.727	0.545	0.545	2.727	0	2.182	0
																													1.043	0.957	0.878	1.317	1.317	0.439	0.878	1.171	1.784	0.73	0.486	1.333	0.667	0.933	1.067	1.44	1.08	1.2	1.2	0.84	0.24
																													0.514	1.486	0.5	1.625	1.5	1.25	0.5	0.625	1.821	1.071	0.107	1.412	0.588	0.824	1.176	1.857	0.714	1	1.143	1	0.286
																													1	1	0.273	1.636	0.273	2.182	0	1.636	2.25	0.75	0	0.727	1.091	0	2.182	0.923	0.769	1.077	2.154	0.154	0.923
																													0.444	1.556	0	1.667	2	2	0	0.333	1.5	1.5	0	1.2	2	0	0.8	3.375	0.375	0.375	0.75	0.375	0.75
																													0	2	0.439	0.878	2.488	1.463	0.146	0.585	1.167	1.833	0	1.4	1	0.5	1.1	0.968	1.548	0.581	1.161	0.774	0.968
																													0.759	1.241	1.5	1.5	0.938	0.938	0.188	0.938	0.947	1.263	0.789	1.231	1.077	0.462	1.231	0.6	0.4	1.8	2.4	0.6	0.2
																													0.952	1.048	0.686	1.543	1.029	0.686	0.857	1.2	1.417	1	0.583	1.6	0.8	1.4	0.2	1.568	0.545	1.568	0.75	0.818	0.75
																													0.424	1.576	0.226	1.245	2.264	1.019	0.34	0.906	1.5	1.5	0	1.551	1.143	0.163	1.143	1.119	1.119	1.017	1.017	0.407	1.322
																													0.667	1.333	0.4	1	1.6	0.8	0.6	1.6	1.5	1.071	0.429	0.941	0.706	0.706	1.647	1	0.333	2	0.333	1.333	1
																													1.303	0.697	0.964	1.875	1.179	0.696	0.268	1.018	1.67	0.708	0.623	2	0.561	0.561	0.877	1.826	0.671	1.677	0.41	1.043	0.373
																													0.16	1.84	0	0.778	2.444	2.667	0	0.111	1.239	1.761	0	1.829	1.143	0.457	0.571	2.571	1.143	1.143	0.143	0.143	0.857
																													0.684	1.316	0.109	0.873	1.418	2.182	0.109	1.309	0.75	2.143	0.107	1.333	1.778	0	0.889	0.577	1.038	0.808	1.846	1.038	0.692
																													0.75	1.25	0.414	1.448	1.241	1.448	0.207	1.241	1.44	1.44	0.12	1.714	1.143	0	1.143	1.154	1.154	1.615	0.923	0.462	0.692
																													1.081	0.919	0.811	0.973	2.027	0.973	0.649	0.568	1.826	0.978	0.196	1.887	0.604	0.528	0.981	1.068	0.575	1.808	0.904	1.315	0.329
																													1.2	0.8	0.857	1.714	1.714	0.857	0.429	0.429	1.429	0.857	0.714	2.2	1	0.2	0.6	1.5	0.25	1.75	0.5	1.75	0.25
																													0.522	1.478	0.261	1.174	2.087	2.087	0	0.391	1.435	1.435	0.13	1.652	1.478	0.087	0.783	2.062	0.562	0.938	1.312	0.75	0.375
																													1.029	0.971	0.64	1.2	1.52	1.28	0.24	1.12	1.971	0.857	0.171	1.736	1.208	0.226	0.83	1.256	0.558	1.535	1.535	0.698	0.419
																													0	2	0	0.5	2	2.75	0.25	0.5	1	2	0	2.667	0	0.889	0.444	1.5	3	0	0	0	1.5
																													0.727	1.273	0	1.2	1.6	1.6	1.2	0.4	1.5	1.5	0	0.4	1.6	1.2	0.8	1.2	0.857	1.029	1.886	0.686	0.343
																													0.963	1.037	0.617	1.065	1.963	1.29	0.505	0.561	1.829	0.951	0.22	1.898	0.542	0.881	0.678	1.05	0.45	2.55	1.2	0.6	0.15
																													0.556	1.444	0.194	1.355	1.742	1.355	0.387	0.968	1.625	1.25	0.125	1.263	0.526	0.526	1.684	0.828	1.241	1.241	0.621	0.828	1.241
																													0.56	1.44	0.48	1.92	1.44	1.2	0	0.96	0.643	1.714	0.643	1.6	1.6	0.2	0.6	2.769	0.923	1.385	0	0.923	0
																													0.625	1.375	0	1.25	2	2	0	0.75	0.882	2.118	0	1.333	2.133	0	0.533	2.308	1.846	0	0.462	0.923	0.462
																													0.762	1.238	1.024	1.024	2.049	0.293	1.024	0.585	1.636	0.818	0.545	2.4	0.8	0.4	0.4	1.714	0.286	2.286	1.143	0.286	0.286
																													0.267	1.733	0	1.5	2.4	2.1	0	0	0.857	2.143	0	1.8	1.4	0.2	0.6	3.667	0.333	0.667	0.667	0	0.667
																													1.2	0.8	1.2	1.6	0.8	1.2	0.4	0.8	1.846	0.692	0.462	1.714	0.571	0.571	1.143	0.947	0	1.579	0.632	2.842	0
																													1.231	0.769	1.2	1.029	1.886	0.686	0.857	0.343	2.143	0.857	0	1.4	1.6	0.8	0.2	1.273	0.727	2.545	0.364	0.909	0.182
																													0.103	1.897	0	1.169	1.169	3.351	0.078	0.234	0.738	2.215	0.046	0.511	1.957	0	1.532	1.143	1.286	0.286	2.571	0	0.714
																													0.909	1.091	0.96	1.44	1.68	0.96	0.48	0.48	1	1.2	0.8	2.182	0.364	0.727	0.727	1.125	0	1.875	1.125	1.125	0.75
																													0.889	1.111	0.273	1.091	3.545	0.273	0	0.818	1.435	1.435	0.13	2.261	0.522	0.522	0.696	1.565	0.783	1.696	0.783	0.652	0.522
																													0.19	1.81	0.185	1.108	1.938	1.662	0.185	0.923	1.778	1.222	0	0.821	1.538	0.205	1.436	1.895	1.263	1.105	1.263	0.158	0.316
																													0.25	1.75	0.214	0.643	2.357	1.714	0	1.071	0	3	0	1.333	2.667	0	0	1	0	2	1.5	0	1.5
																													0.222	1.778	0.545	0.545	1.091	2.182	0.545	1.091	1.75	1.25	0	2.667	0	0	1.333	0.545	1.091	1.636	1.091	0.545	1.091
																													0.667	1.333	1.161	1.355	2.129	0.968	0	0.387	1.778	1.111	0.111	1.692	1.077	0.769	0.462	1.477	0.738	1.477	1.015	0.738	0.554
																													0.14	1.86	0	1.154	1.154	3.308	0.077	0.308	0.773	2.182	0.045	0.56	1.84	0	1.6	0.98	1.102	0.367	2.694	0.122	0.735
																													1.292	0.708	1	1.778	1.222	0.722	0.278	1	1.71	0.66	0.63	2.073	0.582	0.509	0.836	1.861	0.608	1.709	0.418	1.025	0.38
																													0.88	1.12	0.623	1.019	1.981	1.302	0.509	0.566	1.8	0.975	0.225	1.895	0.561	0.912	0.632	1.135	0.486	2.595	0.973	0.649	0.162
																													1	1	0.571	1.143	1.714	0.857	0	1.714	2.143	0	0.857	1.818	0.364	0.364	1.455	0	3.75	0	0.75	1.5	0
																													1.2	0.8	0.375	1.125	1.5	0.75	1.125	1.125	1.125	1.688	0.188	1.333	1.778	0	0.889	0.706	1.059	1.059	0.706	1.765	0.706
																													0.333	1.667	0	1.44	1.92	1.92	0	0.72	1.385	1.385	0.231	1.655	0.966	0.276	1.103	2.286	1.429	0	1.429	0.286	0.571
																													0.647	1.353	0.444	1.333	2	1.333	0.556	0.333	1.469	1.408	0.122	1.66	1.585	0.226	0.528	1.167	1.25	1.083	1.25	0.333	0.917
																													0.316	1.684	0.207	0.414	1.448	2.69	0.207	1.034	1.5	1.25	0.25	1	2	0.25	0.75	0.353	0.353	2.471	1.059	0.706	1.059
																													0	2	0	0.632	1.263	3.158	0	0.947	0.75	2.25	0	0.857	1.429	0.286	1.429	1.154	1.154	0	1.615	1.154	0.923
																													2	0	0	0	0	0	6	0	1.5	1.5	0	2	0	2	0	0	0	0	0	0	6
																													1.067	0.933	0.429	0.857	0.429	0.643	1.5	2.143	1.286	1.5	0.214	2.286	0.286	0.857	0.571	0.5	1.5	1	1.5	1	0.5
																													0.125	1.875	0	0.811	1.784	3.081	0	0.324	1.154	1.846	0	2.125	1.375	0.25	0.25	1.846	2.077	1.154	0.692	0	0.231
																													0.857	1.143	0.273	1.091	3.545	0.273	0	0.818	1.435	1.435	0.13	2.261	0.522	0.522	0.696	1.565	0.783	1.696	0.783	0.652	0.522
																													0.759	1.241	0.913	1.304	1.304	1.043	0.652	0.783	1.636	0.636	0.727	1.63	0.889	0.741	0.741	1.833	0.333	1.833	1	0.5	0.5
																													0.235	1.765	0	0.783	2.87	2.087	0.261	0	0.652	2.348	0	1.857	1.857	0.143	0.143	1.5	1.5	1.125	1.125	0	0.75
																													1.091	0.909	0.375	1.875	1.125	0.75	1.5	0.375	1.5	1.333	0.167	1.75	0.75	0.5	1	2.16	0.48	0.96	1.2	0.48	0.72
																													0.84	1.16	0.736	1.415	1.528	0.509	1.019	0.792	2.032	0.435	0.532	1.75	0.833	0.75	0.667	1.243	0.486	1.622	0.757	1.081	0.811
																													0	2	0	0.692	1.615	3.462	0.231	0	1.333	1.667	0	1.647	1.647	0	0.706	1.6	2	0.8	1.6	0	0
																													1.048	0.952	0.197	1.377	1.377	1.967	0.295	0.787	1.784	1.054	0.162	1.829	1.029	0.457	0.686	1.429	0.571	2.286	0.286	0.857	0.571
																													0.5	1.5	0.545	1.091	1.364	1.364	0.545	1.091	1.4	1.2	0.4	1	1.167	0.5	1.333	1.615	0.692	1.385	0.923	1.154	0.231
																													0.167	1.833	0	1.091	2.182	2.727	0	0	0.75	2.25	0	1.25	1.75	0.25	0.75	2.571	1.714	0.429	0.429	0	0.857
																													1.13	0.87	0.409	2.182	1.364	0.682	0.545	0.818	1.645	0.871	0.484	1.889	0.889	0.333	0.889	1.13	0.957	1.304	0.87	1.391	0.348
																													0.889	1.111	0.273	1.091	3.545	0.273	0	0.818	1.435	1.435	0.13	2.261	0.522	0.522	0.696	1.565	0.783	1.696	0.783	0.652	0.522
																													1.217	0.783	0.75	2.062	1.125	0.938	0.75	0.375	1.579	0.947	0.474	1.6	1.6	0	0.8	1.333	1.556	2.222	0.222	0.444	0.222
																													1.292	0.708	0.982	1.909	1.145	0.655	0.273	1.036	1.702	0.721	0.577	2	0.561	0.561	0.877	1.849	0.679	1.66	0.377	1.057	0.377
																													0.8	1.2	1	1.5	0.5	1	0.5	1.5	2	1	0	1.143	2.286	0	0.571	0.857	0	1.714	1.714	0.857	0.857
																													0.714	1.286	0.75	1.125	1.875	1.125	0.375	0.75	1.875	0.938	0.188	1.882	0.706	0.706	0.706	1.5	0.5	1.5	0.5	1.5	0.5
																													0.4	1.6	0	0	1.5	3.375	0.375	0.75	1.364	1.636	0	1.846	1.538	0.308	0.308	2.444	1.111	0.444	1.556	0	0.444
																													0.273	1.727	0	1.25	1.25	2.25	0	1.25	0.794	1.853	0.353	1.061	1.551	0.327	1.061	0.875	0.875	0.625	2.5	0.375	0.75
																													0.941	1.059	0	1.8	2.1	0.3	0	1.8	0.333	2.333	0.333	1.6	1.067	0.8	0.533	1.5	1.125	0.938	0.938	0.375	1.125
																													0.588	1.412	0.511	2.298	1.532	1.021	0.128	0.511	1.435	1.304	0.261	1.818	1.212	0.121	0.848	0.938	0.938	0.75	0.938	1.5	0.938
																													0.421	1.579	0.25	0.75	2	1	1	1	1.154	0.923	0.923	2.118	0.941	0	0.941	1.119	1.119	1.119	1.017	0.814	0.814
																													1.135	0.865	0.568	1.054	1.541	1.135	0.892	0.811	1.478	0.957	0.565	1.568	0.919	0.757	0.757	1.119	0.435	1.648	1.15	0.933	0.715
																													0.667	1.333	0	1	1.5	2	1	0.5	1.5	1.5	0	0	2	1	1	1.154	0.923	0.923	1.846	0.923	0.231
																													1.053	0.947	0.947	0.474	2.684	0.947	0.632	0.316	1.92	0.72	0.36	2.167	0	0.667	1.167	1.034	0	2.276	0.621	1.034	1.034
																													1.167	0.833	0.857	1.143	2	0.857	0.857	0.286	1.375	1.25	0.375	2.588	0.235	0.706	0.471	1.429	1.429	1.143	0.857	0.857	0.286
																													1.073	0.927	0.649	0.649	1.946	1.297	0.486	0.973	1.3	1.1	0.6	1.667	0.5	0.833	1	1.143	0.571	1.286	1	1	1
																													0	2	0	1.286	1.714	2.571	0.429	0	1.2	1.8	0	2.4	1.6	0	0	2	1	1	2	0	0
																													0.865	1.135	0.35	1.7	1.35	0.95	0.3	1.35	1.183	1.479	0.338	1.673	0.945	0.509	0.873	0.857	0.623	1.558	1.169	0.857	0.935
																													1.292	0.708	0.964	1.875	1.179	0.696	0.268	1.018	1.686	0.714	0.6	2	0.561	0.561	0.877	1.826	0.671	1.677	0.41	1.043	0.373
																													0.667	1.333	0.4	1	1.6	0.8	0.6	1.6	1.5	1.071	0.429	0.941	0.706	0.706	1.647	1	0.333	2	0.333	1.333	1
																													1.176	0.824	0.655	1.309	1.091	1.091	0.545	1.309	1.636	0.636	0.727	1.667	1	0.5	0.833	1.667	1.167	1	1	1	0.167
																													0.88	1.12	0.469	1.219	2.156	1.125	0.375	0.656	1.784	0.649	0.568	2.256	0.513	0.718	0.513	2.057	0.514	0.857	1.029	1.029	0.514
																													0.667	1.333	0.4	1	1.6	0.8	0.6	1.6	1.5	1.071	0.429	0.941	0.706	0.706	1.647	1	0.333	2	0.333	1.333	1
																													1.143	0.857	0.968	0.774	2.323	0.387	0.774	0.774	1.846	1.154	0	1.2	0.6	1.2	1	1.579	0.947	1.895	1.263	0.316	0
																													0	2	0	0.96	1.92	2.4	0	0.72	1.071	1.929	0	0.923	1.538	0.308	1.231	0.581	0.387	0.968	2.903	0.194	0.968
																													0	2	0.261	0.783	2.087	1.565	0.261	1.043	1.667	1.333	0	2.4	0.8	0	0.8	1.125	1.125	1.5	0.75	0.75	0.75
																													1.75	0.25	0.48	1.92	1.92	0.48	0	1.2	1.8	1.05	0.15	1	0	1	2	1.125	1.125	0.75	0.375	1.5	1.125
																													0.609	1.391	0	0.857	1.143	2.429	0.714	0.857	1.333	1.556	0.111	0.848	1.576	0.242	1.333	0.923	1.385	0.692	1.846	0.692	0.462
																													1	1	0.75	2	0.5	1.25	0.75	0.75	0.833	1.333	0.833	1	1	0	2	0.75	1.5	1.875	0.75	1.125	0
																													0.703	1.297	0.581	1.258	2.032	0.968	0.484	0.677	1.125	1.625	0.25	1.895	0.982	0.421	0.702	2.125	0.75	0.625	1.125	0.125	1.25
																													0.571	1.429	0.444	1.111	1.778	1.333	0.444	0.889	1.5	1.5	0	1.622	0.973	0.324	1.081	1.2	0.514	2.4	0.857	0.514	0.514
																													0.963	1.037	0.617	1.065	1.963	1.29	0.505	0.561	1.829	0.951	0.22	1.898	0.542	0.881	0.678	1.05	0.45	2.55	1.2	0.6	0.15
																													0.571	1.429	0.176	0.882	1.059	3	0.529	0.353	1.08	1.92	0	0.8	1.6	0.4	1.2	0.571	1.143	0.857	1.714	0.571	1.143
																													0.7	1.3	0.324	1.297	1.946	1.622	0.162	0.649	1.56	1.44	0	2.512	0.837	0.279	0.372	1.636	0.273	0.545	2.182	0.818	0.545
																													0.824	1.176	0.45	0.75	1.95	1.5	1.05	0.3	1.667	1.333	0	0.889	2	0.444	0.667	1.565	1.304	1.304	0.522	1.043	0.261
																													0.889	1.111	0.273	1.091	3.545	0.273	0	0.818	1.435	1.435	0.13	2.261	0.522	0.522	0.696	1.565	0.783	1.696	0.783	0.652	0.522
																													0.7	1.3	0.632	0.947	1.263	1.579	1.263	0.316	2.1	0.75	0.15	2.4	0.48	0.8	0.32	1.667	0.333	1.667	1.667	0.333	0.333
																													1.238	0.762	0.409	2.182	1.364	0.682	0.545	0.818	1.6	0.9	0.5	1.889	0.889	0.333	0.889	1.13	0.957	1.304	0.87	1.391	0.348
																													1.04	0.96	0.735	2.082	1.714	0.49	0.612	0.367	1.219	1.031	0.75	1.517	0.966	0.828	0.69	1.219	0.656	1.5	1.031	1.031	0.562
																													1	1	0.8	2	0.4	2.4	0.4	0	1.909	0.273	0.818	3	0	0.5	0.5	2.364	0.545	1.636	0.727	0.545	0.182
																													1.6	0.4	0.75	0.75	0.75	1.5	0.75	1.5	1.2	1.8	0	3.333	0	0	0.667	2.16	0.48	1.92	0.48	0.24	0.72
																													0.444	1.556	0	1.667	2	2	0	0.333	1.5	1.5	0	1.2	2	0	0.8	3.375	0.375	0.375	0.75	0.375	0.75
																													0.647	1.353	0.444	1.333	2	1.333	0.556	0.333	1.469	1.408	0.122	1.66	1.585	0.226	0.528	1.167	1.25	1.083	1.25	0.333	0.917
																													0.286	1.714	0	1	2.333	1.667	0	1	1.5	1.5	0	2.4	0.8	0	0.8	1.2	1.2	1.6	0.4	0.8	0.8
																													0.56	1.44	0.154	1.846	1.385	1.385	0.462	0.769	0.955	1.364	0.682	2	1.111	0.667	0.222	1.333	0.333	1.333	2	0	1
																													1.077	0.923	1.696	0.783	1.435	1.174	0.13	0.783	1.444	1	0.556	1.6	0.4	1.2	0.8	1.35	0.45	1.65	0.75	1.35	0.45
																													0.824	1.176	0	1.429	1.429	1.429	1.143	0.571	1.636	1.364	0	0.444	1.556	0.889	1.111	0.824	1.059	1.294	2	0.471	0.353
																													1.333	0.667	1.333	1.667	0.333	1.667	0.333	0.667	1.286	1.286	0.429	2.667	0.667	0.333	0.333	1.8	0	1.8	0.6	0	1.8
																													0.824	1.176	1.091	1.636	0.818	1.364	0.682	0.409	1.68	0.72	0.6	1.263	1.263	0.632	0.842	1.091	1.273	1.455	0.545	1.273	0.364
																													0	2	0	0.632	2.053	2.368	0	0.947	1	2	0	2	1.333	0	0.667	2.333	0.333	1	0.667	0.667	1
																													0.778	1.222	1.091	1.636	0.818	1.364	0.682	0.409	1.68	0.72	0.6	1.263	1.263	0.632	0.842	1.091	1.273	1.455	0.545	1.273	0.364
																													0.5	1.5	6	0	0	0	0	0	1.125	1.125	0.75	0	0	0	4	2.769	1.385	0.462	1.385	0	0
																													1.103	0.897	1	1.2	0.8	1.6	0.8	0.6	1.5	1.35	0.15	1.895	0.842	1.053	0.211	0.692	0.923	0.923	1.846	1.154	0.462
																													0.5	1.5	0.24	1.2	1.44	2.4	0	0.72	1.615	1.385	0	0.8	2.133	0	1.067	0.5	1	0.5	1.5	1.5	1
																													0.643	1.357	0.125	0.875	1	2.25	0.75	1	1.345	1.448	0.207	0.718	1.436	0.205	1.641	0.649	1.297	0.811	1.946	0.811	0.486
																													0.556	1.444	0.828	1.034	1.655	1.655	0.621	0.207	2.4	0.6	0	1.833	1.333	0.5	0.333	2.182	1.091	1.636	0.545	0	0.545
																													0.909	1.091	0.889	1.111	1.778	1.333	0.222	0.667	1.235	1.765	0	1.474	1.474	0.211	0.842	0.9	0.3	2.4	1.2	0.3	0.9
																													1.026	0.974	1.138	1.241	2.172	0.517	0.724	0.207	1.5	1.071	0.429	2.054	0.865	0.541	0.541	1.7	1.1	1.8	0.4	0.7	0.3
																													0.167	1.833	0	0.286	1.714	2.286	0	1.714	1	2	0	1.231	1.692	0.462	0.615	0.947	2.211	0.947	0.316	0.316	1.263
																													0.643	1.357	0.12	0.84	1.08	2.28	0.72	0.96	1.4	1.4	0.2	0.7	1.4	0.3	1.6	0.769	1.231	0.769	1.846	0.769	0.615
																													1.2	0.8	0.536	1.393	1.821	1.179	0.643	0.429	1.875	0.825	0.3	2.19	0.571	0.667	0.571	1.698	0.34	0.792	1.132	1.585	0.453
																													0.667	1.333	0.514	1.714	2.057	1.2	0.171	0.343	1.3	1.7	0	2	1.143	0.19	0.667	1.714	1.714	1.429	0.857	0.286	0
																													0.308	1.692	0	1.043	2.348	2.609	0	0	1.125	1.875	0	1.474	1.263	0.211	1.053	2.4	1.8	1.2	0.6	0	0
																													0.516	1.484	0.353	1.412	1.676	1.676	0.088	0.794	1.256	1.395	0.349	1.962	1.057	0.604	0.377	0.536	0.857	1.607	1.179	0.964	0.857
																													1	1	0.667	1.667	2.167	0.333	0.333	0.833	1.636	0.409	0.955	2.333	0.778	0.556	0.333	1.385	1.077	1.385	0.923	1.077	0.154
																													0.615	1.385	0.188	1.125	2.344	1.312	0	1.031	1.692	1.154	0.154	1.639	0.984	0.197	1.18	1.529	1.412	0.706	1.176	0.706	0.471
																													0.938	1.062	0.727	1.455	1.545	1.091	0.545	0.636	2.022	0.717	0.261	1.548	0.839	0.903	0.71	1.2	0.42	1.8	0.9	1.2	0.48
																													0.667	1.333	0.109	1.2	2.291	1.964	0	0.436	1.756	1.244	0	2.381	0.952	0.19	0.476	1.371	1.371	1.543	0.343	0.514	0.857
																													0.87	1.13	0.529	1.588	0.882	1.059	0.529	1.412	2	0.571	0.429	1.143	1.143	0.286	1.429	1.275	0.45	2.175	0.675	0.75	0.675
																													1.1	0.9	0.562	0.75	0.75	1.5	1.312	1.125	1.588	1.059	0.353	1.474	1.263	0.421	0.842	1.448	1.448	1.448	0.621	0.621	0.414
																													1.053	0.947	0.429	1.929	0.429	0.429	1.286	1.5	1	1.556	0.444	1.176	0.706	0.824	1.294	0.649	0.324	0.649	1.135	2.108	1.135
																													0.438	1.562	0	0.889	2.222	2.667	0	0.222	1.263	1.737	0	1.565	1.217	0.174	1.043	2.182	1.636	1.636	0.545	0	0
																													0.571	1.429	0.444	1.111	1.778	1.333	0.444	0.889	1.5	1.5	0	1.622	0.973	0.324	1.081	1.2	0.514	2.4	0.857	0.514	0.514
																													0.636	1.364	0.429	1.457	2.486	0.771	0.429	0.429	2.025	0.9	0.075	1.926	0.593	0.963	0.519	1.946	0.486	1.784	0.324	1.297	0.162
																													0.222	1.778	0	0.75	1.65	3.15	0	0.45	1.222	1.778	0	2.182	1.333	0.242	0.242	1.688	1.688	0.938	1.312	0	0.375
																													0.727	1.273	0.333	0.667	2	0.333	1.333	1.333	2	1	0	2.286	0	1.143	0.571	0.667	1.333	0.667	0.667	2	0.667
																													0.941	1.059	0.444	1.111	1.111	1.778	0.222	1.333	1.909	1.091	0	1.5	1.25	0	1.25	1.071	0.643	1.5	1.071	0.857	0.857
																													1.111	0.889	0.421	1.158	1.263	1.368	0.632	1.158	0.913	1.174	0.913	2	0.923	0.615	0.462	1.056	0.889	2.056	1.111	0.389	0.5
																													1.279	0.721	0.78	1.92	1.26	0.72	0.3	1.02	1.714	0.704	0.582	1.905	0.533	0.61	0.952	1.791	0.627	1.746	0.358	1.075	0.403
																													0.714	1.286	0.353	1.412	1.412	1.412	0.353	1.059	1.5	1.25	0.25	2	0.667	0.667	0.667	1.2	1.2	3	0	0.6	0
																													1.111	0.889	0.136	1.091	2.318	1.5	0.136	0.818	1.625	1.125	0.25	2.4	0.933	0.4	0.267	2.182	0.545	1.909	1.091	0.273	0
																													0.095	1.905	0.439	0.878	2.488	1.463	0.146	0.585	1.167	1.833	0	1.4	1	0.5	1.1	0.968	1.548	0.581	1.161	0.774	0.968
																													1.231	0.769	0.375	1.5	2.625	0	0.375	1.125	2.25	0	0.75	2.353	0.706	0.471	0.471	0.818	1.636	1.364	0.818	1.364	0
																													0.526	1.474	0.207	1.241	1.448	0.828	0.207	2.069	1.167	1.667	0.167	1.167	1.333	0.167	1.333	0.75	0.75	1.125	1.5	1.125	0.75
																													0.581	1.419	0.5	1.375	2	1.25	0.5	0.375	1.467	1.467	0.067	1.725	1.569	0.157	0.549	1.254	1.343	1.075	1.075	0.358	0.896
																													0.643	1.357	0.125	0.875	1	2.25	0.75	1	1.345	1.448	0.207	0.7	1.4	0.3	1.6	0.649	1.297	0.811	1.946	0.811	0.486
																													0.4	1.6	0	1.5	1	1	0.25	2.25	1.2	1.8	0	1.538	1.538	0.615	0.308	0.632	0.947	0.316	0.947	2.211	0.947
																													0.963	1.037	0.589	0.911	1.768	1.339	0.589	0.804	1.904	0.865	0.231	1.63	0.667	0.741	0.963	1.855	0.545	2.073	1.091	0.327	0.109
																													0.19	1.81	0.19	1.143	1.905	1.619	0.19	0.952	1.778	1.222	0	0.737	1.579	0.211	1.474	1.946	1.297	1.135	1.135	0.162	0.324
																													0.857	1.143	0.486	1.297	1.622	1.459	0.811	0.324	2.032	0.774	0.194	1.81	0.857	0.857	0.476	1.941	0.529	1.765	1.059	0.353	0.353
																													1.333	0.667	0.667	0.667	4	0	0	0.667	0	3	0	0	1.143	1.143	1.714	0	2.4	0	2.4	1.2	0
																													0.96	1.04	0.429	2.036	0.75	0.964	0.643	1.179	1.535	0.907	0.558	1.931	0.69	0.69	0.69	1.029	1.2	2.057	0.686	0.686	0.343
																													0.455	1.545	0.098	1.967	1.377	1.77	0.098	0.689	1.062	1.875	0.062	1.812	1.375	0	0.812	0.923	0.923	2	0.923	0.615	0.615
																													0.545	1.455	0.194	0.581	2.129	1.935	0	1.161	0	3	0	1.143	2.857	0	0	0.8	0.4	1.6	1.6	0	1.6
																													0.5	1.5	0	1.2	1.2	1.4	0.4	1.8	1.32	1.32	0.36	0.865	0.324	0.757	2.054	0.581	1.355	1.355	1.161	1.161	0.387
																													0.889	1.111	0.652	1.043	1.435	1.304	0.261	1.304	1.875	0.375	0.75	1.73	0.973	0.541	0.757	1.606	0.507	2.451	1.014	0.254	0.169
																													0.778	1.222	0.429	2.143	1.714	0.857	0.429	0.429	1.583	1.167	0.25	1.73	0.649	0.324	1.297	0.857	0.714	2.286	1	0.857	0.286
																													1	1	0.778	1.278	1.778	0.778	0.611	0.778	1.558	0.857	0.584	1.404	0.561	0.842	1.193	0.794	0.353	1.941	0.794	1.941	0.176
																													1.214	0.786	0.947	1.263	1.105	0.632	1.105	0.947	1.565	0.913	0.522	1.333	1.333	0.741	0.593	0.833	1.333	1.167	0.5	1.667	0.5
																													1	1	0.811	1.622	2.27	0.973	0.324	0	2.333	0.556	0.111	2.194	0.645	0.645	0.516	1.588	0	3	0.882	0.529	0
																													0.6	1.4	0.207	1.241	1.448	0.828	0.207	2.069	1.167	1.667	0.167	1.167	1.333	0.167	1.333	0.75	0.75	1.125	1.5	1.125	0.75
																													1.04	0.96	1.6	1.1	1.3	0.4	0.7	0.9	1.5	0.789	0.711	2.044	0.533	0.978	0.444	1.5	0.632	1.816	0.868	1.026	0.158
																													1.6	0.4	0.375	2.625	2.25	0	0.75	0	1.571	0.857	0.571	2	0.889	0.667	0.444	1.435	0.652	1.304	1.304	0.652	0.652
																													0.929	1.071	0.735	2.082	1.714	0.49	0.612	0.367	1.297	0.973	0.73	1.375	1	1	0.625	1.235	0.618	1.412	1.147	1.059	0.529
																													0.4	1.6	0	0	0	6	0	0	0.6	2.4	0	1.714	1.714	0	0.571	0	3	0	1.5	0	1.5
																													1.167	0.833	0.568	1.054	1.541	1.135	0.892	0.811	1.478	0.957	0.565	1.568	0.919	0.757	0.757	1.125	0.438	1.656	1.156	0.906	0.719
																													0.514	1.486	0.5	1.625	1.5	1.25	0.5	0.625	1.821	1.071	0.107	1.412	0.588	0.824	1.176	1.857	0.714	1	1.143	1	0.286
																													0.786	1.214	0	1.108	2.4	0.738	0.646	1.108	1.875	0.9	0.225	1.556	0.444	1	1	1.038	0.923	1.385	1.038	1.038	0.577
																													0.16	1.84	0	0.778	2.444	2.667	0	0.111	1.239	1.761	0	1.829	1.143	0.457	0.571	2.571	1.143	1.143	0.143	0.143	0.857
																													1.091	0.909	1.241	0.828	2.276	0.828	0.414	0.414	2.143	0.857	0	1.556	1.556	0.889	0	1.565	1.043	2.087	0.261	1.043	0
																													0.933	1.067	0.789	1.895	0.947	1.263	0.632	0.474	1.636	0.818	0.545	1.176	1.412	0.471	0.941	0.545	1.364	1.364	0.545	1.636	0.545
																													1	1	1.2	1.8	1.2	0.3	0	1.5	2.062	0.75	0.188	2.37	0.741	0.444	0.444	1.364	0.273	1.909	1.364	0.818	0.273
																													1.292	0.708	1	1.778	1.222	0.722	0.278	1	1.71	0.66	0.63	2.073	0.582	0.509	0.836	1.861	0.608	1.709	0.418	1.025	0.38
																													1.304	0.696	0.769	1.077	0.769	1.538	0.615	1.231	1.182	1.091	0.727	1.6	0.914	0.8	0.686	1.364	0.682	1.364	0.545	1.227	0.818
																													0.25	1.75	0.214	0.643	2.357	1.714	0	1.071	0	3	0	1.333	2.667	0	0	1	0	2	1.5	0	1.5
																													1.1	0.9	0.621	1.241	1.034	1.655	0.414	1.034	1.579	0.947	0.474	1.75	0.5	0	1.75	0	1	2.333	0.333	1.333	1
																													0.971	1.029	0.553	1.263	1.579	1.263	0.237	1.105	1.917	0.917	0.167	1.66	1.208	0.302	0.83	1.174	0.783	1.565	1.435	0.652	0.391
																													0.364	1.636	0.101	1.765	2.017	1.563	0.101	0.454	1.882	1.059	0.059	2.483	0.621	0.276	0.621	2.4	0.831	1.477	0.554	0.369	0.369
																													0.333	1.667	0.211	0.316	2.421	1.263	0.947	0.842	1.6	0.9	0.5	1.538	0.513	1.231	0.718	1.375	0.75	2.25	0.5	0.875	0.25
																													0.897	1.103	0.571	1.143	3.429	0.286	0	0.571	1.5	1.5	0	2.364	0.545	0.545	0.545	1.5	0.818	1.636	0.818	0.682	0.545
																													1.182	0.818	0.261	1.826	2.087	1.565	0.261	0	1.393	1.179	0.429	1.44	1.12	0.48	0.96	1.929	0.643	1.857	0.571	0.714	0.286
																													1.176	0.824	0.655	1.309	1.091	1.091	0.545	1.309	1.636	0.636	0.727	1.667	1	0.5	0.833	1.667	1.167	1	1	1	0.167
																													0.929	1.071	1.448	1.448	1.034	0.414	0	1.655	1.636	0.955	0.409	1.565	0.348	1.043	1.043	0.818	1.636	1.909	0.273	0.545	0.818
																													0	2	0	0.774	2.323	2.129	0	0.774	0.75	2.25	0	1.8	1.6	0	0.6	2.4	0.4	1.2	0.8	0.8	0.4
																													0.516	1.484	0.353	1.412	1.676	1.676	0.088	0.794	1.256	1.395	0.349	1.962	1.057	0.604	0.377	0.536	0.857	1.607	1.179	0.964	0.857
																													0.923	1.077	0.273	1.091	3.545	0.273	0	0.818	1.435	1.435	0.13	2.261	0.522	0.522	0.696	1.565	0.783	1.696	0.783	0.652	0.522
																													0.667	1.333	0.4	1	1.6	0.8	0.6	1.6	1.5	1.071	0.429	0.941	0.706	0.706	1.647	1	0.333	2	0.333	1.333	1
																													0.593	1.407	0.9	1.05	1.65	1.2	0.75	0.45	1.688	0.75	0.562	1.714	0.914	0.914	0.457	2	0.333	2.167	1	0.5	0
																													1.385	0.615	0.343	1.2	0.686	2.229	0.857	0.686	1.765	0.353	0.882	1.25	0.75	1	1	0.562	1.312	1.875	1.125	0.75	0.375
																													0.558	1.442	0.216	1.405	1.838	1.405	0.216	0.919	1.342	1.579	0.079	2.031	0.862	0.554	0.554	1.52	0.72	0.8	0.88	1.2	0.88
																													0.642	1.358	0	0.914	2.4	1.657	0.286	0.743	1.692	1.231	0.077	1.462	0.946	0.387	1.204	2.273	0.727	1.455	1	0.545	0
																													0.615	1.385	0.453	1.811	1.472	1.245	0.226	0.792	1.667	1.167	0.167	1.538	0.923	0.462	1.077	1.187	0.527	1.516	0.923	1.385	0.462
																													0.857	1.143	0.273	1.091	3.545	0.273	0	0.818	1.435	1.435	0.13	2.261	0.522	0.522	0.696	1.565	0.783	1.696	0.783	0.652	0.522
																													1.04	0.96	0.735	2.082	1.714	0.49	0.612	0.367	1.219	1.031	0.75	1.517	0.966	0.828	0.69	1.219	0.656	1.5	1.031	1.031	0.562
																													0.441	1.559	0.383	1.66	1.915	0.638	0.511	0.894	1.438	1.312	0.25	1.538	1.026	0.564	0.872	1.479	0.74	1.438	1.151	0.575	0.616
																													1.375	0.625	0.571	1.429	1.714	1.429	0.286	0.571	1.286	1.286	0.429	2	1.333	0	0.667	1.6	1.2	0.8	1.2	0.4	0.8
																													0.952	1.048	0.686	1.543	1.029	0.686	0.857	1.2	1.417	1	0.583	1.6	0.8	1.4	0.2	1.568	0.545	1.568	0.75	0.818	0.75
																													0.966	1.034	0.343	1.886	0.857	1.371	0.514	1.029	0.923	1.385	0.692	0.909	1.091	0.182	1.818	0.96	1.2	1.68	1.44	0.72	0
																													0.615	1.385	0.188	1.125	2.344	1.312	0	1.031	1.692	1.154	0.154	1.639	0.984	0.197	1.18	1.529	1.412	0.706	1.176	0.706	0.471
																													2	0	1.5	3	0	0	1.5	0	0	0	0	0	2	0	2	0	0	2.4	1.2	1.2	1.2
																													1.143	0.857	0.75	0.75	1.875	1.125	0.375	1.125	2.625	0.375	0	0.889	0.444	1.333	1.333	1	1	1	3	0	0
																													0.933	1.067	0.316	0.789	2.053	1.579	0.789	0.474	2.087	0.587	0.326	2.4	0.267	0.533	0.8	1.233	0.493	1.89	1.068	0.904	0.411
																													0.167	1.833	0	1.091	2.182	2.727	0	0	0.75	2.25	0	1.25	1.75	0.25	0.75	2.571	1.714	0.429	0.429	0	0.857
																													0.857	1.143	1.077	3.077	0.154	1.077	0.154	0.462	1.174	1.174	0.652	1.4	0.8	0.4	1.4	1.75	0.625	1.25	1	0.5	0.875
																													1.6	0.4	0.375	2.625	2.25	0	0.75	0	1.571	0.857	0.571	2	0.889	0.667	0.444	1.435	0.652	1.304	1.304	0.652	0.652
																													1	1	0.789	1.895	0.947	1.263	0.632	0.474	1.636	0.818	0.545	1.176	1.412	0.471	0.941	0.545	1.364	1.364	0.545	1.636	0.545
																													0.643	1.357	0.12	0.84	1.08	2.28	0.72	0.96	1.4	1.4	0.2	0.718	1.436	0.205	1.641	0.769	1.231	0.769	1.846	0.769	0.615
																													0	2	0	0	3	1.5	0	1.5	0.857	2.143	0	2	1	0.333	0.667	1	2	0	2	1	0
																													1.053	0.947	0.538	1.308	1.538	1.308	0.231	1.077	1.846	1	0.154	1.63	1.259	0.296	0.815	1.2	0.655	1.636	1.309	0.655	0.545
																													0	2	0	0.692	1.615	3.462	0.231	0	1.333	1.667	0	1.647	1.647	0	0.706	1.6	2	0.8	1.6	0	0
																													0.452	1.548	0.419	1.535	1.674	1.256	0.419	0.698	1.8	1.2	0	1.455	0.606	0.848	1.091	1.784	0.811	0.973	0.973	1.135	0.324
																													1	1	1.846	1.846	0.923	0.462	0.462	0.462	2	0.667	0.333	1.333	0.667	0.667	1.333	1.5	0.75	1.5	0	1.5	0.75
																													0.647	1.353	0.25	1.875	2.25	1.125	0.125	0.375	1.583	1.25	0.167	2.182	0.606	0.364	0.848	0.811	1.784	1.459	0.973	0.649	0.324
																													0.629	1.371	0.568	1.459	1.784	1.459	0.243	0.486	1.533	1.4	0.067	2.065	0.645	0.323	0.968	1.6	0.933	1.467	0.8	0.533	0.667
																													1.059	0.941	0	1.714	1.429	1.143	0.286	1.429	2.727	0.273	0	0.615	1.231	1.231	0.923	1.286	0.857	1.714	0.429	1.286	0.429
																													0.609	1.391	0	0.857	1.143	2.429	0.714	0.857	1.333	1.556	0.111	0.848	1.576	0.242	1.333	0.923	1.385	0.692	1.846	0.692	0.462
																													1.182	0.818	0.471	0.353	2.118	1.412	0.235	1.412	1.889	0.778	0.333	1.444	0.556	0.778	1.222	2.286	0.286	1.143	1.429	0.571	0.286
																													0.571	1.429	0.286	2	2	0.857	0.571	0.286	1.286	1.429	0.286	1.333	1.167	0.333	1.167	0.968	0.774	0.968	1.935	0.968	0.387
																													0	2	0	2.308	2.308	0.923	0.462	0	0	3	0	2	1.2	0	0.8	0.923	1.846	1.846	0.462	0.462	0.462
																													0.9	1.1	0.857	3.429	0	1.029	0.171	0.514	1.227	1.091	0.682	1.263	0.842	0.421	1.474	1.696	0.652	1.304	1.043	0.391	0.913
																													0.556	1.444	0.353	0.529	0.529	1.412	0.882	2.294	1.6	1.2	0.2	1.185	1.185	0.444	1.185	0.791	0.791	1.78	1.648	0.593	0.396
																													0.857	1.143	0	0.492	1.377	2.557	0.098	1.475	0.917	2	0.083	1	1.333	0.444	1.222	0.833	1	0.667	1.167	0.667	1.667
																													1.111	0.889	0	1.579	2.211	0.316	1.263	0.632	1.125	1.312	0.562	2.4	0.8	0.4	0.4	0.375	1.5	1.875	1.125	0.75	0.375
																													0	2	0	0.4	1.2	3.2	0	1.2	0.462	2.308	0.231	1	2.667	0	0.333	0	0.6	2.4	1.2	0	1.8
																													0.261	1.739	0.2	1.1	1.8	1.5	0.2	1.2	1.778	1.222	0	0.8	1.6	0.229	1.371	1.773	1.364	0.955	1.364	0.136	0.409
																													0.308	1.692	0	1.043	2.348	2.609	0	0	1.125	1.875	0	1.474	1.263	0.211	1.053	2.4	1.8	1.2	0.6	0	0
																													0.162	1.838	0	1.182	1.636	1.909	0.364	0.909	1.333	1.667	0	1.5	1.375	0.188	0.938	1.698	0.566	1.698	1.585	0.34	0.113
																													0.643	1.357	0.125	0.875	1	2.25	0.75	1	1.345	1.448	0.207	0.718	1.436	0.205	1.641	0.649	1.297	0.811	1.946	0.811	0.486
																													0.857	1.143	0	0.857	2.143	2.571	0	0.429	0.429	2.571	0	0	2	0.667	1.333	3	0	0	0	3	0
																													0.762	1.238	1.024	1.024	2.049	0.293	1.024	0.585	1.636	0.818	0.545	2.4	0.8	0.4	0.4	1.714	0.286	2.286	1.143	0.286	0.286
																													0.941	1.059	0.837	1.116	1.535	1.116	0.279	1.116	1.714	0.429	0.857	1.5	1.125	0.625	0.75	1.241	0.621	2.586	1.241	0.207	0.103
																													0.846	1.154	0.424	1.624	1.341	0.847	0.706	1.059	1.5	1.2	0.3	1.872	0.766	0.511	0.851	1.091	0.682	1.5	0.409	1.364	0.955
																													0.923	1.077	0.333	0.833	2	1.667	0.667	0.5	2.087	0.587	0.326	2.537	0.293	0.488	0.683	1.286	0.514	1.886	1.114	0.857	0.343
																													0.167	1.833	0	1.091	2.182	2.727	0	0	0.75	2.25	0	1.25	1.75	0.25	0.75	2.571	1.714	0.429	0.429	0	0.857
																													0.643	1.357	0.125	0.875	1	2.25	0.75	1	1.345	1.448	0.207	0.718	1.436	0.205	1.641	0.649	1.297	0.811	1.946	0.811	0.486
																													0.286	1.714	0	1.5	2.25	0.75	0.75	0.75	3	0	0	2.909	0.364	0.727	0	2.571	0	2.571	0	0	0.857
																													0.625	1.375	0	1.25	2	2	0	0.75	0.882	2.118	0	1.333	2.133	0	0.533	2.308	1.846	0	0.462	0.923	0.462
																													0.556	1.444	0.194	1.355	1.742	1.355	0.387	0.968	1.625	1.25	0.125	1.263	0.526	0.526	1.684	0.828	1.241	1.241	0.621	0.828	1.241
																													1.182	0.818	0.471	0.353	2.118	1.412	0.235	1.412	1.889	0.778	0.333	1.444	0.556	0.778	1.222	2.286	0.286	1.143	1.429	0.571	0.286
																													0	2	0	1	2.333	1.667	0	1	1.5	1.5	0	2.4	0.8	0	0.8	1.2	1.2	1.6	0.4	0.8	0.8
																													1.292	0.708	0.964	1.875	1.179	0.696	0.268	1.018	1.686	0.714	0.6	2	0.561	0.561	0.877	1.826	0.671	1.677	0.41	1.043	0.373
																													1.478	0.522	1.5	0.562	1.875	0.75	0.375	0.938	2.029	0.529	0.441	1.037	0.889	0.889	1.185	1.286	0.643	1.5	1.071	1.071	0.429
																													0.526	1.474	0.207	1.241	1.448	0.828	0.207	2.069	1.167	1.667	0.167	1.167	1.333	0.167	1.333	0.75	0.75	1.125	1.5	1.125	0.75
																													0.56	1.44	0.48	1.92	1.44	1.2	0	0.96	0.643	1.714	0.643	1.6	1.6	0.2	0.6	2.769	0.923	1.385	0	0.923	0
																													0.261	1.739	0.185	1.108	1.846	1.569	0.185	1.108	1.714	1.286	0	0.7	1.7	0.2	1.4	1.733	1.333	0.933	1.467	0.133	0.4
																													0.8	1.2	0.529	1.588	1.412	0.706	0.353	1.412	1.688	0.938	0.375	1.391	0.348	1.391	0.87	0.818	0.818	2.182	0.818	0.545	0.818
																													1.143	0.857	0.6	1.2	1.3	1.1	1	0.8	1.431	1.062	0.508	1.543	1.029	0.629	0.8	0.963	0.481	1.778	1.111	1	0.667
																													0.667	1.333	0	0.333	2.667	2.333	0	0.667	1.154	1.615	0.231	1.176	1.412	0.706	0.706	2.4	1.44	0.24	1.2	0.24	0.48
																													0.571	1.429	0.6	0	1.8	2.1	0	1.5	1.333	1.667	0	0.8	1.44	0.48	1.28	0.6	0.6	0.6	1.2	1.8	1.2
																													1.086	0.914	0.545	1.023	1.568	0.886	0.818	1.159	1.274	1.233	0.493	1.303	0.539	0.944	1.213	1.188	0.406	2.062	0.906	0.875	0.562
																													0.571	1.429	0.6	0	1.8	2.1	0	1.5	1.333	1.667	0	0.8	1.44	0.48	1.28	0.6	0.6	0.6	1.2	1.8	1.2
																													0.714	1.286	1.043	1.826	0.783	1.043	0.522	0.783	2	0.875	0.125	2.118	0.706	0.471	0.706	0.857	0.343	1.371	1.029	1.714	0.686
																													0.7	1.3	0.577	1.731	1.846	1.269	0.115	0.462	1.909	1.091	0	1.576	1.212	0.97	0.242	2.182	0.545	0.909	0.545	1.455	0.364
																													0.545	1.455	1.091	1.364	1.636	0.545	0.818	0.545	2.25	0.75	0	1.913	1.043	0.348	0.696	0.923	0.462	2.308	0.462	1.846	0
																													1.167	0.833	0.5	2	2	0	1	0.5	2	1	0	1.846	0.923	0	1.231	1.412	0.353	1.412	1.059	1.412	0.353
																													0.741	1.259	0.25	1.667	1.25	1.75	0.25	0.833	0.938	1.594	0.469	1.28	0.96	1.12	0.64	1.472	1.132	1.585	0.792	0.566	0.453
																													1.135	0.865	0.568	1.054	1.541	1.135	0.892	0.811	1.478	0.957	0.565	1.568	0.919	0.757	0.757	1.119	0.435	1.648	1.15	0.933	0.715
																													0.667	1.333	0.109	1.2	2.291	1.964	0	0.436	1.756	1.244	0	2.381	0.952	0.19	0.476	1.371	1.371	1.543	0.343	0.514	0.857
																													0.7	1.3	0.324	1.297	1.946	1.622	0.162	0.649	1.56	1.44	0	2.512	0.837	0.279	0.372	1.636	0.273	0.545	2.182	0.818	0.545
																													1.111	0.889	1.333	1.111	1.778	0.222	0.889	0.667	1.071	1.5	0.429	1.714	0.571	1.143	0.571	1	1	1.333	1.333	0.667	0.667
																													0.4	1.6	0	0	0	6	0	0	0.6	2.4	0	1.714	1.714	0	0.571	0	3	0	1.5	0	1.5
																													0.533	1.467	0.203	1.373	1.932	1.373	0.203	0.915	1.295	1.568	0.136	1.943	1.029	0.514	0.514	1.615	0.692	0.769	0.923	1.154	0.846
																													1	1	1.636	0.818	2.182	0.545	0.273	0.545	1.667	1	0.333	1.714	1.429	0.857	0	2.118	0.353	1.765	0.706	1.059	0
																													0.941	1.059	0.667	1.333	1.75	1	0.583	0.667	1.938	0.688	0.375	1.538	0.8	0.923	0.738	1.154	0.346	1.904	0.865	1.269	0.462
																													1.214	0.786	0.947	1.263	1.105	0.632	1.105	0.947	1.565	0.913	0.522	1.333	1.333	0.741	0.593	0.833	1.333	1.167	0.5	1.667	0.5
																													0.732	1.268	0.333	1.667	1.917	0.917	0.25	0.917	1.642	1.132	0.226	1.898	0.881	0.339	0.881	1.851	0.638	1.085	1.149	0.702	0.574
																													0.667	1.333	0.632	1.389	1.705	0.947	0.442	0.884	1.525	1.131	0.344	1.697	0.97	0.667	0.667	1.176	0.647	1.353	1.412	0.824	0.588
																													1.182	0.818	0.261	1.826	2.087	1.565	0.261	0	1.444	1.222	0.333	1.44	1.12	0.48	0.96	1.929	0.643	1.857	0.571	0.714	0.286
																													0.929	1.071	0.735	2.082	1.714	0.49	0.612	0.367	1.297	0.973	0.73	1.375	1	1	0.625	1.235	0.618	1.412	1.147	1.059	0.529
																													0.522	1.478	0.261	1.174	2.087	2.087	0	0.391	1.435	1.435	0.13	1.652	1.478	0.087	0.783	2.062	0.562	0.938	1.312	0.75	0.375
																													0	2	0	1.091	1.636	3.273	0	0	0.5	2.5	0	0.727	2.909	0	0.364	2	1.333	0	0.667	0	2
																													1.083	0.917	0.686	1.2	1.371	1.029	0.686	1.029	1.385	0.923	0.692	0.8	1.6	0.6	1	1.185	0.519	1.556	1.407	0.519	0.815
																													1.111	0.889	0.261	1.304	1.826	1.304	0.261	1.043	2.1	0.9	0	0.4	1.6	0.4	1.6	1.304	0.783	0.783	1.304	1.043	0.783
																													0.444	1.556	0	1.667	2	2	0	0.333	1.5	1.5	0	1.2	2	0	0.8	3.375	0.375	0.375	0.75	0.375	0.75
																													0.867	1.133	0.571	1.143	3.429	0.286	0	0.571	1.5	1.5	0	2.364	0.545	0.545	0.545	1.5	0.818	1.636	0.818	0.682	0.545
																													0.348	1.652	0	1.25	1.25	2.25	0	1.25	0.75	1.833	0.417	1	1.538	0.308	1.154	0.778	0.778	0.889	2.222	0.667	0.667
																													0.571	1.429	0.188	1.5	2.438	1.125	0	0.75	1.333	1.667	0	1.789	1.053	0.316	0.842	0.667	0.667	2	0.333	1.333	1
																													0.889	1.111	0.652	1.043	1.435	1.304	0.261	1.304	1.875	0.375	0.75	1.73	0.973	0.541	0.757	1.606	0.507	2.451	1.014	0.254	0.169
																													0.516	1.484	0.353	1.412	1.676	1.676	0.088	0.794	1.256	1.395	0.349	1.962	1.057	0.604	0.377	0.536	0.857	1.607	1.179	0.964	0.857
																													0.75	1.25	0.522	0.783	2.087	1.565	0.783	0.261	1.174	1.304	0.522	0.889	0.889	1.111	1.111	1.2	0.3	2.7	0.9	0.3	0.6
																													0.786	1.214	0.692	1.462	1.846	0.462	0.923	0.615	1.364	0.955	0.682	1.659	0.78	0.878	0.683	1.059	0.794	1.676	0.794	0.971	0.706
																													0.222	1.778	0	0.6	2.4	2.4	0.6	0	0.692	2.308	0	1.455	2.545	0	0	2	1.333	1.333	0.667	0	0.667
																													1.333	0.667	0.75	1.35	1.8	1.05	0.75	0.3	2.045	0.682	0.273	2.303	0.242	0.848	0.606	1.773	0.409	0.955	1.091	1.227	0.545
																													0.632	1.368	0.353	0.529	0.529	1.412	0.882	2.294	1.6	1.2	0.2	1.286	1.143	0.429	1.143	0.791	0.791	1.78	1.648	0.593	0.396
																													0.479	1.521	0.066	1.738	2.197	1.18	0.164	0.656	1.677	1.129	0.194	2	0.983	0.305	0.712	1.829	1.024	0.878	1.317	0.439	0.512
																													1.182	0.818	0.261	1.826	2.087	1.565	0.261	0	1.444	1.222	0.333	1.385	1.077	0.615	0.923	1.929	0.643	1.857	0.571	0.714	0.286
																													0.452	1.548	0.419	1.535	1.674	1.256	0.419	0.698	1.8	1.2	0	1.455	0.606	0.848	1.091	1.784	0.811	0.973	0.973	1.135	0.324
																													0.897	1.103	0.571	1.143	3.429	0.286	0	0.571	1.5	1.5	0	2.364	0.545	0.545	0.545	1.5	0.818	1.636	0.818	0.682	0.545
																													0.706	1.294	0.545	1.418	1.309	1.2	0.545	0.982	1.688	0.812	0.5	1.86	1.023	0.651	0.465	0.766	1.021	1.021	0.766	1.277	1.149
																													0.588	1.412	0.581	1.742	2.129	0.968	0.194	0.387	1.56	1.44	0	2.057	1.029	0.229	0.686	1.875	1.5	1.5	1.125	0	0
																													0.8	1.2	0	1.2	2.8	1.6	0	0.4	1.615	1.385	0	1.5	1.167	0.333	1	0.375	1.125	1.875	1.875	0.75	0
																													0	2	0	0.632	2.053	2.368	0	0.947	1	2	0	2	1.333	0	0.667	2.333	0.333	1	0.667	0.667	1
																													0.645	1.355	0.207	1.552	1.552	1.241	0.517	0.931	1.5	1.5	0	1.375	1.5	0.25	0.875	0.894	1.149	1.66	0.894	0.766	0.638
																													0.286	1.714	0.261	0.783	2.087	1.565	0.261	1.043	1.667	1.333	0	2.4	0.8	0	0.8	1.125	1.125	1.5	0.75	0.75	0.75
																													1.189	0.811	0.627	1.164	1.343	1.254	0.896	0.716	1.433	1.03	0.537	1.6	0.96	0.693	0.747	1.159	0.443	1.705	1.057	0.989	0.648
																													0.778	1.222	0.429	2.143	1.714	0.857	0.429	0.429	1.583	1.167	0.25	1.73	0.649	0.324	1.297	0.857	0.714	2.286	1	0.857	0.286
																													0.645	1.355	0.207	1.552	1.552	1.241	0.517	0.931	1.5	1.5	0	1.375	1.5	0.25	0.875	0.894	1.149	1.66	0.894	0.766	0.638
																													0.545	1.455	0.692	0.923	2.077	1.615	0.231	0.462	1.909	0.818	0.273	1.5	1.333	0.833	0.333	2.077	0.462	2.308	1.154	0	0
																													1.048	0.952	0.419	1.674	1.674	0.837	0.419	0.977	2	0.75	0.25	1.882	0.706	0.235	1.176	1	0.9	1.2	1.2	1.1	0.6
																													0.643	1.357	0.12	0.84	1.08	2.28	0.72	0.96	1.4	1.4	0.2	0.7	1.4	0.3	1.6	0.769	1.231	0.769	1.846	0.769	0.615
																													0.588	1.412	0.581	1.742	2.129	0.968	0.194	0.387	1.56	1.44	0	2.057	1.029	0.229	0.686	1.875	1.5	1.5	1.125	0	0
																													0.8	1.2	0.522	1.043	1.826	1.565	0	1.043	1.636	1.091	0.273	1.412	1.647	0.235	0.706	2.914	0.171	0	1.371	0.514	1.029
																													0.438	1.562	0.3	1.5	1.6	1.8	0	0.8	1.3	1.4	0.3	2.267	0.933	0.4	0.4	0.182	0.727	1.636	1.273	0.909	1.273
																													1.273	0.727	0.333	1.667	1	1.333	0.667	1	1.5	1.5	0	2.182	0.364	0.364	1.091	1.2	0.72	1.68	0.96	1.44	0
																													0.167	1.833	0	1.091	2.182	2.727	0	0	0.75	2.25	0	1.25	1.75	0.25	0.75	2.571	1.714	0.429	0.429	0	0.857
																													1.167	0.833	0.592	1.099	1.437	1.099	0.93	0.845	1.478	0.957	0.565	1.589	0.932	0.712	0.767	0.967	0.467	1.7	1.2	0.933	0.733
																													0.923	1.077	0.4	0.8	2.4	0.8	0.4	1.2	2.077	0.692	0.231	0.471	1.176	1.882	0.471	0.545	0.545	2.727	0	1.636	0.545
																													0.957	1.043	0.6	1.125	1.875	1.2	0.6	0.6	1.26	1.5	0.24	1.97	0.716	0.657	0.657	1.714	1.143	1.238	0.571	1.238	0.095
																													0.476	1.524	0.11	1.486	1.927	1.321	0.22	0.936	1.317	1.61	0.073	2.03	1.015	0.478	0.478	1.636	0.818	0.455	0.909	1.273	0.909
																													0	0	0.75	0.75	1.5	0.75	1.5	0.75	1.5	1.5	0	1	1	1	1	0	0	2	0	4	0
																													1.056	0.944	0.545	1.023	1.568	0.886	0.818	1.159	1.274	1.233	0.493	1.303	0.539	0.944	1.213	1.181	0.404	2.052	0.902	0.902	0.56
																													0.308	1.692	0	0.8	2.4	2.2	0	0.6	0.692	2.308	0	1.905	1.524	0	0.571	2.4	0.8	1.2	0.8	0.4	0.4
																													0.545	1.455	0	0.923	1.385	2.308	0	1.385	1.688	1.312	0	1.538	1.538	0	0.923	3	1.714	0.429	0.429	0.429	0
																													0.581	1.419	0.5	1.375	2	1.25	0.5	0.375	1.467	1.467	0.067	1.725	1.569	0.157	0.549	1.254	1.343	1.075	1.075	0.358	0.896
																													0	2	0	0.5	2	2.75	0.25	0.5	1	2	0	2.667	0	0.889	0.444	1.5	3	0	0	0	1.5
																													0.857	1.143	0.759	1.443	1.823	0.456	0.911	0.608	1.467	0.867	0.667	1.714	0.762	0.857	0.667	1.214	0.857	1.857	0.714	0.786	0.571
																													0.857	1.143	0.486	1.297	1.622	1.459	0.811	0.324	2.032	0.774	0.194	1.81	0.857	0.857	0.476	1.941	0.529	1.765	1.059	0.353	0.353
																													1.25	0.75	0	1.333	1.333	0	0.667	2.667	1.8	0.6	0.6	1.143	0.857	0.286	1.714	1.2	1.2	1.2	1.2	1.2	0
																													0.19	1.81	0.185	1.108	1.938	1.662	0.185	0.923	1.778	1.222	0	0.821	1.538	0.205	1.436	1.895	1.263	1.105	1.263	0.158	0.316
																													0.774	1.226	0.8	1.333	1.333	1.2	0.667	0.667	1.737	0.789	0.474	1.714	0.857	0.714	0.714	1.538	0.462	1.846	1.077	0.615	0.462
																													1.286	0.714	0.48	1.2	0.72	1.92	0.6	1.08	1.95	0.15	0.9	1.28	1.12	0.8	0.8	0.923	1.385	1.538	1.077	0.769	0.308
																													1.073	0.927	0.649	0.649	1.946	1.297	0.486	0.973	1.258	1.161	0.581	1.538	0.462	1.077	0.923	1.404	0.638	1.149	0.894	1.021	0.894
																													0.778	1.222	0.182	1.091	0.909	1.818	0.182	1.818	1.65	1.05	0.3	1.778	1.333	0.444	0.444	1.333	2	0.333	0.667	1	0.667
																													0.783	1.217	0.171	1.714	1.029	1.2	0.343	1.543	1.5	1.5	0	1.846	1.231	0	0.923	0.96	0.24	1.68	0.72	1.2	1.2
																													0.857	1.143	1.015	2.123	0.923	0.831	0.646	0.462	1.4	1.15	0.45	1.556	0.222	0.778	1.444	1.159	0.955	2.182	0.75	0.477	0.477
																													0.774	1.226	0.894	1.404	1.277	1.149	0.638	0.638	1.692	0.692	0.615	1.655	0.828	0.828	0.69	1.8	0.45	1.5	1.05	0.6	0.6
																													0.414	1.586	0.3	1.5	1.6	1.8	0	0.8	1.241	1.448	0.31	2.207	0.966	0.414	0.414	0.188	0.75	1.688	1.312	0.75	1.312
																													0	2	1	0	1	3	1	0	0	0	0	2	2	0	0	0	1.2	0	2.4	0	2.4
																													1.25	0.75	0.508	1.525	2.339	0.407	0.203	1.017	1.538	1.154	0.308	1.622	0.973	0.541	0.865	1.692	0.769	1.846	0.462	0.462	0.769
																													0.515	1.485	0.517	1.034	2.328	1.086	0.362	0.672	1.696	1.109	0.196	2.051	0.872	0.462	0.615	1.8	0.66	1.62	1.02	0.66	0.24
																													0.947	1.053	0.973	1.297	1.459	0.973	0.649	0.649	1.909	0.409	0.682	2.154	0.308	0.462	1.077	1.143	2	0.857	1.143	0.571	0.286
																													1	1	1	1	0	0	1	3	1.875	0.375	0.75	0.667	0.667	2	0.667	1	0	0	3	1	1
																													0.933	1.067	0.48	0.96	2.16	1.92	0.24	0.24	1.8	1	0.2	1.143	0.762	0.952	1.143	0.857	0.857	3.143	0.286	0.286	0.571
																													0.438	1.562	0	2.423	1.5	1.615	0	0.462	1.432	1.364	0.205	1.63	1.235	0.247	0.889	1.915	1.021	1.915	0.894	0	0.255
																													1.429	0.571	0	1.714	0.857	1.714	0	1.714	2.143	0.857	0	2	0	0	2	0	2.25	1.5	1.5	0.75	0
																													1	1	0	0.857	0	2.571	1.714	0.857	1.5	1.125	0.375	1.5	1	0.5	1	0	2.182	1.636	0.545	1.091	0.545
																													1.5	0.5	0.383	1.404	0.766	1.404	0.511	1.532	1.5	0.75	0.75	1.037	1.037	0.593	1.333	0.909	0.545	1.273	1.818	0.545	0.909
																													0.105	1.895	0	1.059	2.471	2.471	0	0	0.811	2.189	0	1.333	2.111	0	0.556	1.4	2.4	0.2	1	0.2	0.8
																													0.444	1.556	0.353	1.059	1.412	0.706	1.059	1.412	1.125	1.688	0.188	0.778	0.667	0.333	2.222	0.545	1.455	1.455	1.091	0.545	0.909
																													0.857	1.143	0	2	1	1.667	0	1.333	1.2	1.5	0.3	1.091	1.455	0.364	1.091	0	1.091	1.091	2.182	0.545	1.091
																													1.231	0.769	0.667	0.889	0.667	1.333	0.889	1.556	1.714	0.571	0.714	1.714	0.571	0	1.714	1.364	1.091	1.091	1.636	0.818	0
																													0.4	1.6	0	0	1.2	2.4	1.2	1.2	0	2.25	0.75	1.333	0	1.333	1.333	0.75	1.5	0.75	2.25	0.75	0
																													0.706	1.294	0.433	1.608	1.113	1.361	0.247	1.237	2.032	0.871	0.097	1.784	0.811	0.378	1.027	1.426	0.653	1.723	1.188	0.475	0.535
																													0.316	1.684	0.261	1.696	2.348	1.043	0.391	0.261	1.625	1.25	0.125	1.872	1.447	0.255	0.426	2.211	0.474	1.579	0.158	1.105	0.474
																													1.429	0.571	1.5	0.75	0.75	2.25	0	0.75	1.5	0.75	0.75	0.444	0.444	0.889	2.222	0.9	0.9	1.8	1.2	0.9	0.3
																													0.966	1.034	0.791	1.385	1.187	0.593	0.989	1.055	1.742	0.871	0.387	1.561	0.585	0.976	0.878	1.403	0.545	2.182	0.468	1.091	0.312
																													0.842	1.158	0.571	2.571	0.571	0.286	1.143	0.857	2.211	0.474	0.316	1.846	0.308	0.308	1.538	0.545	0.545	4.364	0	0.545	0
																													0	2	0	0.667	1.333	4	0	0	0.3	2.7	0	1	3	0	0	0.545	3.273	0	0	0	2.182
																													1	1	0.429	1.714	0	2.143	0	1.714	2.75	0.25	0	0.8	1.067	0.267	1.867	1.263	0.947	0.947	1.895	0.316	0.632
																													1.143	0.857	0	0.667	1	1.333	1.333	1.667	1.588	0.882	0.529	1.429	1.143	0.286	1.143	2	0.286	1.429	0	1.143	1.143
																													0.364	1.636	0	2.1	0.9	2.4	0	0.6	0.75	2	0.25	4	0	0	0	0	0	1	1	1	3
																													0.8	1.2	0.182	1.818	1.091	1.182	0.545	1.182	2.156	0.469	0.375	0.973	1.081	0.865	1.081	0.5	1.167	2.5	1	0.5	0.333
																													0.909	1.091	0.211	1.789	0.842	0.947	0.211	2	1.603	1.034	0.362	1.412	1.412	0.392	0.784	1.333	0.556	1.556	0.667	0.889	1
																													1.25	0.75	1.714	2.571	0	0	0	1.714	1	1.5	0.5	0	1.778	0.889	1.333	0.857	1.429	1.143	1.714	0.286	0.571
																													1.059	0.941	0.632	2.053	1.579	0.474	0.158	1.105	1.455	1	0.545	1.765	1.059	0.235	0.941	1.6	0.3	1.5	1.4	1	0.2
																													0.578	1.422	0.211	1.158	0.842	2	0.842	0.947	1.342	1.421	0.237	0.75	1.5	0.417	1.333	0.353	1.235	1.059	1.588	0.706	1.059
																													0.333	1.667	0	0.75	0.75	4.5	0	0	0	3	0	0.571	3.143	0	0.286	1.091	3.818	0.545	0	0	0.545
																													0.824	1.176	0	1.532	1.532	1.532	0.383	1.021	1.946	1.054	0	1.8	0.9	0.3	1	1.034	0.621	2.69	1.034	0.414	0.207
																													0.414	1.586	0.29	1.452	1.742	1.742	0	0.774	1.258	1.452	0.29	2.375	0.875	0.375	0.375	0.333	0.667	1.667	1.333	0.833	1.167
																													0.432	1.568	0	0.638	1.787	2.043	0.128	1.404	0.917	2.083	0	0.828	2.483	0.138	0.552	0.558	1.116	0.837	2.372	0.279	0.837
																													1.263	0.737	0.75	2.062	0.75	0.938	1.5	0	1.375	1	0.625	1.231	0.308	1.231	1.231	0.316	0.947	1.579	0.632	1.263	1.263
																													0.414	1.586	0.3	1.5	1.6	1.8	0	0.8	1.241	1.448	0.31	2.207	0.966	0.414	0.414	0.188	0.75	1.688	1.312	0.75	1.312
																													0.96	1.04	0.419	1.116	1.395	0.837	0.558	1.674	1.629	1.029	0.343	1.143	1.143	0.857	0.857	1.395	0.419	1.953	0.14	0.419	1.674
																													0.5	1.5	0.375	1.875	2.25	0.75	0	0.75	1.5	1.5	0	1.6	0.8	0.4	1.2	0.6	0	1.8	1.8	0	1.8
																													0.571	1.429	0.182	1.455	0.364	2.364	0.545	1.091	1.714	1.286	0	1	1.6	0.2	1.2	0.375	0.75	1.125	2.438	0.75	0.562
																													0.88	1.12	0.667	1.333	1.167	2	0.167	0.667	1.875	1	0.125	1.684	0.842	0	1.474	0.75	0.938	1.5	1.312	0.562	0.938
																													0.5	1.5	0	0.3	2.1	3	0	0.6	1.143	1.857	0	1.333	1.905	0.19	0.571	1	0	1.5	2	0	1.5
																													0.414	1.586	0.29	1.452	1.742	1.742	0	0.774	1.258	1.452	0.29	2.375	0.875	0.375	0.375	0.333	0.667	1.667	1.333	0.833	1.167
																													0.105	1.895	0	1.059	2.471	2.471	0	0	0.811	2.189	0	1.333	2.111	0	0.556	1.4	2.4	0.2	1	0.2	0.8
																													0.372	1.628	0.109	0.873	0.873	2.291	0.873	0.982	1.154	1.615	0.231	0.627	1.647	0.392	1.333	0.194	1.355	1.161	1.548	0.774	0.968
																													0.857	1.143	0	2	1	1.667	0	1.333	1.2	1.5	0.3	1.091	1.455	0.364	1.091	0	1.091	1.091	2.182	0.545	1.091
																													0.333	1.667	0.316	0.947	1.263	1.263	0	2.211	1.286	1.286	0.429	1.714	1.143	0	1.143	2.625	0.375	1.125	0.375	0.375	1.125
																													1.455	0.545	0.429	0.857	0.429	2.143	0.429	1.714	1.25	1.5	0.25	1.053	1.368	0.421	1.158	0.286	1.143	1.714	0.857	1.143	0.857
																													0.506	1.494	0	2.225	1.43	1.351	0.318	0.675	1.638	1.213	0.149	1.673	1.145	0.273	0.909	1.465	0.709	1.701	1.37	0.425	0.331
																													1	1	0.857	1.403	1.247	0.935	0.545	1.013	1.853	0.882	0.265	1.217	0.87	0.522	1.391	1.286	1.143	1.714	0.714	0.571	0.571
																													0.632	1.368	0.444	0.444	0.889	2.222	1.111	0.889	1.875	1	0.125	1.524	0.381	0.19	1.905	0.343	0.686	1.371	2.057	0.857	0.686
																													0.333	1.667	0.154	1.692	1.538	1.846	0.462	0.308	1.714	1.071	0.214	1.412	0.941	0.941	0.706	0.632	1.579	1.579	1.263	0.316	0.632
																													1	1	0.194	0.194	2.516	1.742	0.194	1.161	1	2	0	2	0.909	0.182	0.909	0.9	0.6	1.8	1.8	0.6	0.3
																													1.2	0.8	0	2	0	2	0	2	3	0	0	0	0	0	4	0	3	1.5	1	0.5	0
																													0.429	1.571	0.383	0.638	1.66	2.043	0.894	0.383	1.273	1.636	0.091	1.455	1.818	0.364	0.364	1	1.2	0.6	1.4	1.6	0.2
																													0.5	1.5	0.857	0.857	1.286	2.143	0.429	0.429	1.941	0.706	0.353	0.923	1.538	0.615	0.923	2	0.667	0.667	1.333	0.667	0.667
																													0.381	1.619	0.13	1.174	1.304	1.174	0.261	1.957	1.111	1.889	0	1	1.333	0.222	1.444	0.714	0.857	1.429	1	0.857	1.143
																													1.053	0.947	0.326	2.186	0.884	1.07	0.512	1.023	0.953	1.588	0.459	0.98	0.824	0.745	1.451	1.064	1.191	1.021	1.404	0.723	0.596
																													0.409	1.591	0.109	0.873	0.873	2.291	0.873	0.982	1.154	1.615	0.231	0.627	1.647	0.392	1.333	0.194	1.355	1.161	1.548	0.774	0.968
																													0	2	0	2	0	2	0	2	1	2	0	0.667	2	0	1.333	1.2	2.4	0	1.2	0	1.2
																													0.75	1.25	0.14	1.674	0.558	1.953	0.279	1.395	1.556	1.111	0.333	0.933	1.467	0.267	1.333	1.615	0	0.462	1.846	1.385	0.692
																													1.111	0.889	1.05	1.65	0.9	1.2	0.45	0.75	1.895	0.789	0.316	2	0.8	0.4	0.8	1	1.25	1.75	0.75	0.75	0.5
																													0.857	1.143	0	2	1	1.667	0	1.333	1.2	1.5	0.3	1.091	1.455	0.364	1.091	0	1.091	1.091	2.182	0.545	1.091
																													0.429	1.571	0	0.882	1.941	1.765	0.176	1.235	1.08	1.92	0	0.821	2.769	0	0.41	0.75	0.938	1.125	2.062	0.188	0.938
																													1.263	0.737	0.6	2.1	0.9	0.9	0.9	0.6	1.846	0.692	0.462	1.5	0	0.5	2	0.414	1.241	1.862	1.034	0.828	0.621
																													0.889	1.111	1.043	1.565	0.652	1.304	0.13	1.304	1.625	1.25	0.125	1.926	0.593	0.444	1.037	1.25	0	1.5	1.5	0.25	1.5
																													1	1	0.188	1.125	0.938	1.5	1.312	0.938	1.629	1.371	0	1.053	1.684	0.211	1.053	0.973	0.973	1.297	1.297	0.324	1.135
																													0.71	1.29	0.545	0.909	1.273	1.091	0.727	1.455	2	0.75	0.25	1.5	1.333	0.167	1	1.171	0.732	1.61	1.024	1.024	0.439
																													1.067	0.933	0.667	0.667	0.667	1.111	0.444	2.444	1.35	1.2	0.45	0.69	0.966	0.552	1.793	0.375	2.625	1.875	0.375	0.375	0.375
																													0.235	1.765	0.286	0.857	1.143	2.857	0	0.857	1.125	1.875	0	0	3.111	0	0.889	0.857	1.714	1.143	1.143	0.286	0.857
																													0.526	1.474	0.174	0.957	1.478	1.913	0.261	1.217	1.096	1.788	0.115	1.221	1.095	0.253	1.432	0.516	0.903	0.71	2.387	0.323	1.161
																													1.056	0.944	0.243	1.378	1.541	1.459	0.486	0.892	1.312	1.594	0.094	1.684	1.404	0.351	0.561	1.304	1.043	1.304	0.435	1.217	0.696
																													0	2	0	0	1.714	4.286	0	0	0.75	2.25	0	1	2.667	0	0.333	0.667	2	0	2.667	0	0.667
																													0.727	1.273	0	1	1.667	2.167	0	1.167	1.32	1.68	0	1.765	1.059	0	1.176	0.643	1.286	1.071	1.714	0.429	0.857
																													1.4	0.6	1.579	0.632	1.895	0.632	0.632	0.632	1.773	0.818	0.409	1.111	0.444	0.222	2.222	0.706	0.353	0.706	1.412	2.118	0.706
																													0.667	1.333	0.419	1.395	2.093	0.558	0.419	1.116	2.175	0.75	0.075	1.756	0.976	0.585	0.683	1.421	0.789	1.421	1.579	0.632	0.158
																													0.519	1.481	0	2.215	1.409	1.369	0.322	0.685	1.65	1.2	0.15	1.662	1.151	0.274	0.913	1.463	0.683	1.707	1.366	0.439	0.341
																													0.867	1.133	0.514	1.2	1.714	0.686	0.686	1.2	1.74	0.96	0.3	1.111	0.889	0.556	1.444	0.102	1.424	1.729	1.119	0.814	0.814
																													1.619	0.381	0.308	1.231	1.692	1.231	0.769	0.769	1.625	1.375	0	1.28	0.64	0.16	1.92	0.2	0.8	1.4	1.6	1.4	0.6
																													0.4	1.6	0.6	1.8	0	1.2	0	2.4	1.5	0.9	0.6	0.545	3.091	0	0.364	1.059	0.882	2.647	1.412	0	0
																													1	1	1.333	0.833	0.5	1	1.5	0.833	1.889	0.778	0.333	2	0.8	0.6	0.6	1	0.4	1.4	1.2	1.2	0.8
																													0.909	1.091	0.421	0.737	1.789	1.684	0.632	0.737	1.824	1.176	0	1.692	0.769	0.538	1	1.216	0.324	1.865	0.73	1.378	0.486
																													0.889	1.111	0	1.714	2.571	0.857	0	0.857	1.895	0.947	0.158	3	1	0	0	2.229	0.343	0.686	1.714	0.686	0.343
																													0.889	1.111	0	1.714	2.571	0.857	0	0.857	1.895	0.947	0.158	3	1	0	0	2.229	0.343	0.686	1.714	0.686	0.343
																													1.429	0.571	1.5	0.75	0.75	2.25	0	0.75	1.5	0.75	0.75	0.444	0.444	0.889	2.222	0.9	0.9	1.8	1.2	0.9	0.3
																													0.821	1.179	0	1.385	1.731	1.5	0.462	0.923	1.976	1.024	0	1.8	0.9	0.3	1	1.161	0.774	2.516	0.968	0.387	0.194
																													1.04	0.96	0.774	1.355	0.968	1.548	0.194	1.161	1.385	1.154	0.462	1.25	1.25	0.25	1.25	0.96	0.96	0.96	1.92	0.72	0.48
																													1.25	0.75	1.2	0.6	1.2	0.6	1.2	1.2	1.75	0.5	0.75	2.4	0	0	1.6	0.75	0.75	0.75	1.5	1.5	0.75
																													0.4	1.6	1.125	1.5	0.375	1.875	0	1.125	0.429	2.143	0.429	0	4	0	0	1.5	0	3	0.75	0.75	0
																													0.875	1.125	0.727	1.455	1.455	0.545	0.364	1.455	1.688	0.938	0.375	1.565	0.348	1.217	0.87	0.818	0.818	2.182	0.818	0.818	0.545
																													1.12	0.88	1.385	1.477	1.569	0.646	0.369	0.554	1.933	0.533	0.533	2.047	0.744	0.651	0.558	1.425	0.525	1.875	1.05	0.9	0.225
																													0.506	1.494	0	2.225	1.43	1.351	0.318	0.675	1.638	1.213	0.149	1.683	1.14	0.271	0.905	1.453	0.703	1.734	1.359	0.422	0.328
																													0.513	1.487	0	2.215	1.409	1.369	0.322	0.685	1.65	1.2	0.15	1.662	1.151	0.274	0.913	1.463	0.683	1.707	1.366	0.439	0.341
																													1	1	1.714	0.429	1.286	1.286	0.857	0.429	2.25	0.375	0.375	1	2	0	1	2.769	0	0.923	0	1.385	0.923
																													0.25	1.75	0	1.5	0.75	2.25	0	1.5	0.75	2.25	0	0.25	1.5	0	2.25	0.857	1.714	0	1.714	0	1.714
																													0.75	1.25	0	0	2.471	1.765	0.353	1.412	0.667	2.333	0	1.333	1.333	0	1.333	1.5	0.75	0.75	1.5	0.75	0.75
																													0.727	1.273	0.222	1.333	2	0.889	0.222	1.333	1.8	1.2	0	1.75	0.5	0.75	1	0.706	0.353	2.471	1.059	0	1.412
																													1.053	0.947	0.545	1.091	2.182	0	0.545	1.636	2.062	0.375	0.562	1.556	0.889	0.667	0.889	1.043	1.043	1.826	0.522	1.304	0.261
																													0.2	1.8	0	1.6	1.4	1.4	0.6	1	2.4	0.6	0	1.143	1.714	0	1.143	0.923	0	1.385	1.846	0.923	0.923
																													1	1	0.5	0.5	3	1	0.5	0.5	1.5	0.9	0.6	1.75	0.5	0.25	1.5	2.118	1.412	1.059	0.353	1.059	0
																													1.333	0.667	2.25	0.75	1.5	0.75	0	0.75	2.4	0	0.6	2.4	0.8	0	0.8	0	0	2	4	0	0
																													0	2	0	1.2	0	3.6	1.2	0	0.5	2.5	0	1.6	1.867	0	0.533	1.714	1.714	0.857	0.857	0.857	0
																													1	1	0.194	0.194	2.516	1.742	0.194	1.161	1	2	0	2	0.909	0.182	0.909	0.9	0.6	1.8	1.8	0.6	0.3
																													1	1	0	3.6	0	0	0	2.4	1.2	1.2	0.6	0	2	0.5	1.5	1	1.667	1	2	0.333	0
																													0.605	1.395	0.506	0.795	1.084	1.88	0.651	1.084	1.714	1.2	0.086	1.333	1.333	0.303	1.03	1.778	1.111	1.222	1.222	0.444	0.222
																													1.056	0.944	0.987	1.215	1.595	0.456	0.911	0.835	1.707	1.086	0.207	2.08	0.64	0.88	0.4	1.391	0.435	2	0.957	0.783	0.435
																													0.667	1.333	1.412	1.765	1.059	0.706	0.706	0.353	1.5	1	0.5	1.6	0.8	0.8	0.8	0	0.75	1.125	1.875	1.875	0.375
																													0.588	1.412	0.286	1.429	1.143	0.857	0.571	1.714	1.773	0.818	0.409	1.818	0.364	0.364	1.455	1.304	0.783	0.783	0.783	1.304	1.043
																													1.333	0.667	0.273	0.818	2.182	0.818	0.545	1.364	2.118	0.882	0	1.6	1.4	0.6	0.4	1.286	2.143	1.286	0	0.857	0.429
																													0.5	1.5	0.333	1.167	1.833	1.5	0.5	0.667	1.765	0.529	0.706	1.333	1.333	0.333	1	0.522	1.304	0.261	1.304	1.826	0.783
																													0.632	1.368	0.643	0.429	0.857	2.143	1.071	0.857	1.8	1.08	0.12	1.524	0.381	0.19	1.905	0.343	0.686	1.371	2.057	0.857	0.686
																													1	1	0	1.143	1.429	0.857	1.143	1.429	1.8	1.2	0	1.714	1.143	0.571	0.571	0.923	1.154	1.615	1.385	0	0.923
																													0.513	1.487	0	2.215	1.409	1.369	0.322	0.685	1.65	1.2	0.15	1.673	1.145	0.273	0.909	1.452	0.677	1.742	1.355	0.435	0.339
																													0.235	1.765	0	1.091	0.545	2.727	0	1.636	1.227	1.636	0.136	0.941	1.412	0	1.647	1.091	0.818	1.091	1.364	0.273	1.364
																													1.143	0.857	0.522	0.522	0.522	1.304	0.522	2.609	1.125	1.5	0.375	0.593	0.889	0.593	1.926	0.545	3.818	0.545	0.545	0.545	0
																													1	1	0.75	1.65	1.35	0.75	0.75	0.75	1.643	0.929	0.429	1.167	1.333	0.833	0.667	0.462	1.077	2	1.077	1.385	0
																													1	1	1.714	0.429	1.286	1.286	0.857	0.429	2.25	0.375	0.375	1	2	0	1	2.769	0	0.923	0	1.385	0.923
																													0	2	0.353	1.412	1.765	1.765	0	0.706	0.9	1.8	0.3	0.8	1.6	0.4	1.2	0	0.545	2.182	2.727	0	0.545
																													0.4	1.6	0.171	1.714	1.714	1.543	0.514	0.343	1.8	1.2	0	1.5	0.75	1	0.75	0.6	2.1	1.2	1.2	0.3	0.6
																													1.111	0.889	0.6	1.44	2.64	0.24	0.24	0.84	1.548	1.258	0.194	1.548	1.161	0.387	0.903	1.636	0.727	2	0.364	0.545	0.727
																													0.578	1.422	0.211	1.158	0.842	2	0.842	0.947	1.342	1.421	0.237	0.75	1.5	0.417	1.333	0.353	1.235	1.059	1.588	0.706	1.059
																													0.762	1.238	0	1.592	1.469	2.327	0	0.612	1.625	1.375	0	0.941	1.765	0.118	1.176	0.878	0.878	0.585	2.195	0.439	1.024
																													0.552	1.448	0.333	1.167	1.833	1.5	0.5	0.667	1.765	0.529	0.706	1.333	1.333	0.333	1	0.522	1.304	0.261	1.304	1.826	0.783
																													1	1	0	1.895	1.421	1.579	0	1.105	1.909	0.955	0.136	0.909	0.909	0.182	2	1.304	0.783	1.304	1.043	0.261	1.304
																													0.6	1.4	0.333	1.667	1.333	1.333	0	1.333	1.714	1.286	0	1.091	1.273	0.727	0.909	1.385	1.846	0.462	0.923	0.923	0.462
																													1.111	0.889	1.05	1.65	0.9	1.2	0.45	0.75	1.895	0.789	0.316	2	0.8	0.4	0.8	1	1.25	1.75	0.75	0.75	0.5
																													0.4	1.6	0	1.636	3.273	0.545	0.545	0	1.5	1.5	0	1.143	2	0	0.857	1.385	1.385	2.308	0	0.462	0.462
																													1.143	0.857	0.857	1.714	1.714	0	0.857	0.857	1.909	0.545	0.545	1.556	0.889	0.444	1.111	2.571	1.143	0.857	0.571	0.857	0
																													0.571	1.429	0	1.714	0.429	2.357	0.214	1.286	1.714	1.286	0	1	1.6	0.2	1.2	0.387	0.774	1.161	2.516	0.774	0.387
																													0.667	1.333	0.6	1.2	1.2	0.9	0.9	1.2	1.667	1.333	0	0.667	1.667	0.333	1.333	0	1.091	1.636	0.545	1.636	1.091
																													0.867	1.133	0.514	1.2	1.714	0.686	0.686	1.2	1.74	0.96	0.3	1.111	0.889	0.556	1.444	0.102	1.424	1.729	1.119	0.814	0.814
																													1.2	0.8	0.286	1.714	2	0.857	0.857	0.286	2.118	0.882	0	1.333	1.63	0.741	0.296	1	2	1	1.5	0	0.5
																													0.842	1.158	0.273	1.364	0.682	1.5	0.545	1.636	1.5	1.269	0.231	1.2	1.2	0.533	1.067	1.125	0.938	0.188	1.312	0.938	1.5
																													0.947	1.053	1.2	0.72	1.92	0.72	0.24	1.2	1.957	0.652	0.391	0.706	0.471	0.471	2.353	0.462	0.462	1.385	2.308	0.923	0.462
																													0.588	1.412	0.286	1.429	1.143	0.857	0.571	1.714	1.773	0.818	0.409	1.818	0.364	0.364	1.455	1.304	0.783	0.783	0.783	1.304	1.043
																													0.714	1.286	0	1.8	1.371	1.629	0.257	0.943	1.544	1.456	0	1.493	0.955	0.358	1.194	0.794	1.147	0.794	1.324	0.882	1.059
																													1.034	0.966	0.171	1.457	1.543	1.457	0.429	0.943	1.258	1.645	0.097	1.66	1.358	0.377	0.604	1.385	1.015	1.292	0.369	1.2	0.738
																													1.529	0.471	0.49	0.98	1.347	1.347	0.98	0.857	1.818	0.818	0.364	1.263	1.053	0.526	1.158	0.558	1.395	1.116	0.837	0.977	1.116
																													0.8	1.2	0.286	0.571	2	0.571	0.857	1.714	1.5	1.25	0.25	0.857	1.714	0.571	0.857	2.25	0	3	0	0	0.75
																													0.571	1.429	0.4	1.5	1.3	1.6	0.4	0.8	1.75	1	0.25	1.714	0.914	0.686	0.686	1	1.25	1.25	1.25	1	0.25
																													1	1	1.714	0.429	1.286	1.286	0.857	0.429	2.25	0.375	0.375	1	2	0	1	2.769	0	0.923	0	1.385	0.923
																													1.619	0.381	0.308	1.231	1.692	1.231	0.769	0.769	1.625	1.375	0	1.28	0.64	0.16	1.92	0.2	0.8	1.4	1.6	1.4	0.6
																													0.438	1.562	0	2.423	1.5	1.615	0	0.462	1.432	1.364	0.205	1.63	1.235	0.247	0.889	1.915	1.021	1.915	0.894	0	0.255
																													1.182	0.818	0.684	1.421	1.421	0.684	0.842	0.947	1.785	0.835	0.38	1.686	0.549	0.863	0.902	1.438	0.562	2.125	0.438	1.062	0.375
																													0.414	1.586	0.3	1.5	1.6	1.8	0	0.8	1.241	1.448	0.31	2.207	0.966	0.414	0.414	0.188	0.75	1.688	1.312	0.75	1.312
																													0.857	1.143	0	2	1	1.667	0	1.333	1.2	1.5	0.3	1.091	1.455	0.364	1.091	0	1.091	1.091	2.182	0.545	1.091
																													1.027	0.973	0.677	0.774	0.774	0.968	0.581	2.226	1	1.316	0.684	0.814	0.881	0.542	1.763	0.656	1.594	0.844	1.781	0.75	0.375
																													1	1	0	1.92	1.2	1.44	0.24	1.2	0.947	1.737	0.316	1	1.5	0.25	1.25	0	0.947	0.632	1.895	0.632	1.895
																													0.138	1.862	0.105	1.579	0.947	2.421	0.105	0.842	1.149	1.66	0.191	0.657	1.672	0.179	1.493	0.31	0.517	0.931	2.897	0.724	0.621
																													1	1	0	3	1.2	0.6	0	1.2	1.5	0	1.5	1.333	1.333	0	1.333	0	1.2	1.2	1.2	0	2.4
																													0.528	1.472	0	2.25	1.456	1.279	0.353	0.662	1.594	1.242	0.164	1.679	1.151	0.283	0.887	1.5	0.7	1.75	1.35	0.35	0.35
																													0.857	1.143	0	2	1	1.667	0	1.333	1.2	1.5	0.3	1.091	1.455	0.364	1.091	0	1.091	1.091	2.182	0.545	1.091
																													0.333	1.667	0.24	1.44	0.96	1.44	0.24	1.68	1.5	1.364	0.136	0.522	1.043	0.348	2.087	0.429	1.286	0	2.571	0	1.714
																													1.077	0.923	0.414	0.621	1.034	1.034	1.448	1.448	1.8	1.05	0.15	2	0.933	0.4	0.667	1	0.25	2.25	0.25	1	1.25
																													0.4	1.6	0	0.8	1.8	1.6	0	1.8	1.5	1.5	0	0.857	1.714	0.857	0.571	1.024	1.171	1.171	1.317	0.293	1.024
																													0.605	1.395	0.506	0.795	1.084	1.88	0.651	1.084	1.714	1.2	0.086	1.333	1.333	0.303	1.03	1.778	1.111	1.222	1.222	0.444	0.222
																													0.521	1.479	0	2.25	1.456	1.279	0.353	0.662	1.594	1.242	0.164	1.668	1.156	0.284	0.891	1.513	0.706	1.714	1.361	0.353	0.353
																													0.857	1.143	0	0.818	0.818	3	0.273	1.091	1.714	1.286	0	0.923	1.538	0.308	1.231	0.857	0.857	0.429	1.714	0.429	1.714
																													0.35	1.65	0	0.913	1.043	2.609	0.783	0.652	1.135	1.703	0.162	0.622	1.689	0.267	1.422	0.222	1.333	1.333	1.333	0.889	0.889
																													0.8	1.2	0	1.333	0.667	2	0.667	1.333	0.6	1.2	1.2	2	0.667	0	1.333	1.2	0	0	1.2	2.4	1.2
																													0.857	1.143	0.48	1.92	1.2	0.72	0.72	0.96	1.429	1	0.571	1.565	0.522	0.348	1.565	1.2	0.9	1.5	0.6	0.6	1.2
																													0.4	1.6	0.545	1.636	0	2.182	0	1.636	2.571	0.429	0	0.4	1.2	0.4	2	1.5	0.5	1	2	0	1
																													0.651	1.349	0.514	1.457	1.371	1.114	0.514	1.029	1.922	0.75	0.328	1.447	1.191	0.511	0.851	1.235	0.618	1.5	1.412	0.706	0.529
																													1.111	0.889	1.324	1.412	1.588	0.618	0.353	0.706	1.938	0.5	0.562	2	0.783	0.696	0.522	1.426	0.416	1.901	1.188	0.832	0.238
																													1	1	1	1.2	1.2	0.8	1	0.8	1.304	0.652	1.043	1.538	0.769	1.385	0.308	1.765	0.471	1.412	0.824	1.059	0.471
																													0.235	1.765	0	1.765	1.059	1.765	0	1.412	1.2	1.8	0	1.778	1.333	0	0.889	2.842	0.632	0.632	0.632	0.316	0.947
																													0.528	1.472	0	2.25	1.456	1.279	0.353	0.662	1.594	1.242	0.164	1.668	1.156	0.284	0.891	1.513	0.706	1.714	1.361	0.353	0.353
																													0.75	1.25	0	0	2.471	1.765	0.353	1.412	0.667	2.333	0	1.333	1.333	0	1.333	1.5	0.75	0.75	1.5	0.75	0.75
																													0.786	1.214	0.179	1.791	1.612	1.343	0.358	0.716	2.083	0.833	0.083	1.333	1.128	0.205	1.333	0.484	1.065	1.065	2.129	0.581	0.677
																													0.727	1.273	0.316	0.947	0.632	1.579	0.316	2.211	1.333	1.333	0.333	0.857	1.143	0.286	1.714	0.133	1.733	1.6	1.2	0.267	1.067
																													1.25	0.75	1.714	2.571	0	0	0	1.714	0.6	1.8	0.6	0	1.778	0.889	1.333	0.9	1.5	0.9	1.8	0.3	0.6
																													0.444	1.556	0	0.5	2.125	2.75	0	0.625	0.929	2.071	0	1	2.571	0.071	0.357	1.2	0.72	0.72	1.44	0.24	1.68
																													1.333	0.667	2.25	0.75	1.5	0.75	0	0.75	2.4	0	0.6	2.4	0.8	0	0.8	0	0	2	4	0	0
																													2	0	0	0	3.6	1.2	0	1.2	0	3	0	1.333	2.667	0	0	0	0	2.4	3.6	0	0
																													0.818	1.182	0.333	1.167	1	1.167	0.667	1.667	1.731	1.038	0.231	0.593	1.333	0.296	1.778	0.462	1.154	2.077	1.846	0	0.462
																													0.783	1.217	0.364	1.455	1.091	1.455	0.727	0.909	1.125	1.312	0.562	0.571	1.143	1.429	0.857	0.632	1.895	2.211	0.947	0	0.316
																													0.615	1.385	0.455	1.182	1.909	1.364	0.273	0.818	1.077	1.538	0.385	1.333	0.923	0.513	1.231	1.05	0.9	1.65	1.2	0.45	0.75
																													0.857	1.143	0	2	1	1.667	0	1.333	1.2	1.5	0.3	1.091	1.455	0.364	1.091	0	1.091	1.091	2.182	0.545	1.091
																													0.316	1.684	0.533	1.6	0.933	1.2	0.4	1.333	1.44	1.44	0.12	1.474	0.632	1.053	0.842	1.5	0.6	0.6	1.8	0.6	0.9
																													1.048	0.952	0.585	1.024	0.732	1.171	1.024	1.463	1.75	1.125	0.125	0.706	1.882	0.706	0.706	1.355	0.774	2.323	0.581	0.387	0.581
																													0.513	1.487	0	2.225	1.43	1.351	0.318	0.675	1.638	1.213	0.149	1.673	1.145	0.273	0.909	1.465	0.709	1.701	1.37	0.425	0.331
																													0.462	1.538	0	1.091	0.727	1.818	0.182	2.182	0.9	2.1	0	0.32	1.6	0.16	1.92	0.857	0.857	1.429	1.143	0.857	0.857
																													0.684	1.316	0.566	0.906	1.132	1.132	0.906	1.358	1.676	0.882	0.441	1.548	1.161	0.258	1.032	0.873	0.545	1.964	1.091	1.091	0.436
																													0.513	1.487	0.171	0.943	1.457	1.886	0.257	1.286	1.132	1.755	0.113	1.224	1.061	0.245	1.469	0.485	0.909	0.667	2.364	0.364	1.212
																													1.25	0.75	0	1	1.5	0.5	1.5	1.5	1.8	1.2	0	1.143	1.714	0	1.143	1.286	0.857	1.286	1.714	0.857	0
																													0.25	1.75	0	0.6	2.4	1.8	0.6	0.6	2	1	0	2	0.5	0.5	1	0	0.923	1.385	1.846	0.923	0.923
																													0.667	1.333	0.214	1.286	3.429	0.857	0	0.214	1.263	1.737	0	0.87	2.261	0.174	0.696	1.091	2.727	0.545	0	1.091	0.545
																													1.333	0.667	0.667	2	2.333	0.333	0.667	0	1.636	0.682	0.682	2.435	0.348	0.696	0.522	0.789	0.632	1.737	0.632	1.421	0.789
																													0.8	1.2	0.222	1.333	0.444	2	0.222	1.778	1.846	0.808	0.346	0.64	0.64	0.32	2.4	0.698	0.837	1.674	1.395	0.698	0.698
																													0.636	1.364	0	1.655	0.414	2.483	0.207	1.241	1.714	1.286	0	1	1.6	0.2	1.2	0.364	0.727	1.091	2.545	0.909	0.364
																													0.667	1.333	0.6	1.5	0.9	2.4	0	0.6	1.25	1.75	0	1.818	0.727	0.364	1.091	0	2.308	0.923	0.462	0	2.308
																													1	1	0.48	1.44	0.96	1.92	0.48	0.72	1.65	0.75	0.6	1.143	1.429	0.571	0.857	1.459	0.324	1.622	1.459	0.811	0.324
																													0	2	0.5	1.5	1	2	0.5	0.5	1.714	0.857	0.429	1.778	0.889	0.889	0.444	0	0.8	0.4	0.4	3.2	1.2
																													0.6	1.4	0.493	0.94	2.239	1.075	0.448	0.806	1.688	1.125	0.188	2.049	0.927	0.439	0.585	1.622	0.703	1.784	1.027	0.649	0.216
																													0.486	1.514	0.091	1	1.364	2.091	0.182	1.273	0.98	1.959	0.061	1.179	1.095	0.253	1.474	0.467	0.867	0.733	2.467	0.333	1.133
																													0.521	1.479	0	2.25	1.456	1.279	0.353	0.662	1.594	1.242	0.164	1.679	1.151	0.283	0.887	1.5	0.7	1.75	1.35	0.35	0.35
																													0.513	1.487	0	2.225	1.43	1.351	0.318	0.675	1.638	1.213	0.149	1.683	1.14	0.271	0.905	1.453	0.703	1.734	1.359	0.422	0.328
																													1.125	0.875	1.2	1.68	0.96	1.2	0.24	0.72	1.8	0.75	0.45	1.067	1.067	0.8	1.067	1.154	0.462	0.462	2.077	0.692	1.154
																													0.842	1.158	0.273	1.364	0.682	1.5	0.545	1.636	1.5	1.269	0.231	1.2	1.2	0.533	1.067	1.125	0.938	0.188	1.312	0.938	1.5
																													0.4	1.6	0	0.8	1.8	1.6	0	1.8	1.5	1.5	0	0.857	1.714	0.857	0.571	1.024	1.171	1.171	1.317	0.293	1.024
																													0.615	1.385	0.783	0.913	0.913	1.826	0.522	1.043	1.909	0.545	0.545	1.2	1.2	1.067	0.533	0.923	0.769	0.923	2	0.615	0.769
																													0.8	1.2	0.286	0.571	2	0.571	0.857	1.714	1.5	1.25	0.25	0.857	1.714	0.571	0.857	2.25	0	3	0	0	0.75
																													0.727	1.273	0.14	1.674	0.558	1.953	0.279	1.395	1.556	1.111	0.333	0.933	1.467	0.267	1.333	1.5	0	0.429	1.714	1.5	0.857
																													0	2	0	0	0.857	4.286	0	0.857	2.25	0.75	0	1.091	1.455	0	1.455	2.25	0.75	0.75	2.25	0	0
																													0.6	1.4	0	1.364	1.364	1.364	0.545	1.364	1.696	1.304	0	1.5	0.833	0.333	1.333	1.263	2.211	1.263	0	0.947	0.316
																													0.857	1.143	0.9	1.2	0.6	0.3	0.9	2.1	1.286	1.429	0.286	1.882	0.941	0.471	0.706	0.667	1.333	1.111	2	0.667	0.222
																													0.878	1.122	0.588	1.647	1.059	1.294	0.588	0.824	2.025	0.675	0.3	1.222	0.889	0.333	1.556	1.2	1.2	1.08	1.68	0.36	0.48
																													1.091	0.909	0.316	1.895	0.632	1.263	0.316	1.579	1.364	1.636	0	2.353	0.235	0.706	0.706	0.273	0.818	0.818	2.182	1.636	0.273
																													0.48	1.52	0.562	1.594	1.406	1.594	0.188	0.656	1.5	1.3	0.2	0.8	1.2	0.7	1.3	1.171	1.171	0.585	2.195	0.585	0.293
																													0	2	0.9	1.2	0.6	1.2	0.3	1.8	1.5	1.286	0.214	1.846	0.308	0.923	0.923	0	0.6	2.4	1.2	0.6	1.2
																													0	2	0	0.667	2	3.333	0	0	0.75	2.25	0	1	2.667	0	0.333	1.2	1.8	0	2.4	0	0.6
																													0.519	1.481	0	2.215	1.409	1.369	0.322	0.685	1.65	1.2	0.15	1.673	1.145	0.273	0.909	1.452	0.677	1.742	1.355	0.435	0.339
																													1.231	0.769	0.545	1.364	1.364	1.364	0.818	0.545	1	1.6	0.4	1.6	0.8	0.267	1.333	0.48	0.24	2.88	0.72	0.72	0.96
																													0.667	1.333	0	1.667	1.333	1.667	0.667	0.667	1.333	1.5	0.167	1.2	2	0.4	0.4	0.75	0.5	1	1.25	1	1.5
																													0.4	1.6	0.632	1.105	1.105	1.579	0.632	0.947	1.038	1.731	0.231	1.125	1.25	0.25	1.375	1.32	0.6	1.2	1.44	0.24	1.2
																													1	1	0.5	2	1	1.25	0	1.25	1.615	1.154	0.231	2.222	0.444	0.889	0.444	1	0	2.5	1	0.5	1
																													0.421	1.579	0.511	0.511	1.532	1.532	0.383	1.532	1.333	1.4	0.267	1.1	0.9	1	1	0.923	0.646	1.569	1.292	0.646	0.923
																													2	0	0	0	3.6	1.2	0	1.2	0	3	0	1.333	2.667	0	0	0	0	2.4	3.6	0	0
																													1.6	0.4	0.783	1.304	1.304	0.783	0.261	1.565	2.1	0.3	0.6	0.8	0.4	1.2	1.6	1.2	1.6	0.8	0.4	1.2	0.8
																													0.286	1.714	0.783	1.304	1.043	1.304	1.043	0.522	1	1.667	0.333	1.176	1.176	0.235	1.412	0.9	0.6	1.8	1.2	0	1.5
																													0.857	1.143	0	2	1	1.667	0	1.333	1.2	1.5	0.3	1.091	1.455	0.364	1.091	0	1.091	1.091	2.182	0.545	1.091
																													0.375	1.625	0.158	1.737	0.789	1.263	0.316	1.737	0.947	2.053	0	0.516	1.29	0.258	1.935	0.818	1.909	0.545	1.364	0.273	1.091
																													0.857	1.143	0	2	1	1.667	0	1.333	1.2	1.5	0.3	1.091	1.455	0.364	1.091	0	1.091	1.091	2.182	0.545	1.091
																													0.667	1.333	0.444	0.444	0.889	2.222	1.111	0.889	1.731	1.038	0.231	1.524	0.381	0.19	1.905	0.353	0.706	1.412	2.118	0.882	0.529
																													0.444	1.556	0	0.5	2.125	2.75	0	0.625	0.929	2.071	0	1	2.571	0.071	0.357	1.2	0.72	0.72	1.44	0.24	1.68
																													1.35	0.65	0.951	1.756	1.463	0.659	0.585	0.585	2.048	0.619	0.333	1.677	0.71	0.903	0.71	1.371	0.857	1.629	0.943	1.029	0.171
																													0.733	1.267	0.621	1.655	1.448	0.828	0.414	1.034	1.44	1.44	0.12	0.923	1.692	0.308	1.077	1.5	1.125	1.125	1.125	0.375	0.75
																													1.12	0.88	1.385	1.477	1.569	0.646	0.369	0.554	1.933	0.533	0.533	2.047	0.744	0.651	0.558	1.463	0.512	1.829	1.098	0.878	0.22
																													1	1	0	0.706	1.059	2.824	0	1.412	0.818	2.182	0	0.286	2	0	1.714	0	2.25	0	2.25	0.75	0.75
																													0.515	1.485	0.517	1.034	2.328	1.086	0.362	0.672	1.696	1.109	0.196	2.051	0.872	0.462	0.615	1.8	0.66	1.62	1.02	0.66	0.24
																													0	2	0	0.207	1.862	3.103	0	0.828	0.96	2.04	0	0.947	2.526	0.105	0.421	1.333	0.667	1	1.333	0	1.667
																													1.111	0.889	1.05	1.65	0.9	1.2	0.45	0.75	1.895	0.789	0.316	2	0.8	0.4	0.8	1	1.25	1.75	0.75	0.75	0.5
																													0.535	1.465	0	2.239	1.433	1.299	0.358	0.672	1.606	1.228	0.165	1.668	1.156	0.284	0.891	1.5	0.672	1.759	1.345	0.362	0.362
																													1	1	1.714	0.429	1.286	1.286	0.857	0.429	2.25	0.375	0.375	1	2	0	1	2.769	0	0.923	0	1.385	0.923
																													0.957	1.043	0.4	1.467	1.067	1.467	0.933	0.667	2	0.917	0.083	1.2	1.067	0.8	0.933	1.448	0.414	1.655	1.034	0.414	1.034
																													0.506	1.494	0	2.225	1.43	1.351	0.318	0.675	1.638	1.213	0.149	1.683	1.14	0.271	0.905	1.453	0.703	1.734	1.359	0.422	0.328
																													1	1	0	1.92	1.2	1.44	0.24	1.2	0.947	1.737	0.316	1	1.5	0.25	1.25	0	0.947	0.632	1.895	0.632	1.895
																													0.881	1.119	0.94	1.373	1.446	0.867	0.687	0.687	1.863	0.568	0.568	1.877	0.79	0.593	0.741	1.083	0.417	1.5	0.875	1.583	0.542
																													0.535	1.465	0	2.239	1.433	1.299	0.358	0.672	1.606	1.228	0.165	1.657	1.162	0.286	0.895	1.513	0.678	1.722	1.357	0.365	0.365
																													1.455	0.545	0.545	1.091	1.636	1.091	1.091	0.545	0	0	0	1.5	1	0	1.5	0	0	0	3.6	0.6	1.8
																													1	1	0	3	1.2	0.6	0	1.2	1.5	0	1.5	1.333	1.333	0	1.333	0	1.2	1.2	1.2	0	2.4
																													0.528	1.472	0	2.239	1.433	1.299	0.358	0.672	1.606	1.228	0.165	1.668	1.156	0.284	0.891	1.5	0.672	1.759	1.345	0.362	0.362
																													0.444	1.556	0.462	1.385	1.154	1.154	0.462	1.385	2.143	0.429	0.429	0.8	1.6	0.8	0.8	0.353	0	0.706	3.176	0.353	1.412
																													1.059	0.941	0.49	1.224	1.469	1.592	0.367	0.857	1.438	1.312	0.25	1.887	0.528	0.755	0.83	1.317	0.293	2.341	0.732	0.878	0.439
																													1.2	0.8	0	0	3	3	0	0	0.75	2.25	0	0	2	0	2	1.2	3.6	0	0	1.2	0
																													0.857	1.143	0	2	1	1.667	0	1.333	1.2	1.5	0.3	1.091	1.455	0.364	1.091	0	1.091	1.091	2.182	0.545	1.091
																													0.8	1.2	0.727	1.455	1.455	0.545	0.364	1.455	1.645	0.968	0.387	1.714	0.381	0.952	0.952	0.9	0.6	2.4	0.6	0.9	0.6
																													0.333	1.667	0.24	1.44	0.96	1.44	0.24	1.68	1.5	1.364	0.136	0.522	1.043	0.348	2.087	0.429	1.286	0	2.571	0	1.714
																													0.438	1.562	0	2.423	1.5	1.615	0	0.462	1.432	1.364	0.205	1.63	1.235	0.247	0.889	1.915	1.021	1.915	0.894	0	0.255
																													0.933	1.067	0.571	0.857	1.429	1.143	0.857	1.143	1.765	1.059	0.176	1.5	1.5	0	1	0.96	0.96	1.44	0.96	1.44	0.24
																													0.4	1.6	0	0	2	4	0	0	0	3	0	0	3	0	1	0	0	0	0	0	0
																													0.778	1.222	0.462	2.077	1.154	1.154	0.462	0.692	1.5	1.5	0	1.067	1.067	0.533	1.333	0.923	0.692	2.077	0.462	1.154	0.692
																													0.8	1.2	0.774	0.774	0.581	0.581	0.774	2.516	1.034	1.552	0.414	1.29	1.032	0.516	1.161	0.545	1.455	0.909	2	0.909	0.182
																													0.762	1.238	0	1.277	1.532	2.17	0	1.021	1.375	1.5	0.125	1.111	1.556	0.111	1.222	1.043	1.043	0.391	1.826	0.913	0.783
																													0.8	1.2	0.286	0.571	2	0.571	0.857	1.714	1.5	1.25	0.25	0.857	1.714	0.571	0.857	2.25	0	3	0	0	0.75
																													0.741	1.259	0.578	1.229	1.157	1.59	0.434	1.012	1.378	1.297	0.324	1	1.357	0.5	1.143	0.659	0.878	1.39	1.098	0.805	1.171
																													0.571	1.429	0	1.714	0.429	2.357	0.214	1.286	1.714	1.286	0	1	1.6	0.2	1.2	0.387	0.774	1.161	2.516	0.774	0.387
																													0.143	1.857	0.107	1.607	0.857	2.464	0.107	0.857	1.116	1.674	0.209	0.581	1.677	0.129	1.613	0.118	0.471	1.059	2.941	0.706	0.706
																													1.217	0.783	0.261	0.522	1.304	1.565	1.565	0.783	1.059	1.059	0.882	2.4	0.4	0.8	0.4	1.636	0	2.182	0.545	1.091	0.545
																													0.545	1.455	0.158	1.737	1.579	1.737	0.474	0.316	1.714	1.071	0.214	1.5	0.75	1	0.75	0.8	1.6	1.2	1.2	0.4	0.8
																													0.5	1.5	0	1.655	0.414	2.276	0.207	1.448	1.696	1.304	0	0.889	1.481	0.148	1.481	0.439	0.878	1.61	2.195	0.585	0.293
																													0.731	1.269	0.532	1.215	1.215	1.595	0.456	0.987	1.417	1.25	0.333	1.037	1.333	0.519	1.111	0.711	0.789	1.5	1.184	0.711	1.105
																													0.4	1.6	0	0.8	1.8	1.6	0	1.8	1.5	1.5	0	0.857	1.714	0.857	0.571	1.024	1.171	1.171	1.317	0.293	1.024
																													1.077	0.923	1.343	1.433	1.612	0.627	0.358	0.627	1.938	0.5	0.562	2	0.818	0.636	0.545	1.455	0.424	1.879	1.152	0.848	0.242
																													0.528	1.472	0	2.239	1.433	1.299	0.358	0.672	1.606	1.228	0.165	1.657	1.162	0.286	0.895	1.513	0.678	1.722	1.357	0.365	0.365
																													0.474	1.526	0.09	0.985	1.343	2.06	0.179	1.343	1.02	1.92	0.06	1.184	1.061	0.245	1.51	0.438	0.875	0.688	2.438	0.375	1.188
																													0.429	1.571	0.391	0.652	1.696	2.087	0.783	0.391	1.273	1.636	0.091	1.467	1.733	0.4	0.4	1.034	1.034	0.621	1.448	1.655	0.207
																													0.706	1.294	0.308	1.692	1.385	1.231	0.462	0.923	2.5	0.5	0	1.263	1.474	0	1.263	0.857	0	1.429	1.714	1.429	0.571
																													0.615	1.385	0.316	1.816	1.263	1.263	0.632	0.711	2.04	0.8	0.16	1.607	0.972	0.449	0.972	1.105	0.474	1.579	1.658	0.789	0.395
																													1.034	0.966	0.171	1.457	1.543	1.457	0.429	0.943	1.258	1.645	0.097	1.66	1.358	0.377	0.604	1.385	1.015	1.292	0.369	1.2	0.738
																													0	2	0	0.667	1.333	4	0	0	0.3	2.7	0	1	3	0	0	0.545	3.273	0	0	0	2.182
																													0.25	1.75	0.3	2.1	0.9	1.5	0	1.2	1	1.5	0.5	2	1.5	0	0.5	3	0.429	0.857	0.429	0.429	0.857
																													0.762	1.238	0.571	1.143	0.571	2	0.571	1.143	0.938	1.875	0.188	1.333	1.333	0.356	0.978	0.75	0.75	1.2	1.35	0.75	1.2
																													0.6	1.4	0	1.364	1.364	1.364	0.545	1.364	1.696	1.304	0	1.5	0.833	0.333	1.333	1.263	2.211	1.263	0	0.947	0.316
																													0.774	1.226	0.267	1.333	2.133	1.067	0.267	0.933	1.5	0.865	0.635	1.86	0.744	0.372	1.023	1.379	0.69	1.241	0.897	0.759	1.034
																													1.091	0.909	0.185	2.585	1.108	1.108	0.092	0.923	2.444	0.444	0.111	1.5	0.5	0.25	1.75	1.385	0.462	1.692	1.385	0.462	0.615
																													0.878	1.122	0.391	0.783	1.696	1.826	0.783	0.522	1.857	1.143	0	1.949	0.718	0.513	0.821	1.333	0.333	1.556	0.889	1.222	0.667
																													1.176	0.824	0.75	2.25	0.75	0.75	1.125	0.375	2.182	0.273	0.545	1	0	0.5	2.5	0.364	1.636	1.818	0.909	0.727	0.545
																													1.154	0.846	1.364	1.455	1.545	0.636	0.364	0.636	1.933	0.533	0.533	2.044	0.711	0.711	0.533	1.429	0.5	1.857	1.143	0.857	0.214
																													0.372	1.628	0.109	0.873	0.873	2.291	0.873	0.982	1.154	1.615	0.231	0.627	1.647	0.392	1.333	0.194	1.355	1.161	1.548	0.774	0.968
																													1.077	0.923	1.343	1.433	1.612	0.627	0.358	0.627	1.938	0.5	0.562	2.047	0.744	0.651	0.558	1.451	0.462	1.78	1.121	0.923	0.264
																													0.308	1.692	0.462	1.385	0.923	1.846	0	1.385	0.529	2.471	0	2	1.667	0	0.333	1.091	1.091	0.818	1.364	0.818	0.818
																													0.571	1.429	0.182	1.455	0.364	2.364	0.545	1.091	1.714	1.286	0	1	1.6	0.2	1.2	0.375	0.75	1.125	2.438	0.75	0.562
																													0	2	0	0.6	1.8	1.8	0.6	1.2	3	0	0	0.571	2.286	0	1.143	1.5	0	0	3	1.5	0
																													0.421	1.579	0.511	0.511	1.532	1.532	0.383	1.532	1.333	1.4	0.267	1.1	0.9	1	1	0.923	0.646	1.569	1.292	0.646	0.923
																													0.75	1.25	0	0	2.471	1.765	0.353	1.412	0.667	2.333	0	1.333	1.333	0	1.333	1.5	0.75	0.75	1.5	0.75	0.75
																													0.5	1.5	0.194	1.548	0.387	2.129	0.194	1.548	1.625	1.375	0	0.889	1.481	0.148	1.481	0.429	0.857	1.571	2.143	0.714	0.286
																													0.6	1.4	0.493	0.94	2.239	1.075	0.448	0.806	1.688	1.125	0.188	2.049	0.927	0.439	0.585	1.622	0.703	1.784	1.027	0.649	0.216
																													0.842	1.158	0.75	1.75	0	0.75	0.25	2.5	1.565	1.435	0	1	0.333	0.667	2	0.828	0.828	0.621	1.862	0.207	1.655
																													0.667	1.333	0.545	0.873	1.2	1.091	0.982	1.309	1.676	0.882	0.441	1.548	1.161	0.258	1.032	0.857	0.536	1.929	1.071	1.179	0.429
																													0.457	1.543	0.188	1.594	1.125	1.594	0.094	1.406	1.2	1.8	0	1.048	1.143	0.286	1.524	1.421	0.947	0.947	1.421	0.947	0.316
																													0	2	0	0.207	1.862	3.103	0	0.828	0.96	2.04	0	0.947	2.526	0.105	0.421	1.333	0.667	1	1.333	0	1.667
																													2	0	0	6	0	0	0	0	3	0	0	0	0	2	2	0	0	0	2	2	2
																													0.727	1.273	0.222	1.333	2	0.889	0.222	1.333	1.8	1.2	0	1.75	0.5	0.75	1	0.706	0.353	2.471	1.059	0	1.412
																													0.9	1.1	0.621	1.655	0.414	0.828	0.207	2.276	1.556	1.444	0	0.706	0.706	0.706	1.882	0.667	0.667	1	1.667	0.167	1.833
																													0.824	1.176	0	1.532	1.532	1.532	0.383	1.021	1.946	1.054	0	1.8	0.9	0.3	1	1.034	0.621	2.69	1.034	0.414	0.207
																													0.632	1.368	0.444	0.444	0.889	2.222	1.111	0.889	1.875	1	0.125	1.524	0.381	0.19	1.905	0.343	0.686	1.371	2.057	0.857	0.686
																													0.824	1.176	0	1.532	1.532	1.532	0.383	1.021	1.946	1.054	0	1.8	0.9	0.3	1	1.034	0.621	2.69	1.034	0.414	0.207
																													0.889	1.111	0.375	0.75	1.688	2.25	0.188	0.75	1.696	1.043	0.261	1.517	0.552	0.966	0.966	1	0.75	3	0.5	0.25	0.5
																													1	1	0.276	2.552	0.552	1.034	0.552	1.034	1.88	0.76	0.36	1.351	0.919	0.378	1.351	1.49	0.535	1.223	1.414	0.611	0.726
																													1.077	0.923	0.783	1.304	1.304	0.783	1.304	0.522	2.143	0.857	0	2	1	0.333	0.667	1.143	0.571	2	1.143	0.286	0.857
																													0.308	1.692	0.692	1.385	1.154	1.154	0.923	0.692	1.043	1.696	0.261	1.091	1.273	0.182	1.455	0.923	0.692	1.615	1.615	0	1.154
																													1.067	0.933	0.48	0.72	0.48	1.2	0.48	2.64	1.167	1.333	0.5	0.593	0.889	0.593	1.926	0.5	3.5	1	0.5	0.5	0
																													1.308	0.692	0.706	1.235	2.118	0.882	0.529	0.529	1.714	0.857	0.429	1.333	1.111	0.889	0.667	1.235	0.529	1.941	0.706	1.412	0.176
																													0.552	1.448	0.333	1.167	1.833	1.5	0.5	0.667	1.765	0.529	0.706	1.333	1.333	0.333	1	0.522	1.304	0.261	1.304	1.826	0.783
																													0.963	1.037	1.475	0.59	1.77	0.59	0.885	0.689	2.133	0.667	0.2	1.857	0.286	1	0.857	0.878	0.439	1.756	1.024	1.317	0.585
																													1.75	0.25	0.96	0.96	2.28	0.72	0.6	0.48	1.588	1.147	0.265	1.697	1.091	1.091	0.121	1.241	0.828	2.069	0.207	1.448	0.207
																													0.714	1.286	0.207	1.448	0.621	1.448	0.414	1.862	1.588	1.059	0.353	0.706	1.647	0.235	1.412	0.96	0.96	0.24	1.2	0.72	1.92
																													0.878	1.122	0.391	0.783	1.696	1.826	0.783	0.522	1.857	1.143	0	1.949	0.718	0.513	0.821	1.333	0.333	1.556	0.889	1.222	0.667
																													1.111	0.889	0.375	1.5	1.125	2.25	0.375	0.375	1.636	1.364	0	1.455	0	1.455	1.091	0.923	0.923	0.923	1.385	1.385	0.462
																													0.632	1.368	0.167	1.333	0.667	2.333	0.5	1	0.931	1.966	0.103	1.268	1.366	0.39	0.976	0.789	0.789	1.263	1.421	0.789	0.947
																													1.304	0.696	0.333	1.667	1	1.167	0.833	1	1.043	1.304	0.652	1.63	1.185	0.296	0.889	0.364	0.364	2.364	1.273	0.727	0.909
																													0.4	1.6	0	0	1.2	2.4	1.2	1.2	0	2.25	0.75	1.333	0	1.333	1.333	0.75	1.5	0.75	2.25	0.75	0
																													0	2	0.545	1.091	1.091	1.091	1.091	1.091	1.8	1.2	0	1.2	0.4	0.4	2	2	0	2	2	0	0
																													0.96	1.04	0.649	1.622	1.297	1.135	0.649	0.649	1.784	1.135	0.081	1.926	1.185	0.296	0.593	2.1	0.45	0.9	1.05	1.05	0.45
																													1.032	0.968	0.154	1.692	1.538	0.769	0.923	0.923	1.56	1.2	0.24	1.6	0.8	0.6	1	0	2	1.6	0.8	1.2	0.4
																													0.513	1.487	0.171	0.857	1.714	1.114	0.6	1.543	1.385	1.385	0.231	1.517	1.241	0.414	0.828	1.418	1.091	1.527	1.636	0.109	0.218
																													1	1	0.6	1.8	0.6	1.5	0.3	1.2	1.5	1.5	0	2.353	0	0.941	0.706	0.316	0.947	0.947	1.895	1.579	0.316
																													0.194	1.806	0.103	1.552	1.034	2.379	0.103	0.828	1.213	1.596	0.191	0.615	1.723	0.123	1.538	0.2	0.6	0.9	3	0.7	0.6
																													1	1	0	3.6	0	0	0	2.4	0.75	1.5	0.75	0	2	0.5	1.5	1.059	1.765	0.706	2.118	0.353	0
																													0.571	1.429	0.571	2	0.857	0.857	0.857	0.857	2.2	0.6	0.2	1.75	0.5	0.5	1.25	1.5	0	1.5	1.5	1.5	0
																													0.615	1.385	0	0.727	0.909	2.545	0.364	1.455	1.345	1.655	0	0.727	1.636	0.364	1.273	0.514	1.371	0.514	2.914	0.343	0.343
																													0.71	1.29	0.429	1.179	1.5	1.607	0.536	0.75	1.5	1.232	0.268	0.8	1.257	0.8	1.143	0.84	0.96	1.2	0.84	0.84	1.32
																													1.067	0.933	0	1.765	2.118	0.706	0	1.412	1.5	1.5	0	2.154	0.923	0	0.923	2.143	0.429	1.714	0.429	0.857	0.429
																													1.333	0.667	0.222	0.889	2.667	1.111	0.889	0.222	1.667	1	0.333	1.391	0.87	0.348	1.391	0.727	0.545	1.273	1.273	1.091	1.091
																													1	1	0	3	1.2	0.6	0	1.2	1.5	0	1.5	1.333	1.333	0	1.333	0	1.2	1.2	1.2	0	2.4
																													0.857	1.143	0	2	1	1.667	0	1.333	1.2	1.5	0.3	1.091	1.455	0.364	1.091	0	1.091	1.091	2.182	0.545	1.091
																													0.412	1.588	0.9	1.8	0.9	1.35	0.15	0.9	1.68	1.2	0.12	1.63	0.593	0.741	1.037	1.421	0.474	0.947	0.789	1.105	1.263
[truncated: 97 more columns]
